# Supplementary material for: Quantitative volatile organic compound sensing with liquid crystal core fibers
Source: Cell Rep Phys Sci. 2021 Dec 22;2(12):100661. doi: 10.1016/j.xcrp.2021.100661 (PMC8724680; doi:10.1016/j.xcrp.2021.100661)
Supplement: Data S1. Raw data from the analysis of the example 5CB-filled fiber from Figures 2, 3, and 4, including experimental details, the RGB values of a selected fiber segment extracted from the recorded experiment, as well as the conversion into birefringence [file mmc2.zip]

Archive with 1 entries (1 files):
- Text_S1.txt
