# Supplementary material for: Quantitative volatile organic compound sensing with liquid crystal core fibers
Source: Cell Rep Phys Sci. 2021 Dec 22;2(12):100661. doi: 10.1016/j.xcrp.2021.100661 (PMC8724680; doi:10.1016/j.xcrp.2021.100661)
Supplement: Data S1. Raw data from the analysis of the example 5CB-filled fiber from Figures 2, 3, and 4, including experimental details, the RGB values of a selected fiber segment extracted from the recorded experiment, as well as the conversion into birefringence [file mmc2.zip › Text_S1.txt]

%%%% example video analysis

%% load video
[file, path] = uigetfile;
vid = VideoReader(strcat(path,file), 'CurrentTime', 50);
a = 1;                          % 'bool' for while loop
fps = 12;                       % ecery x frame is evaluated

duration = vid.Duration;
time = [];                      % initiate time vector
red = [];                       % initiate value for red channel
green = [];                     % initiate value for green channel
blue = [];                      % initiate value for blue channel

%% chose rectangle
pic = vid.readFrame;            % grab frame 
imshow(pic)                     % show frame
rect = drawrectangle;           % user draws rectangle, is stored in 'rec'

%%  prepare rectangle for analysis and show
startx = floor(rect.Position(1));
starty = floor(rect.Position(2));
endx = floor(rect.Position(1) + floor(rect.Position(3)));
endy = floor(rect.Position(2) + floor(rect.Position(4)));

% zoomed in pic, this part of image gets analyzed
pic2 = pic(starty:endy, startx:endx,:);
figure(2)
imshow(pic2)

%% get next frame
while a
    if hasFrame(vid)                    % if there is another frame
        snap = readFrame(vid);          % grab frame
        if mod(floor(vid.CurrentTime*vid.FrameRate), fps) == 0  % if frame number is multiple of 'fps' variable
            time(end+1) = vid.CurrentTime;                  % append time to time vector
            vid.currentTime/duration *100       %%% loading bar

            % apend color values
            red(end+1) = mean(mean( snap(starty:endy, startx:endx,1) ));
            green(end+1) = mean(mean( snap(starty:endy, startx:endx,2) ));
            blue(end+1) = mean(mean( snap(starty:endy, startx:endx,3) ));
        end
    else            % if no more frame
        msg = 'video finished'          % print message
        a = 0;                          % end while loop
    end
end

% plot results over time
figure(3); clf
hold on
plot(time, red, 'r')
plot(time, green,'g')
plot(time, blue, 'b')


%% save as excel
s = file(1:end-4);          % get filename without .mp4
newfile = strcat(path, s,'_rgb.xlsx');

P1 = zeros(1,length(time)); % create points of rectangle for saving
P1(1) = startx;
P1(2) = starty;
P2 = zeros(1, length(time));
P2(1) = endx;
P2(2) = endy;
T = table(time', red', green', blue', P1', P2', 'VariableNames', {'time', 'red', 'green', 'blue','Point1','Point2'});
writetable(T, newfile);
