# Supplementary material for: Quantitative volatile organic compound sensing with liquid crystal core fibers
Source: Cell Rep Phys Sci. 2021 Dec 22;2(12):100661. doi: 10.1016/j.xcrp.2021.100661 (PMC8724680; doi:10.1016/j.xcrp.2021.100661)
Supplement: Data S2. Raw data from the analysis of the example E7-filled fiber from Figures 2, 3, and 4, including experimental details, the RGB values of a selected fiber segment extracted form the recorded experiment, as well as the conversion into birefringence [file mmc3.xlsx]

## Sheet: key
key
time	=	t
flow	=	u
thickness	=	d
standard deviation	=	σ
red value	=	R
green value	=	G
blue value	=	B
hue value	=	H
retardation	=	r
birefringence	=	∆n

## Sheet: flow
5CB	u(total):	180 mL/min
t [min:ss]	u(nitrogen) [mL/min]	u(toluene) [mL/min]
00:00:00	180	0
01:03:00	160	20
02:00:00	150	30
03:01:00	140	40
04:01:00	135	45
05:02:00	130	50
06:00:00	125	55
07:00:00	180	0

## Sheet: diameter of segment
diameter of fiber segment
				estimated to make up 70 % of d(sheath)
d(sheath) [µm]	mean [µm]	σ [µm]		d(core) [µm]	σ [µm]
5.103	5.1816	0.159205		3.62712	0.111444
5.244
5.034
5.096
5.431

## Sheet: color analysis
Color analysis
t [s]	R	G	B		pixel marking the rectangle:				H	r [nm]	error [%]	∆n
0.479959	10.631	58.8905	41.8048						158.75	703.528	5.62822	0.193277
0.959918	9.65	63.1452	41.8667			pixel1	pixel2		156.226	705.473	5.64378	0.193811
1.43988	9.84286	60.219	41.6714		x	683	703		158.4	703.799	5.63039	0.193351
1.91984	9.69762	61.2381	42.169		y	435	454		157.647	704.381	5.63505	0.193511
2.3998	10.0929	60.7452	41.7905						157.647	704.381	5.63505	0.193511
2.87976	9.84286	60.5214	41.6095						157.647	704.381	5.63505	0.193511
3.35971	9.8381	59.7952	40.5571						157.2	704.725	5.6378	0.193606
3.83967	10.5929	60.5452	43.0643						158.4	703.799	5.63039	0.193351
4.31963	10.4214	58.7548	43.8857						161.633	701.281	5.61025	0.19266
4.79959	10.8762	60.2929	41.7048						157.959	704.14	5.63312	0.193445
5.27955	10.4048	62.2524	41.7476						156.923	704.938	5.6395	0.193664
5.75951	10.5976	60.6762	43.6143						159.6	702.868	5.62295	0.193096
6.23947	10.281	61.2976	42.5238						158.824	703.471	5.62777	0.193261
6.71943	10.1571	59.7095	42.1833						158.4	703.799	5.63039	0.193351
7.19939	10.0738	62.9381	42.4714						156.226	705.473	5.64378	0.193811
7.67935	10.2667	62.2167	43.4143						158.077	704.049	5.63239	0.19342
8.15931	10.3048	62.5833	43.0119						157.358	704.603	5.63682	0.193572
8.63927	9.84286	59.5071	41.1238						157.2	704.725	5.6378	0.193606
9.11922	9.94762	62.6595	44.3333						158.491	703.729	5.62983	0.193332
9.59918	9.67143	61.6643	42.6524						158.077	704.049	5.63239	0.19342
10.5591	10.3286	61.3	43.7881						160	702.557	5.62046	0.19301
11.0391	8.52857	62.5048	43.0357						157.778	704.28	5.63424	0.193483
11.519	10.169	60.419	42.7405						159.6	702.868	5.62295	0.193096
11.999	9.57381	59.9881	43.8238						160.8	701.933	5.61546	0.192839
12.4789	10.7929	59.9238	42.8952						159.184	703.192	5.62553	0.193185
13.4389	10.9286	61.5119	43.6333						158.824	703.471	5.62777	0.193261
13.9188	10.1714	61.6286	44.6452						160.385	702.257	5.61806	0.192928
14.3988	9.75476	62.1405	44.9429						160.385	702.257	5.61806	0.192928
14.8787	9.9881	62.3643	43.431						158.077	704.049	5.63239	0.19342
15.3587	8.94048	61.9405	42.7524						158.491	703.729	5.62983	0.193332
16.3186	10.0405	62.2095	43.9643						159.231	703.155	5.62524	0.193175
16.7986	9.20476	62.0667	42.8548						158.491	703.729	5.62983	0.193332
17.2785	10.0143	61.8381	43.5357						159.231	703.155	5.62524	0.193175
17.7585	10.2167	60.9571	44.3357						160	702.557	5.62046	0.19301
18.2384	10.4762	61.4048	44.2952						160	702.557	5.62046	0.19301
18.7184	9.41429	60.9952	43.169						159.231	703.155	5.62524	0.193175
19.1984	10.069	60.9167	44.4048						160	702.557	5.62046	0.19301
19.6783	10.2095	59.0881	44.031						161.633	701.281	5.61025	0.19266
20.6382	9.65	61.6381	43.419						158.077	704.049	5.63239	0.19342
21.1182	9.69524	61.3929	44.3881						160	702.557	5.62046	0.19301
21.5982	8.93095	62.3524	43.4429						158.491	703.729	5.62983	0.193332
22.0781	10.0262	62.2381	44.2214						159.231	703.155	5.62524	0.193175
22.5581	8.63333	62.2595	44.5452						160.755	701.968	5.61575	0.192848
23.038	9.45238	61.9952	43.1						158.491	703.729	5.62983	0.193332
23.518	8.34762	61.731	42.2643						157.778	704.28	5.63424	0.193483
23.998	8.19286	62.5381	44.169						159.273	703.123	5.62498	0.193166
24.4779	9.55476	61.4667	43.9857						160	702.557	5.62046	0.19301
24.9579	9.69286	60.75	44.4619						160	702.557	5.62046	0.19301
26.3978	10.1548	62.269	44.5595						160.385	702.257	5.61806	0.192928
26.8777	9.4119	61.3976	43.8857						160.385	702.257	5.61806	0.192928
27.3577	9.27857	61.55	43.469						158.491	703.729	5.62983	0.193332
27.8376	9.3	62.7405	43.6429						158.889	703.42	5.62736	0.193247
28.3176	9.09524	61.7595	43.85						159.623	702.851	5.62281	0.193091
28.7976	8.98333	61.5738	44.5119						160.755	701.968	5.61575	0.192848
29.2775	8.76429	63.0333	44.1095						158.889	703.42	5.62736	0.193247
29.7575	9.24762	61.6429	44.2286						159.623	702.851	5.62281	0.193091
30.2374	8.74048	62.4619	44.0238						159.623	702.851	5.62281	0.193091
30.7174	8.25	62.0357	44.2333						160	702.557	5.62046	0.19301
32.1573	10.1476	61.2238	44.2881						160	702.557	5.62046	0.19301
32.6372	9.7119	61.481	44.8238						161.176	701.639	5.61311	0.192758
33.1172	10.5762	61.731	45.8738						161.176	701.639	5.61311	0.192758
33.5971	10.4286	61.6238	44.2262						159.231	703.155	5.62524	0.193175
34.5571	9.83571	60.9905	45.6357						162.353	700.716	5.60573	0.192504
35.517	8.54048	60.869	44.1619						160.385	702.257	5.61806	0.192928
36.4769	8.93571	61.5119	44.7214						160.755	701.968	5.61575	0.192848
37.4368	8.50714	63.4738	44.85						160	702.557	5.62046	0.19301
38.3967	8.97619	61.569	44.3024						159.623	702.851	5.62281	0.193091
38.8767	9.12143	59.9905	43.4381						160	702.557	5.62046	0.19301
39.3567	9.32143	60.2738	44.9595						162.353	700.716	5.60573	0.192504
39.8366	9.58571	59.2667	43.7952						161.633	701.281	5.61025	0.19266
40.7965	8.83333	61.6238	43.9452						159.623	702.851	5.62281	0.193091
41.2765	9.44762	60.4786	42.75						160	702.557	5.62046	0.19301
41.7565	8.53333	61.3333	45.3357						161.538	701.355	5.61084	0.19268
42.2364	8.44524	62.2024	43.95						160	702.557	5.62046	0.19301
42.7164	8.42143	61.5048	45.4452						161.111	701.69	5.61352	0.192772
43.1963	8.50238	62.1929	44.0048						159.623	702.851	5.62281	0.193091
43.6763	8.21905	62.15	44.4262						160	702.557	5.62046	0.19301
44.1562	7.81667	61.0595	42.9952						159.623	702.851	5.62281	0.193091
44.6362	9.60476	61.1357	44.8786						161.176	701.639	5.61311	0.192758
45.1162	8.96905	60.9286	43.7643						160.385	702.257	5.61806	0.192928
46.0761	9.75476	60.7095	43.4762						158.824	703.471	5.62777	0.193261
47.036	9.14524	62.8643	44.6238						160	702.557	5.62046	0.19301
47.516	9.22619	61.1905	44.2333						160.385	702.257	5.61806	0.192928
47.9959	7.85238	61.9786	44.2429						160	702.557	5.62046	0.19301
48.4759	9.11905	62.1714	44.7214						160.755	701.968	5.61575	0.192848
48.9558	8.63333	60.1976	44.4976						161.176	701.639	5.61311	0.192758
49.4358	7.83333	60.2786	42.1786						159.231	703.155	5.62524	0.193175
49.9158	8.17857	61.0881	44.2524						160.755	701.968	5.61575	0.192848
50.3957	8.62857	62.369	43.3548						158.491	703.729	5.62983	0.193332
51.3556	9.11905	61.5976	44.0905						159.623	702.851	5.62281	0.193091
52.3156	9.24048	59.0905	44.6024						163.2	700.049	5.60039	0.192321
52.7955	9.66667	61.1476	44.2857						160	702.557	5.62046	0.19301
53.2755	10.219	60.481	45.3024						162	700.993	5.60794	0.192581
53.7554	9.94762	60.4238	45.1786						162	700.993	5.60794	0.192581
54.2354	9.49286	61.569	44.2714						159.623	702.851	5.62281	0.193091
54.7153	9.0619	63.6143	45.731						160.364	702.274	5.61819	0.192932
55.1953	8.66905	61.6738	44.9643						160.755	701.968	5.61575	0.192848
55.6753	8.15476	61.631	43.3405						158.889	703.42	5.62736	0.193247
56.1552	8.18571	60.269	43.5738						161.538	701.355	5.61084	0.19268
56.6352	7.58333	60.9262	43.8738						160.755	701.968	5.61575	0.192848
57.5951	8.30952	61.4619	45.0048						161.887	701.082	5.60866	0.192605
58.555	8.59286	61.3952	45.2595						161.538	701.355	5.61084	0.19268
59.035	9.10952	60.819	44.8762						161.538	701.355	5.61084	0.19268
59.5149	8.79048	61.1429	44.4595						160.385	702.257	5.61806	0.192928
59.9949	8.27381	61.0095	43.469						159.623	702.851	5.62281	0.193091
60.4749	9.29286	59.7071	43.2095						160	702.557	5.62046	0.19301
60.9548	8.09762	60.9429	45.0143						161.887	701.082	5.60866	0.192605
61.4348	8.88571	61.8571	44.8976						160.755	701.968	5.61575	0.192848
61.9147	8.9881	61.9857	45.5238						161.887	701.082	5.60866	0.192605
62.8747	7.85714	60.8619	43.3024						159.623	702.851	5.62281	0.193091
63.8346	7.8381	60.9643	44.9214						161.887	701.082	5.60866	0.192605
64.3145	8.13333	60.6405	43.9167						160.755	701.968	5.61575	0.192848
65.2745	9	58.6405	44.4714						162	700.993	5.60794	0.192581
65.7544	9.13095	60.6929	44.3667						160.385	702.257	5.61806	0.192928
66.2344	8.59286	60.1262	44.2976						161.176	701.639	5.61311	0.192758
67.1943	9.33333	59.4833	45.6143						164.4	699.1	5.5928	0.19206
67.6742	7.75952	60.2071	43.5262						161.538	701.355	5.61084	0.19268
69.1141	8.27857	59.6333	43.85						161.538	701.355	5.61084	0.19268
71.034	7.85952	59.8857	44.15						161.538	701.355	5.61084	0.19268
71.5139	7.35238	58.5286	43.519						162.692	700.449	5.60359	0.192431
72.4738	8.09524	59.4548	44.3333						162.353	700.716	5.60573	0.192504
72.9538	8.07381	59.7167	45.15						162.692	700.449	5.60359	0.192431
74.3937	9.04286	60.0429	45.681						163.529	699.789	5.59831	0.19225
74.8736	7.94762	59.85	44.5214						162.692	700.449	5.60359	0.192431
76.3135	7.24524	58.1262	43.6524						163.529	699.789	5.59831	0.19225
76.7935	7.14762	58.4595	44.4667						163.529	699.789	5.59831	0.19225
77.7534	6.87143	59.4405	44.5167						163.846	699.539	5.59631	0.192181
78.2333	7.9619	60.4714	45.3071						162.692	700.449	5.60359	0.192431
78.7133	6.97619	58.4714	44.0524						163.529	699.789	5.59831	0.19225
79.6732	7.8	57.631	44.1333						163.2	700.049	5.60039	0.192321
80.1532	8.07619	58.3024	45.0619						164.4	699.1	5.5928	0.19206
81.5931	7.84048	59.5238	45.7333						163.846	699.539	5.59631	0.192181
82.073	7.85	58.8595	45.3262						163.529	699.789	5.59831	0.19225
82.553	7.64286	59.9429	45.9						163.846	699.539	5.59631	0.192181
83.0329	7.10238	60.8143	45.9238						163.333	699.944	5.59955	0.192292
83.5129	6.8881	56.4452	44.3595						165.306	698.381	5.58705	0.191863
84.4728	6.65	55.9548	43.7738						165.306	698.381	5.58705	0.191863
84.9528	7.41667	59.231	46.3929						165	698.624	5.58899	0.19193
85.4327	6.9619	57.0762	45.3786						165.6	698.148	5.58518	0.191799
86.3927	7.44524	57.8524	45.8738						165.882	697.923	5.58338	0.191737
86.8726	8.15476	58.0548	45.5405						165.6	698.148	5.58518	0.191799
87.3526	7.85238	56.9238	46.4262						166.531	697.406	5.57925	0.191595
87.8325	7.87143	56.8048	46.2643						166.531	697.406	5.57925	0.191595
88.3125	8.10238	57.0452	45.7595						166.531	697.406	5.57925	0.191595
88.7925	6.85714	57.5762	46.3595						165.882	697.923	5.58338	0.191737
89.2724	6.90714	56	46.1214						167.755	696.427	5.57141	0.191326
89.7524	6.99762	56.45	45.5524						167.755	696.427	5.57141	0.191326
90.2323	6.85476	55.8143	45.6024						167.755	696.427	5.57141	0.191326
90.7123	7.10714	55.25	46.0762						168.75	695.628	5.56503	0.191107
91.6722	6.5881	56.2619	46.6357						168.98	695.444	5.56355	0.191056
92.1522	7.09286	56.2048	47.2262						168.98	695.444	5.56355	0.191056
92.6321	6.62857	55.7833	48.0595						170.204	694.457	5.55565	0.190785
93.592	7.34048	56.1548	46.7286						168.98	695.444	5.56355	0.191056
94.072	7.64286	55.4238	47.5476						171.064	693.762	5.5501	0.190594
94.552	7.8381	54.2952	46.1833						169.565	694.972	5.55978	0.190926
95.0319	7.17381	54.7905	47.469						170	694.622	5.55697	0.19083
95.5119	7.17857	55.2762	49.4048						172.5	692.598	5.54078	0.190274
95.9918	6.74286	55.7857	48.9571						171.429	693.467	5.54773	0.190513
96.9518	6.29286	53.0905	46.9333						172.34	692.727	5.54182	0.19031
97.4317	6.17143	52.4024	46.2738						172.174	692.862	5.5429	0.190347
97.9117	6.8	52.8119	47.1119						172.174	692.862	5.5429	0.190347
98.8716	6.3619	52.7357	47.0119						172.34	692.727	5.54182	0.19031
99.3516	6.39286	50.7476	45.4024						172	693.003	5.54403	0.190386
99.8315	7.01905	54.2929	47.6429						172.34	692.727	5.54182	0.19031
100.311	6.43333	51.7095	46.2905						172.174	692.862	5.5429	0.190347
100.791	6.69286	51.3833	46.6405						174.545	690.932	5.52746	0.189817
101.271	6.84286	52.9881	45.9452						170.87	693.919	5.55135	0.190637
102.231	6.09286	52.0214	48.1452						174.783	690.739	5.52591	0.189763
102.711	6.26429	53.1952	49.1857						174.894	690.648	5.52518	0.189738
103.191	6.64286	52.2524	48.95						176	689.743	5.51795	0.18949
104.151	6.12143	50.2738	48.9524						178.636	687.58	5.50064	0.188896
104.631	6.28333	50.7524	50.581						180	686.457	5.49166	0.188587
105.111	5.9	51.4952	48.8667						177.333	688.65	5.5092	0.18919
105.591	5.85	49.8524	47.5333						177.273	688.7	5.5096	0.189203
106.071	6.05	49.5929	49.0405						178.636	687.58	5.50064	0.188896
106.551	6.22381	49.9024	48.6357						178.636	687.58	5.50064	0.188896
107.511	5.90952	48.6643	48.2476						178.605	687.606	5.50085	0.188903
107.991	6.0381	49.0024	49.2024						180	686.457	5.49166	0.188587
108.471	5.95952	48.4762	46.6976						178.571	687.633	5.50107	0.18891
109.431	5.49524	49.9	50.8095						181.304	685.382	5.48305	0.188292
109.911	5.81429	49.0286	47.7976						178.605	687.606	5.50085	0.188903
110.391	6.09048	50.25	50.95						181.333	685.358	5.48286	0.188285
111.351	5.67619	46.2452	49.2238						184.186	683.001	5.46401	0.187638
111.83	6.26429	47.3524	48.5714						182.791	684.154	5.47324	0.187955
112.31	5.27857	47.2952	48.7357						182.727	684.207	5.47365	0.187969
112.79	5.96905	46.4452	50.1952						185.455	681.951	5.45561	0.187349
113.27	5.68571	46.8667	49.9667						184.091	683.08	5.46464	0.187659
113.75	5.9119	46.7119	50.3929						184.091	683.08	5.46464	0.187659
114.71	5.51429	44.7333	50.2595						186.818	680.823	5.44658	0.187039
115.19	6.24762	45.4214	52.4119						189.13	678.908	5.43127	0.186513
115.67	5.52857	46.2595	51.831						187.826	679.988	5.43991	0.18681
116.63	5.08333	43.8952	50.0357						188	679.844	5.43875	0.18677
117.11	5.8119	45.4262	50.6571						188	679.844	5.43875	0.18677
117.59	5.75	45.5262	51.019						186.667	680.948	5.44758	0.187074
118.07	5.56905	43.5619	49.2167						186.977	680.691	5.44553	0.187003
118.55	5.69048	43.8738	49.7357						188.182	679.694	5.43755	0.186729
119.03	5.42143	44.1071	52.1286						190.213	678.013	5.4241	0.186267
119.99	6.00476	43.6905	50.1452						188.182	679.694	5.43755	0.186729
120.47	5.60476	42.4619	49.7619						190.909	677.437	5.4195	0.186109
120.95	5.56429	43.3738	49.9619						189.545	678.565	5.42852	0.186419
121.91	5.95952	43.0476	52.619						192.766	675.903	5.40722	0.185688
122.39	5.65952	41.881	51.7667						193.043	675.673	5.40539	0.185625
122.87	5.7881	42.0214	53.0881						194.043	674.849	5.39879	0.185398
123.829	5.4381	40.7524	52.6048						195	674.06	5.39248	0.185181
124.309	5.30952	41.0857	53.5214						195.918	673.304	5.38644	0.184974
125.269	5.35714	39.05	53.1905						197.5	672.005	5.37604	0.184617
125.749	5.1381	38.3929	52.5333						198.75	670.981	5.36785	0.184336
126.229	5.0119	38.6738	52.1595						196.596	672.748	5.38198	0.184821
127.189	4.69762	35.4929	51.7929						201.702	668.574	5.34859	0.183674
127.669	4.99048	36.4929	53.3571						201.25	668.941	5.35153	0.183775
128.149	5.03333	36.0976	55.9452						203.529	667.093	5.33674	0.183267
128.629	5.12381	34.819	54.2405						203.265	667.306	5.33845	0.183326
129.109	4.57619	34.7643	54.1405						203.265	667.306	5.33845	0.183326
130.549	4.1619	31.231	51.8071						206.25	664.902	5.31922	0.182665
131.029	4.70476	31.6048	54.8357						207.6	663.822	5.31058	0.182369
131.509	4.10238	29.8762	52.45						207.5	663.902	5.31122	0.182391
131.989	4.2881	29.5143	54.6881						209.412	662.381	5.29905	0.181973
132.469	4.14762	28.7357	51.2238						208.085	663.435	5.30748	0.182262
134.389	4.62857	27.7667	54.2214						211.837	660.469	5.28375	0.181447
134.869	4.5619	28.1571	54.2881						211.837	660.469	5.28375	0.181447
135.348	3.91429	26.1619	52.4333						212.5	659.949	5.27959	0.181305
135.828	3.73571	24.8762	52.8643						214.286	658.557	5.26846	0.180922
137.748	4.17143	25.2548	55.4833						215.294	657.776	5.26221	0.180708
138.228	4.47381	24.5476	56.8905						216.226	657.058	5.25646	0.18051
138.708	3.97857	23.331	54.2405						217.2	656.311	5.25049	0.180305
139.668	3.9119	21.7976	54.3357						218.4	655.395	5.24316	0.180054
141.588	4.65952	21.8238	56.3905						220	654.184	5.23347	0.179721
142.068	4.37143	20.3524	54.7857						221.176	653.299	5.22639	0.179478
142.548	4.5881	20.7833	55.6619						221.176	653.299	5.22639	0.179478
143.028	4.52857	20.8952	55.5095						221.176	653.299	5.22639	0.179478
144.948	4.68095	18.6571	57.0286						223.846	651.314	5.21051	0.178932
145.428	5.08333	18.2595	56.169						224.706	650.681	5.20545	0.178759
145.908	5.92381	17.15	55.0881						226.531	649.349	5.19479	0.178392
146.388	4.99286	19.0619	56.2167						223.529	651.548	5.21238	0.178997
148.307	5.6119	16.9357	55.5262						226.8	649.153	5.19322	0.178339
148.787	5.7119	17.2667	57.2952						227.059	648.966	5.19172	0.178287
149.267	6.26667	16.2167	56.1333						228	648.286	5.18629	0.178101
149.747	5.48095	15.8452	54.7952						226.8	649.153	5.19322	0.178339
150.227	6.1619	16.331	56.8929						228.235	648.117	5.18494	0.178054
152.147	5.73571	15.8762	55.2381						227.755	648.463	5.1877	0.178149
152.627	6.3119	15.3238	55.3714						228.98	647.583	5.18067	0.177908
153.107	6.93095	14.069	56.8929						231.6	645.724	5.16579	0.177397
153.587	7.06667	13.9976	56.1214						231.429	645.845	5.16676	0.17743
155.507	6.50952	14.15	56.7119						231.6	645.724	5.16579	0.177397
155.987	7.47381	14.0548	56.1952						231.429	645.845	5.16676	0.17743
156.467	7.72143	12.981	57.8476						234	644.049	5.15239	0.176936
156.947	7.86667	11.7667	57.5						235.102	643.288	5.1463	0.176727
157.427	8.22143	13.2452	58.4143						234	644.049	5.15239	0.176936
159.346	8.15714	12.7952	56.6381						233.878	644.134	5.15307	0.17696
159.826	7.88095	11.6262	56.1333						235	643.358	5.14686	0.176747
160.306	7.67619	12.7143	58.1024						234	644.049	5.15239	0.176936
160.786	8.28095	12.5167	55.8048						233.75	644.222	5.15378	0.176984
162.706	9.0619	11.069	54.8						237.391	641.724	5.13379	0.176298
163.186	8.8381	12.1238	56.381						236.17	642.555	5.14044	0.176526
163.666	9.27857	11.1095	56.1119						237.447	641.687	5.13349	0.176288
164.146	9.8119	11.4714	58.1881						238.75	640.807	5.12646	0.176046
165.106	9.01667	10.0429	56.1929						238.723	640.825	5.1266	0.176051
165.586	9.6619	9.57143	55.9619						240	639.97	5.11976	0.175816
166.066	9.52619	10.519	57.1476						238.723	640.825	5.1266	0.176051
166.546	9.54524	10.6619	56.0952						238.696	640.844	5.12675	0.176056
167.026	10.3452	9.86667	55.0381						240	639.97	5.11976	0.175816
167.506	9.64286	9.77143	56.181						240	639.97	5.11976	0.175816
168.466	10.2786	10.3857	54.6429						240	639.97	5.11976	0.175816
168.946	9.86429	10.7929	56.7429						238.723	640.825	5.1266	0.176051
169.426	9.85	11.3048	55.75						238.696	640.844	5.12675	0.176056
169.906	10.5071	8.90952	55.5548						242.553	638.281	5.10625	0.175352
170.386	11.4	8.97143	57.6476						242.449	638.349	5.10679	0.175371
170.865	9.92857	9.72857	55.731						240	639.97	5.11976	0.175816
171.345	10.5524	9.68095	57.8786						241.25	639.14	5.11312	0.175588
172.305	10.6095	9.09524	55.1762						242.609	638.244	5.10596	0.175342
172.785	10.8738	10.0714	56.3881						241.304	639.104	5.11283	0.175578
173.265	11.1976	8.40952	56.6214						243.673	637.548	5.10038	0.17515
173.745	11.6405	8.47857	53.2786						245.333	636.47	5.09176	0.174854
174.225	11.3262	8.45476	57.3857						243.673	637.548	5.10038	0.17515
174.705	10.2	9.63571	54.6167						240	639.97	5.11976	0.175816
175.665	12.0214	7.47381	53.1333						246.522	635.705	5.08564	0.174644
176.145	10.8095	8.4	55.2762						243.83	637.446	5.09957	0.175122
176.625	10.9405	8.66667	55.7619						242.553	638.281	5.10625	0.175352
177.105	11.481	9.03571	55.4357						242.609	638.244	5.10596	0.175342
177.585	11.8357	7.48571	55.1833						246.25	635.88	5.08704	0.174692
178.065	11.119	7.48333	53.3452						245.217	636.545	5.09236	0.174875
178.545	12.8857	8.11905	54.3476						246.522	635.705	5.08564	0.174644
179.505	13.4595	7.8619	54.431						246.522	635.705	5.08564	0.174644
179.985	10.8476	9.00476	54.6048						242.609	638.244	5.10596	0.175342
180.465	12.4643	7.65952	54.8952						245.106	636.617	5.09294	0.174895
180.945	13.2357	7.88333	54.931						246.383	635.794	5.08635	0.174669
181.425	13.3262	7.13095	52.469						248	634.76	5.07808	0.174385
181.905	12.95	6.81905	52.5905						247.826	634.871	5.07896	0.174415
182.864	14.4667	5.80714	52.719						250.213	633.358	5.06686	0.173999
183.344	14.7238	6.09048	52.9762						251.489	632.556	5.06045	0.173779
183.824	13.581	5.7	52.5214						250.213	633.358	5.06686	0.173999
184.304	15.4786	6.37381	54.4905						251.25	632.706	5.06165	0.17382
184.784	15.8881	5.54762	52.1333						253.043	631.585	5.05268	0.173512
185.264	17.4524	3.39524	52.6143						256.8	629.26	5.03408	0.172874
185.744	17.0714	3.50952	52.05						256.25	629.599	5.03679	0.172967
186.704	18.9762	2.15476	45.8452						263.182	625.348	5.00279	0.171799
187.184	21.5286	1.60476	46.131						267.273	622.837	4.98269	0.171109
187.664	21.9762	1.96429	44.9929						267.907	622.445	4.97956	0.171001
188.144	22.8762	1.90714	42.3333						271.5	620.206	4.96165	0.170386
188.624	22.9881	1.55714	41.5905						271.5	620.206	4.96165	0.170386
189.104	24.45	1.72857	40.0214						274.737	618.149	4.94519	0.169821
190.064	25.9119	1.37381	40.3643						278.462	615.713	4.9257	0.169152
190.544	24.8262	1.24762	39.2048						277.895	616.089	4.92871	0.169255
191.024	27.0405	1.27143	39.4048						281.053	613.96	4.91168	0.16867
191.504	26.3214	1.50952	35.7048						282.353	613.059	4.90447	0.168423
191.984	26.2071	1.12619	37.3714						281.667	613.536	4.90829	0.168554
192.464	26.3524	1.25238	37.8						280.541	614.311	4.91448	0.168767
193.424	28.5929	1.39524	36.3357						288	608.939	4.87152	0.167291
193.904	29.269	1.23095	35.7071						288	608.939	4.87152	0.167291
194.383	28.2667	1.44048	36.0571						286.286	610.229	4.88183	0.167645
194.863	27.4	1.23095	33.4357						288.75	608.363	4.8669	0.167133
195.343	28.6905	1.0381	33.7738						290.909	606.659	4.85327	0.166664
195.823	29.1452	0.828571	32.3571						294.194	603.924	4.8314	0.165913
196.303	29.4952	1.5381	32.5857						292.258	605.558	4.84446	0.166362
197.263	30.931	1.42619	31.0143						300	598.59	4.78872	0.164448
197.743	31.7238	1.09762	30.631						301.935	596.645	4.77316	0.163914
198.223	32.5071	1.52857	29.4548						307.742	590.213	4.7217	0.162146
198.703	32.519	1.35714	28.7262						307.5	590.5	4.724	0.162225
199.183	34.3286	0.980952	29.0905						309.091	588.574	4.70859	0.161696
199.663	32.9571	1.02619	26.8857						311.25	585.826	4.68661	0.160941
200.623	33.881	1.1119	29.1048						309.091	588.574	4.70859	0.161696
201.103	34.8714	1.14762	27.6833						312.353	584.359	4.67487	0.160538
201.583	33.8048	1.75714	26.7476						313.125	583.306	4.66644	0.160249
202.063	36.6214	1.31667	27.2405						316.667	578.176	4.62541	0.15884
202.543	36.1905	1.51905	25.969						317.647	576.665	4.61332	0.158424
203.023	34.1857	1.28571	24.9548						316.364	578.635	4.62908	0.158966
204.463	34.5167	1.5881	25.1976						318.182	575.823	4.60658	0.158193
204.943	36.8095	1.30476	25.9119						318.333	575.582	4.60466	0.158127
205.423	38.6857	1.3881	26.9643						318.947	574.596	4.59676	0.157856
205.902	37.4524	1.00952	25.7357						318.333	575.582	4.60466	0.158127
206.382	38.6643	1.2381	23.4857						325.263	563.399	4.50719	0.15478
206.862	38.1024	1.30476	24.8095						321.081	571.033	4.56826	0.156877
207.822	37.35	1.36905	23.1167						323.333	567.033	4.53627	0.155778
208.302	38.3762	2.09524	22.8786						325	563.906	4.51125	0.154919
208.782	37.6286	1.45238	23.0405						324.324	565.192	4.52153	0.155272
209.262	37.9952	1.47619	22.4143						325.946	562.065	4.49652	0.154413
209.742	37.8929	1.32381	22.3286						325.946	562.065	4.49652	0.154413
210.222	40.2167	0.866667	21.0024						329.231	555.277	4.44222	0.152549
211.182	39.4286	1.12857	21.6524						326.842	560.275	4.4822	0.153922
211.662	39.0524	1.43571	21.719						326.842	560.275	4.4822	0.153922
212.142	40.7333	1.27143	20.619						330	553.595	4.42876	0.152086
212.622	41.3524	1.36905	21.6167						328.5	556.842	4.45473	0.152978
213.102	41.5857	1.11429	21.9024						329.268	555.196	4.44157	0.152526
213.582	40.6262	1.30952	22.2286						328.5	556.842	4.45473	0.152978
215.022	41.8524	1.42381	20.2167						332.195	548.591	4.38872	0.150712
215.502	42.0333	1.66905	20.5071						331.5	550.209	4.40167	0.151156
215.982	39.3095	1.87619	22.631						325.946	562.065	4.49652	0.154413
216.462	42.0571	1.31667	21.2405						330.732	551.961	4.41569	0.151638
216.942	42.4786	1.84524	18.1929						336	539.157	4.31326	0.14812
217.422	41.5905	1.42143	20.8381						330.732	551.961	4.41569	0.151638
218.381	44.7452	1.5881	18.431						337.674	534.68	4.27744	0.14689
218.861	42.7738	1.61667	21.031						332.195	548.591	4.38872	0.150712
219.341	42.2738	2.19524	18.331						336	539.157	4.31326	0.14812
219.821	43.0238	1.56667	19.7881						333.659	545.08	4.36064	0.149747
220.301	41.7048	1.66429	19.1548						334.5	542.995	4.34396	0.149175
220.781	41.3857	1.88333	21						330.769	551.876	4.41501	0.151614
222.221	44.5905	1.86667	19.2405						336.279	538.425	4.3074	0.147919
222.701	43.2238	2.27857	17.6143						336.585	537.615	4.30092	0.147696
223.181	43.4524	1.57857	19.3881						335.122	541.423	4.33139	0.148743
223.661	44.631	1.2119	17.4976						338.182	533.282	4.26625	0.146506
224.141	46.5024	2.3619	17.0667						340	528.109	4.22487	0.145085
224.621	45.6667	2.06429	18.281						338.182	533.282	4.26625	0.146506
225.581	43.6238	1.8881	16.9167						338.571	532.195	4.25756	0.146207
226.061	44.0571	2.0881	19.8976						334.286	543.531	4.34825	0.149322
226.541	45.6429	2.39286	16.919						339.545	529.426	4.23541	0.145447
227.021	44.6167	2.14524	18.3429						337.674	534.68	4.27744	0.14689
227.501	43.7	1.86429	16.3667						340	528.109	4.22487	0.145085
227.981	45.319	1.7119	17.2167						339.07	530.788	4.2463	0.145821
228.941	44.7238	2.54762	16.2667						341.429	523.86	4.19088	0.143918
229.42	46.3857	2.27619	17.8667						338.182	533.282	4.26625	0.146506
229.9	48.0476	1.97619	17.15						340.435	526.833	4.21467	0.144734
230.38	46.5952	2.83333	17.1905						340.909	525.425	4.2034	0.144347
230.86	46.4405	2.55476	17.4405						340.465	526.744	4.21395	0.14471
231.34	45.6714	2.32857	17.0381						339.545	529.426	4.23541	0.145447
232.78	47.2643	2.15	15.5095						341.333	524.149	4.19319	0.143997
233.26	49.3619	2.50952	14.8714						344.348	514.649	4.1172	0.141387
233.74	48.9762	2.5619	15.8167						343.043	518.855	4.15084	0.142543
234.22	48.9762	2.60476	14.1976						345.652	510.294	4.08235	0.140191
234.7	50.2429	2.17381	13.7571						345	512.491	4.09993	0.140794
235.18	48.5595	2.83333	14.2048						345.652	510.294	4.08235	0.140191
236.14	47.8762	2.38571	12.6333						345.652	510.294	4.08235	0.140191
236.62	46.7048	2.47619	12.8857						345.333	511.373	4.09098	0.140487
237.1	49.4095	2.63095	13.9762						345.652	510.294	4.08235	0.140191
237.58	48.2643	2.40714	13.6262						344.348	514.649	4.1172	0.141387
238.06	49.6143	2.57857	12.5405						347.234	504.803	4.03843	0.138682
238.54	51.1381	2.75952	12.5929						347.5	503.857	4.03086	0.138422
239.98	52.2976	2.85238	13.1643						347.755	502.944	4.02355	0.138171
240.46	49.6143	3.2619	12.3952						348.511	500.201	4.00161	0.137418
240.94	51.6262	3.53333	12.1238						350	494.632	3.95705	0.135888
241.419	51.219	3.77857	12.1						349.787	495.441	3.96353	0.13611
241.899	51.0429	3.4881	11.7571						348.75	499.321	3.99456	0.137176
243.339	53.0167	3.87381	11.0952						351.429	489.081	3.91265	0.134363
243.819	52.6286	4.19286	10.869						351.429	489.081	3.91265	0.134363
244.299	50.7905	3.73333	10.35						352.34	485.428	3.88342	0.133359
244.779	54.2667	4.05476	9.92619						352.8	483.554	3.86843	0.132844
245.259	56.1429	5.12381	10.0929						354.118	478.055	3.82444	0.131334
245.739	54.6952	4.45238	8.74286						354.118	478.055	3.82444	0.131334
247.179	57.4571	5.97381	7.08571						358.824	456.827	3.65461	0.125502
247.659	60.2	7.26905	7.65476						358.868	456.614	3.65291	0.125443
248.139	58.8071	8.43571	7.89048						350	494.632	3.95705	0.135888
248.619	61.7667	9.45	7.27857						352.182	486.069	3.88856	0.133536
249.099	62.6452	11.0857	8.41429						353.273	481.602	3.85282	0.132308
250.539	60.7619	10.0429	7.3						353.333	481.35	3.8508	0.132239
251.019	62.969	12.5929	8.38095						355.455	472.281	3.77825	0.129748
251.499	64.6667	11.9452	8.36667						354.211	477.66	3.82128	0.131225
251.979	63.881	11.5667	7.88571						354.286	477.34	3.81872	0.131137
252.459	69.1429	12.4095	8.72619						353	482.731	3.86185	0.132618
252.938	64.6524	11.25	6.50476						354.138	477.969	3.82375	0.13131
253.898	64.5119	12.4738	7.17381						355.172	473.516	3.78813	0.130087
254.378	67.7357	13.7048	7.27143						356.885	465.88	3.72704	0.127989
254.858	69.8238	14.1024	8.3619						355.806	470.728	3.76583	0.129321
255.338	67.231	15.9238	8.27857						358.136	460.091	3.68073	0.126399
255.818	70.6619	15.8452	8.67381						356.774	466.385	3.73108	0.128128
256.298	68.5786	14.5405	8.36429						356.885	465.88	3.72704	0.127989
256.778	69.6571	15.7857	9.35952						356.885	465.88	3.72704	0.127989
257.258	68.9667	14.6024	8.19048						356.885	465.88	3.72704	0.127989
257.738	67.8833	13.819	8.35714						356	469.868	3.75895	0.129085
258.218	70.2452	15.05	9.05476						355.902	470.306	3.76245	0.129205
261.098	68.8333	15.981	6.89048						358.71	457.371	3.65897	0.125651
261.578	67.531	15.3286	8.13571						357	465.356	3.72285	0.127845
262.058	68.369	15.5333	7.27381						358.852	456.688	3.65351	0.125464
262.538	68.5548	15.231	7.92857						356.885	465.88	3.72704	0.127989
263.018	70.8476	16.7667	8.6619						357.742	461.933	3.69547	0.126905
263.498	69.3238	15.8429	8.4619						357.869	461.341	3.69073	0.126742
263.978	72.7476	18.4905	9.65238						357.619	462.505	3.70004	0.127062
264.458	72.1	17.8	9.23571						358.571	458.029	3.66424	0.125832
264.937	67.7024	17.1095	7.55714						359	455.98	3.64784	0.125269
268.297	69.5857	15.069	7.8119						356.774	466.385	3.73108	0.128128
268.777	70.481	15.9595	7.97857						357.742	461.933	3.69547	0.126905
269.257	69.7095	14.5905	7.44048						357.619	462.505	3.70004	0.127062
269.737	69.2238	14.9119	8.11429						356.885	465.88	3.72704	0.127989
270.217	68.2	15.6643	8.8119						357.119	464.813	3.7185	0.127696
270.697	67.0048	16.6667	8.62619						358.276	459.43	3.67544	0.126217
271.177	70.6976	17.3333	8.80238						357.742	461.933	3.69547	0.126905
271.657	70.2143	17.331	9.18333						357.869	461.341	3.69073	0.126742
272.137	70.3024	17.0524	8.67143						357.869	461.341	3.69073	0.126742
275.497	68.4548	16.1857	7.41905						358.852	456.688	3.65351	0.125464
275.977	71.6381	19.5524	9.00714						360.476	448.75	3.59	0.123283
276.456	69.4143	18.5857	8.16429						360.82	447.029	3.57624	0.12281
276.936	69.7262	19.231	8.75						359.836	451.918	3.61535	0.124153
277.416	70.95	19.6095	9.77381						359.836	451.918	3.61535	0.124153
277.896	71.6619	21.4714	10.4167						360.645	447.906	3.58325	0.123051
278.856	67.4643	18.0833	8.92619						359.31	454.482	3.63586	0.124858
279.336	67.7952	17.0476	7.98571						359	455.98	3.64784	0.125269
283.176	69.2095	20.8833	9.1119						362	441.002	3.52802	0.121154
283.656	70.0976	21.0667	10.0429						361	446.12	3.56896	0.12256
284.136	71.8905	18.6405	9.16667						359.524	453.445	3.62756	0.124573
284.616	69.2024	19.6571	9.50476						360.169	450.275	3.6022	0.123702
285.096	70.3048	20.0095	8.98333						360.82	447.029	3.57624	0.12281
285.576	71.1238	20.381	9.62381						359.836	451.918	3.61535	0.124153
286.056	70.4833	20.7952	8.60476						361.803	442.019	3.53615	0.121434
286.536	73.2976	22.5405	9.81667						362.381	439.019	3.51215	0.120609
289.415	70.7952	20.119	8.31429						361.429	443.942	3.55154	0.121962
289.895	65.8048	18.8071	7.85						361.379	444.194	3.55355	0.122031
290.375	69.6357	20.3571	9.19524						360.82	447.029	3.57624	0.12281
290.855	73.4524	22.8214	10.0857						362.381	439.019	3.51215	0.120609
291.335	69.3881	20.7286	9.92857						361.186	445.175	3.5614	0.122301
291.815	71.0738	24.2667	10.2214						363.77	431.623	3.45299	0.118578
292.295	73.719	24.4	11						362.381	439.019	3.51215	0.120609
292.775	71.0262	22.3881	9.41667						362.581	437.971	3.50377	0.120322
293.255	72.9024	24.1214	10.2048						363.333	433.977	3.47182	0.119225
296.615	71.3905	23.1857	10.0881						362.787	436.884	3.49507	0.120023
297.095	72.3643	24.9786	10.0976						364.516	427.549	3.4204	0.117459
297.575	71.7381	24.0929	9.84048						363.548	432.823	3.46258	0.118907
298.055	68.2524	25.6929	10.0571						366.552	416.042	3.32833	0.114297
298.535	72.5429	24.8071	10.1476						364.286	428.816	3.43053	0.117807
299.015	71.0143	24.2881	9.88571						363.77	431.623	3.45299	0.118578
299.495	70.9286	25.0595	10.9643						364	430.377	3.44302	0.118236
299.974	69.45	22.1143	8.96905						363	435.755	3.48604	0.119713
300.454	71.7167	25.769	10.95						364.754	426.233	3.40987	0.117097
303.814	72.7405	29.6119	11.9524						367.705	409.265	3.27412	0.112435
304.294	71.4762	29.5262	11.6333						368.305	405.663	3.2453	0.111446
304.774	68.3929	28.1071	11.05						367.895	408.131	3.26505	0.112124
305.254	74.4571	31.0857	13.1238						367.705	409.265	3.27412	0.112435
305.734	71.1381	28.881	11.2833						368	407.501	3.26	0.111951
306.214	72.7286	33.3619	11.8167						370.656	391.044	3.12836	0.10743
306.694	69.4214	31.2	12.0881						370	395.205	3.16164	0.108573
307.174	78.4833	39.5833	14.8286						373.81	370.105	2.96084	0.101677
307.654	83.781	49.569	19.3429						378.615	335.083	2.68066	0.0920557
311.014	103.179	70.8952	43.4524						378	339.787	2.71829	0.093348
311.494	103.531	71.5214	41.981						379.032	331.859	2.65487	0.0911699
311.973	102.61	71.6429	43.781						378.475	336.165	2.68932	0.092353
312.453	103.75	73.4048	45.5143						377.931	340.31	2.72248	0.0934917
312.933	103.264	76.1667	46.8881						381.071	315.639	2.52511	0.0867141
313.413	99.4786	78.5452	53.8881						33.3333	865.101	6.92081	0.237665
313.893	103.571	82.5452	55.7095						33.75	863.541	6.90833	0.237237
314.373	100.633	83.2238	55.9762						36	855.4	6.8432	0.235
314.853	99.219	82.4786	53.4762						37.8261	849.134	6.79307	0.233278
318.213	74.8738	74.3667	56.2214						56.8421	799.066	6.39252	0.219524
318.693	36.6405	39.1286	27.1167						70	776.631	6.21305	0.21336
319.173	19.3262	20.7833	14.0214						77.1429	767.288	6.1383	0.210793
319.653	10.9786	11.7143	7.34286						72	773.846	6.19076	0.212595
320.133	12.0429	13.881	9.69762						90	753.907	6.03125	0.207117
320.613	11.3381	12.8667	8.59048						90	753.907	6.03125	0.207117
321.093	8.74286	9.67857	5.5619						75	769.92	6.15936	0.211517
321.573	12.5095	13.731	8.9381						72	773.846	6.19076	0.212595
325.412	8.37381	9.59762	6.92619						100	745.53	5.96424	0.204816
325.892	8.05714	8.96429	7.35						90	753.907	6.03125	0.207117
326.372	7.72143	9.5119	6.08095						90	753.907	6.03125	0.207117
326.852	7.59048	9.12143	6.80952						90	753.907	6.03125	0.207117
327.332	9.09762	10.4095	7.37143						80	763.98	6.11184	0.209884
327.812	10.0786	12.3643	8.30714						90	753.907	6.03125	0.207117
328.292	9.8119	12.4119	8.08571						90	753.907	6.03125	0.207117
328.772	10.6714	12.6976	8.46667						84	759.695	6.07756	0.208707
330.212	5.19524	6.55476	5.92381						150	710.178	5.68142	0.195104
330.692	6.85476	9.09762	7.3381						120	731.247	5.84998	0.200892
331.172	6.24048	8.59762	6.07619						120	731.247	5.84998	0.200892
331.652	4.33333	6.22857	5.77857						180	686.457	5.49166	0.188587
332.132	8.83571	11.3524	9.24286						120	731.247	5.84998	0.200892
332.612	9.37857	12.381	10.35						140	717.454	5.73963	0.197103
333.092	8.61429	10.381	7.85714						90	753.907	6.03125	0.207117
333.572	11.731	15.7476	11.6167						120	731.247	5.84998	0.200892
334.052	9.97381	12.6667	8.97143						105	741.754	5.93403	0.203778
334.532	7.91905	9.10714	7.58333						120	731.247	5.84998	0.200892
335.012	6.45952	8.44048	6.2619						120	731.247	5.84998	0.200892
335.491	7.23095	9.86667	8.24286						140	717.454	5.73963	0.197103
336.931	8.51905	10.1786	8.07143						90	753.907	6.03125	0.207117
337.411	8.86905	11.2452	8.46429						100	745.53	5.96424	0.204816
337.891	6.75714	8.50714	6.67381						120	731.247	5.84998	0.200892
338.371	9.88095	10.6071	7.57381						80	763.98	6.11184	0.209884
338.851	10.4429	13.4286	8.68095						105	741.754	5.93403	0.203778
339.331	16.3905	19.0667	13.8976						96	748.726	5.9898	0.205694
339.811	21.1857	25.3714	18.7333						100	745.53	5.96424	0.204816
340.771	15.2929	18.3238	13.981						105	741.754	5.93403	0.203778
341.251	20.7214	24.8095	19.8571						108	739.576	5.91661	0.20318
341.731	19.4357	22.95	19.3643						120	731.247	5.84998	0.200892
342.211	21.4738	28.3476	20.2619						112.5	736.4	5.8912	0.202308
342.691	14.5714	18.5452	13.5619						108	739.576	5.91661	0.20318
343.171	13.2	16	12.6024						120	731.247	5.84998	0.200892
344.131	28.7595	36.3071	25.9857						102	743.994	5.95195	0.204394
344.611	25.6905	31.3905	22.9738						97.5	747.506	5.98005	0.205359
345.091	25.3548	31.1976	23.0786						105	741.754	5.93403	0.203778
345.571	20.5095	26.0762	21.0738						120	731.247	5.84998	0.200892
346.051	18.0357	23.9238	18.9762						130	724.431	5.79545	0.19902
346.531	16.2857	20.3262	16.7452						135	720.974	5.76779	0.19807
347.011	12.2095	16.2762	13.9238						150	710.178	5.68142	0.195104
347.49	13.5286	17.6357	14.231						120	731.247	5.84998	0.200892
347.97	13.1976	17.1571	14.7619						150	710.178	5.68142	0.195104
348.45	10.85	13.95	11.0071						120	731.247	5.84998	0.200892
348.93	12.319	15.1762	12.8524						140	717.454	5.73963	0.197103
349.41	18.2857	23.9333	16.4833						105	741.754	5.93403	0.203778
349.89	19.2786	25.1929	17.5333						111.429	737.148	5.89719	0.202513
351.33	20.8738	26.3452	22.3595						132	723.054	5.78444	0.198641
351.81	28.9119	41.0119	33.2738						140	717.454	5.73963	0.197103
352.29	24.3762	31.4214	26.9786						145.714	713.338	5.7067	0.195972
352.77	16.4786	23.1476	19.4405						145.714	713.338	5.7067	0.195972
353.25	11.6452	14.7381	12.4548						120	731.247	5.84998	0.200892
353.73	13.8643	17.6452	14.8167						135	720.974	5.76779	0.19807
354.21	15.1214	18.9595	15.6714						135	720.974	5.76779	0.19807
354.69	14.4857	19.3286	14.0214						120	731.247	5.84998	0.200892
355.17	21.9476	29.2595	21.3595						112.5	736.4	5.8912	0.202308
355.65	22.219	28.4286	22.0548						120	731.247	5.84998	0.200892
356.13	18.7905	24.9667	19.5762						130	724.431	5.79545	0.19902
356.61	20.4643	26.8595	23.819						154.286	706.954	5.65563	0.194218
357.09	17.7048	25.0548	20.7881						145.714	713.338	5.7067	0.195972
358.53	16.6452	21.4548	18.6167						150	710.178	5.68142	0.195104
359.009	23.1262	29.8595	25.9952						145.714	713.338	5.7067	0.195972
359.489	25.7095	34.631	31.1857						153.333	707.676	5.66141	0.194416
359.969	26.5167	37.7667	33.0238						152.727	708.134	5.66507	0.194542
360.449	32.2548	46.4262	41.2405						158.571	703.666	5.62933	0.193315
360.929	36.2976	49.5738	48.319						171.429	693.467	5.54773	0.190513
361.409	31.0786	44.6262	43.4476						171.429	693.467	5.54773	0.190513
361.889	36.4667	51.4929	49.6071						176	689.743	5.51795	0.18949
362.369	28.3619	43.2857	45.2167						187.059	680.623	5.44499	0.186984
362.849	23.9238	36.8381	39.5976						191.25	677.155	5.41724	0.186032
363.329	16.9214	27.9833	31.2143						192.857	675.827	5.40662	0.185667
363.809	9.62143	15.8714	19.7667						204	666.712	5.3337	0.183163
364.289	5.10952	8.42143	10.4714						204	666.712	5.3337	0.183163
365.729	2.55	2.9	2.85714						0	1059	8.472	0.290934
366.209	1.4	1.4	1.42857						0	1059	8.472	0.290934
366.689	0.830952	0.830952	0.830952						0	1059	8.472	0.290934
367.169	0.459524	0.459524	0.459524						0	1059	8.472	0.290934
367.649	0.690476	0.738095	0.642857						0	1059	8.472	0.290934
368.129	0.578571	0.578571	0.578571						0	1059	8.472	0.290934
368.609	0.580952	0.580952	0.580952						0	1059	8.472	0.290934
369.089	0.714286	0.714286	0.714286						0	1059	8.472	0.290934
369.569	0.552381	0.552381	0.552381						0	1059	8.472	0.290934
370.049	0.509524	0.509524	0.509524						0	1059	8.472	0.290934
370.529	0.759524	0.759524	0.759524						0	1059	8.472	0.290934
371.008	0.666667	0.666667	0.666667						0	1059	8.472	0.290934
371.488	0.757143	0.757143	0.757143						0	1059	8.472	0.290934
372.928	0.647619	0.647619	0.647619						0	1059	8.472	0.290934
373.408	0.528571	0.528571	0.528571						0	1059	8.472	0.290934
373.888	0.65	0.65	0.65						0	1059	8.472	0.290934
374.368	0.621429	0.621429	0.621429						0	1059	8.472	0.290934
374.848	0.688095	0.688095	0.688095						0	1059	8.472	0.290934
375.328	0.659524	0.659524	0.659524						0	1059	8.472	0.290934
375.808	0.764286	0.764286	0.764286						0	1059	8.472	0.290934
376.288	0.721429	0.721429	0.721429						0	1059	8.472	0.290934
376.768	0.607143	0.607143	0.607143						0	1059	8.472	0.290934
377.248	0.404762	0.404762	0.404762						0	1059	8.472	0.290934
377.728	0.716667	0.716667	0.716667						0	1059	8.472	0.290934
378.208	0.535714	0.535714	0.535714						0	1059	8.472	0.290934
378.688	0.878571	0.878571	0.878571						0	1059	8.472	0.290934
379.648	0.680952	0.680952	0.680952						0	1059	8.472	0.290934
380.128	0.47619	0.47619	0.47619						0	1059	8.472	0.290934
380.608	0.435714	0.435714	0.435714						0	1059	8.472	0.290934
381.088	0.595238	0.595238	0.595238						0	1059	8.472	0.290934
381.568	0.561905	0.561905	0.561905						0	1059	8.472	0.290934
382.048	0.590476	0.590476	0.590476						0	1059	8.472	0.290934
382.527	0.716667	0.716667	0.716667						0	1059	8.472	0.290934
383.007	0.766667	0.766667	0.766667						0	1059	8.472	0.290934
383.487	0.719048	0.719048	0.719048						0	1059	8.472	0.290934
383.967	0.502381	0.502381	0.502381						0	1059	8.472	0.290934
384.447	0.509524	0.509524	0.509524						0	1059	8.472	0.290934
384.927	0.709524	0.709524	0.709524						0	1059	8.472	0.290934
385.407	0.702381	0.702381	0.702381						0	1059	8.472	0.290934
386.847	0.695238	0.695238	0.695238						0	1059	8.472	0.290934
387.327	0.62619	0.752381	0.685714						0	1059	8.472	0.290934
387.807	0.5	0.519048	0.595238						0	1059	8.472	0.290934
388.287	0.647619	0.647619	0.647619						0	1059	8.472	0.290934
388.767	0.6	0.6	0.6						0	1059	8.472	0.290934
389.247	0.821429	0.821429	0.821429						0	1059	8.472	0.290934
389.727	0.783333	0.783333	0.783333						0	1059	8.472	0.290934
390.207	0.766667	0.766667	0.766667						0	1059	8.472	0.290934
390.687	0.585714	0.585714	0.585714						0	1059	8.472	0.290934
391.167	0.657143	0.657143	0.657143						0	1059	8.472	0.290934
391.647	0.509524	0.509524	0.509524						0	1059	8.472	0.290934
392.127	0.404762	0.404762	0.747619						240	639.97	5.11976	0.175816
392.607	0.633333	0.633333	0.633333						0	1059	8.472	0.290934
394.047	0.62381	0.62381	0.62381						0	1059	8.472	0.290934
394.526	0.690476	0.690476	0.690476						0	1059	8.472	0.290934
395.006	0.695238	0.695238	0.695238						0	1059	8.472	0.290934
395.486	0.42619	0.42619	0.42619						0	1059	8.472	0.290934
395.966	0.683333	0.683333	0.683333						0	1059	8.472	0.290934
396.446	0.569048	0.569048	0.569048						0	1059	8.472	0.290934
396.926	0.607143	0.607143	0.607143						0	1059	8.472	0.290934
397.406	0.57619	0.57619	0.57619						0	1059	8.472	0.290934
398.366	0.569048	0.569048	0.569048						0	1059	8.472	0.290934
398.846	0.564286	0.480952	1.10714						300	598.59	4.78872	0.164448
399.326	0.614286	0.614286	0.614286						0	1059	8.472	0.290934
401.246	0.635714	0.635714	0.635714						0	1059	8.472	0.290934
401.726	0.87619	0.942857	0.909524						0	1059	8.472	0.290934
402.206	0.7	0.7	0.7						0	1059	8.472	0.290934
402.686	0.55	0.55	0.55						0	1059	8.472	0.290934
403.166	0.711905	0.711905	0.711905						0	1059	8.472	0.290934
403.646	0.735714	0.735714	0.735714						0	1059	8.472	0.290934
404.126	0.72619	0.72619	0.72619						0	1059	8.472	0.290934
404.606	0.583333	0.583333	0.583333						0	1059	8.472	0.290934
405.086	0.588095	0.588095	0.588095						0	1059	8.472	0.290934
405.566	0.511905	0.62619	0.569048						0	1059	8.472	0.290934
406.045	0.57619	0.57619	0.57619						0	1059	8.472	0.290934
406.525	0.704762	0.704762	0.704762						0	1059	8.472	0.290934
408.445	0.714286	0.714286	0.714286						0	1059	8.472	0.290934
408.925	0.680952	0.680952	0.680952						0	1059	8.472	0.290934
409.405	0.485714	0.485714	0.485714						0	1059	8.472	0.290934
409.885	0.688095	0.688095	0.688095						0	1059	8.472	0.290934
410.365	0.595238	0.595238	0.595238						0	1059	8.472	0.290934
410.845	0.52381	0.52381	0.52381						0	1059	8.472	0.290934
411.325	0.585714	0.585714	0.585714						0	1059	8.472	0.290934
411.805	0.57381	0.57381	0.57381						0	1059	8.472	0.290934
412.285	0.542857	0.542857	0.542857						0	1059	8.472	0.290934
412.765	0.690476	0.690476	0.690476						0	1059	8.472	0.290934
413.245	0.62381	0.62381	0.62381						0	1059	8.472	0.290934
413.725	0.388095	0.388095	0.388095						0	1059	8.472	0.290934
415.645	0.711905	0.711905	0.711905						0	1059	8.472	0.290934
416.125	0.578571	0.578571	0.578571						0	1059	8.472	0.290934
416.605	0.67619	0.67619	0.67619						0	1059	8.472	0.290934
417.565	0.764286	0.764286	0.764286						0	1059	8.472	0.290934
418.044	0.597619	0.597619	0.597619						0	1059	8.472	0.290934
418.524	0.552381	0.552381	0.552381						0	1059	8.472	0.290934
419.004	0.414286	0.414286	0.414286						0	1059	8.472	0.290934
419.484	0.621429	0.621429	0.621429						0	1059	8.472	0.290934
419.964	0.547619	0.547619	0.547619						0	1059	8.472	0.290934
420.444	0.597619	0.597619	0.597619						0	1059	8.472	0.290934
420.924	0.792857	0.792857	0.792857						0	1059	8.472	0.290934
422.364	3.10238	3.10238	3.10238						0	1059	8.472	0.290934
422.844	2.9	3.62857	3.21905						120	731.247	5.84998	0.200892
423.324	7.05	8.08333	7.25						120	731.247	5.84998	0.200892
423.804	28.7952	29.2167	30.3619						240	639.97	5.11976	0.175816
424.284	49.7476	43.2048	41.4881						13.3333	962.76	7.70208	0.264495
424.764	52.9595	44.5524	38.0738						28	886.606	7.09285	0.243573
425.244	53.45	42.3214	39.1929						12.8571	965.712	7.7257	0.265305
425.724	55.1881	42.3095	38.2595						14.1176	957.97	7.66376	0.263179
426.204	56.9952	41.681	39.0024						10	984.132	7.87305	0.270366
426.684	59.0286	43.969	41.5452						7.05882	1004.41	8.03531	0.275938
427.164	62.0524	45.6762	39.2095						18.2609	934.097	7.47278	0.25662
427.644	63.8429	44.469	40.069						10	984.132	7.87305	0.270366
429.563	60.8571	45.0476	42.4762						9.47368	987.661	7.90129	0.271335
430.043	60.1238	44.9238	43.219						7.05882	1004.41	8.03531	0.275938
430.523	58.3381	45.1262	43.9286						4.28571	1024.83	8.19863	0.281546
431.003	57.3262	45.5357	44.6381						5	1019.45	8.15558	0.280068
431.483	57.6595	44.8667	44.1286						4.28571	1024.83	8.19863	0.281546
431.963	57.6214	45.1381	43.0262						8	997.773	7.98219	0.274114
432.443	55.6714	43.3357	42.5667						0	1059	8.472	0.290934
432.923	55.8262	43.8548	42.8548						4.61538	1022.33	8.17867	0.280861
433.403	54.8262	44.5952	43.8833						5.45455	1016.07	8.12854	0.279139
433.883	54.8452	43.9405	42.2881						9.23077	989.304	7.91443	0.271787
434.363	55.4048	44.6738	44.5262						0	1059	8.472	0.290934
434.843	54.0024	45.2286	44.0476						6	1012.06	8.09646	0.278038
436.283	53.5833	45.6357	46.1786						0	1059	8.472	0.290934
436.763	54.3524	44.4333	45.9976						348	502.061	4.01649	0.137929
437.243	53.0333	44.8738	46.9738						345	512.491	4.09993	0.140794
437.723	52.3214	45.7786	45.7071						0	1059	8.472	0.290934
438.203	53.0524	44.35	46.2976						346.667	506.799	4.05439	0.139231
438.683	51.8119	44.8048	44.8071						0	1059	8.472	0.290934
439.163	53.2524	44.9833	45.2333						0	1059	8.472	0.290934
439.643	51.3595	45.5619	46.8952						348	502.061	4.01649	0.137929
440.123	52.2143	45.669	47.0595						350	494.632	3.95705	0.135888
440.603	51.3667	45.7905	45.4214						10	984.132	7.87305	0.270366
441.083	52.3524	45.4857	46.5643						342.857	519.444	4.15555	0.142704
441.562	51.6476	45.9881	46.0833						0	1059	8.472	0.290934
442.042	52.8119	46.3571	47.8548						342.857	519.444	4.15555	0.142704
443.962	52.7595	46.0405	46.4071						0	1059	8.472	0.290934
444.442	51.8762	46.2429	45.8262						0	1059	8.472	0.290934
444.922	52.1024	47.481	47.4071						0	1059	8.472	0.290934
445.402	52.0643	46.5762	46.4524						10	984.132	7.87305	0.270366
445.882	50.6714	47.169	45.6143						12	971.109	7.76887	0.266788
446.362	50.3071	47.3905	44.2976						30	878.198	7.02559	0.241263
446.842	51.1619	45.0524	43.3119						15	952.687	7.62149	0.261727
447.322	50.5452	45.9143	42.4976						26.6667	892.451	7.13961	0.245179
447.802	51.5238	46.1881	43.2						20	924.764	7.39811	0.254056
448.282	52.8405	46.1357	43.5262						13.3333	962.76	7.70208	0.264495
448.762	52.8452	46.3571	43.9667						13.3333	962.76	7.70208	0.264495
449.242	51.4619	46.6452	44.4762						25.7143	896.747	7.17398	0.246359
451.162	52.9881	47.4262	44.8262						15	952.687	7.62149	0.261727
451.642	52.9714	46.2262	44.6071						7.5	1001.28	8.01027	0.275078
452.122	52.2357	46.1214	46.15						0	1059	8.472	0.290934
452.602	53.1333	46.669	44.5786						15	952.687	7.62149	0.261727
453.081	52.8333	47.5119	44.9833						22.5	912.021	7.29616	0.250555
453.561	53.1738	46.8786	44.369						20	924.764	7.39811	0.254056
454.041	53.0976	46.7167	44.7833						15	952.687	7.62149	0.261727
454.521	52.1452	47.0571	44.0857						22.5	912.021	7.29616	0.250555
455.001	53.0476	46.6429	44.2548						20	924.764	7.39811	0.254056
455.961	52.6571	47.4238	45.0786						15	952.687	7.62149	0.261727
457.881	53.2833	46.4452	44.7976						7.5	1001.28	8.01027	0.275078
458.361	53.1476	46.8119	45.5333						8.57143	993.811	7.95049	0.273025
458.841	52.6333	46.2667	44.3429						13.3333	962.76	7.70208	0.264495
459.321	53.4071	47.0119	43.319						24	904.742	7.23793	0.248555
459.801	53.2286	46.7762	44.4857						20	924.764	7.39811	0.254056
460.281	53.0333	47.0881	45.0643						15	952.687	7.62149	0.261727
460.761	52.1929	47.3333	44.7048						17.1429	940.308	7.52246	0.258326
461.241	53.7905	47.1643	43.8952						18	935.532	7.48425	0.257014
461.721	53.2595	46.2667	45.1357						7.5	1001.28	8.01027	0.275078
462.201	54.119	47.2405	45.4833						13.3333	962.76	7.70208	0.264495
462.681	54.3548	46.7905	44.3429						18	935.532	7.48425	0.257014
463.161	54.4452	47.2714	45.431						13.3333	962.76	7.70208	0.264495
465.08	54.5262	50.2905	44.65						30	878.198	7.02559	0.241263
465.56	53.681	47.8833	46.4238						15	952.687	7.62149	0.261727
466.04	54.2	47.9333	44.7238						20	924.764	7.39811	0.254056
466.52	54.0167	49.0738	45.2071						26.6667	892.451	7.13961	0.245179
467	54.331	47.9286	45.3024						20	924.764	7.39811	0.254056
467.48	54.3905	48.619	45.4952						26.6667	892.451	7.13961	0.245179
467.96	53.9952	47.0333	45.931						7.5	1001.28	8.01027	0.275078
468.44	53.7786	47.3	45.9952						7.5	1001.28	8.01027	0.275078
468.92	53.5833	47.5952	45.9976						15	952.687	7.62149	0.261727
469.4	53.9976	48.2857	46.1595						15	952.687	7.62149	0.261727
469.88	55.8262	47.3857	47.3381						0	1059	8.472	0.290934
470.36	54.3095	48.5	46.8952						17.1429	940.308	7.52246	0.258326
472.28	53.6119	48.3786	47.5357						0	1059	8.472	0.290934
472.76	53.131	48.1143	46.3905						17.1429	940.308	7.52246	0.258326
473.24	53.2619	47.5071	46.3048						17.1429	940.308	7.52246	0.258326
473.72	54.8667	48.4262	46.819						7.5	1001.28	8.01027	0.275078
474.2	54.669	48.481	47.8524						0	1059	8.472	0.290934
475.16	54.0119	48.481	46.2262						15	952.687	7.62149	0.261727
475.64	52.8238	47.4452	46.9571						0	1059	8.472	0.290934
476.12	54.0833	48.1833	46.65						8.57143	993.811	7.95049	0.273025
476.599	55.0952	47.919	46.2143						13.3333	962.76	7.70208	0.264495
477.079	54.7333	48.3405	47.3						7.5	1001.28	8.01027	0.275078
477.559	54.9357	47.9405	47.1						7.5	1001.28	8.01027	0.275078
479.479	55.7595	49.5286	48.0976						15	952.687	7.62149	0.261727
479.959	53.4381	48.9857	47.0571						20	924.764	7.39811	0.254056
