# Supplementary material for: Quantitative volatile organic compound sensing with liquid crystal core fibers
Source: Cell Rep Phys Sci. 2021 Dec 22;2(12):100661. doi: 10.1016/j.xcrp.2021.100661 (PMC8724680; doi:10.1016/j.xcrp.2021.100661)
Supplement: Data S3. Raw data from the analysis of response repeatability with the E7-filled fiber, shown in Figure 5 — Data of the color analysis and temporal aspects are included. [file mmc4.xlsx]

## Sheet: key
key
time	=	t
flow	=	u
thickness	=	d
standard deviation	=	σ
red value	=	R
green value	=	G
blue value	=	B
hue value	=	H
retardation	=	r
birefringence	=	∆n

## Sheet: flow
E7	u(total):	180 mL/min
t [min:ss]	u(nitrogen) [mL/min]	u(toluene) [mL/min]
00:00:00	180	0
01:07:00	160	20
02:26:00	150	30
03:30:00	140	40
04:28:00	135	45
05:29:00	130	50
06:29:00	125	55
07:29:00	120	60
08:30:00	115	65
09:30:00	110	70
10:31:00	100	80
11:30:00	90	90
12:29:00	80	100
13:31:00	70	110
14:31:00	60	120
15:30:00	50	130
16:31:00	40	140
17:26:00	180	0

## Sheet: diameter of segment
diameter of fiber segment
				estimated to make up 70 % of d(sheath)
d(sheath) [µm]	mean [µm]	σ [µm]		d(core) [µm]	σ [µm]
5.156	5.0164	0.139421		3.51148	0.0975949
5.076
4.981
4.793
5.076

## Sheet: color analysis
Color analysis
t [s]	R	G	B		pixel marking the rectangle:				H	r [nm]	error [%]	∆n
0.48	24.9986	63.7069	28.9353						126.154	727.061	5.81649	0.207732
0.96	25.8118	60.5661	28.7026			pixel1	pixel2		125.143	727.749	5.82199	0.207928
1.44	24.4914	60.1307	30.4023		x	822	850		130	724.431	5.79545	0.20698
1.92	24.5934	61.5445	29.6724		y	164	187		128.108	725.727	5.80582	0.207351
2.4	23.602	62.8003	31.9253						132.308	722.842	5.78274	0.206526
2.88	22.8348	64.4397	32.102						133.171	722.245	5.77796	0.206356
3.36	22.658	65.5359	33.1652						133.953	721.702	5.77362	0.206201
3.84	22.6652	68.7629	33.4741						133.043	722.333	5.77866	0.206381
4.32	21.9339	69.0862	34.4411						135.319	720.751	5.76601	0.205929
4.8	22.9497	68.408	33.8664						134.667	721.206	5.76965	0.206059
5.28	22.3491	68.1121	33.625						135.652	720.518	5.76415	0.205862
5.76	23.1351	68.1307	33.5776						134.667	721.206	5.76965	0.206059
6.24	22.5805	68.3534	33.1825						133.333	722.132	5.77706	0.206323
6.72	22.3003	66.8693	34.0345						136	720.275	5.7622	0.205793
7.2	22.6767	68.0575	32.556						133.333	722.132	5.77706	0.206323
7.68	23.2471	65.7256	33.5489						135.349	720.73	5.76584	0.205923
8.16	22.5977	66.5316	33.069						133.636	721.922	5.77538	0.206263
8.64	23.2198	65.5316	32.9612						133.953	721.702	5.77362	0.206201
9.6	22.9986	65.1997	33.671						135.714	720.475	5.7638	0.20585
10.08	23.2313	66.9368	34.0029						135	720.974	5.76779	0.205992
10.56	22.8118	69.9181	34.7356						135.319	720.751	5.76601	0.205929
11.04	23.1566	68.4555	36.2989						137.333	719.34	5.75472	0.205526
11.52	22.6968	68.8736	34.5532						135.652	720.518	5.76415	0.205862
12	23.1164	69.8448	35.9181						136.596	719.858	5.75886	0.205674
12.48	22.5172	68.6739	34.3305						134.348	721.428	5.77142	0.206122
12.96	22.6925	67.5948	34.8592						136	720.275	5.7622	0.205793
13.44	22.9986	67.8103	34.3218						134.667	721.206	5.76965	0.206059
13.92	23.2069	65.0129	34.806						137.143	719.474	5.75579	0.205564
14.4	23.0043	65.8534	34.7457						136.744	719.754	5.75803	0.205644
14.88	22.0733	64.8534	34.0632						136.744	719.754	5.75803	0.205644
15.36	23.4986	64	34.2428						136.098	720.207	5.76166	0.205773
15.84	23.0546	64.977	34.3333						135.714	720.475	5.7638	0.20585
16.32	23.1925	65.2658	33.2414						134.286	721.471	5.77177	0.206135
16.8	23.0172	66.9583	32.9612						133.636	721.922	5.77538	0.206263
17.28	22.6307	66.8649	33.7514						135	720.974	5.76779	0.205992
18.72	22.8276	68.8362	35.6379						136.957	719.605	5.75684	0.205601
19.2	22.9009	68.1264	34.8851						136	720.275	5.7622	0.205793
19.68	22.7371	68.1868	36.0474						137.333	719.34	5.75472	0.205526
20.16	23.2098	68.1322	34.4224						134.667	721.206	5.76965	0.206059
20.64	23.1523	66.8592	33.9698						135	720.974	5.76779	0.205992
21.12	22.6351	66.3118	34.5661						136.744	719.754	5.75803	0.205644
21.6	22.2414	65.6494	33.5489						136.364	720.021	5.76017	0.20572
22.08	23.1968	64.6753	34.7399						137.143	719.474	5.75579	0.205564
22.56	22.5891	65.8463	33.7328						135.349	720.73	5.76584	0.205923
23.04	22.342	67.602	34.0603						135.652	720.518	5.76415	0.205862
23.52	22.5848	67.0144	34.5316						136.364	720.021	5.76017	0.20572
24	22.1853	67.7399	34.8247						136.957	719.605	5.75684	0.205601
24.48	22.7241	69.3175	35.3333						135.652	720.518	5.76415	0.205862
24.96	22.2443	68.8161	34.9569						136.596	719.858	5.75886	0.205674
25.44	22.148	69.3922	34.5244						136.596	719.858	5.75886	0.205674
25.92	22.329	68.4152	34.8276						136.957	719.605	5.75684	0.205601
26.4	22.3003	68.2931	34.3147						135.652	720.518	5.76415	0.205862
26.88	22.592	68.2011	34.9497						136	720.275	5.7622	0.205793
27.36	22.3103	72.3635	34.8391						135.6	720.555	5.76444	0.205873
27.84	22.556	67.3707	34.3664						135	720.974	5.76779	0.205992
28.32	22.6063	66.1408	34.6523						136.744	719.754	5.75803	0.205644
28.8	22.3218	66.8276	34.1523						136	720.275	5.7622	0.205793
29.28	22.4914	66.467	33.773						136.364	720.021	5.76017	0.20572
29.76	22.5115	67.1796	34.2931						135	720.974	5.76779	0.205992
30.24	22.2989	67.7629	34.8491						136.957	719.605	5.75684	0.205601
30.72	22.3578	69.4325	35.6667						137.872	718.96	5.75168	0.205417
31.2	22.6451	68.7457	35.5776						136.957	719.605	5.75684	0.205601
31.68	22.0862	69.0072	34.2514						135.319	720.751	5.76601	0.205929
32.64	22.5014	69.3348	35.329						135.652	720.518	5.76415	0.205862
33.6	22.8822	69.2529	35.6767						136.957	719.605	5.75684	0.205601
34.08	22.1451	68.4555	35.6135						138.261	718.686	5.74949	0.205339
34.56	22.421	68.7184	33.9124						135.319	720.751	5.76601	0.205929
35.04	22.6379	67.2126	33.9914						135	720.974	5.76779	0.205992
36	23.0632	66.1782	35.056						136.744	719.754	5.75803	0.205644
36.96	22.1882	67.0374	35.148						137.333	719.34	5.75472	0.205526
37.44	22.0977	69.3362	35.6135						137.872	718.96	5.75168	0.205417
37.92	21.5675	68.556	34.3606						135.319	720.751	5.76601	0.205929
38.4	22.6466	69.4799	35.3491						135.652	720.518	5.76415	0.205862
39.36	22.4612	68.6049	37.773						140.426	717.151	5.73721	0.2049
40.32	22.5503	67.6739	35.4928						136	720.275	5.7622	0.205793
41.28	22.3463	68.4181	34.8348						136.957	719.605	5.75684	0.205601
41.76	22.181	66.7514	34.6968						137.333	719.34	5.75472	0.205526
42.24	22.4124	66.0532	34.8233						137.727	719.063	5.7525	0.205446
42.72	22.0388	66.6408	34.533						137.333	719.34	5.75472	0.205526
43.2	22.3621	66.6509	35.1968						137.333	719.34	5.75472	0.205526
43.68	22.5259	68.7069	35.0144						135.652	720.518	5.76415	0.205862
44.16	22.4957	68.875	35.8951						137.872	718.96	5.75168	0.205417
44.64	22.3922	68.4583	33.9957						135.652	720.518	5.76415	0.205862
45.12	22.1652	69.9483	36.3463						137.5	719.223	5.75378	0.205492
45.6	22.4339	70.9224	35.8549						137.143	719.474	5.75579	0.205564
46.08	22.8448	69.4167	35.2514						135.652	720.518	5.76415	0.205862
46.56	21.5603	69	35.2126						136.596	719.858	5.75886	0.205674
47.04	21.7716	70.1379	35.2371						136.25	720.1	5.7608	0.205743
47.52	23.0503	68.4885	35.2313						136	720.275	5.7622	0.205793
48	22.1178	68.5575	35.1624						136.596	719.858	5.75886	0.205674
48.48	22.3822	67.8721	34.3693						135.652	720.518	5.76415	0.205862
48.96	22.8736	66.7615	34.579						136.364	720.021	5.76017	0.20572
49.44	22.6782	67.1207	35.8089						137.727	719.063	5.7525	0.205446
49.92	22.4928	65.8764	34.3319						136.364	720.021	5.76017	0.20572
50.4	21.8147	67.6178	33.5948						135.652	720.518	5.76415	0.205862
50.88	22.1092	69.2026	36.0589						137.872	718.96	5.75168	0.205417
51.36	22.1466	68.5129	34.8606						136.596	719.858	5.75886	0.205674
51.84	22.2716	69.3333	34.931						136.596	719.858	5.75886	0.205674
52.32	21.8506	71.5101	35.9885						136.8	719.715	5.75772	0.205633
52.8	22.5991	70.1523	35.0402						135.319	720.751	5.76601	0.205929
53.28	22.148	69.5244	34.9971						136.25	720.1	5.7608	0.205743
53.76	21.8966	69.7773	35.0503						136.25	720.1	5.7608	0.205743
54.24	22.8118	69.5115	37.0374						137.872	718.96	5.75168	0.205417
54.72	21.9555	68.5158	34.9598						136.596	719.858	5.75886	0.205674
55.2	22.3305	69.0661	35.8807						137.872	718.96	5.75168	0.205417
55.68	22.4511	66.9023	34.4928						136	720.275	5.7622	0.205793
56.16	22.8376	65.7888	33.7227						135.349	720.73	5.76584	0.205923
56.64	22.4368	67.1293	34.7471						137.333	719.34	5.75472	0.205526
57.12	22.5086	66.4066	34.8175						136.744	719.754	5.75803	0.205644
57.6	22.4397	69.1379	34.7759						136.596	719.858	5.75886	0.205674
58.08	22.6451	69.1494	35.7543						136.957	719.605	5.75684	0.205601
58.56	22.5489	71.1078	36.5747						137.5	719.223	5.75378	0.205492
59.04	22.0043	69.421	34.6422						136.596	719.858	5.75886	0.205674
59.52	21.9828	70.2457	35.7759						137.5	719.223	5.75378	0.205492
60	22.4138	69.4928	35.4483						136.596	719.858	5.75886	0.205674
60.48	21.8362	69.408	35.4282						136.596	719.858	5.75886	0.205674
60.96	22.3075	69.6638	34.9368						136.25	720.1	5.7608	0.205743
61.44	22.5014	67.1193	34.8477						136.364	720.021	5.76017	0.20572
61.92	22.0388	67.9037	35.4095						136.957	719.605	5.75684	0.205601
62.4	21.8994	68.8391	35.5618						137.872	718.96	5.75168	0.205417
62.88	21.7701	67.6681	33.6322						135.652	720.518	5.76415	0.205862
63.36	22.1523	67.3362	36.2227						138.667	718.4	5.7472	0.205257
63.84	22.227	67.3247	34.8793						137.333	719.34	5.75472	0.205526
64.8	21.7126	69.5158	35.2744						136.25	720.1	5.7608	0.205743
65.28	21.9698	69.6609	36.0417						137.5	719.223	5.75378	0.205492
66.72	22.671	70.0546	36.6739						137.872	718.96	5.75168	0.205417
67.2	22.4784	69.148	36.5805						139.149	718.058	5.74447	0.205159
68.16	22.6322	67.1767	35.7744						137.727	719.063	5.7525	0.205446
68.64	22.1193	68.7773	36.819						139.149	718.058	5.74447	0.205159
69.12	22.0948	67.1911	36.4009						138.667	718.4	5.7472	0.205257
70.08	22.9943	66.7586	35.4914						136.364	720.021	5.76017	0.20572
70.56	22.7601	67.671	35.5431						137.333	719.34	5.75472	0.205526
71.52	21.8506	71.4195	37.6221						139.592	717.744	5.74195	0.20507
72	21.7902	71.5244	37.6983						139.2	718.022	5.74418	0.205149
72.48	21.9009	69.6552	36.7874						138.75	718.341	5.74673	0.20524
73.44	22.7471	68.7198	37.0489						138.261	718.686	5.74949	0.205339
73.92	22.7802	69.0833	36.7845						138.261	718.686	5.74949	0.205339
74.88	22.7399	68.4713	35.7644						137.333	719.34	5.75472	0.205526
75.36	22.5733	68.4842	35.6164						137.333	719.34	5.75472	0.205526
75.84	22.2256	67.2701	35.8908						138.667	718.4	5.7472	0.205257
76.8	22.2514	67.2845	34.681						137.333	719.34	5.75472	0.205526
77.28	22.7845	66.4612	35.8477						138.14	718.772	5.75018	0.205363
78.72	22.3707	69.2227	36.8721						139.149	718.058	5.74447	0.205159
79.2	22.3448	69.7098	37.5833						140	717.454	5.73963	0.204987
80.16	22.3966	70.9899	36.8477						138.367	718.611	5.74889	0.205317
80.64	22.6236	70.8204	36.3319						136.25	720.1	5.7608	0.205743
81.12	22.8549	68.5575	36.7945						138.261	718.686	5.74949	0.205339
82.08	22.3506	68.0517	36.1135						138.261	718.686	5.74949	0.205339
82.56	22.4741	67.3017	35.0489						137.333	719.34	5.75472	0.205526
83.04	22.4239	66.9124	35.3779						137.333	719.34	5.75472	0.205526
83.52	22.4253	67.1796	36.2399						138.667	718.4	5.7472	0.205257
84	22.3678	67.1911	35.421						137.333	719.34	5.75472	0.205526
84.48	22.306	67.8491	35.3333						136.957	719.605	5.75684	0.205601
84.96	22.0575	69.3707	36.2414						137.872	718.96	5.75168	0.205417
85.44	21.8937	68.8879	36.4382						137.872	718.96	5.75168	0.205417
85.92	22.6106	68.056	37.2443						138.667	718.4	5.7472	0.205257
86.4	21.9095	72.3261	36.102						136.8	719.715	5.75772	0.205633
86.88	21.6868	69.8276	36.1868						137.5	719.223	5.75378	0.205492
87.36	21.9899	69.0963	36.5546						139.149	718.058	5.74447	0.205159
87.84	21.4856	71.2184	36.5345						139.2	718.022	5.74418	0.205149
88.32	22.2974	69.4454	36.4181						137.872	718.96	5.75168	0.205417
88.8	22.2644	69.671	36.283						137.5	719.223	5.75378	0.205492
89.28	22.704	67.6796	35.2687						136	720.275	5.7622	0.205793
89.76	22.5	66.7184	35.6221						138.667	718.4	5.7472	0.205257
90.24	21.7802	67.0704	35.1681						137.333	719.34	5.75472	0.205526
90.72	22.4468	66.6006	35.2931						137.333	719.34	5.75472	0.205526
91.2	22.2443	66.9727	35.9842						138.667	718.4	5.7472	0.205257
91.68	22.9756	68.2773	37.1451						138.667	718.4	5.7472	0.205257
92.16	22.467	69.4353	36.8693						139.149	718.058	5.74447	0.205159
92.64	22.4727	71.1954	37.4842						138.367	718.611	5.74889	0.205317
93.12	23.1379	69.5733	35.9828						136.596	719.858	5.75886	0.205674
93.6	22.1652	69.8233	37.4368						138.75	718.341	5.74673	0.20524
94.08	21.9152	69.9943	36.9928						138.75	718.341	5.74673	0.20524
94.56	22.5101	69.1307	35.6595						136.957	719.605	5.75684	0.205601
95.04	22.1552	68.7601	37.829						140.426	717.151	5.73721	0.2049
95.52	22.3793	67.7716	36.2112						138.261	718.686	5.74949	0.205339
96	21.9009	67.1121	36.7744						140	717.454	5.73963	0.204987
96.48	21.8175	68.9152	37.0115						139.149	718.058	5.74447	0.205159
96.96	22.1552	67.306	34.8017						137.333	719.34	5.75472	0.205526
97.44	21.944	67.4928	35.3592						137.333	719.34	5.75472	0.205526
97.92	22.5302	67.5115	36.0733						137.333	719.34	5.75472	0.205526
98.4	22.2098	68.0115	35.4885						136.957	719.605	5.75684	0.205601
98.88	21.9555	69.8966	35.6236						137.5	719.223	5.75378	0.205492
99.36	22.3319	70.2428	36.8391						138.75	718.341	5.74673	0.20524
99.84	22.2816	69.4583	36.4411						137.872	718.96	5.75168	0.205417
100.32	21.7184	72.6034	38.0043						138.824	718.289	5.74631	0.205225
100.8	21.75	70.5101	36.1307						137.143	719.474	5.75579	0.205564
101.28	22.2385	69.1911	36.1451						137.872	718.96	5.75168	0.205417
101.76	22.0833	68.0546	35.5761						138.261	718.686	5.74949	0.205339
102.24	22.5158	66.3305	35.5086						138.14	718.772	5.75018	0.205363
102.72	22.5532	68.3937	36.6351						138.667	718.4	5.7472	0.205257
103.2	21.9483	68.533	37.0187						139.149	718.058	5.74447	0.205159
103.68	22.6236	67.2644	35.7816						137.727	719.063	5.7525	0.205446
104.16	22.4282	67.6853	35.842						138.261	718.686	5.74949	0.205339
104.64	22.3017	67.6552	35.6293						138.261	718.686	5.74949	0.205339
105.12	22.6724	66.2888	36.6983						139.535	717.785	5.74228	0.205081
105.6	22.3664	71.1796	37.3851						138.367	718.611	5.74889	0.205317
106.08	22.5259	69.9971	37.6652						139.149	718.058	5.74447	0.205159
106.56	22.3966	70.7155	36.3333						137.143	719.474	5.75579	0.205564
107.04	22.0632	69.8233	36.9497						138.75	718.341	5.74673	0.20524
107.52	21.8836	70.8319	37.4626						138.367	718.611	5.74889	0.205317
108	21.9353	69.9856	36.6897						138.75	718.341	5.74673	0.20524
108.48	22.8448	68.1106	36.658						138.667	718.4	5.7472	0.205257
108.96	21.9899	68.7328	36.6624						139.149	718.058	5.74447	0.205159
109.44	22.3736	67.3506	34.7198						137.333	719.34	5.75472	0.205526
109.92	22.3376	66.6839	35.5072						138.667	718.4	5.7472	0.205257
110.4	22.7572	66.3218	34.7399						136.744	719.754	5.75803	0.205644
110.88	22.4684	67.0977	35.8908						138.667	718.4	5.7472	0.205257
111.36	22.579	68.6652	36.2385						136.957	719.605	5.75684	0.205601
111.84	22.4023	68.1638	37.1681						139.565	717.763	5.7421	0.205075
112.32	21.671	69.5618	36.3922						137.5	719.223	5.75378	0.205492
112.8	22.227	70.5259	35.6638						137.143	719.474	5.75579	0.205564
113.28	22.1983	68.8276	36.9756						139.149	718.058	5.74447	0.205159
113.76	22.2213	69.7155	36.6624						138.75	718.341	5.74673	0.20524
114.24	22.0833	69.8534	36.0445						137.5	719.223	5.75378	0.205492
114.72	21.467	69.8218	35.944						138.367	718.611	5.74889	0.205317
115.2	22.1063	69.0158	37.2313						139.149	718.058	5.74447	0.205159
115.68	21.8764	68.3822	35.5675						138.261	718.686	5.74949	0.205339
116.16	21.5431	69.4813	35.1911						136.596	719.858	5.75886	0.205674
116.64	21.8218	68.296	35.7342						138.261	718.686	5.74949	0.205339
117.12	22.3118	66.8376	35.7241						138.667	718.4	5.7472	0.205257
117.6	22.375	67.5805	35.625						138.261	718.686	5.74949	0.205339
118.08	22.4497	67.0848	35.5589						138.667	718.4	5.7472	0.205257
118.56	22.0991	68.0345	35.9167						138.261	718.686	5.74949	0.205339
119.04	22.0431	70.0345	35.8132						137.5	719.223	5.75378	0.205492
119.52	21.5891	71.7342	36.6624						138	718.87	5.75096	0.205392
120	21.7284	73.5503	36.9885						137.308	719.358	5.75486	0.205531
120.48	22.148	69.8549	37.3865						138.75	718.341	5.74673	0.20524
120.96	22.4138	69.4382	37.7011						140.426	717.151	5.73721	0.2049
121.44	22.273	69.7227	37.3678						138.75	718.341	5.74673	0.20524
121.92	21.467	69.5	36.6422						139.592	717.744	5.74195	0.20507
122.4	22.4195	68.3534	36.5						139.565	717.763	5.7421	0.205075
122.88	22.1307	67.5517	36.0158						138.261	718.686	5.74949	0.205339
123.36	21.681	67.9914	36.8075						139.565	717.763	5.7421	0.205075
123.84	22.296	66.4339	36.0014						139.091	718.099	5.74479	0.205171
124.32	21.8822	66.8276	35.4655						137.333	719.34	5.75472	0.205526
124.8	22.1609	67.3994	36.0029						138.667	718.4	5.7472	0.205257
125.28	22.454	67.1379	35.7974						138.667	718.4	5.7472	0.205257
125.76	22.0991	68.5316	36.9928						139.149	718.058	5.74447	0.205159
126.24	22.0718	69.9928	37.1853						138.75	718.341	5.74673	0.20524
126.72	22.1351	69.3147	37.0503						139.149	718.058	5.74447	0.205159
127.2	21.9957	70.4555	37.6092						140	717.454	5.73963	0.204987
127.68	21.8822	70.7098	36.4526						137.143	719.474	5.75579	0.205564
128.16	21.9856	68.9986	37.8908						140.426	717.151	5.73721	0.2049
129.12	22.0704	68.6897	37.0618						139.149	718.058	5.74447	0.205159
129.6	21.6466	68.2457	36.6782						139.565	717.763	5.7421	0.205075
130.56	21.944	66.4454	36.0172						139.091	718.099	5.74479	0.205171
131.04	22.0503	67.0431	35.0733						137.333	719.34	5.75472	0.205526
132	22.3592	68.2141	35.2399						136.957	719.605	5.75684	0.205601
132.96	22.2227	71.6178	37.2787						138	718.87	5.75096	0.205392
133.44	21.7888	70.1983	36.6394						138.75	718.341	5.74673	0.20524
134.4	22.2026	70.4296	37.4109						138.75	718.341	5.74673	0.20524
134.88	22.0819	70.3851	36.8592						138.75	718.341	5.74673	0.20524
135.84	22.7586	69.0057	36.7184						138.261	718.686	5.74949	0.205339
136.32	21.9871	68.2356	36.6681						139.565	717.763	5.7421	0.205075
137.28	22.6624	67.0517	36.4971						137.727	719.063	5.7525	0.205446
137.76	21.7816	67.033	36.0517						138.667	718.4	5.7472	0.205257
138.24	22.1236	68.0359	37.0833						139.565	717.763	5.7421	0.205075
138.72	22.1537	66.7859	35.8592						138.667	718.4	5.7472	0.205257
139.68	21.9555	69.4784	37.2672						139.149	718.058	5.74447	0.205159
140.16	22.2486	69.7615	37.4109						138.75	718.341	5.74673	0.20524
141.12	21.6925	70.4353	36.8247						138.75	718.341	5.74673	0.20524
141.6	21.7773	68.7126	35.4253						136.596	719.858	5.75886	0.205674
142.56	22.0675	68.2629	36.4713						138.261	718.686	5.74949	0.205339
143.04	21.819	70.4267	37.4066						138.75	718.341	5.74673	0.20524
144	21.6624	69.4483	37.0833						139.149	718.058	5.74447	0.205159
144.96	22.3333	67.5158	36.0934						138.261	718.686	5.74949	0.205339
145.44	22.5718	68.5201	37.5747						139.565	717.763	5.7421	0.205075
146.4	21.7529	68.7241	36.5374						139.149	718.058	5.74447	0.205159
146.88	21.7055	70.6049	37.2083						138.367	718.611	5.74889	0.205317
147.84	22.3793	70.0144	36.5144						138.75	718.341	5.74673	0.20524
148.32	21.5374	69.9641	37.4598						138.75	718.341	5.74673	0.20524
149.28	21.0532	69.4109	36.9109						140	717.454	5.73963	0.204987
149.76	21.6724	68.5244	37.171						139.149	718.058	5.74447	0.205159
150.24	21.4267	69.0417	36.954						140	717.454	5.73963	0.204987
150.72	22.1078	67.1279	34.8491						137.333	719.34	5.75472	0.205526
151.68	22.3276	67.4296	37.2773						140	717.454	5.73963	0.204987
152.16	21.5733	67.8606	36.7313						139.565	717.763	5.7421	0.205075
153.12	22.0388	68.8276	36.5805						139.149	718.058	5.74447	0.205159
153.6	22.454	69.5115	35.5129						137.5	719.223	5.75378	0.205492
154.56	21.7514	70.4655	38.75						141.25	716.563	5.7325	0.204732
155.04	22.7198	68.9957	37.8103						139.565	717.763	5.7421	0.205075
156	22.1365	69.5417	36.9296						138.75	718.341	5.74673	0.20524
156.96	21.8736	68.1853	35.5603						138.261	718.686	5.74949	0.205339
157.44	22.4813	67	36.0345						138.667	718.4	5.7472	0.205257
158.4	22.3937	67.1897	35.9066						138.667	718.4	5.7472	0.205257
158.88	22.4023	66.6825	36.9784						140	717.454	5.73963	0.204987
159.84	22.4109	68.421	38.273						140.87	716.834	5.73468	0.20481
160.32	22.523	68.4181	37.1264						138.667	718.4	5.7472	0.205257
161.28	21.8635	69.4684	36.796						139.149	718.058	5.74447	0.205159
161.76	22.2299	69.6681	37.2902						138.75	718.341	5.74673	0.20524
162.24	22.3851	69.5115	37.5977						140	717.454	5.73963	0.204987
162.72	21.7284	69.3908	36.9468						139.149	718.058	5.74447	0.205159
163.68	21.8563	69.2859	36.2716						137.872	718.96	5.75168	0.205417
164.16	21.9871	67.842	36.2572						138.261	718.686	5.74949	0.205339
164.64	21.7227	69.7557	36.523						138.75	718.341	5.74673	0.20524
165.12	23.0503	66.5805	35.4626						136.364	720.021	5.76017	0.20572
165.6	22.5302	67.8779	35.8994						137.333	719.34	5.75472	0.205526
166.08	21.4842	68.7213	36.6681						140	717.454	5.73963	0.204987
166.56	22.5043	69.9411	36.6609						137.872	718.96	5.75168	0.205417
167.04	22.25	70.7701	38.2586						139.592	717.744	5.74195	0.20507
167.52	22.4555	72.0474	38.2299						139.2	718.022	5.74418	0.205149
168	21.8434	69.4009	36.5144						139.149	718.058	5.74447	0.205159
168.48	21.4943	69.3563	36.4411						138.75	718.341	5.74673	0.20524
168.96	21.5603	69.6897	36.6897						138.75	718.341	5.74673	0.20524
169.44	21.7845	67.8305	36.5316						139.565	717.763	5.7421	0.205075
169.92	21.9052	66.8132	35.8089						138.667	718.4	5.7472	0.205257
170.4	23.2816	63.4813	34.4828						136.5	719.925	5.7594	0.205693
170.88	23.5043	64.5388	34.7586						136.098	720.207	5.76166	0.205773
171.36	23.6207	64.3865	35.1667						136.5	719.925	5.7594	0.205693
171.84	21.0819	74.7241	37.0216						137.778	719.027	5.75222	0.205436
172.32	20.0503	76.0129	37.7586						139.286	717.961	5.74369	0.205132
172.8	21.467	75.7055	37.2859						137.455	719.255	5.75404	0.205501
173.28	21.0603	75.5603	36.8922						137.455	719.255	5.75404	0.205501
173.76	20.2816	75.7874	37.7874						139.286	717.961	5.74369	0.205132
174.24	20.2787	76.7859	37.6178						138.947	718.201	5.74561	0.2052
174.72	20.5302	76.3721	37.7184						138.545	718.485	5.74788	0.205282
175.2	21.2543	75.1767	38.3649						138.889	718.242	5.74594	0.205212
175.68	19.8649	76.092	38.8721						140.357	717.2	5.7376	0.204914
176.16	21.3032	75.0115	38.8592						140	717.454	5.73963	0.204987
176.64	22.0115	74.7055	37.056						136.981	719.587	5.7567	0.205596
177.12	22.7859	73.5287	38.1106						137.647	719.119	5.75295	0.205463
177.6	21.6437	73.9425	39.1897						139.615	717.727	5.74182	0.205065
178.08	21.1494	74.046	39.0747						140.377	717.185	5.73748	0.20491
178.56	21.6767	73.5043	38.4943						138.462	718.545	5.74836	0.205298
179.04	21.5316	72.717	38.7083						140	717.454	5.73963	0.204987
179.52	21.9526	74.0216	37.6868						138.462	718.545	5.74836	0.205298
180	21.6264	75.7471	36.8233						136.667	719.808	5.75847	0.205659
180.48	19.8233	76.0718	37.9727						139.286	717.961	5.74369	0.205132
180.96	19.4353	77.2055	37.6437						139.655	717.699	5.74159	0.205057
181.44	20.6968	75.5876	36.7313						137.455	719.255	5.75404	0.205501
181.92	20.1006	75.7543	38.1394						139.286	717.961	5.74369	0.205132
182.4	21.6365	75.4971	36.954						136.981	719.587	5.7567	0.205596
182.88	20.3836	76.0546	37.3937						138.214	718.719	5.74975	0.205348
183.36	20.8175	75.1164	38.2931						138.889	718.242	5.74594	0.205212
183.84	21.6106	74.7069	37.3147						136.981	719.587	5.7567	0.205596
184.32	21.6782	73.1121	37.8707						138.824	718.289	5.74631	0.205225
184.8	21.9885	74.1207	39.2141						139.615	717.727	5.74182	0.205065
185.28	21.4368	73.658	37.6379						139.245	717.99	5.74392	0.20514
185.76	22.4914	73.2486	37.8491						138.824	718.289	5.74631	0.205225
186.24	21.1509	74.7356	37.546						138.889	718.242	5.74594	0.205212
186.72	21.3247	75.0747	37.9698						138.889	718.242	5.74594	0.205212
187.2	21.2744	75.3851	38.2687						138.889	718.242	5.74594	0.205212
187.68	20.227	76.2514	38.0575						139.286	717.961	5.74369	0.205132
188.16	19.9598	76.8707	38.0014						138.947	718.201	5.74561	0.2052
188.64	20.3865	75.9353	37.5647						139.286	717.961	5.74369	0.205132
189.12	20.1882	76.1336	37.4842						138.214	718.719	5.74975	0.205348
189.6	20.6638	76.2342	37.3491						137.455	719.255	5.75404	0.205501
190.08	21.467	75.2701	37.3563						137.778	719.027	5.75222	0.205436
190.56	20.5474	75.5273	38.5388						139.636	717.712	5.7417	0.205061
191.04	21.3621	74.5905	38.4727						138.889	718.242	5.74594	0.205212
191.52	20.8103	74.4167	38.1006						139.245	717.99	5.74392	0.20514
192	21.2759	73.3003	39.1753						140.769	716.906	5.73525	0.20483
192.48	21.398	74.4267	38.3578						139.245	717.99	5.74392	0.20514
192.96	20.5158	75.579	39.2701						139.636	717.712	5.7417	0.205061
193.44	21.6236	74.7083	38.8779						139.245	717.99	5.74392	0.20514
193.92	21.0029	75.7974	37.8233						138.545	718.485	5.74788	0.205282
194.4	19.4655	77.217	36.8218						138.621	718.432	5.74746	0.205266
194.88	19.5503	76.6681	37.4497						137.895	718.945	5.75156	0.205413
195.36	20.0187	76.3434	37.7011						139.286	717.961	5.74369	0.205132
195.84	20.3003	75.7931	39.3132						140.357	717.2	5.7376	0.204914
196.32	20.1523	76.7874	38.352						138.947	718.201	5.74561	0.2052
196.8	20.4253	75.5273	38.602						140.357	717.2	5.7376	0.204914
197.28	20.7313	75.602	39						139.636	717.712	5.7417	0.205061
197.76	20.0115	75.7342	38.444						139.286	717.961	5.74369	0.205132
198.24	21.0517	74.9397	38.4195						138.889	718.242	5.74594	0.205212
198.72	20.6609	75.033	39.0115						140	717.454	5.73963	0.204987
199.2	20.9497	75.9368	36.5216						137.455	719.255	5.75404	0.205501
199.68	21.4986	75.6063	37.944						138.545	718.485	5.74788	0.205282
200.16	20.875	75.658	38.3865						138.545	718.485	5.74788	0.205282
200.64	19.5374	76.9813	37.3175						137.895	718.945	5.75156	0.205413
201.12	19.2184	76.306	37.7716						140	717.454	5.73963	0.204987
201.6	20.5	76.0862	38.3966						139.286	717.961	5.74369	0.205132
202.08	19.9799	76.5948	37.7543						138.947	718.201	5.74561	0.2052
202.56	20.2213	75.8606	38.9468						140.357	717.2	5.7376	0.204914
203.04	20.6092	76.5086	36.7787						137.143	719.474	5.75579	0.205564
203.52	20.2859	75.5244	38.6681						140.357	717.2	5.7376	0.204914
204	20.4928	74.9986	37.6954						139.636	717.712	5.7417	0.205061
204.48	20.7874	75.3147	38.8075						140	717.454	5.73963	0.204987
204.96	20.2371	76.1911	37.7687						139.286	717.961	5.74369	0.205132
205.44	20.9411	74.8966	40.1968						141.111	716.662	5.7333	0.204761
205.92	21.3506	74.204	38.2443						139.245	717.99	5.74392	0.20514
206.4	20.6997	75.1336	38.0575						138.889	718.242	5.74594	0.205212
206.88	19.7787	75.6149	39.5115						141.429	716.435	5.73148	0.204696
207.36	20.5819	75.7931	39.1178						139.636	717.712	5.7417	0.205061
207.84	19.6825	76.3707	37.533						139.286	717.961	5.74369	0.205132
208.32	19.1523	77.1236	37.9411						139.655	717.699	5.74159	0.205057
208.8	20.0718	75.7644	38.6006						140.357	717.2	5.7376	0.204914
209.28	20.2155	75.2112	37.9167						139.636	717.712	5.7417	0.205061
209.76	19.079	76.5704	37.6264						139.655	717.699	5.74159	0.205057
210.24	19.0072	76.727	37.9971						139.655	717.699	5.74159	0.205057
210.72	18.8922	77.0618	38.4397						139.655	717.699	5.74159	0.205057
211.2	20.4267	75.8391	37.5819						139.286	717.961	5.74369	0.205132
211.68	20.7902	75.8836	37.9368						138.545	718.485	5.74788	0.205282
212.16	20.9885	75.4296	37.6379						138.889	718.242	5.74594	0.205212
212.64	20.6293	75.1983	38.4511						138.889	718.242	5.74594	0.205212
213.12	20.5776	75.3851	39.0043						140	717.454	5.73963	0.204987
213.6	19.8448	76.4569	38.6552						140.357	717.2	5.7376	0.204914
214.08	17.681	77.3362	37.8635						140.339	717.213	5.7377	0.204918
214.56	18.3132	77.6394	37.602						140	717.454	5.73963	0.204987
215.04	18.7385	77.3865	37.454						138.621	718.432	5.74746	0.205266
215.52	19.6681	76.3103	37.8779						139.286	717.961	5.74369	0.205132
216	19.0101	76.4368	37.967						140	717.454	5.73963	0.204987
216.48	19.7141	76.7428	37.6523						138.947	718.201	5.74561	0.2052
216.96	17.875	77.421	37.4282						139.322	717.936	5.74348	0.205124
217.44	19.3592	75.7414	38.6422						141.053	716.704	5.73363	0.204772
217.92	18.033	76.5991	39.0072						141.356	716.487	5.73189	0.204711
218.4	20.1609	76.0991	38.2227						139.286	717.961	5.74369	0.205132
218.88	19.7874	75.1034	38.9167						140.727	716.936	5.73549	0.204839
219.36	20.4986	75.0273	39.023						140.727	716.936	5.73549	0.204839
219.84	19.9813	76.3032	37.5905						139.286	717.961	5.74369	0.205132
220.32	19.6681	75.9109	39.3261						140.357	717.2	5.7376	0.204914
220.8	18.2759	77.0647	37.5661						140.339	717.213	5.7377	0.204918
221.28	18.7155	76.694	38.0043						139.655	717.699	5.74159	0.205057
221.76	19.0618	77.1882	37.8175						139.655	717.699	5.74159	0.205057
222.24	18.3448	76.9066	39.0259						141.356	716.487	5.73189	0.204711
222.72	18.3678	76.8305	38.4468						140.339	717.213	5.7377	0.204918
223.2	19.2055	76.5876	38.2945						139.655	717.699	5.74159	0.205057
223.68	19.4727	75.9741	38.8707						141.053	716.704	5.73363	0.204772
224.16	19.6566	75.7098	38.9885						140.357	717.2	5.7376	0.204914
224.64	20.1868	76.1365	40.1782						141.429	716.435	5.73148	0.204696
225.12	21.1652	74.8003	41.0244						142.222	715.866	5.72693	0.204533
225.6	20.5474	75.0101	39.8635						141.111	716.662	5.7333	0.204761
226.08	20.5474	75.0891	40.5503						142.222	715.866	5.72693	0.204533
226.56	20.7112	75.408	38.9957						140	717.454	5.73963	0.204987
227.04	20.8635	74.5101	38.9224						140	717.454	5.73963	0.204987
227.52	20.1106	75.5632	38.6681						140.357	717.2	5.7376	0.204914
228	19.0718	76.0431	37.8894						140	717.454	5.73963	0.204987
228.48	20.5575	75.421	39.4583						140	717.454	5.73963	0.204987
228.96	19.8376	75.3736	38.0417						139.636	717.712	5.7417	0.205061
229.44	18.6724	76.0575	39.1351						141.053	716.704	5.73363	0.204772
229.92	19.1624	76.6063	38.3017						139.655	717.699	5.74159	0.205057
230.4	19.4239	76.2284	38.4109						140	717.454	5.73963	0.204987
230.88	19.3922	75.6882	39.5733						142.105	715.95	5.7276	0.204557
231.36	20.329	75.3793	39.4425						140.727	716.936	5.73549	0.204839
231.84	19.8649	75.6609	39.4842						140.357	717.2	5.7376	0.204914
232.32	20.704	74.148	40.3721						141.509	716.377	5.73102	0.204679
232.8	20.6523	75.0273	39.3161						140	717.454	5.73963	0.204987
233.28	20.3908	75.5862	40.7874						142.5	715.666	5.72533	0.204476
233.76	20.5618	74.8175	40.4598						141.111	716.662	5.7333	0.204761
234.24	19.3348	76.4899	39.6695						142.105	715.95	5.7276	0.204557
234.72	19.6049	75.8764	39.6063						141.429	716.435	5.73148	0.204696
235.2	18.329	76.7083	38.1149						140.339	717.213	5.7377	0.204918
235.68	18.875	76.6365	37.7069						139.655	717.699	5.74159	0.205057
236.16	18.0417	76.6092	38.8175						141.356	716.487	5.73189	0.204711
236.64	18.4224	76.4713	38.8089						141.724	716.223	5.72979	0.204635
237.12	19.3017	76.1825	40.0086						142.105	715.95	5.7276	0.204557
237.6	19.5833	75.7615	41.4124						142.5	715.666	5.72533	0.204476
238.08	19.1451	76.0905	38.7945						141.053	716.704	5.73363	0.204772
238.56	20.1566	74.7572	39.5661						141.818	716.156	5.72925	0.204616
239.04	20.3621	75.1451	41.3894						142.909	715.372	5.72297	0.204392
239.52	20.9899	74.4943	40.1853						141.509	716.377	5.73102	0.204679
240	19.3664	76.2069	39.8879						142.105	715.95	5.7276	0.204557
240.48	20.079	75.5977	40.0287						141.429	716.435	5.73148	0.204696
240.96	19.7816	75.6897	39.7514						141.429	716.435	5.73148	0.204696
241.44	19.4828	76.2572	39.5776						142.105	715.95	5.7276	0.204557
241.92	19.8348	75.783	38.2457						139.286	717.961	5.74369	0.205132
242.4	18.6609	75.8448	38.796						141.053	716.704	5.73363	0.204772
242.88	17.9454	76.842	38.6106						141.356	716.487	5.73189	0.204711
243.36	18.6739	76.8132	38.4928						139.655	717.699	5.74159	0.205057
243.84	17.898	76.6868	38.7486						141.356	716.487	5.73189	0.204711
244.32	19.0474	76.6279	39.0115						140.69	716.963	5.7357	0.204847
244.8	19.0647	76.9282	38.3017						139.655	717.699	5.74159	0.205057
245.28	19.4282	76.204	40.046						142.105	715.95	5.7276	0.204557
245.76	19.5532	75.717	39.5474						141.429	716.435	5.73148	0.204696
246.24	20.3075	75.5761	40.2313						141.429	716.435	5.73148	0.204696
246.72	20.9009	74.5158	39.6322						141.111	716.662	5.7333	0.204761
247.2	20.033	75.1451	41.8477						144	714.584	5.71667	0.204167
247.68	19.1796	75.8376	39.5072						142.105	715.95	5.7276	0.204557
248.16	18.7687	76.4899	39.204						141.053	716.704	5.73363	0.204772
248.64	20.1006	75.1494	40.0848						141.818	716.156	5.72925	0.204616
249.12	18.5057	75.842	39.1537						141.053	716.704	5.73363	0.204772
249.6	19.4813	75.4655	40.4052						142.5	715.666	5.72533	0.204476
250.08	18.8247	76.5876	37.9626						139.655	717.699	5.74159	0.205057
250.56	18.931	75.9727	40.023						142.105	715.95	5.7276	0.204557
251.04	19.0661	75.6767	39.6652						142.105	715.95	5.7276	0.204557
251.52	18.8319	76.1394	39.2917						141.053	716.704	5.73363	0.204772
252	19.6695	75.717	39.8807						141.429	716.435	5.73148	0.204696
252.48	19.1997	76.4655	38.704						141.053	716.704	5.73363	0.204772
252.96	20.4483	75.4626	39.8161						141.818	716.156	5.72925	0.204616
253.44	20.8333	75.3376	39.8534						141.111	716.662	5.7333	0.204761
253.92	20.5474	75.0833	40.8147						142.222	715.866	5.72693	0.204533
254.4	19.4569	75.8448	39.7672						142.105	715.95	5.7276	0.204557
254.88	18.7299	76.6983	39.1379						140.69	716.963	5.7357	0.204847
255.36	18.7572	76.3218	39.5431						142.105	715.95	5.7276	0.204557
255.84	17.7888	77.5747	38.7486						141	716.741	5.73393	0.204783
256.32	18.9066	76.7917	38.6279						140.69	716.963	5.7357	0.204847
256.8	18.4555	77.1853	38.0115						140.339	717.213	5.7377	0.204918
257.76	19.1207	76.931	38.9799						140.69	716.963	5.7357	0.204847
258.24	19.0833	75.7601	40.0805						142.105	715.95	5.7276	0.204557
259.2	19.3362	76.398	39.1322						141.053	716.704	5.73363	0.204772
259.68	20.3132	75.2428	40.2112						141.818	716.156	5.72925	0.204616
260.64	19.7931	75.5129	40.4555						141.429	716.435	5.73148	0.204696
261.12	19.5072	75.671	41.102						142.5	715.666	5.72533	0.204476
262.08	20.4152	75.3664	39.0833						140.727	716.936	5.73549	0.204839
262.56	18.9023	76.592	39.3319						140.69	716.963	5.7357	0.204847
263.52	19.3779	75.4899	39.592						142.5	715.666	5.72533	0.204476
264	18.4713	76.306	38.9914						141.724	716.223	5.72979	0.204635
264.48	18.9253	76.6236	40.533						142.759	715.48	5.72384	0.204423
265.44	19.908	75.2155	38.9282						140.727	716.936	5.73549	0.204839
265.92	19.7888	75.4052	40.171						141.818	716.156	5.72925	0.204616
266.88	19.5517	75.5014	39.4511						140.357	717.2	5.7376	0.204914
267.36	19.5575	75.6997	40.6537						142.5	715.666	5.72533	0.204476
268.32	19.3175	75.5991	40.8391						143.158	715.192	5.72154	0.204341
268.8	17.9813	76.8032	40.4598						142.373	715.758	5.72606	0.204502
269.76	19.2658	75.7529	38.5546						141.053	716.704	5.73363	0.204772
270.24	18.6322	75.9325	40.4957						142.105	715.95	5.7276	0.204557
271.2	19.3017	75.6063	40.3218						142.105	715.95	5.7276	0.204557
271.68	18.8075	75.8894	40.421						142.105	715.95	5.7276	0.204557
272.64	20.2802	75.1178	39.8348						141.818	716.156	5.72925	0.204616
273.12	18.8362	76.5905	39.6193						141.724	716.223	5.72979	0.204635
274.08	19.6178	75.6839	40.4698						141.429	716.435	5.73148	0.204696
274.56	20	75.5086	41.3678						142.5	715.666	5.72533	0.204476
275.52	18.6322	76.9598	38.8649						140.69	716.963	5.7357	0.204847
276	17.6523	76.5862	39.1279						141.356	716.487	5.73189	0.204711
276.48	18.9282	76.2069	39.7126						142.105	715.95	5.7276	0.204557
277.44	17.5388	77.4239	39.6121						142.373	715.758	5.72606	0.204502
277.92	18.5273	76.4555	38.8865						141.053	716.704	5.73363	0.204772
278.88	19.1236	75.6537	41.1293						143.158	715.192	5.72154	0.204341
279.36	20.0532	75.2443	40.5057						142.909	715.372	5.72297	0.204392
280.32	19.0575	75.9339	40.5733						143.158	715.192	5.72154	0.204341
280.8	19.9195	74.5287	41.1739						142.909	715.372	5.72297	0.204392
281.76	18.4756	75.9756	41.806						144.828	713.984	5.71187	0.203995
282.24	18.717	76.4497	40.5876						143.158	715.192	5.72154	0.204341
283.2	17.5172	76.8319	40.5948						143.39	715.025	5.7202	0.204293
283.68	17.8764	76.4641	39.7098						142.759	715.48	5.72384	0.204423
284.64	18.3606	76.3879	40.3305						142.759	715.48	5.72384	0.204423
285.12	18.0388	76.0876	41.0086						143.793	714.734	5.71787	0.20421
286.08	18.852	75.8678	39.9914						142.105	715.95	5.7276	0.204557
286.56	20.4655	74.5216	40.6322						142.909	715.372	5.72297	0.204392
287.52	18.7557	76.4037	40.5172						143.158	715.192	5.72154	0.204341
288	19.2687	74.7902	41.0819						143.571	714.894	5.71915	0.204255
288.48	18.6825	75.3822	40.2428						142.5	715.666	5.72533	0.204476
289.44	17.6121	77.1853	38.9397						141.356	716.487	5.73189	0.204711
289.92	17.9943	76.602	39.3477						141.356	716.487	5.73189	0.204711
290.88	17.7241	76.6293	39.8534						142.373	715.758	5.72606	0.204502
291.36	18.4828	76.454	40.0445						142.759	715.48	5.72384	0.204423
292.32	18.546	75.3966	40.7471						143.571	714.894	5.71915	0.204255
292.8	18.0948	76.3621	38.8147						141.724	716.223	5.72979	0.204635
293.76	19.6351	75.5302	39.7457						141.429	716.435	5.73148	0.204696
294.24	19.8966	74.2629	41.6782						144.444	714.262	5.71409	0.204075
295.2	18.4339	76.6351	41.0733						143.39	715.025	5.7202	0.204293
295.68	18.5144	75.9899	41.4009						143.158	715.192	5.72154	0.204341
296.64	19.4713	74.717	41.2787						143.571	714.894	5.71915	0.204255
297.12	18.7385	76.0216	41.1695						143.158	715.192	5.72154	0.204341
298.08	19.3032	74.6379	41.3491						143.571	714.894	5.71915	0.204255
298.56	18.5747	76.0345	40.1049						142.105	715.95	5.7276	0.204557
299.52	19.1782	75.7055	41.194						143.158	715.192	5.72154	0.204341
300	19.8922	75.3319	42.3994						144	714.584	5.71667	0.204167
300.48	19.5172	74.8017	42.171						144	714.584	5.71667	0.204167
301.44	19.3032	75.1336	40.8664						143.571	714.894	5.71915	0.204255
301.92	19.2931	75.7371	41.6049						144.211	714.431	5.71545	0.204123
302.88	17.8922	76.5503	41.6379						144.407	714.289	5.71431	0.204083
303.36	17.546	76.1652	41.0905						143.793	714.734	5.71787	0.20421
304.32	17.9741	76.1437	41.0043						143.793	714.734	5.71787	0.20421
304.8	18.8218	75.9986	40.2026						142.105	715.95	5.7276	0.204557
305.76	18.0517	76.3204	41.2629						143.793	714.734	5.71787	0.20421
306.24	19.4583	75.0374	42.2974						144.643	714.118	5.71294	0.204034
307.2	18.7141	75.6106	41.4583						143.158	715.192	5.72154	0.204341
307.68	19.8937	74.6767	42.1437						144	714.584	5.71667	0.204167
308.64	18.7888	76.1279	41.8434						144.211	714.431	5.71545	0.204123
309.12	18.7888	75.2586	41.3621						143.571	714.894	5.71915	0.204255
310.08	17.3103	76.6868	40.9037						144	714.584	5.71667	0.204167
310.56	17.7989	76.1006	42.3793						144.828	713.984	5.71187	0.203995
311.52	17.2759	77.0086	39.931						143	715.306	5.72245	0.204373
312	18.3118	75.7716	41.4526						143.793	714.734	5.71787	0.20421
312.48	19.3506	75.6307	41.0402						143.158	715.192	5.72154	0.204341
313.44	19.9655	74.6853	42.4698						144	714.584	5.71667	0.204167
313.92	19.9856	74.1494	41.9353						144.444	714.262	5.71409	0.204075
314.88	19.3894	74.4641	42.7802						146.182	712.996	5.70397	0.203713
315.36	19.375	75.0273	42.6552						145.714	713.338	5.7067	0.203811
316.32	18.829	75.8333	41.9296						144.211	714.431	5.71545	0.204123
316.8	18.1537	75.7601	42.0374						144.828	713.984	5.71187	0.203995
317.76	19.0934	75.7342	41.0302						143.158	715.192	5.72154	0.204341
318.24	17.9799	75.6466	42.0733						144.828	713.984	5.71187	0.203995
319.2	18.5172	76.444	40.8247						143.158	715.192	5.72154	0.204341
319.68	18.1351	76.5718	41.5158						144.407	714.289	5.71431	0.204083
320.64	18.8247	75.3736	42.6193						145.714	713.338	5.7067	0.203811
321.12	19.5187	74.6897	41.8894						144	714.584	5.71667	0.204167
322.08	18.7629	75.5144	42.2902						144.211	714.431	5.71545	0.204123
322.56	19.0647	75.3491	42.0905						144.643	714.118	5.71294	0.204034
323.52	17.5575	76.3606	40.9899						143.793	714.734	5.71787	0.20421
324	18.3463	75.6351	41.773						144.828	713.984	5.71187	0.203995
324.48	16.7284	76.7213	40.6695						144	714.584	5.71667	0.204167
325.44	18.092	76.0417	40.9296						143.793	714.734	5.71787	0.20421
325.92	17.9353	76.4339	42.4224						144.828	713.984	5.71187	0.203995
326.88	18.4023	76.2902	41.9138						144.828	713.984	5.71187	0.203995
327.36	18.7845	75.3261	41.6695						144.643	714.118	5.71294	0.204034
327.84	19.0287	75.0402	41.8376						144.643	714.118	5.71294	0.204034
328.32	19.0589	76.2514	40.9023						143.158	715.192	5.72154	0.204341
328.8	19.8391	74.2443	41.9052						144.444	714.262	5.71409	0.204075
329.28	18.2083	75.7787	42.4569						144.828	713.984	5.71187	0.203995
329.76	18.592	75.6078	42.3807						144.211	714.431	5.71545	0.204123
330.24	17.3132	76.9325	41.9411						145	713.858	5.71087	0.203959
330.72	17.7945	76.4397	40.9167						143.793	714.734	5.71787	0.20421
331.2	18.125	75.7083	42.579						145.862	713.23	5.70584	0.20378
331.68	17.4425	76.3247	40.4756						143.39	715.025	5.7202	0.204293
332.16	17.7744	76.3017	41.2155						143.793	714.734	5.71787	0.20421
332.64	18.1494	76.0603	42.2184						144.828	713.984	5.71187	0.203995
333.12	17.8348	77.0417	41.7759						144.407	714.289	5.71431	0.204083
333.6	18.7716	75.5718	41.579						144.211	714.431	5.71545	0.204123
334.08	19.1595	75.5747	41.579						144.211	714.431	5.71545	0.204123
334.56	19.1739	74.6466	43.4986						145.714	713.338	5.7067	0.203811
335.04	19.3664	74.9511	43.2601						145.714	713.338	5.7067	0.203811
335.52	18.5474	75.5345	42.9282						145.263	713.667	5.70933	0.203905
336	18.2802	76.454	42.7514						145.862	713.23	5.70584	0.20378
336.48	18.3161	75.4799	43.3693						146.316	712.898	5.70318	0.203685
336.96	17.2701	76.6652	42.2184						145	713.858	5.71087	0.203959
337.44	17.9397	76.181	42.4052						144.828	713.984	5.71187	0.203995
337.92	17.704	76.4239	41.0905						143.793	714.734	5.71787	0.20421
338.4	17.2543	77.4914	42.1264						145	713.858	5.71087	0.203959
338.88	17.2256	76.6293	43.671						147	712.396	5.69917	0.203542
339.36	17.9741	74.8736	42.9124						146.316	712.898	5.70318	0.203685
339.84	17.9871	75.4856	42.1868						145.263	713.667	5.70933	0.203905
340.32	17.5086	77.0201	40.3879						142.373	715.758	5.72606	0.204502
340.8	18.2802	75.4598	43.5158						147.368	712.126	5.69701	0.203464
341.28	18.8247	75.227	42.7644						145.714	713.338	5.7067	0.203811
341.76	18.7615	75.3305	43.0345						145.714	713.338	5.7067	0.203811
342.24	18.4684	75.6336	42.2802						144.828	713.984	5.71187	0.203995
342.72	18.4411	75.9885	42.4684						144.828	713.984	5.71187	0.203995
343.2	17.6997	76.1336	42.602						145.862	713.23	5.70584	0.20378
343.68	18.4555	75.7615	42.3621						144.828	713.984	5.71187	0.203995
344.16	16.842	76.0489	41.3721						144.407	714.289	5.71431	0.204083
344.64	17.3793	76.1494	43.0216						146.441	712.807	5.70245	0.203659
345.12	17.3721	76.7284	41.7931						145	713.858	5.71087	0.203959
345.6	16.7744	75.8376	44.2716						147.458	712.06	5.69648	0.203446
346.08	17.3894	76.1509	42.046						145.424	713.55	5.7084	0.203871
346.56	17.3678	76.4856	42.1279						145.424	713.55	5.7084	0.203871
347.04	17.783	75.6422	42.9296						145.862	713.23	5.70584	0.20378
347.52	18.5891	75.1193	43.2155						145.714	713.338	5.7067	0.203811
348	18.8305	74.5934	43.329						145.714	713.338	5.7067	0.203811
348.48	18.2313	75.4483	43.398						146.316	712.898	5.70318	0.203685
348.96	17.8937	75.4943	43.0445						146.316	712.898	5.70318	0.203685
349.44	18.9497	74.8894	43.2083						145.714	713.338	5.7067	0.203811
349.92	17.602	75.7342	42.8161						145.862	713.23	5.70584	0.20378
350.4	17.569	76.5776	41.1494						143.39	715.025	5.7202	0.204293
350.88	16.4526	76.7572	41.9828						145.574	713.44	5.70752	0.20384
351.36	16.9023	76.7802	42.2011						145	713.858	5.71087	0.203959
351.84	16.2213	76.1193	41.25						145	713.858	5.71087	0.203959
352.32	17.592	75.6882	43.6365						146.897	712.472	5.69978	0.203564
352.8	17.5747	76.3836	43.8391						146.897	712.472	5.69978	0.203564
353.28	18.3621	75.6839	42.7888						145.862	713.23	5.70584	0.20378
353.76	16.8218	76.6451	43.0905						146	713.129	5.70503	0.203751
354.24	17.5647	75.9267	43.5474						146.897	712.472	5.69978	0.203564
354.72	18.5862	74.9986	43.2874						145.714	713.338	5.7067	0.203811
355.2	18.1193	75.2672	43.4899						146.316	712.898	5.70318	0.203685
355.68	17.7874	75.579	42.4885						144.828	713.984	5.71187	0.203995
356.16	18.3147	75.1178	43.2716						146.316	712.898	5.70318	0.203685
356.64	17.8118	75.4296	43.9598						147.368	712.126	5.69701	0.203464
357.12	16.5187	76.2701	43.1394						146.441	712.807	5.70245	0.203659
357.6	17.5761	76.727	42.5101						145.424	713.55	5.7084	0.203871
358.08	16.8391	76.4511	42.4842						145.424	713.55	5.7084	0.203871
358.56	16.2385	76.5345	42.6882						146.557	712.721	5.70177	0.203635
359.04	16.6193	76.3017	43.6221						147.458	712.06	5.69648	0.203446
359.52	18.0517	76.0158	42.3822						144.828	713.984	5.71187	0.203995
360	17.3204	76.2356	42.7328						146.441	712.807	5.70245	0.203659
360.48	17.8549	75.8822	42.9885						145.862	713.23	5.70584	0.20378
360.96	17.7874	75.352	43.4037						146.316	712.898	5.70318	0.203685
361.44	17.9799	75.444	43.8376						147.368	712.126	5.69701	0.203464
361.92	18.3621	75.6221	43.727						146.897	712.472	5.69978	0.203564
362.4	18.5	74.0244	45.283						148.929	710.974	5.68779	0.203135
362.88	19.0905	74.4339	44.5158						148.364	711.392	5.69113	0.203255
363.36	17.7658	75.4612	43.8606						147.368	712.126	5.69701	0.203464
363.84	17.4626	74.9497	43.7816						147.931	711.711	5.69369	0.203346
364.32	17.6609	76.1868	43.1997						145.862	713.23	5.70584	0.20378
364.8	17.2356	75.9928	42.9368						146.441	712.807	5.70245	0.203659
365.28	17.6638	75.5891	44.1293						146.897	712.472	5.69978	0.203564
365.76	16.9253	76.023	43.2256						146.441	712.807	5.70245	0.203659
366.24	17.3592	76.0761	44.8333						148.475	711.31	5.69048	0.203231
366.72	17.8664	75.5287	44.1221						146.897	712.472	5.69978	0.203564
367.2	17.3721	75.6652	45.1925						148.475	711.31	5.69048	0.203231
367.68	17.6652	75.3075	44.1624						147.368	712.126	5.69701	0.203464
368.16	19.3391	74.908	44.9397						147.857	711.766	5.69413	0.203362
368.64	18.8851	73.875	44.296						147.273	712.196	5.69757	0.203485
369.12	18.2342	75.5546	44.2055						146.897	712.472	5.69978	0.203564
369.6	18.7155	74.3736	44.9497						148.364	711.392	5.69113	0.203255
370.08	17.2672	75.9914	43.5273						147.458	712.06	5.69648	0.203446
370.56	17.6897	75.217	44.9224						148.421	711.349	5.6908	0.203243
371.04	16.3103	76.2284	42.8937						147	712.396	5.69917	0.203542
371.52	16.1782	75.6983	44.2026						148	711.66	5.69328	0.203332
372	16.7112	75.8649	42.0517						145.424	713.55	5.7084	0.203871
372.48	17.2011	75.5575	44.181						147.458	712.06	5.69648	0.203446
372.96	16.9152	75.8851	44.5776						148.475	711.31	5.69048	0.203231
373.44	17.1566	75.967	45.2989						148.475	711.31	5.69048	0.203231
373.92	17.1695	76.1624	44.1336						147.458	712.06	5.69648	0.203446
374.4	17.5029	75.5029	43.7098						146.897	712.472	5.69978	0.203564
374.88	18.1968	75.3664	45.4569						148.421	711.349	5.6908	0.203243
375.36	18.5991	74.1954	45.102						148.364	711.392	5.69113	0.203255
375.84	18.6983	74.5172	45.7586						148.929	710.974	5.68779	0.203135
376.32	18.3118	74.8405	44.3549						147.368	712.126	5.69701	0.203464
376.8	17.6034	74.9468	45.1063						148.421	711.349	5.6908	0.203243
377.28	17.3836	75.056	44.5						147.931	711.711	5.69369	0.203346
377.76	16.8204	76.5029	44.1394						147	712.396	5.69917	0.203542
378.24	17.5431	75.9152	44.1537						146.897	712.472	5.69978	0.203564
378.72	16.7759	75.8391	45.0014						148.475	711.31	5.69048	0.203231
379.2	17.477	75.3089	45.7112						150	710.178	5.68142	0.202908
379.68	17.852	75.8075	43.4382						145.862	713.23	5.70584	0.20378
380.16	17.4555	75.8664	43.3865						146.441	712.807	5.70245	0.203659
380.64	17.3333	75.421	45.4828						148.966	710.946	5.68757	0.203128
381.12	17.9483	75.0704	44.9497						148.421	711.349	5.6908	0.203243
381.6	17.4741	75.0761	45.329						148.966	710.946	5.68757	0.203128
382.08	18.296	74.2687	45.727						150	710.178	5.68142	0.202908
382.56	18.2845	75.1437	44.3764						147.368	712.126	5.69701	0.203464
383.04	18.1739	74.6236	46.1236						149.474	710.569	5.68455	0.20302
383.52	17.5359	74.842	45.125						148.421	711.349	5.6908	0.203243
384	16.7141	76.2586	45.0273						148.475	711.31	5.69048	0.203231
384.48	17.8908	75.0747	46.1049						149.474	710.569	5.68455	0.20302
384.96	17.8951	75.092	45.6652						149.474	710.569	5.68455	0.20302
385.44	16.6394	76.2083	44.6796						148.475	711.31	5.69048	0.203231
385.92	16.671	75.8103	44.944						148.475	711.31	5.69048	0.203231
386.4	17.1092	75.2213	44.8233						148.966	710.946	5.68757	0.203128
386.88	17.7802	75.1681	45.8118						149.474	710.569	5.68455	0.20302
387.36	17.2414	75.5833	44.8103						148.475	711.31	5.69048	0.203231
387.84	18.3477	74.2069	44.9713						148.929	710.974	5.68779	0.203135
388.32	18.0144	74.8779	44.3147						147.368	712.126	5.69701	0.203464
388.8	17.556	74.5603	46.3448						149.474	710.569	5.68455	0.20302
389.28	18.2759	74.2874	45.9009						150	710.178	5.68142	0.202908
389.76	18.2385	74.6638	46.3204						149.474	710.569	5.68455	0.20302
390.24	18.6537	74.0704	48.0029						151.636	708.954	5.67164	0.202558
390.72	17.5546	75.2529	46.1279						149.474	710.569	5.68455	0.20302
391.2	16.5287	75.8707	44.9152						148.475	711.31	5.69048	0.203231
391.68	17.671	75.4511	46.6667						150.526	709.785	5.67828	0.202796
392.16	16.3118	75.6451	45.9483						150	710.178	5.68142	0.202908
392.64	16.9655	75.8994	44.8865						148.475	711.31	5.69048	0.203231
393.12	17.283	75.9569	45.7155						149.492	710.556	5.68445	0.203016
393.6	17.6164	75.4382	44.5474						148.421	711.349	5.6908	0.203243
394.08	16.9454	75.5101	45.796						149.492	710.556	5.68445	0.203016
394.56	17.523	75.0086	45.5187						149.474	710.569	5.68455	0.20302
395.04	17.8894	74.8506	46.7543						150.526	709.785	5.67828	0.202796
395.52	18.0546	73.954	46.5819						151.071	709.378	5.67502	0.202679
396	18.3994	73.3707	47.0316						151.636	708.954	5.67164	0.202558
396.48	18.0891	74.3448	46.444						150	710.178	5.68142	0.202908
396.96	17.8836	75.4195	45.6494						149.474	710.569	5.68455	0.20302
397.44	17.2471	75.875	45.7572						149.492	710.556	5.68445	0.203016
397.92	17.4943	75.2098	46.5603						151.034	709.405	5.67524	0.202687
398.4	16.6667	76.2241	45.9842						149.492	710.556	5.68445	0.203016
398.88	16.227	75.2069	46.6638						151.525	709.038	5.6723	0.202582
399.36	16.6279	75.6724	47.0216						150.508	709.799	5.67839	0.2028
399.84	16.5934	77.1552	45.7845						149	710.921	5.68737	0.20312
400.32	16.7543	75.9727	46.9368						150.508	709.799	5.67839	0.2028
400.8	17.5575	75.1609	46.6925						150.526	709.785	5.67828	0.202796
401.28	18.0259	74.3578	47.7471						152.143	708.574	5.66859	0.20245
401.76	18.7672	73.3261	47.2802						151.111	709.348	5.67478	0.202671
402.24	18.3032	74.4497	46.602						151.071	709.378	5.67502	0.202679
402.72	18.6509	73.9368	47.2457						150.545	709.771	5.67817	0.202792
403.2	18.6394	72.2773	47.625						152.83	708.056	5.66445	0.202302
403.68	18.0575	75.0187	46.0632						149.474	710.569	5.68455	0.20302
404.16	18.5819	74.1523	46.6681						150.545	709.771	5.67817	0.202792
404.64	17.6379	74.6624	46.9468						150.526	709.785	5.67828	0.202796
405.12	17.2486	75.2256	47.467						151.034	709.405	5.67524	0.202687
405.6	17.806	75.4052	46.6336						150.526	709.785	5.67828	0.202796
406.08	17.6954	74.5086	47.5532						151.579	708.997	5.67198	0.202571
406.56	17.7342	75.2371	47.8793						151.579	708.997	5.67198	0.202571
407.04	18.2155	74.5891	47.8032						151.579	708.997	5.67198	0.202571
407.52	18.2385	74.3865	47.1351						151.071	709.378	5.67502	0.202679
408	19.0661	74.3233	47.3463						150.545	709.771	5.67817	0.202792
408.48	18.3003	73.7931	47.7701						152.143	708.574	5.66859	0.20245
408.96	19.4425	71.9526	48.431						152.83	708.056	5.66445	0.202302
409.44	18.8534	71.6652	48.444						152.83	708.056	5.66445	0.202302
409.92	18.9023	72.9828	48.0086						152.222	708.514	5.66811	0.202433
410.4	18.467	72.921	49.0934						153.818	707.309	5.65847	0.202088
410.88	18.0862	74.1408	48.1049						152.143	708.574	5.66859	0.20245
411.36	18.023	74.046	48.352						152.143	708.574	5.66859	0.20245
411.84	17.5144	74.7371	45.6609						149.474	710.569	5.68455	0.20302
412.32	17.6178	74.4842	47.2601						151.071	709.378	5.67502	0.202679
412.8	17.2716	74.3994	47.9411						152.632	708.206	5.66565	0.202344
413.28	16.9641	74.5072	47.7787						152.069	708.629	5.66904	0.202466
413.76	17.5101	75.1724	47.2428						150.526	709.785	5.67828	0.202796
414.24	17.3865	74.2414	46.9583						151.579	708.997	5.67198	0.202571
414.72	18.1351	74.0129	46.8578						151.071	709.378	5.67502	0.202679
415.2	18.6652	72.6279	47.6609						152.222	708.514	5.66811	0.202433
415.68	18.556	71.9943	47.8807						152.83	708.056	5.66445	0.202302
416.16	18.1825	71.3937	47.5259						153.962	707.199	5.65759	0.202057
416.64	18.375	72.8836	46.9569						151.636	708.954	5.67164	0.202558
417.12	18.454	72.4037	48.1609						153.333	707.676	5.66141	0.202193
417.6	18.5963	71.6322	48.0675						152.83	708.056	5.66445	0.202302
418.08	17.2443	73.1034	48.1135						153.214	707.766	5.66213	0.202219
418.56	17.069	73.5805	47.0316						151.579	708.997	5.67198	0.202571
419.04	16.7989	74.1882	46.3707						150.526	709.785	5.67828	0.202796
419.52	16.2759	74.4871	48.1882						153.103	707.85	5.6628	0.202243
420	15.727	74.2356	47.1681						152.069	708.629	5.66904	0.202466
420.48	16.4713	73.8261	46.8075						152.069	708.629	5.66904	0.202466
420.96	16.3807	74.0805	47.8233						153.103	707.85	5.6628	0.202243
421.44	16.5029	73.9267	47.0072						151.579	708.997	5.67198	0.202571
421.92	17.283	72.8563	47.7198						153.214	707.766	5.66213	0.202219
422.4	17.8161	71.0086	48.6279						155.094	706.338	5.65071	0.201811
422.88	17.9066	71.9986	47.6739						153.333	707.676	5.66141	0.202193
423.36	18.217	71.7744	48.1466						153.333	707.676	5.66141	0.202193
423.84	17.7902	70.727	48.7615						155.094	706.338	5.65071	0.201811
424.32	17.2213	71.5776	46.8578						152.727	708.134	5.66507	0.202324
424.8	16.0977	72.6537	47.3046						152.632	708.206	5.66565	0.202344
425.28	16.2313	72.681	46.6983						152.632	708.206	5.66565	0.202344
425.76	16.2328	73.6092	48.6351						154.138	707.066	5.65653	0.202019
426.24	16.5	72.2874	46.8032						153.214	707.766	5.66213	0.202219
426.72	15.1968	73.8175	47.7644						153.559	707.505	5.66004	0.202144
427.2	16.2974	72.273	47.7974						154.286	706.954	5.65563	0.201987
427.68	15.3391	72.9813	47.5905						154.138	707.066	5.65653	0.202019
428.16	16.2342	72.3075	48.273						154.286	706.954	5.65563	0.201987
428.64	16.477	71.7917	48.4095						154.286	706.954	5.65563	0.201987
429.12	16.9095	71.4784	47.431						153.333	707.676	5.66141	0.202193
429.6	16.1624	71.1868	47.1552						153.818	707.309	5.65847	0.202088
430.08	17.1049	70.6307	48.0086						154.444	706.833	5.65466	0.201952
430.56	16.7356	70.1365	48.8147						156.226	705.473	5.64378	0.201564
431.04	15.9397	71.329	47.4655						153.818	707.309	5.65847	0.202088
431.52	15.819	72.4813	49.2299						155.357	706.138	5.6491	0.201754
432	15.1351	72.9784	48.2687						154.138	707.066	5.65653	0.202019
432.48	15.4368	72.3908	47.9698						154.737	706.611	5.65289	0.201889
432.96	15.4037	71.898	48.5977						155.789	705.807	5.64646	0.201659
433.44	14.3578	72.7802	47.7989						154.576	706.733	5.65386	0.201924
433.92	15.2974	72.3721	48.0546						154.737	706.611	5.65289	0.201889
434.4	15.4411	72.7313	48.8448						155.172	706.279	5.65023	0.201794
434.88	15.2069	71.296	47.7557						155.357	706.138	5.6491	0.201754
435.36	16.0029	72.0891	48.7615						155.357	706.138	5.6491	0.201754
435.84	16.4353	71.5704	50.2902						156.429	705.318	5.64254	0.201519
436.32	16.0977	70.7198	48.5014						156	705.646	5.64517	0.201613
436.8	16.7672	70.2902	47.7371						155.094	706.338	5.65071	0.201811
437.28	16.0144	70.4957	47.727						155.556	705.986	5.64789	0.20171
437.76	15.6307	70.3678	48.1106						155.556	705.986	5.64789	0.20171
438.24	15.796	70.7759	48.3233						154.909	706.479	5.65184	0.201851
438.72	14.7026	71.4267	46.944						154.286	706.954	5.65563	0.201987
439.2	15.6552	70.7055	48.7658						156	705.646	5.64517	0.201613
439.68	15.2787	70.8261	48.5216						156.429	705.318	5.64254	0.201519
440.16	14.2385	71.9411	49.1537						156.207	705.488	5.6439	0.201568
440.64	14.2874	72.2888	48.7486						156.207	705.488	5.6439	0.201568
441.12	15.6293	70.8937	50.1767						157.091	704.809	5.63847	0.201374
441.6	16.1264	70.4526	48.8764						156.667	705.135	5.64108	0.201467
442.08	15.375	71.4583	49.5359						157.5	704.494	5.63595	0.201284
442.56	15.6451	70.2227	48.6279						156.667	705.135	5.64108	0.201467
443.04	16.1379	69.7672	49.6178						157.778	704.28	5.63424	0.201223
443.52	16.2557	69.2213	48.8664						157.358	704.603	5.63682	0.201315
444	15.9052	69.9856	49.0704						156.667	705.135	5.64108	0.201467
444.48	15.4713	70.3362	49.2069						157.091	704.809	5.63847	0.201374
444.96	15.9756	69.9454	48.9368						156.667	705.135	5.64108	0.201467
445.44	15.0517	70.3879	49.6853						158.182	703.968	5.63174	0.201134
445.92	14.9598	70.296	48.6092						157.091	704.809	5.63847	0.201374
446.4	14.7917	70.75	49.3779						156.429	705.318	5.64254	0.201519
446.88	14.3908	71.4511	49.2572						156.842	705	5.64	0.201429
447.36	15.0431	70.2155	49.6537						158.182	703.968	5.63174	0.201134
447.84	14.1638	71.8362	49.2356						156.207	705.488	5.6439	0.201568
448.32	14.9037	70.2443	49.7557						158.182	703.968	5.63174	0.201134
448.8	15.4468	69.9195	48.783						157.091	704.809	5.63847	0.201374
449.28	14.3994	70.0618	49.2227						157.5	704.494	5.63595	0.201284
449.76	16.1408	69.0891	50.5216						159.623	702.851	5.62281	0.200814
450.24	16.2586	69.0661	49.7184						158.491	703.729	5.62983	0.201065
450.72	15.6049	68.7845	48.8276						157.358	704.603	5.63682	0.201315
451.2	14.4555	68.9828	48.204						157.091	704.809	5.63847	0.201374
451.68	14.9741	68.6552	49.6595						158.889	703.42	5.62736	0.200977
452.16	14.7385	69.033	49.1724						157.778	704.28	5.63424	0.201223
452.64	14.6264	69.6695	49.931						158.182	703.968	5.63174	0.201134
453.12	14.7299	69.3075	48.4124						156.667	705.135	5.64108	0.201467
453.6	14.3376	69.2299	49.4928						158.182	703.968	5.63174	0.201134
454.08	14.171	70.1595	51.0445						159.643	702.835	5.62268	0.20081
454.56	13.9871	69.9583	48.7112						157.5	704.494	5.63595	0.201284
455.04	13.921	69.5747	50.0431						158.571	703.666	5.62933	0.201048
455.52	14.2385	70.2083	49.4411						157.5	704.494	5.63595	0.201284
456	14.7457	69.5101	50.2644						158.182	703.968	5.63174	0.201134
456.48	14.2026	68.5287	49.6523						159.273	703.123	5.62498	0.200892
456.96	15.4253	68.0704	49.1408						158.491	703.729	5.62983	0.201065
457.44	13.6853	67.7155	49.3951						158.889	703.42	5.62736	0.200977
457.92	14.3563	67.9871	48.8534						158.889	703.42	5.62736	0.200977
458.4	14.704	67.9641	49.7945						159.623	702.851	5.62281	0.200814
458.88	14.4684	68.2126	48.6178						158.889	703.42	5.62736	0.200977
459.36	13.3635	69.6049	49.5776						158.947	703.375	5.627	0.200964
459.84	13.5517	68.7773	49.7328						159.273	703.123	5.62498	0.200892
460.32	14.2672	67.6135	49.0632						158.889	703.42	5.62736	0.200977
460.8	13.4784	69.579	49.4784						157.895	704.19	5.63352	0.201197
461.28	13.7112	70.125	50.2945						158.571	703.666	5.62933	0.201048
461.76	13.5934	69.4555	49.5244						159.273	703.123	5.62498	0.200892
462.24	13.1825	68.8822	50.3362						159.643	702.835	5.62268	0.20081
462.72	13.4555	69.1724	49.6552						159.643	702.835	5.62268	0.20081
463.2	13.523	67.4138	50.9009						161.887	701.082	5.60866	0.200309
463.68	13.8032	68.4037	50.056						160	702.557	5.62046	0.200731
464.16	14.6925	67.8376	49.3218						158.491	703.729	5.62983	0.201065
464.64	14.8922	66.4023	50.5057						162.353	700.716	5.60573	0.200205
465.12	14.5575	67.8276	50.2112						159.623	702.851	5.62281	0.200814
465.6	13.9023	66.9382	49.9928						160.755	701.968	5.61575	0.200562
466.08	13.4095	68.5072	51.5216						161.786	701.161	5.60929	0.200332
466.56	13.3865	68.9756	50.0733						159.643	702.835	5.62268	0.20081
467.04	13.4626	68.4382	50.3103						160.364	702.274	5.61819	0.20065
467.52	13.7198	67.9555	51.25						161.111	701.69	5.61352	0.200483
468	14.5503	68.2011	50.954						160.755	701.968	5.61575	0.200562
468.48	14.6609	67.3261	50.2141						160.385	702.257	5.61806	0.200645
468.96	14.0848	67.5273	50.8017						161.111	701.69	5.61352	0.200483
469.44	15.1796	67.3851	51.2486						161.538	701.355	5.61084	0.200387
469.92	14.6911	67.0029	50.1968						160.385	702.257	5.61806	0.200645
470.4	15.6466	65.329	51.0805						162.857	700.319	5.60255	0.200091
470.88	15.681	66.8376	50.3463						160	702.557	5.62046	0.200731
471.36	15.421	67.5532	50.6911						160.755	701.968	5.61575	0.200562
471.84	14.4468	66.7457	50.0115						160.755	701.968	5.61575	0.200562
472.32	13.9339	66.2141	49.477						160.385	702.257	5.61806	0.200645
472.8	13.7083	67.4325	50.3261						160.755	701.968	5.61575	0.200562
473.28	13.671	67.2112	50.4928						160.755	701.968	5.61575	0.200562
473.76	14.2227	66.1322	51.0345						162.692	700.449	5.60359	0.200128
474.24	13.7945	66.796	50.8678						161.887	701.082	5.60866	0.200309
474.72	15.2443	66.0776	50.7945						162.353	700.716	5.60573	0.200205
475.2	14.921	65.9885	50.5905						162.353	700.716	5.60573	0.200205
475.68	15.5747	66.1336	50.9756						162	700.993	5.60794	0.200284
476.16	15.0977	66.4555	51.4152						162.353	700.716	5.60573	0.200205
476.64	15.8606	65.046	50.7112						162.857	700.319	5.60255	0.200091
477.12	15.9813	64.4181	49.8994						162.5	700.6	5.6048	0.200171
477.6	16.3362	64.1049	50.9382						163.75	699.615	5.59692	0.19989
478.08	15.6925	65.2586	50.1078						161.633	701.281	5.61025	0.200366
478.56	14.7945	65.5891	51.1638						162.353	700.716	5.60573	0.200205
479.04	14.0718	65.4641	50.2241						162.353	700.716	5.60573	0.200205
479.52	14.6106	64.648	49.5991						162	700.993	5.60794	0.200284
480	13.2471	66.5129	51.1624						162.222	700.819	5.60655	0.200234
480.48	13.9569	65.5575	51.0647						162.692	700.449	5.60359	0.200128
480.96	14.5445	65.8362	50.3032						161.176	701.639	5.61311	0.200468
481.44	14.1279	66.1408	50.5402						162.692	700.449	5.60359	0.200128
481.92	14.2989	66.2011	50.592						162.692	700.449	5.60359	0.200128
482.4	14.0129	65.5876	50.3405						161.538	701.355	5.61084	0.200387
482.88	15.602	64.8994	50.6897						162.857	700.319	5.60255	0.200091
483.36	14.3161	64.8147	50.8305						163.529	699.789	5.59831	0.19994
483.84	14.9368	63.2284	49.5302						163.75	699.615	5.59692	0.19989
484.32	15.0402	64.0086	50.4239						162.857	700.319	5.60255	0.200091
484.8	14.625	63.7471	50.3218						162.857	700.319	5.60255	0.200091
485.28	13.9339	64.819	49.6063						162.353	700.716	5.60573	0.200205
485.76	14.1063	65.602	51.9253						163.846	699.539	5.59631	0.199868
486.24	13.8204	64.6997	49.7514						162.353	700.716	5.60573	0.200205
486.72	13.4152	65.0819	50.6207						163.846	699.539	5.59631	0.199868
487.2	13.2399	65.4871	51.0977						163.846	699.539	5.59631	0.199868
487.68	13.4325	65.4971	50.6609						163.846	699.539	5.59631	0.199868
488.16	13.3664	65.7917	51.6882						164.151	699.297	5.59438	0.199799
488.64	14.4454	64.704	52.8046						165.882	697.923	5.58338	0.199407
489.12	14.8376	65.0618	50.9382						163.2	700.049	5.60039	0.200014
489.6	14.4828	64.5517	50.9828						163.529	699.789	5.59831	0.19994
490.08	14.1537	64.9885	50.6724						163.529	699.789	5.59831	0.19994
490.56	13.9152	64.6868	50.2241						162.353	700.716	5.60573	0.200205
491.04	14.6624	64	51.2572						164.082	699.352	5.59482	0.199815
491.52	15.569	63.0374	51.8175						165.957	697.863	5.5829	0.199389
492	15.3664	62.7098	51.75						166.25	697.63	5.58104	0.199323
492.48	13.6667	64.1207	51.4066						164.4	699.1	5.5928	0.199743
492.96	14.023	63.9224	50.4655						163.2	700.049	5.60039	0.200014
493.44	14.4741	63.5244	51.7026						165.6	698.148	5.58518	0.199471
493.92	13.2514	65.0402	51.444						163.846	699.539	5.59631	0.199868
494.4	13.0086	65.9425	52.3793						164.151	699.297	5.59438	0.199799
494.88	13.0718	65.8635	52.3089						164.151	699.297	5.59438	0.199799
495.36	13.4224	65.4856	51.0201						163.846	699.539	5.59631	0.199868
495.84	13.4828	64.9497	51.7055						165	698.624	5.58899	0.199607
496.32	13.6451	63.9181	51.0187						164.4	699.1	5.5928	0.199743
496.8	14.4195	63.9023	51.6422						165.6	698.148	5.58518	0.199471
497.28	14.7917	63.6422	52.3592						165.306	698.381	5.58705	0.199537
497.76	14.648	62.6437	51.9928						166.25	697.63	5.58104	0.199323
498.24	13.8836	63.6897	51.5848						165.6	698.148	5.58518	0.199471
498.72	14.0086	63.6437	51.9181						165.6	698.148	5.58518	0.199471
499.2	13.7945	64.2371	52.056						165.6	698.148	5.58518	0.199471
499.68	12.1149	64.7241	52.0819						165.283	698.4	5.5872	0.199543
500.16	12.8362	64.8491	52.6853						166.154	697.706	5.58165	0.199345
500.64	12.4741	65.7313	52.5129						165.556	698.183	5.58546	0.199481
501.12	13.3089	64.6193	51.7557						165	698.624	5.58899	0.199607
501.6	12.3693	65.2155	52.8721						166.415	697.498	5.57998	0.199285
502.08	13.4871	64.9655	52.954						166.154	697.706	5.58165	0.199345
502.56	12.7141	64.3822	52.6997						167.059	696.984	5.57587	0.199138
503.04	14.0259	63.9224	52.5417						166.8	697.191	5.57753	0.199197
503.52	13.4957	64.5517	51.5359						165	698.624	5.58899	0.199607
504	14.2356	63.7701	51.9325						165.6	698.148	5.58518	0.199471
504.48	14.5158	63.9555	52.671						166.531	697.406	5.57925	0.199259
504.96	13.7672	64.0014	51.5862						165.6	698.148	5.58518	0.199471
505.44	12.8707	63.4598	51.2069						165.6	698.148	5.58518	0.199471
505.92	13.0934	63.1408	52.1494						166.8	697.191	5.57753	0.199197
506.4	13.7342	63.5891	52.6609						166.8	697.191	5.57753	0.199197
506.88	12.2816	64.3017	52.6494						167.308	696.785	5.57428	0.199081
507.36	13.1279	64.8908	52.7313						166.154	697.706	5.58165	0.199345
507.84	12.3491	65.306	52.4181						165.283	698.4	5.5872	0.199543
508.32	11.6968	65.6983	53.0029						165.556	698.183	5.58546	0.199481
508.8	13.7917	63.9037	53.217						166.8	697.191	5.57753	0.199197
509.28	13.3707	64.2299	52.9957						167.059	696.984	5.57587	0.199138
509.76	12.8147	64.3003	51.9928						165.882	697.923	5.58338	0.199407
510.24	13.4339	63.7989	52.046						165.882	697.923	5.58338	0.199407
510.72	13.3376	63.4813	51.5489						166.8	697.191	5.57753	0.199197
511.2	13.8448	62.6149	52.8089						167.755	696.427	5.57141	0.198979
511.68	14.0273	62.4224	51.4914						166.25	697.63	5.58104	0.199323
512.16	13.2802	63.1523	51.75						166.8	697.191	5.57753	0.199197
512.64	12.5158	63.1523	51.9713						166.8	697.191	5.57753	0.199197
513.12	12.3664	64.273	53.3807						167.308	696.785	5.57428	0.199081
513.6	12.0129	65.1509	52.3621						165.283	698.4	5.5872	0.199543
515.04	12.6394	63.4641	51.8951						166.8	697.191	5.57753	0.199197
515.52	11.3793	65.1264	53.0647						166.667	697.297	5.57838	0.199228
516	12.0575	64.092	52.1379						166.154	697.706	5.58165	0.199345
516.48	12.4253	63.9756	53.1882						167.308	696.785	5.57428	0.199081
516.96	12.3894	63.0259	53.0503						168.235	696.042	5.56833	0.198869
518.4	13.4195	62.3448	52.306						167.755	696.427	5.57141	0.198979
518.88	12.8649	62.9641	52.2371						166.8	697.191	5.57753	0.199197
519.36	13.1394	62.7098	53.2701						168	696.23	5.56984	0.198923
519.84	12.5129	62.4569	52.6164						168.98	695.444	5.56355	0.198698
521.28	11.6509	65.3865	53.2126						166.415	697.498	5.57998	0.199285
521.76	11.4023	64.5819	53.4037						166.667	697.297	5.57838	0.199228
522.24	12.3204	64.9009	53.3046						166.415	697.498	5.57998	0.199285
522.72	12.2385	64.0991	53.5517						168.462	695.86	5.56688	0.198817
524.16	12.546	64.1379	53.6839						168.235	696.042	5.56833	0.198869
524.64	12.9339	62.3664	52.5747						168.98	695.444	5.56355	0.198698
525.12	12.4468	62.8003	52.796						168.235	696.042	5.56833	0.198869
525.6	12.5546	64.3118	52.9282						167.059	696.984	5.57587	0.199138
527.04	11.5057	63.2945	53.0934						168.235	696.042	5.56833	0.198869
527.52	11.5144	63.3606	52.8721						168.235	696.042	5.56833	0.198869
528	11.2759	64	53.5374						168.679	695.685	5.56548	0.198767
528.48	11.6796	63.0417	54.8678						170.588	694.147	5.55317	0.198328
528.96	10.9928	65.0345	54.181						167.778	696.408	5.57127	0.198974
530.4	11.6523	63.8707	54.0445						168.462	695.86	5.56688	0.198817
530.88	11.9368	63.3534	54.2055						169.412	695.096	5.56077	0.198599
531.36	12.0704	62.6739	53.1796						168.235	696.042	5.56833	0.198869
531.84	12.8032	62.819	53.6365						169.2	695.266	5.56213	0.198647
533.28	11.8606	62.5043	52.5014						168.235	696.042	5.56833	0.198869
533.76	10.9239	64.0086	54.0086						168.679	695.685	5.56548	0.198767
534.24	10.8118	63.8721	53.931						168.679	695.685	5.56548	0.198767
534.72	10.181	63.9511	55.4741						170	694.622	5.55697	0.198463
536.16	11.0014	64.3233	55.0302						169.811	694.774	5.55819	0.198507
536.64	10.7083	64.4124	55.0991						169.811	694.774	5.55819	0.198507
537.12	11.0402	63.8491	55.1796						169.811	694.774	5.55819	0.198507
537.6	11.8362	63.0675	54.148						169.412	695.096	5.56077	0.198599
539.04	11.931	61.8836	52.4727						168	696.23	5.56984	0.198923
539.52	11.2213	61.9052	53.3606						169.412	695.096	5.56077	0.198599
540	10.921	63.4124	54.273						169.615	694.932	5.55945	0.198552
540.48	11.1451	63.4511	54.3434						169.615	694.932	5.55945	0.198552
540.96	10.6279	62.3879	53.2759						169.412	695.096	5.56077	0.198599
542.4	10.056	63.375	54.8218						170.943	693.859	5.55088	0.198246
542.88	10.6379	64.1767	54.8233						169.811	694.774	5.55819	0.198507
543.36	11.148	63.9425	55.1135						169.811	694.774	5.55819	0.198507
543.84	11.5072	62.9239	55.0848						170.588	694.147	5.55317	0.198328
545.28	11.0776	61.9698	53.944						170.588	694.147	5.55317	0.198328
545.76	11.3348	62.2802	54.3807						170.588	694.147	5.55317	0.198328
546.24	11.5316	60.8894	52.6825						170.204	694.457	5.55565	0.198416
546.72	10.9181	62.0201	53.8721						170.588	694.147	5.55317	0.198328
548.16	10.4483	63.7687	55.3707						170	694.622	5.55697	0.198463
548.64	10.8261	64.5287	55.9411						170	694.622	5.55697	0.198463
549.12	10.8793	62.0661	55.1839						171.765	693.194	5.54555	0.198056
549.6	10.2701	63.2055	55.8305						172.075	692.942	5.54354	0.197983
551.04	11.2184	62.5359	54.7184						170.769	694	5.552	0.198286
551.52	10.931	62.4569	55.1739						171.765	693.194	5.54555	0.198056
552	11.6782	61.6724	54.6437						171.6	693.328	5.54662	0.198094
552.48	11.3894	61.9555	53.7371						170.588	694.147	5.55317	0.198328
552.96	10.7457	59.9957	54.5						172.653	692.473	5.53979	0.197849
554.4	10.0302	61.8046	54.8463						171.923	693.066	5.54453	0.198019
554.88	9.51293	63.2615	54.0388						169.811	694.774	5.55819	0.198507
555.36	10.0819	61.9239	56.1897						173.077	692.129	5.53703	0.197751
555.84	10.0029	63.6509	56.9181						172.222	692.823	5.54258	0.197949
557.28	10.2989	63.5014	56.0503						171.111	693.724	5.54979	0.198207
557.76	10.342	62.9727	55.9167						172.075	692.942	5.54354	0.197983
558.24	10.6207	61.6466	54.7989						171.765	693.194	5.54555	0.198056
558.72	10.3649	61.3333	54.9253						172.941	692.239	5.53791	0.197783
560.16	10.4296	60.806	53.5158						171.765	693.194	5.54555	0.198056
560.64	10.3678	62.0747	54.4454						170.769	694	5.552	0.198286
561.12	9.77443	62.1236	54.5417						171.923	693.066	5.54453	0.198019
561.6	8.83908	62.1207	54.546						172.075	692.942	5.54354	0.197983
563.04	9.95833	62.0776	55.9928						173.077	692.129	5.53703	0.197751
563.52	9.79598	62.25	56.0718						173.077	692.129	5.53703	0.197751
564	9.80603	61.7284	56.0187						173.077	692.129	5.53703	0.197751
564.48	10.3434	62.0647	55.6336						173.077	692.129	5.53703	0.197751
564.96	10.7486	61.9282	55.0589						171.765	693.194	5.54555	0.198056
566.4	10.3333	61.3707	55.204						172.941	692.239	5.53791	0.197783
566.88	10.158	61.0632	54.2658						171.765	693.194	5.54555	0.198056
567.36	9.71695	62.0733	54.1983						170.769	694	5.552	0.198286
567.84	9.60345	62.023	55.7356						173.077	692.129	5.53703	0.197751
569.28	10.375	61.7845	55.5474						173.077	692.129	5.53703	0.197751
569.76	9.38075	62.7945	55.4914						171.111	693.724	5.54979	0.198207
570.24	10.0388	61.6753	56.7816						174.231	691.189	5.52951	0.197483
570.72	10.0934	61.6997	56.0043						173.077	692.129	5.53703	0.197751
572.16	10.6293	61.4411	55.2011						172.8	692.354	5.53883	0.197815
572.64	10.8678	59.8075	54.4282						172.653	692.473	5.53979	0.197849
573.12	10.5733	60.2299	55.7213						175.102	690.478	5.52382	0.197279
573.6	10.2716	60.9698	54.7256						172.941	692.239	5.53791	0.197783
575.04	8.79167	61.3506	55.6034						174.231	691.189	5.52951	0.197483
575.52	9.15805	62.3448	57.2701						174.34	691.1	5.5288	0.197457
576	9.27874	61.8333	55.8348						173.208	692.022	5.53618	0.197721
576.48	8.46983	63.1408	56.9009						173.455	691.821	5.53457	0.197663
576.96	9.07471	62.5761	56.7845						173.333	691.92	5.53536	0.197691
578.4	9.46408	61.2241	57.4799						175.385	690.247	5.52197	0.197213
578.88	10.0172	60.3391	55.9914						175.2	690.398	5.52318	0.197256
579.36	9.86638	60.5287	56.5532						175.294	690.321	5.52256	0.197234
579.84	9.85201	60.4698	55.0043						174	691.377	5.53102	0.197536
581.28	9.3319	59.8879	56.4454						175.294	690.321	5.52256	0.197234
581.76	8.53736	60.7457	55.5862						174.231	691.189	5.52951	0.197483
582.24	8.83046	61.3879	56.2486						174.231	691.189	5.52951	0.197483
582.72	9.06609	60.227	57.5129						177.647	688.393	5.50714	0.196684
584.16	8.5819	61.921	58.3894						175.472	690.175	5.5214	0.197193
584.64	9.09626	59.9943	57.1264						176.471	689.358	5.51486	0.196959
585.12	9.59339	59.8894	56.4181						175.2	690.398	5.52318	0.197256
585.6	9.48132	59.4914	56.3348						176.4	689.416	5.51532	0.196976
587.04	10.0014	60.4037	56.1552						175.2	690.398	5.52318	0.197256
587.52	8.3592	58.6466	55.6193						176.471	689.358	5.51486	0.196959
588	9.1092	58.8693	55.5833						176.4	689.416	5.51532	0.196976
588.48	8.52299	59.6925	57.3534						176.471	689.358	5.51486	0.196959
588.96	8.60201	60.2687	58.0876						177.647	688.393	5.50714	0.196684
590.4	8.96264	61.2744	58.2644						176.538	689.302	5.51442	0.196943
590.88	8.18534	60.8491	56.6422						175.472	690.175	5.5214	0.197193
591.36	8.84339	60.3707	58.3161						177.647	688.393	5.50714	0.196684
591.84	9.07471	60.569	57.5848						176.538	689.302	5.51442	0.196943
593.28	9.01868	59.3118	55.967						176.4	689.416	5.51532	0.196976
593.76	9.125	58.1121	57.1667						178.776	687.465	5.49972	0.196419
594.24	8.82902	58.3463	56.4526						177.551	688.472	5.50777	0.196706
594.72	8.62213	60.1322	57.6379						177.647	688.393	5.50714	0.196684
596.16	8.10057	59.671	57.9986						177.692	688.356	5.50685	0.196673
596.64	7.95833	60.0532	57.9885						177.692	688.356	5.50685	0.196673
597.12	8.0819	60.5848	58.9885						177.736	688.32	5.50656	0.196663
597.6	7.74856	59.3563	58.2371						178.824	687.426	5.49941	0.196407
599.04	8.84339	59.5072	57.3391						176.471	689.358	5.51486	0.196959
599.52	9.84339	59.6193	57.079						176.4	689.416	5.51532	0.196976
600	8.57471	58.7658	55.3606						175.2	690.398	5.52318	0.197256
600.48	8.46408	58.7773	56.9483						177.647	688.393	5.50714	0.196684
600.96	8.91092	59.4641	57.3764						177.6	688.431	5.50745	0.196695
602.4	7.77155	59.4871	58.0991						178.824	687.426	5.49941	0.196407
602.88	7.6408	58.5733	57.5963						178.824	687.426	5.49941	0.196407
603.36	8.2227	59.6782	58.3578						177.692	688.356	5.50685	0.196673
603.84	8.15086	58.523	57.8319						178.824	687.426	5.49941	0.196407
605.28	8.36925	59.2744	57.5761						178.824	687.426	5.49941	0.196407
605.76	8.32471	58.7227	56.875						177.647	688.393	5.50714	0.196684
606.24	8.41667	56.9612	56.5833						180	686.457	5.49166	0.196131
606.72	8.9296	58.0575	57.0345						178.776	687.465	5.49972	0.196419
608.16	8.27443	57.681	57.819						180	686.457	5.49166	0.196131
608.64	8.14655	58.1408	57.8807						180	686.457	5.49166	0.196131
609.12	7.68822	58.6897	58.852						180	686.457	5.49166	0.196131
609.6	7.50287	59.0675	57.227						177.647	688.393	5.50714	0.196684
611.04	7.89655	58.546	58.4497						178.824	687.426	5.49941	0.196407
611.52	8.24569	58.148	58.6006						181.176	685.487	5.4839	0.195854
612	8.54023	58.9957	59.5345						181.176	685.487	5.4839	0.195854
612.48	8.58764	58.4109	55.9626						177.551	688.472	5.50777	0.196706
612.96	8.04023	56.931	56.9368						180	686.457	5.49166	0.196131
614.4	8.31034	57.3793	57.2313						180	686.457	5.49166	0.196131
614.88	7.81466	57.0201	57.8003						181.2	685.468	5.48374	0.195848
615.36	8.06034	58.9497	58.5287						180	686.457	5.49166	0.196131
615.84	7.5546	57.9943	58.398						180	686.457	5.49166	0.196131
617.28	8.13075	58.477	58.5833						181.176	685.487	5.4839	0.195854
617.76	7.98851	58.7227	58.7672						180	686.457	5.49166	0.196131
618.24	8.21839	57.7112	57.8549						180	686.457	5.49166	0.196131
618.72	8.70402	58.0302	58.1537						180	686.457	5.49166	0.196131
620.16	8.52586	57.9066	57.9914						180	686.457	5.49166	0.196131
620.64	8.44397	56.7471	57.2701						180	686.457	5.49166	0.196131
621.12	8.04741	57.908	57.0374						178.8	687.445	5.49956	0.196413
621.6	7.78879	57.9526	57.4842						178.8	687.445	5.49956	0.196413
623.04	7.50144	58.8836	58.8103						180	686.457	5.49166	0.196131
623.52	8.14511	59.0532	59.0244						180	686.457	5.49166	0.196131
624	7.82184	59.3736	58.5833						180	686.457	5.49166	0.196131
624.48	8.00718	58.7457	59.6307						181.154	685.506	5.48405	0.195859
624.96	8.1408	57.8204	59.7917						182.308	684.553	5.47643	0.195587
626.4	8.31897	57.523	57.533						180	686.457	5.49166	0.196131
626.88	8.65086	56.5072	57.2586						180	686.457	5.49166	0.196131
627.36	8.73851	56.7371	58.1293						181.224	685.448	5.48358	0.195842
627.84	8.8204	56.8621	57.8204						181.224	685.448	5.48358	0.195842
629.28	7.45977	58.0589	59.0388						181.154	685.506	5.48405	0.195859
629.76	7.41379	58.7471	59.796						181.132	685.524	5.48419	0.195864
630.24	7.71695	57.9152	60.2601						182.308	684.553	5.47643	0.195587
630.72	7.7069	58.3132	58.9339						181.176	685.487	5.4839	0.195854
632.16	8.11351	57.533	58.977						181.176	685.487	5.4839	0.195854
632.64	8.18678	57.9152	59.5445						182.308	684.553	5.47643	0.195587
633.12	8.31034	57.4555	59.4727						182.353	684.516	5.47613	0.195576
633.6	8.64368	56.5244	59.6408						183.529	683.544	5.46835	0.195298
635.04	7.90517	57.3017	58.2773						181.2	685.468	5.48374	0.195848
635.52	7.91379	57.6652	59.0819						181.176	685.487	5.4839	0.195854
636	7.61207	58.2644	60.1494						182.308	684.553	5.47643	0.195587
636.48	7.74856	56.1753	59.0603						183.529	683.544	5.46835	0.195298
636.96	7.53879	57.8578	60.2328						182.308	684.553	5.47643	0.195587
638.4	7.42529	56.5575	60.2414						183.396	683.654	5.46923	0.19533
638.88	7.62213	56.3333	61.2529						185.66	681.781	5.45425	0.194795
639.36	7.60345	55.4109	60.8621						186.792	680.844	5.44675	0.194527
639.84	7.78736	55.6782	59.2457						183.529	683.544	5.46835	0.195298
641.28	7.56322	55.1451	59.4871						184.706	682.571	5.46057	0.19502
641.76	8.01437	54.2256	59.227						185.882	681.597	5.45278	0.194742
642.24	7.3477	53.4626	59.9339						187.925	679.907	5.43925	0.194259
642.72	7.22701	54.9856	60.0575						185.66	681.781	5.45425	0.194795
644.16	6.75431	55.648	61.5273						186.545	681.048	5.44839	0.194585
644.64	7.50287	54.4569	60.6336						187.925	679.907	5.43925	0.194259
645.12	7.27586	54.6767	60.0963						185.66	681.781	5.45425	0.194795
645.6	6.66954	54.1997	60.8261						187.778	680.028	5.44023	0.194294
647.04	7.34626	53.3017	60.1638						187.925	679.907	5.43925	0.194259
647.52	7.43534	52.3549	61.75						190.909	677.437	5.4195	0.193553
648	7.7773	52.329	60.7284						190.189	678.033	5.42426	0.193724
648.48	7.00862	51.7888	60.9684						190	678.189	5.42551	0.193768
648.96	6.88506	52.2198	61.4296						190	678.189	5.42551	0.193768
650.4	6.85345	53.5345	62.4713						188.727	679.242	5.43394	0.194069
650.88	7.04454	53.4799	62.3592						189.818	678.339	5.42671	0.193811
651.36	6.68966	53.0632	62.6882						190.714	677.598	5.42078	0.193599
651.84	7.15661	53.0503	62.1408						189.818	678.339	5.42671	0.193811
653.28	7.53017	53.0216	60.5287						189.057	678.97	5.43176	0.193991
653.76	7.16092	51.7055	61.3161						190	678.189	5.42551	0.193768
654.24	7.5546	52.5172	61.1954						189.057	678.97	5.43176	0.193991
654.72	7.27299	51.5776	60.5776						190	678.189	5.42551	0.193768
655.68	7.27586	51.7414	61.0819						190	678.189	5.42551	0.193768
656.16	6.6408	51.7342	61.852						190.909	677.437	5.4195	0.193553
656.64	6.61925	52.125	60.7155						190	678.189	5.42551	0.193768
657.12	7.09339	53.7629	62.0905						188.727	679.242	5.43394	0.194069
657.6	6.70833	52.5776	61.5201						189.818	678.339	5.42671	0.193811
658.08	6.41954	51.7644	62.0345						190.714	677.598	5.42078	0.193599
658.56	6.72126	52.4583	63.1767						191.786	676.712	5.4137	0.193346
659.04	6.79023	51.8463	62.0934						190.909	677.437	5.4195	0.193553
659.52	6.7773	50.8333	60.546						191.111	677.27	5.41816	0.193506
660	7.35345	50.3261	60.694						192.222	676.352	5.41081	0.193243
660.48	7.03017	50.5259	61.4239						191.111	677.27	5.41816	0.193506
660.96	6.91092	49.4109	59.0158						191.538	676.917	5.41533	0.193405
661.44	6.84483	49.9684	60.0503						191.321	677.097	5.41677	0.193456
661.92	6.58333	51.0675	61.3635						191.111	677.27	5.41816	0.193506
662.4	6.38506	50.3348	60.2356						191.111	677.27	5.41816	0.193506
662.88	6.37644	50.6451	63.227						192.632	676.014	5.40811	0.193147
663.36	6.36063	50.8175	62.8649						192.632	676.014	5.40811	0.193147
663.84	6.37644	50.6135	62.1739						191.786	676.712	5.4137	0.193346
664.32	6.86925	52.0474	61.2874						190	678.189	5.42551	0.193768
664.8	6.61207	52.908	63.7055						191.579	676.883	5.41507	0.193395
665.28	6.59052	52.3779	61.5661						190.909	677.437	5.4195	0.193553
665.76	6.81466	50.8506	63.273						192.857	675.827	5.40662	0.193094
666.24	7.11494	50.8807	61.7184						192	676.535	5.41228	0.193296
666.72	7.10632	51.329	62.7198						192.857	675.827	5.40662	0.193094
667.2	7.18247	50.7414	61.2773						191.111	677.27	5.41816	0.193506
667.68	7.06178	50.5718	59.8707						190.189	678.033	5.42426	0.193724
668.16	6.70546	49.5546	60.3879						191.321	677.097	5.41677	0.193456
668.64	7.19253	50.3305	61.6121						193.091	675.634	5.40507	0.193038
669.12	6.74713	49.8491	62.0517						193.091	675.634	5.40507	0.193038
669.6	6.61063	49.9397	62.569						193.929	674.943	5.39955	0.192841
670.08	6.68966	50.3879	61.0948						192.222	676.352	5.41081	0.193243
670.56	6.37931	52.579	63.2342						190.526	677.754	5.42203	0.193644
671.04	6.58477	49.9267	63.5647						194.737	674.277	5.39422	0.192651
671.52	6.85057	52.1034	63.5244						192.632	676.014	5.40811	0.193147
672	6.50144	51.1351	62.8376						192.857	675.827	5.40662	0.193094
672.48	6.45977	50.0876	62.2155						192.857	675.827	5.40662	0.193094
672.96	6.76293	49.6638	62.4468						193.091	675.634	5.40507	0.193038
673.44	6.48707	50.5029	60.7859						190.909	677.437	5.4195	0.193553
673.92	6.55747	49.8678	61.6078						193.091	675.634	5.40507	0.193038
674.4	7.24856	49.4914	62.783						195	674.06	5.39248	0.192589
674.88	6.74282	49.8161	61.4698						192.222	676.352	5.41081	0.193243
675.36	6.82902	49.602	61.6753						193.091	675.634	5.40507	0.193038
675.84	6.3908	50.1365	62.0603						192.857	675.827	5.40662	0.193094
676.32	6.64368	51.0833	61.727						192	676.535	5.41228	0.193296
676.8	6.69971	50.7629	61.25						191.111	677.27	5.41816	0.193506
677.28	6.62644	50.7845	64.4267						193.684	675.145	5.40116	0.192899
677.76	6.62931	51.1652	64.0489						193.684	675.145	5.40116	0.192899
678.24	6.42241	49.9928	63.056						193.684	675.145	5.40116	0.192899
678.72	6.55316	50.7989	63.9626						193.684	675.145	5.40116	0.192899
679.2	6.29023	49.7356	62.398						192.857	675.827	5.40662	0.193094
679.68	7.02299	50.2098	64.8534						195.517	673.634	5.38908	0.192467
680.16	7.16523	50.3937	62.9195						193.929	674.943	5.39955	0.192841
680.64	6.48563	48.4224	63.1523						195.789	673.411	5.38728	0.192403
681.12	6.88362	49.1523	61.1825						193.333	675.434	5.40347	0.192981
681.6	7.03161	48.9325	61.9023						194.182	674.734	5.39788	0.192781
682.08	7.1681	49.7414	61.3721						192.222	676.352	5.41081	0.193243
682.56	7.33333	49.8319	61.3606						192.222	676.352	5.41081	0.193243
683.04	6.52299	48.9799	62.5158						195	674.06	5.39248	0.192589
683.52	6.36351	49.9066	63.2744						193.684	675.145	5.40116	0.192899
684	6.52011	48.852	61.7486						194.182	674.734	5.39788	0.192781
684.48	6.80316	49.8204	64.717						195.517	673.634	5.38908	0.192467
684.96	6.37787	49.375	62.1379						193.929	674.943	5.39955	0.192841
685.44	6.60057	50.8434	63.6652						193.684	675.145	5.40116	0.192899
685.92	6.80603	50.4282	64.8161						195.517	673.634	5.38908	0.192467
686.4	6.73276	50.171	63.6451						194.737	674.277	5.39422	0.192651
686.88	6.49138	49.273	62.5158						194.737	674.277	5.39422	0.192651
687.36	7.28017	50.3592	62.9023						193.929	674.943	5.39955	0.192841
687.84	6.77874	49.0273	63.1667						195	674.06	5.39248	0.192589
688.32	6.87787	48.9468	61.9655						194.182	674.734	5.39788	0.192781
688.8	7.15086	48.0072	62.7672						196.071	673.179	5.38543	0.192337
689.28	6.7658	49.1868	60.8664						193.333	675.434	5.40347	0.192981
689.76	6.26868	49.0661	62.944						194.737	674.277	5.39422	0.192651
690.24	6.40661	48.954	62.7126						194.737	674.277	5.39422	0.192651
690.72	6.66954	49.8937	63.0647						193.929	674.943	5.39955	0.192841
691.2	6.42241	49.3348	64.8879						196.271	673.014	5.38412	0.19229
691.68	6.47414	49.2284	64.2385						195.517	673.634	5.38908	0.192467
692.16	6.01293	49.3592	62.8405						194.737	674.277	5.39422	0.192651
692.64	6.87644	48.931	64.7787						196.552	672.784	5.38227	0.192224
693.12	6.51293	48.7644	63.1379						195	674.06	5.39248	0.192589
693.6	6.49569	47.7098	63.9066						196.552	672.784	5.38227	0.192224
694.08	6.69828	47.6853	64.0991						196.842	672.545	5.38036	0.192156
694.56	6.70977	46.7931	62.181						196.364	672.938	5.38351	0.192268
695.04	6.86925	46.0632	60.9842						196.667	672.689	5.38152	0.192197
695.52	6.61638	46.7514	63.4109						197.143	672.298	5.37839	0.192085
696	6.11207	45.4583	61.6178						198.214	671.42	5.37136	0.191834
696.48	6.08908	46.0718	62.75						197.895	671.682	5.37345	0.191909
696.96	6.17672	45.7112	64.6193						199.322	670.514	5.36411	0.191575
697.44	6.16236	45.9885	64.3994						198.621	671.087	5.3687	0.191739
697.92	5.9296	45.2256	63.8549						199.655	670.241	5.36193	0.191498
698.4	6.43678	46.0072	66.102						200	669.96	5.35968	0.191417
698.88	5.75431	45.0388	64.4152						199.655	670.241	5.36193	0.191498
699.36	6.15374	45.4411	66.5776						201.639	668.625	5.349	0.191036
699.84	5.99138	44.1336	65.454						201.356	668.855	5.35084	0.191102
700.32	6.12644	44.1207	63.8807						200.69	669.398	5.35518	0.191256
700.8	6.06466	43.0661	64.2917						201.724	668.556	5.34845	0.191016
701.28	6.11494	43.5115	63.5201						200.69	669.398	5.35518	0.191256
701.76	6.30029	42.9986	62.523						201.053	669.102	5.35282	0.191172
702.24	6.08046	43.0374	63.1552						201.053	669.102	5.35282	0.191172
702.72	6.00144	42.1394	62.1523						201.429	668.796	5.35037	0.191085
703.2	5.76437	41.7471	63.2845						202.105	668.246	5.34597	0.190928
703.68	5.67529	42.1451	63.2356						202.105	668.246	5.34597	0.190928
704.16	5.9842	42.1451	62.6063						202.105	668.246	5.34597	0.190928
704.64	6.2342	42.204	64.8491						203.39	667.205	5.33764	0.19063
705.12	5.84483	41.4885	64.1063						203.793	666.879	5.33504	0.190537
705.6	5.83764	41.1193	65.1034						204.407	666.384	5.33107	0.190395
706.08	6.13649	41.1063	63.2371						203.158	667.393	5.33915	0.190684
706.56	5.74856	42.217	62.5086						202.105	668.246	5.34597	0.190928
707.04	6.13649	41.0503	64.6552						204.407	666.384	5.33107	0.190395
707.52	6.64655	40.5675	63.5733						204.211	666.542	5.33234	0.190441
708	5.92529	40.9339	61.4325						201.818	668.48	5.34784	0.190994
708.48	6.36494	40.9871	61.5273						202.5	667.926	5.34341	0.190836
708.96	6.28305	39.9727	61.9167						203.571	667.059	5.33647	0.190588
709.44	5.66092	39.0647	59.6724						203.333	667.251	5.33801	0.190643
709.92	5.87787	39.9454	61.0014						202.909	667.595	5.34076	0.190741
710.4	5.99569	38.9813	60.2428						203.333	667.251	5.33801	0.190643
710.88	5.80172	38.8664	60.7098						204	666.712	5.3337	0.190489
711.36	5.65805	40.3678	61.8319						203.571	667.059	5.33647	0.190588
711.84	6.04023	39.5776	62.0517						203.571	667.059	5.33647	0.190588
712.32	5.95402	39.2428	61.9971						204.643	666.194	5.32955	0.190341
712.8	6.10345	39.9727	62.0934						203.571	667.059	5.33647	0.190588
713.28	6.23132	39.9224	61.8376						203.571	667.059	5.33647	0.190588
713.76	5.77299	39.9928	62.0862						203.571	667.059	5.33647	0.190588
714.24	6.22414	39.4871	62.9195						205.263	665.694	5.32556	0.190198
714.72	5.83477	39.0905	61.3736						204	666.712	5.3337	0.190489
715.2	5.98851	38.7443	61.1236						204	666.712	5.3337	0.190489
715.68	6.32184	39.2083	61.319						204	666.712	5.3337	0.190489
716.16	6.3319	38.6365	62.1178						204.643	666.194	5.32955	0.190341
716.64	5.74282	38.7687	60.8233						204	666.712	5.3337	0.190489
717.12	5.80172	38.9411	60.6365						204	666.712	5.3337	0.190489
717.6	5.85489	39.3003	61.9526						204.643	666.194	5.32955	0.190341
718.08	5.83046	38.7371	62.125						204.643	666.194	5.32955	0.190341
718.56	6.04598	38.7241	62.9239						205.263	665.694	5.32556	0.190198
719.04	6.20259	39.2787	62.7399						205.263	665.694	5.32556	0.190198
719.52	5.93822	39.0675	61.9813						204.643	666.194	5.32955	0.190341
720	6.16667	38.467	61.967						205.714	665.332	5.32265	0.190095
720.48	6.11782	39.0848	62.2428						204.643	666.194	5.32955	0.190341
720.96	6.15805	38.5402	60.4124						203.333	667.251	5.33801	0.190643
721.44	6.18391	37.7529	61.0043						205.091	665.833	5.32666	0.190238
721.92	6.19397	38.2931	60.2385						204.444	666.354	5.33083	0.190387
722.4	5.80172	38.069	60.9224						205.091	665.833	5.32666	0.190238
722.88	6.03161	38.4282	62.3534						205.714	665.332	5.32265	0.190095
723.36	5.81609	38.5359	62.6293						205.263	665.694	5.32556	0.190198
723.84	6.08908	37.5546	60.7486						205.091	665.833	5.32666	0.190238
724.32	6.44971	38.2543	60.1365						204.444	666.354	5.33083	0.190387
724.8	6.1092	38.2701	62.3563						205.714	665.332	5.32265	0.190095
725.28	6.50862	38.033	63.2083						206.786	664.473	5.31578	0.189849
725.76	6	38.1509	62.3103						205.714	665.332	5.32265	0.190095
726.24	6.18534	38.2342	62.8463						206.316	664.849	5.31879	0.189957
726.72	6.34339	37.6336	61.1193						205.091	665.833	5.32666	0.190238
727.2	5.87931	39.3448	62.0316						204.643	666.194	5.32955	0.190341
727.68	5.94828	37.0761	61.8448						206.786	664.473	5.31578	0.189849
728.16	6.08764	37.0718	61.3721						206.182	664.957	5.31965	0.189988
728.64	6.19971	37.3793	61.9411						206.786	664.473	5.31578	0.189849
729.12	5.69828	36.398	62.023						207.857	663.617	5.30894	0.189605
729.6	6.2658	36.4454	61.671						207.857	663.617	5.30894	0.189605
730.08	6.04885	37.7328	60.6221						205.091	665.833	5.32666	0.190238
730.56	5.8319	37.0144	60.3463						205.556	665.459	5.32367	0.190131
731.04	6.10489	37.0991	61.2227						206.182	664.957	5.31965	0.189988
731.52	6	37.444	61.1063						206.182	664.957	5.31965	0.189988
732	6.38793	36.6437	62.3822						206.786	664.473	5.31578	0.189849
732.48	6.42241	37.875	61.2155						205.091	665.833	5.32666	0.190238
732.96	5.43966	38.1796	59.819						204	666.712	5.3337	0.190489
733.44	6.16236	37.7443	61.7845						205.714	665.332	5.32265	0.190095
733.92	6.0819	37.4052	60.3247						205.556	665.459	5.32367	0.190131
734.4	6.67098	37.3621	60.5503						206.667	664.568	5.31655	0.189877
734.88	6.00862	36.8894	59.8894						205.556	665.459	5.32367	0.190131
735.36	6.53017	36.4885	60.7055						207.778	663.68	5.30944	0.189623
735.84	6.28592	36.5259	58.8003						204.906	665.982	5.32786	0.190281
736.32	6.39368	37.283	58.8836						204.906	665.982	5.32786	0.190281
736.8	6.35057	36.6049	59.3707						204.906	665.982	5.32786	0.190281
737.28	6.0546	36.3362	58.3506						205.385	665.597	5.32477	0.19017
737.76	6.25	36.5704	60.8707						206.182	664.957	5.31965	0.189988
738.24	6.25575	36.2256	61.2371						207.273	664.083	5.31267	0.189738
738.72	6.06034	37.3276	60.0359						205.556	665.459	5.32367	0.190131
739.2	6.0431	37.2644	59.0187						204.906	665.982	5.32786	0.190281
739.68	7.125	36.921	62.1523						207.273	664.083	5.31267	0.189738
740.16	5.87213	37.6925	60.4583						204.444	666.354	5.33083	0.190387
740.64	6.20259	37.7026	59.0474						203.774	666.895	5.33516	0.190541
741.12	6.43534	37.2802	60.2443						205.556	665.459	5.32367	0.190131
741.6	7.16523	36.6566	58.1897						204.706	666.143	5.32914	0.190327
742.08	5.8477	37.7428	60.5187						205.091	665.833	5.32666	0.190238
742.56	6.19684	37.5876	58.5733						203.774	666.895	5.33516	0.190541
743.04	6.44684	37.546	59.6078						204.444	666.354	5.33083	0.190387
743.52	6.64368	37.2457	59.1509						205.385	665.597	5.32477	0.19017
744	6.0546	37.1882	58.6825						204.906	665.982	5.32786	0.190281
744.48	6.34483	37.6767	59.5589						204.444	666.354	5.33083	0.190387
744.96	6.57902	37.1997	60.6451						206.667	664.568	5.31655	0.189877
745.44	6.3592	36.5273	59.1825						204.906	665.982	5.32786	0.190281
745.92	6.10201	36.7701	60.0072						205.556	665.459	5.32367	0.190131
746.4	6.58908	37.0603	61.2874						206.667	664.568	5.31655	0.189877
746.88	6.21121	37.4181	58.7759						204.906	665.982	5.32786	0.190281
747.36	6.49282	38.2371	59.9368						204.444	666.354	5.33083	0.190387
747.84	6.58477	37.0345	59.977						206.038	665.072	5.32058	0.190021
748.32	6.3319	37.4454	58.9195						204.906	665.982	5.32786	0.190281
748.8	6.69828	36.4109	59.6595						207.17	664.166	5.31333	0.189762
749.28	6.68822	36.1466	59.8147						207.17	664.166	5.31333	0.189762
749.76	6.875	36.1307	58.8017						206.538	664.671	5.31737	0.189906
750.24	6.0546	36.4799	59.8578						206.667	664.568	5.31655	0.189877
750.72	6.53017	37.1207	59.1034						205.385	665.597	5.32477	0.19017
751.2	6.58046	34.9713	59.8693						208.302	663.263	5.3061	0.189504
751.68	6.30172	36.2313	60.6609						207.273	664.083	5.31267	0.189738
752.16	6.30747	35.9382	59.6997						206.667	664.568	5.31655	0.189877
752.64	6.55029	34.6178	60.8563						208.889	662.796	5.30237	0.18937
753.12	6.92098	34.0345	60.2055						209.434	662.364	5.29891	0.189247
753.6	7.3046	32.7184	60.4612						210.566	661.469	5.29175	0.188991
754.08	7.25431	33.3807	61.4382						211.111	661.039	5.28831	0.188868
754.56	6.74713	32.8075	59.5977						210.566	661.469	5.29175	0.188991
755.04	7.04885	31.5115	57.3649						210	661.916	5.29533	0.189119
755.52	7.18822	31.75	59.0517						211.154	661.005	5.28804	0.188859
756	7.23276	30.2055	57.3894						212.4	660.027	5.28022	0.188579
756.48	6.98707	29.1193	57.3348						213.6	659.09	5.27272	0.188312
756.96	7.4727	28.9468	56.046						213.061	659.51	5.27608	0.188432
757.44	7.05747	29.4339	56.3851						213.061	659.51	5.27608	0.188432
757.92	8.45259	28.3333	57.681						216	657.232	5.25786	0.187781
758.4	8.46839	27.8606	55.8075						215	658.004	5.26403	0.188001
758.88	9.34483	27.5431	57.6825						216.735	656.667	5.25334	0.187619
759.36	8.93247	27.9856	56.6063						216.25	657.04	5.25632	0.187726
759.84	9.81897	27.0086	56.6997						218.298	655.473	5.24378	0.187278
760.32	9.38218	26.1207	56.4095						218.298	655.473	5.24378	0.187278
760.8	10.2256	27.0661	55.8879						217.826	655.833	5.24666	0.187381
761.28	9.42241	26.0747	54.9382						217.826	655.833	5.24666	0.187381
761.76	9.5977	26.0144	54.3276						218.182	655.561	5.24449	0.187303
762.24	10.7874	25.1667	53.329						220	654.184	5.23347	0.18691
762.72	9.48707	26.2701	53.1063						216.818	656.603	5.25283	0.187601
763.2	10.0129	25.8362	52.0388						217.143	656.355	5.25084	0.18753
763.68	11.2945	24.5	53.5043						221.86	652.788	5.2223	0.186511
764.16	11.4253	24.7443	55.3578						220.909	653.5	5.228	0.186714
764.64	10.6853	25.0675	54.6695						220.909	653.5	5.228	0.186714
765.12	11.0718	24.5805	53.454						220	654.184	5.23347	0.18691
765.6	11.9397	24.5589	54.9353						221.86	652.788	5.2223	0.186511
766.08	11.2543	24.0848	54.3305						221.86	652.788	5.2223	0.186511
766.56	11.3391	24.0948	54.8908						222.273	652.48	5.21984	0.186423
767.04	12.0618	23.4928	54.1853						224.286	650.99	5.20792	0.185997
767.52	11.7299	23.5445	53.6006						222.857	652.046	5.21637	0.186299
768	11.4971	24.1897	54.5661						222.273	652.48	5.21984	0.186423
768.48	11.9296	23.6149	53.9483						222.857	652.046	5.21637	0.186299
768.96	12.6624	23.4023	53.9583						225.366	650.197	5.20158	0.185771
769.44	11.6006	23.158	53.3103						223.902	651.272	5.21018	0.186078
769.92	11.2658	22.9195	51.6853						222.439	652.357	5.21885	0.186388
770.4	12.0445	22.3261	52.4899						225	650.465	5.20372	0.185847
770.88	11.5661	22.2126	53.5675						225.714	649.943	5.19954	0.185698
771.36	11.9411	22.6968	51.9526						223.5	651.57	5.21256	0.186163
771.84	11.6193	22.8879	54.5158						224.651	650.721	5.20577	0.18592
772.32	12.1897	23.4871	53.7457						224.286	650.99	5.20792	0.185997
772.8	11.5546	23.3204	53.8103						224.286	650.99	5.20792	0.185997
773.28	13.2974	22.3477	55.4109						227.143	648.905	5.19124	0.185401
773.76	12.217	22.3391	54.3046						225.714	649.943	5.19954	0.185698
774.24	13.4555	21.2457	55.6121						228.837	647.685	5.18148	0.185053
774.72	13.6724	20.9124	55.4971						229.756	647.029	5.17623	0.184866
775.2	13.3678	21.1839	54.2816						228.293	648.076	5.18461	0.185165
775.68	12.9569	21.3635	52.9914						228	648.286	5.18629	0.185225
776.16	12.0431	22.0043	53.1092						225.366	650.197	5.20158	0.185771
776.64	11.9468	21.1121	53.0417						226.829	649.132	5.19306	0.185466
777.12	13.8118	20.4684	53.3721						230.769	646.31	5.17048	0.18466
777.6	12.0603	21.0445	53.5302						227.143	648.905	5.19124	0.185401
778.08	12.7486	20.8089	54.2098						228.293	648.076	5.18461	0.185165
778.56	12.6997	21.8736	55.4109						227.143	648.905	5.19124	0.185401
779.04	12.8693	21.4526	55.4282						228.571	647.876	5.18301	0.185107
779.52	12.6739	21.6437	54.2055						226.829	649.132	5.19306	0.185466
780	13.194	21.4181	55.8075						228.837	647.685	5.18148	0.185053
780.48	13.2816	21.3463	54.7902						228.571	647.876	5.18301	0.185107
780.96	13.4784	20.921	55.829						228.837	647.685	5.18148	0.185053
781.44	12.4095	21.2945	54.4181						227.143	648.905	5.19124	0.185401
781.92	14.0733	20.4167	53.7931						231	646.147	5.16918	0.184614
782.4	13.4828	21.1466	53.7586						228.293	648.076	5.18461	0.185165
782.88	12.4741	20.9267	52.9195						226.829	649.132	5.19306	0.185466
783.36	13.0402	20.6279	52.648						228	648.286	5.18629	0.185225
783.84	12.4871	20.9784	53.1307						226.829	649.132	5.19306	0.185466
784.32	12.5891	22.4626	51.6652						226.154	649.623	5.19698	0.185606
784.8	12.7486	21.1695	52.6911						228	648.286	5.18629	0.185225
785.28	12.6509	20.9497	54.421						228.293	648.076	5.18461	0.185165
785.76	12.5603	21.6839	54.171						226.829	649.132	5.19306	0.185466
786.24	12.9555	21.2874	54.2112						228.293	648.076	5.18461	0.185165
786.72	12.8333	22.1911	53.9483						226.829	649.132	5.19306	0.185466
787.2	12.6451	22.7083	53.7672						225.366	650.197	5.20158	0.185771
787.68	12.4986	22.2213	54.6049						226.047	649.701	5.19761	0.185629
788.16	12.8376	22.1437	54.0948						226.829	649.132	5.19306	0.185466
788.64	12.9986	21.4109	53.7385						228.293	648.076	5.18461	0.185165
789.12	12.9425	21.727	53.671						226.829	649.132	5.19306	0.185466
789.6	12.6825	21.6394	53.842						226.829	649.132	5.19306	0.185466
790.08	13.3305	21.7816	54.6839						227.143	648.905	5.19124	0.185401
790.56	12.5474	21.796	53.4282						226.5	649.371	5.19497	0.185535
791.04	12.9626	21.8606	53.3664						226.5	649.371	5.19497	0.185535
791.52	12.033	22.0718	52.431						225	650.465	5.20372	0.185847
792	12.2644	22.398	54.2356						225.714	649.943	5.19954	0.185698
792.48	12.569	22.217	54.4181						226.829	649.132	5.19306	0.185466
792.96	12.4828	22.3448	54.6164						226.047	649.701	5.19761	0.185629
793.44	12.6667	22.352	55.7213						227.442	648.689	5.18951	0.18534
793.92	13.1207	22.4626	55.0862						227.143	648.905	5.19124	0.185401
794.4	12.7141	22.8448	54.3075						225.366	650.197	5.20158	0.185771
794.88	13.3664	21.931	54.6825						227.143	648.905	5.19124	0.185401
795.36	13.6753	21.6968	53.9741						228	648.286	5.18629	0.185225
795.84	13.5991	21.5345	53.8966						228	648.286	5.18629	0.185225
796.32	12.1466	22.1394	53.2069						225.366	650.197	5.20158	0.185771
796.8	12.9296	20.8578	54.3951						228.293	648.076	5.18461	0.185165
797.28	13.4799	20.7543	53.9066						228.293	648.076	5.18461	0.185165
797.76	13.4856	20.9899	53.9497						228.293	648.076	5.18461	0.185165
798.24	12.0589	21.8908	54.773						226.047	649.701	5.19761	0.185629
798.72	13.1954	21.4756	54.125						228.293	648.076	5.18461	0.185165
799.2	13.3305	21.5172	54.671						227.143	648.905	5.19124	0.185401
799.68	12.7716	21.9971	55.1868						227.143	648.905	5.19124	0.185401
800.16	12.5747	22.2428	55.4411						227.143	648.905	5.19124	0.185401
800.64	13.4813	21.7658	54.7658						227.143	648.905	5.19124	0.185401
801.12	12.2529	22.0172	55.5718						226.364	649.47	5.19576	0.185563
801.6	13.0101	21.9684	54.7011						227.143	648.905	5.19124	0.185401
802.08	13.0603	21.0273	54.5575						228.571	647.876	5.18301	0.185107
802.56	13.648	20.5761	53.3649						229.231	647.404	5.17923	0.184973
803.04	13.3032	20.523	54.4842						228.293	648.076	5.18461	0.185165
803.52	13.3894	20.158	54.7126						230	646.856	5.17485	0.184816
804	13.9253	19.056	52.9382						232.308	645.228	5.16182	0.184351
804.48	13.1983	20.0259	53.7859						229.756	647.029	5.17623	0.184866
804.96	13.8951	20.0158	52.8405						230.769	646.31	5.17048	0.18466
805.44	13.3319	20.773	52.9497						228	648.286	5.18629	0.185225
805.92	13.8376	20.0474	54.2126						231	646.147	5.16918	0.184614
806.4	14.3161	20.0661	54.0201						231	646.147	5.16918	0.184614
806.88	14.1523	20.3233	53.8721						231	646.147	5.16918	0.184614
807.36	14.4698	20.5273	56.1782						230	646.856	5.17485	0.184816
807.84	13.579	21.3736	56.7371						230.233	646.691	5.17353	0.184769
808.32	13.8319	20.9397	54.8233						229.756	647.029	5.17623	0.184866
808.8	13.329	20.681	54.3506						228.293	648.076	5.18461	0.185165
809.28	14.7026	19.3491	53.2213						233.684	644.268	5.15414	0.184076
809.76	15.4267	18.1983	54.6034						235.5	643.014	5.14412	0.183718
810.24	16.4095	18.5	53.5948						236.842	642.097	5.13678	0.183456
810.72	16.6279	15.4167	52.0244						243.243	637.829	5.10263	0.182237
811.2	17.4181	15.6149	52.5661						241.622	638.894	5.11115	0.182541
811.68	17.319	14.9353	52.6394						243.158	637.885	5.10308	0.182253
812.16	18.3046	14.819	52.1394						244.865	636.773	5.09419	0.181935
812.64	19.0014	13.7486	52.7112						247.692	634.956	5.07965	0.181416
813.12	20.4152	12.4267	52.5517						251.707	632.419	5.05935	0.180691
813.6	19.2888	13.2845	52.5115						249	634.124	5.073	0.181178
814.08	19.6351	13.4037	52.0057						250.769	633.008	5.06406	0.180859
814.56	20.5876	13.1121	52.4397						252.308	632.044	5.05635	0.180584
815.04	20.8764	11.5302	51.4583						253.846	631.086	5.04869	0.18031
815.52	22.0172	11.6106	51.8865						255	630.371	5.04297	0.180106
816	21.5374	10.5474	50.0216						256.923	629.184	5.03347	0.179767
816.48	22.6408	9.33333	49.0862						261	626.684	5.01347	0.179052
816.96	23.0661	8.52299	47.8779						261.538	626.354	5.01083	0.178958
817.44	25.0144	7.53736	47.3103						266.154	623.526	4.9882	0.17815
817.92	25.796	6.75431	45.1983						270	621.146	4.96916	0.17747
818.4	26.7399	5.44109	45.7874						272.195	619.768	4.95815	0.177077
818.88	27.5948	5.74569	44.467						274.737	618.149	4.94519	0.176614
819.36	27.7428	6.11063	44.9511						273.846	618.72	4.94976	0.176777
819.84	29.0905	4.9569	44.3376						276.923	616.73	4.93384	0.176208
820.32	29.4813	5.10201	43.8879						276.923	616.73	4.93384	0.176208
820.8	29.4583	4.64368	44.306						276.923	616.73	4.93384	0.176208
821.28	29.2586	5.19109	44.5101						276	617.332	4.93866	0.176381
821.76	28.7787	5.35776	43.1681						277.895	616.089	4.92871	0.176025
822.24	30.1307	4.67385	43.3693						279.474	615.034	4.92027	0.175724
822.72	29.046	5.21983	42.3793						278.919	615.407	4.92326	0.175831
823.2	30.0819	4.76006	41.8463						280.541	614.311	4.91448	0.175517
823.68	30.7443	4.57328	42.7486						281.053	613.96	4.91168	0.175417
824.16	29.9511	4.92529	42.1853						280.541	614.311	4.91448	0.175517
824.64	30.9411	4.30029	42.0259						282.632	612.864	4.90291	0.175104
825.12	29.8793	4.59483	40.2141						282.857	612.705	4.90164	0.175059
825.6	31.1279	3.81897	39.1293						286.286	610.229	4.88183	0.174351
826.08	32.1954	3.65948	39.3046						288	608.939	4.87152	0.173983
826.56	33.5718	3.21264	39.1868						291.667	606.044	4.84835	0.173155
827.04	32.8578	4.15086	39.092						289.714	607.61	4.86088	0.173603
827.52	32.9842	4.09339	40.4253						288.333	608.684	4.86947	0.17391
828	32.9109	4.15086	40.7155						287.027	609.676	4.87741	0.174193
828.48	33.4583	4.66954	40.6164						286.667	609.946	4.87957	0.17427
828.96	31.4555	4.69109	39.9267						284.571	611.483	4.89187	0.17471
829.44	32.2486	4.67816	39.0747						287.647	609.208	4.87366	0.174059
829.92	32.0144	5.01724	39.1236						287.647	609.208	4.87366	0.174059
830.4	31.0589	5.18966	38.9612						285.882	610.527	4.88422	0.174436
830.88	30.6983	4.72414	38.5216						285.882	610.527	4.88422	0.174436
831.36	30.717	5.41523	38.8649						285.882	610.527	4.88422	0.174436
831.84	31.2601	5.39224	38.1264						287.273	609.491	4.87593	0.17414
832.32	31.3865	5.14224	38.0575						287.273	609.491	4.87593	0.17414
832.8	31.944	5.00287	36.8549						290.625	606.887	4.8551	0.173396
833.28	32.2586	4.37356	36.2241						292.5	605.357	4.84286	0.172959
833.76	35.7716	3.85489	36.8305						298.182	600.337	4.80269	0.171525
834.24	33.9813	3.96552	37.3649						294.545	603.62	4.82896	0.172463
834.72	34.4253	3.94109	37.4181						294.545	603.62	4.82896	0.172463
835.2	35.3132	3.90661	37.0345						296.364	602.012	4.81609	0.172003
835.68	34.1566	3.79167	36.9454						294.545	603.62	4.82896	0.172463
836.16	33.6121	3.99282	34.8218						298.065	600.447	4.80358	0.171556
836.64	34.0201	4.05029	37.217						294.545	603.62	4.82896	0.172463
837.12	34.3118	4.41954	36.977						294.545	603.62	4.82896	0.172463
837.6	33.5115	4.53592	35.6365						296.129	602.223	4.81778	0.172064
838.08	33.6652	4.47414	36.8075						294.545	603.62	4.82896	0.172463
838.56	33.2701	4.75431	36.1739						294.194	603.924	4.8314	0.17255
839.04	32.7888	4.77011	34.875						296	602.339	4.81871	0.172097
839.52	34.1537	4.28017	37.8434						292.941	604.989	4.83991	0.172854
840	34.0647	3.9569	36.75						294.545	603.62	4.82896	0.172463
840.48	34.9526	4.29167	36.9626						296.364	602.012	4.81609	0.172003
840.96	35.5503	3.37787	35.8247						300	598.59	4.78872	0.171026
841.44	35.3075	3.50287	35.9655						298.125	600.39	4.80312	0.17154
841.92	36.9928	3.36207	35.2356						303.529	594.973	4.75978	0.169992
842.4	35.579	3.68822	34.8951						301.875	596.707	4.77366	0.170488
842.88	37.204	3.44253	34.9425						303.529	594.973	4.75978	0.169992
843.36	36.6379	3.35776	36.5345						300	598.59	4.78872	0.171026
843.84	35.5431	3.50575	34.3606						303.75	594.736	4.75789	0.169925
844.32	36.2888	3.3592	34.5891						301.818	596.766	4.77413	0.170505
844.8	36.6523	3.29885	35.4397						303.529	594.973	4.75978	0.169992
845.28	35.8319	3.55029	34.5072						301.875	596.707	4.77366	0.170488
845.76	36.3937	3.15517	35.2744						301.818	596.766	4.77413	0.170505
846.24	36.8736	3.07615	35.4914						303.529	594.973	4.75978	0.169992
846.72	36.3305	3.84195	34.5072						301.875	596.707	4.77366	0.170488
847.2	37.5014	3.25718	34.5905						305.143	593.21	4.74568	0.169489
847.68	38.0345	3.25287	35.0517						305.143	593.21	4.74568	0.169489
848.16	37.7471	3.13937	34.6121						305.143	593.21	4.74568	0.169489
848.64	38.4425	3.31322	31.8534						310.286	587.073	4.69658	0.167735
849.12	40.0805	2.68247	32.3247						312.973	583.515	4.66812	0.166718
849.6	39.9282	2.69828	32.796						311.351	585.693	4.68554	0.167341
850.08	41.3807	2.62931	31.4899						315.789	579.494	4.63595	0.16557
850.56	40.6236	2.68966	30.8046						315.789	579.494	4.63595	0.16557
851.04	38.0718	3.01868	30.3635						313.714	582.486	4.65989	0.166425
851.52	39.5273	2.52586	31.8089						312.973	583.515	4.66812	0.166718
852	39.704	3.0819	31.1322						314.595	581.238	4.6499	0.166068
852.48	38.7543	2.98563	31.9626						311.667	585.277	4.68222	0.167222
852.96	39.1207	2.63075	31.1839						313.333	583.017	4.66414	0.166576
853.44	39.5833	2.60632	31.6695						312.973	583.515	4.66812	0.166718
853.92	40.6882	2.44971	31.8506						313.846	582.301	4.65841	0.166372
854.4	39.3635	2.81753	31.9713						311.667	585.277	4.68222	0.167222
854.88	40.092	2.44109	31.8376						312.632	583.981	4.67185	0.166852
855.36	39.9842	2.95833	32.5244						311.351	585.693	4.68554	0.167341
855.84	39.3204	3.13218	33.2572						310	587.436	4.69949	0.167839
856.32	39.8707	2.68247	32.329						312.973	583.515	4.66812	0.166718
856.8	39.5661	2.87356	30.3247						316.216	578.857	4.63085	0.165388
857.28	42.1537	2.32615	30.4109						318	576.111	4.60888	0.164603
857.76	41.5747	2.22126	30.8161						316.5	578.429	4.62743	0.165265
858.24	41.8132	2.27299	31.0345						316.5	578.429	4.62743	0.165265
858.72	41.1121	2.60345	29.342						318.947	574.596	4.59676	0.16417
859.2	41.5977	2.55747	30.5963						316.923	577.785	4.62228	0.165081
859.68	40.2284	2.56897	31.3534						314.595	581.238	4.6499	0.166068
860.16	39.7198	2.28736	31.2888						314.211	581.786	4.65429	0.166225
860.64	40.7414	2.68822	31.6523						314.211	581.786	4.65429	0.166225
861.12	39.9095	2.49856	32.2098						312.632	583.981	4.67185	0.166852
861.6	38.6868	3.17385	31.4368						313.333	583.017	4.66414	0.166576
862.08	38.4124	3.28448	32.5661						308.571	589.212	4.7137	0.168346
862.56	37.546	3.53017	32.9914						308.824	588.904	4.71123	0.168258
863.04	38.6868	3.13793	32.9095						310	587.436	4.69949	0.167839
863.52	37.6149	3.47701	33.4598						308.571	589.212	4.7137	0.168346
864	37.2428	3.45977	32.431						308.824	588.904	4.71123	0.168258
864.48	37.9842	3.64224	32.0144						310.588	586.685	4.69348	0.167624
864.96	37.8204	3.42816	31.1494						312	584.833	4.67867	0.167095
865.44	38.7974	2.90374	31.4856						313.333	583.017	4.66414	0.166576
865.92	39.3779	2.53161	30.6322						313.333	583.017	4.66414	0.166576
866.4	38.0603	3.08621	30.6408						312	584.833	4.67867	0.167095
866.88	40.2716	2.94253	32.1149						312.973	583.515	4.66812	0.166718
867.36	37.977	3.26437	31.5273						310.286	587.073	4.69658	0.167735
867.84	40.2198	3.04598	32.9727						311.351	585.693	4.68554	0.167341
868.32	40.0431	2.91092	32.5302						311.351	585.693	4.68554	0.167341
868.8	40.5158	2.95402	32.3693						314.211	581.786	4.65429	0.166225
869.28	40.4813	2.90948	33.5718						309.73	587.778	4.70222	0.167936
869.76	41.5057	2.66954	30.7328						316.923	577.785	4.62228	0.165081
870.24	41.4583	2.34483	30.2931						316.923	577.785	4.62228	0.165081
870.72	43.579	2.25718	28.6839						321.429	570.432	4.56346	0.162981
871.2	44.8319	2.13218	27.7543						323.721	566.319	4.53055	0.161805
871.68	45.5115	2.09626	26.2816						327.273	559.398	4.47519	0.159828
872.16	46.4943	2.12213	25.908						327.273	559.398	4.47519	0.159828
872.64	48.5474	2.35489	23.8161						331.915	549.247	4.39397	0.156928
873.12	50.375	2.53879	21.9986						335.745	539.822	4.31857	0.154235
873.6	53.4626	2.36207	19.2529						340	528.109	4.22487	0.150888
874.08	55.1135	2.99713	17.4741						343.846	516.284	4.13028	0.14751
874.56	56.4856	3.14655	16.2989						345.283	511.542	4.09234	0.146155
875.04	59.148	3.34052	14.1379						348.214	501.283	4.01027	0.143224
875.52	60.0934	4.08046	13.6825						349.286	497.33	3.97864	0.142094
876	61.1681	4.86638	13.0503						351.429	489.081	3.91265	0.139737
876.48	62.4943	4.76724	12.2543						352.632	484.243	3.87394	0.138355
876.96	63.7672	4.55747	12.3563						352.881	483.219	3.86576	0.138063
877.44	63.8836	5.87213	11.6825						353.793	479.427	3.83541	0.136979
877.92	66.5187	6.70833	11.6336						355	474.266	3.79413	0.135505
878.4	65.0043	7.42241	12.1394						354.828	475.013	3.80011	0.135718
878.88	66.3103	7.35489	11.5819						354.915	474.634	3.79707	0.13561
879.36	66.9468	8.31466	11.6695						355.932	470.17	3.76136	0.134334
879.84	66.1882	8.01724	11.1437						356.897	465.828	3.72662	0.133094
880.32	67.5761	7.83764	10.7658						357	465.356	3.72285	0.132959
880.8	67.7126	7.13937	9.84626						357.049	465.131	3.72105	0.132895
881.28	66.9885	8.26724	10.5216						356.949	465.588	3.7247	0.133025
881.76	67.1063	8.31466	9.87931						357.966	460.886	3.68709	0.131682
882.24	66.6049	8.23707	9.65948						357.966	460.886	3.68709	0.131682
882.72	62.3477	7.50287	7.77874						350	494.632	3.95705	0.141323
883.2	58.7213	7.27155	7.22701						350	494.632	3.95705	0.141323
883.68	59.4023	7.50144	7.42241						351.154	490.164	3.92131	0.140047
884.16	59.3017	7.87644	7.38649						351.154	490.164	3.92131	0.140047
884.64	59.398	7.73994	7.26868						351.154	490.164	3.92131	0.140047
885.12	59.1552	8.17098	7.53736						350	494.632	3.95705	0.141323
885.6	60.0948	8.50144	7.86782						351.154	490.164	3.92131	0.140047
886.08	61.0761	8.54598	8.16236						351.132	490.25	3.922	0.140071
886.56	62.3261	8.96695	8.18247						351.111	490.332	3.92266	0.140095
887.04	64.5144	9.05747	8.2931						351.053	490.562	3.92449	0.14016
887.52	65.4799	8.7069	7.36207						352.069	486.524	3.89219	0.139007
888	67.0517	9.85345	8.2069						352.034	486.665	3.89332	0.139047
888.48	69.5402	8.97126	7.40086						351.905	487.184	3.89747	0.139195
888.96	69.5489	10.1279	7.25287						352.857	483.319	3.86655	0.138091
889.44	68.7658	11.4296	7.95546						352.951	482.934	3.86347	0.137981
889.92	66.6034	9.89943	7.38075						353	482.731	3.86185	0.137923
890.4	67.4899	11.6997	7.40805						355	474.266	3.79413	0.135505
890.88	69.7687	16.454	8.51724						356.885	465.88	3.72704	0.133108
891.36	73.0733	24.4569	8.61063						364.062	430.037	3.44029	0.122868
891.84	72.7486	31.3649	11.3463						369.355	399.236	3.19389	0.114067
892.32	77.9856	39.0934	13.8103						373.438	372.657	2.98125	0.106473
892.8	80.8693	42.6566	14.7184						375.455	358.553	2.86842	0.102444
893.28	81.9124	44.8017	14.9353						376.866	348.286	2.78628	0.0995102
893.76	87.079	49.8994	15.2155						379.167	330.812	2.6465	0.0945179
894.24	86.6322	52.4511	16.0575						380.423	320.882	2.56706	0.0916806
894.72	82.5575	49.8233	15.2471						380.882	317.175	2.5374	0.0906214
895.2	80.5891	47.9813	15.2011						380	324.255	2.59404	0.0926442
895.68	80.6997	48.6451	14.4828						381.343	313.42	2.50736	0.0895485
896.16	79.0144	46.2299	13.9052						379.538	327.902	2.62322	0.0936863
896.64	78.1293	44.5517	13.556						379.062	331.624	2.65299	0.0947496
897.12	77.033	44.0848	13.2414						379.062	331.624	2.65299	0.0947496
897.6	72.8592	37.1422	12.0934						374.59	364.678	2.91743	0.104194
898.08	70.3376	34.783	12.102						373.793	370.218	2.96175	0.105777
898.56	65.0905	32.1164	11.1753						373.333	373.367	2.98694	0.106676
899.04	53.9641	17.9109	7.08046						364.043	430.146	3.44116	0.122899
899.52	32.1954	5.08477	3.82328						352.143	486.227	3.88981	0.138922
900	16.1523	3.61351	5.08764						355	474.266	3.79413	0.135505
900.48	12.1925	3.82615	5.65086						345	512.491	4.09993	0.146426
900.96	13.5675	3.21983	5.24138						349.091	498.057	3.98446	0.142302
901.44	15.4598	3.12931	5.6523						345	512.491	4.09993	0.146426
901.92	17.4526	2.59914	5.43678						351.429	489.081	3.91265	0.139737
902.4	18.6968	2.64224	5.58333						348.75	499.321	3.99456	0.142663
902.88	21.7328	2.10201	6.13218						348	502.061	4.01649	0.143446
903.36	24.5057	1.85632	6.28161						349.565	496.28	3.97024	0.141794
903.84	29.0991	1.89943	5.00287						353.333	481.35	3.8508	0.137529
904.32	30.3736	1.83621	6.20546						351.429	489.081	3.91265	0.139737
904.8	34.7601	2.03161	5.25575						354.545	476.229	3.80983	0.136065
905.28	33.6868	2.15086	5.7773						352.5	484.78	3.87824	0.138508
905.76	36.2141	1.91954	5.83046						352.941	482.973	3.86379	0.137992
906.24	39.1882	2.21983	6.15661						353.514	480.599	3.84479	0.137314
906.72	37.1078	2.08908	5.31322						354.857	474.886	3.79909	0.135682
907.2	36.6595	1.90661	5.53305						353.143	482.141	3.85713	0.137754
907.68	39.1279	2.15948	4.60776						355.135	473.679	3.78943	0.135337
908.16	34.717	1.81322	3.34339						358.182	459.873	3.67899	0.131392
908.64	36.2701	2.47414	3.03161						358.235	459.621	3.67697	0.13132
909.12	38.1825	3.73707	3.15661						351.714	487.945	3.90356	0.139413
909.6	34.8822	3.30603	2.72557						350	494.632	3.95705	0.141323
910.08	35.1466	2.89511	2.74138						350	494.632	3.95705	0.141323
910.56	35.4152	2.57615	2.67385						350	494.632	3.95705	0.141323
911.04	33.3563	2.10632	2.23276						350	494.632	3.95705	0.141323
911.52	37.0675	2.59483	2.79885						350	494.632	3.95705	0.141323
912	38.7615	2.4842	2.76006						358.378	458.945	3.67156	0.131127
912.48	36.0532	2.21264	2.8046						358.235	459.621	3.67697	0.13132
912.96	45.2931	3.96408	3.76149						350	494.632	3.95705	0.141323
913.44	43.5891	3.04167	3.15948						350	494.632	3.95705	0.141323
913.92	44.8391	2.9727	3.06466						350	494.632	3.95705	0.141323
914.4	45.9353	3.10057	3.18678						350	494.632	3.95705	0.141323
914.88	46.1207	3.05747	3.24282						350	494.632	3.95705	0.141323
915.36	46.8118	3.59339	3.58621						350	494.632	3.95705	0.141323
915.84	50.1954	4.45402	3.78879						350	494.632	3.95705	0.141323
916.32	58.4943	9.30603	5.34914						354.528	476.302	3.81042	0.136086
916.8	68.0747	20.8563	7.92529						363	435.755	3.48604	0.124502
917.28	76.4368	35.8261	11.5819						372.5	378.989	3.03191	0.108283
917.76	79.9684	44.7543	15.5						377.692	342.114	2.73691	0.0977469
918.24	79.9325	48.1422	17.523						379.032	331.859	2.65487	0.0948167
918.72	75.7328	44.2342	15.8764						378	339.787	2.71829	0.097082
919.2	78.0072	46.0072	16.6868						378.525	335.781	2.68625	0.0959375
919.68	81.0718	47.8736	16.9411						379.062	331.624	2.65299	0.0947496
920.16	82.0833	47.5532	16.4713						379.091	331.403	2.65122	0.0946864
920.64	81.8305	46.4095	15.3247						377.761	341.594	2.73276	0.0975984
921.12	85.8276	47.431	14.5072						377.042	346.977	2.77582	0.0991363
921.6	87.5776	48.6193	14.6853						377.945	340.202	2.72162	0.0972007
922.08	84.5172	47.1437	14.2256						377.887	340.641	2.72513	0.097326
922.56	83.3621	48.2414	14.25						379.565	327.692	2.62153	0.0936262
923.04	82.9713	49.0302	15.3506						380	324.255	2.59404	0.0926442
923.52	80.5833	49.2299	15.727						380.462	320.569	2.56455	0.0915911
924	77.2385	47.625	15.2356						381.935	308.538	2.4683	0.0881537
924.48	74.8075	48.3664	15.6178						382.542	303.467	2.42774	0.086705
924.96	74.0158	49.9239	16.829						384.737	284.549	2.27639	0.0812996
925.44	71.671	51.9282	19.5374						386.923	264.765	2.11812	0.0756472
925.92	68.9167	53.9899	23.8506						390	235.272	1.88218	0.0672206
926.4	65.0489	54.2313	29.0172						391.667	218.459	1.74767	0.062417
926.88	64.8563	55.6078	32.4526						393.636	197.803	1.58243	0.0565152
927.36	66.4181	57.9641	35.4339						394.516	188.295	1.50636	0.0537986
927.84	65.1049	57.4943	34.8793						394	193.895	1.55116	0.0553984
928.32	66.1839	55.7816	33.3793						391.818	216.901	1.73521	0.0619717
928.8	66.1135	56.7328	32.0603						394.118	192.624	1.54099	0.0550353
929.28	70.7055	60.3161	36.2299						391.143	223.808	1.79047	0.0639452
929.76	66.5776	58.6796	37.7945						393.448	199.813	1.59851	0.0570895
930.24	64.6063	60.2945	45.2141						395	182.99	1.46392	0.0522828
930.72	56.3807	54.1006	46.1494						398	148.872	1.19098	0.042535
931.2	45.4267	44.9727	42.5244						410	-10.5061	-0.0840491	-0.00300176
931.68	34.3261	35.6839	37.2644						550	-7647.21	-61.1777	-2.18492
932.16	22.2155	24.4282	27.0675						566	-9738.32	-77.9065	-2.78238
932.64	10.6624	12.4698	14.4943						570	-10321.9	-82.5749	-2.9491
933.12	4.54598	5.56466	5.85201						530	-5522.5	-44.18	-1.57786
933.6	1.9454	2.67098	2.3592						470	-1608.08	-12.8646	-0.459451
934.08	0.923851	0.928161	0.941092						350	494.632	3.95705	0.141323
934.56	1.3046	1.3046	1.3046						350	494.632	3.95705	0.141323
935.04	1.4569	1.75	1.62644						530	-5522.5	-44.18	-1.57786
935.52	2.11925	2.19109	2.13649						350	494.632	3.95705	0.141323
936	0.949713	1.38362	0.909483						350	494.632	3.95705	0.141323
936.48	1.61638	2.05747	1.98707						350	494.632	3.95705	0.141323
936.96	1.16523	1.94397	1.57184						530	-5522.5	-44.18	-1.57786
937.44	0.298851	1.56322	0.600575						500	-3174.75	-25.398	-0.907071
937.92	1.23994	1.23994	1.23994						0	1059	8.472	0.302571
938.4	0.706897	1.82471	0.893678						120	731.247	5.84998	0.208928
938.88	1.01293	1.33621	1.1681						0	1059	8.472	0.302571
939.36	1.06609	1.06609	1.06609						0	1059	8.472	0.302571
939.84	1.13793	1.50575	1.33621						120	731.247	5.84998	0.208928
940.32	1.42529	1.8046	1.15661						120	731.247	5.84998	0.208928
940.8	1.47126	1.54598	1.50431						180	686.457	5.49166	0.196131
941.28	1.72989	1.92529	1.85345						0	1059	8.472	0.302571
941.76	1.64368	2.12644	1.92529						0	1059	8.472	0.302571
942.24	1.58046	1.8592	1.75575						0	1059	8.472	0.302571
942.72	1.70546	1.65517	1.65517						0	1059	8.472	0.302571
943.2	1.16954	1.5273	1.3477						120	731.247	5.84998	0.208928
943.68	1.31897	1.38362	1.35632						0	1059	8.472	0.302571
944.16	0.992816	1.39799	1.20259						0	1059	8.472	0.302571
944.64	1.32615	1.32615	1.32615						0	1059	8.472	0.302571
945.12	0.849138	1.29454	1.06897						0	1059	8.472	0.302571
945.6	1.01006	1.07184	1.24713						0	1059	8.472	0.302571
946.08	0.946839	1.26868	1.11063						0	1059	8.472	0.302571
946.56	1.50431	1.4842	1.4727						0	1059	8.472	0.302571
947.04	2.34914	2.34914	2.34914						0	1059	8.472	0.302571
947.52	2.92816	2.92241	2.91379						0	1059	8.472	0.302571
948	2.71983	2.85057	2.74713						0	1059	8.472	0.302571
948.48	1.24713	1.32902	1.29741						0	1059	8.472	0.302571
948.96	1.03448	1.18247	0.811782						0	1059	8.472	0.302571
949.44	1.16236	1.19397	1.05316						0	1059	8.472	0.302571
949.92	1.21552	1.2658	1.24425						0	1059	8.472	0.302571
950.4	1.09483	1.29741	1.1954						0	1059	8.472	0.302571
950.88	1.09339	1.36063	1.25718						0	1059	8.472	0.302571
951.36	1.07328	1.0819	1.05891						0	1059	8.472	0.302571
951.84	0.994253	1.08046	0.880747						0	1059	8.472	0.302571
952.32	1.03592	1.10201	1.06897						0	1059	8.472	0.302571
952.8	1.25862	1.59195	1.4569						120	731.247	5.84998	0.208928
953.28	0.612069	1.19684	0.893678						0	1059	8.472	0.302571
953.76	0.807471	1.29454	1.02299						0	1059	8.472	0.302571
954.24	1.20402	1.2342	1.20833						0	1059	8.472	0.302571
954.72	1.24425	1.47414	1.26724						0	1059	8.472	0.302571
955.2	1.0819	1.11494	1.09339						0	1059	8.472	0.302571
955.68	1.25	1.11351	1.14368						0	1059	8.472	0.302571
956.16	0.928161	0.906609	0.945402						0	1059	8.472	0.302571
956.64	2.20402	2.16523	2.16954						0	1059	8.472	0.302571
957.12	2.58764	2.58764	2.58764						0	1059	8.472	0.302571
957.6	2.2658	2.77874	2.98132						180	686.457	5.49166	0.196131
958.08	1.84914	2.25431	2.09052						0	1059	8.472	0.302571
958.56	1.36782	1.4569	1.41523						0	1059	8.472	0.302571
959.04	1.01724	1.29023	0.83046						0	1059	8.472	0.302571
959.52	0.70546	0.846264	0.731322						0	1059	8.472	0.302571
960	1.02011	1.18103	1.11782						0	1059	8.472	0.302571
960.48	1.12213	1.27155	0.87931						0	1059	8.472	0.302571
960.96	1.17816	1.54167	1.17816						120	731.247	5.84998	0.208928
961.44	1.16954	1.53161	1.39655						120	731.247	5.84998	0.208928
961.92	1.22845	1.57615	1.41523						120	731.247	5.84998	0.208928
962.4	1.22414	1.21839	1.17672						0	1059	8.472	0.302571
962.88	1.06466	0.956897	0.96408						0	1059	8.472	0.302571
963.36	0.902299	0.902299	0.902299						0	1059	8.472	0.302571
963.84	0.729885	0.729885	0.729885						0	1059	8.472	0.302571
964.32	0.912356	1.02155	0.752874						0	1059	8.472	0.302571
964.8	0.877874	1.14224	1.01293						0	1059	8.472	0.302571
965.28	1.37356	1.67098	1.40086						120	731.247	5.84998	0.208928
965.76	1.13362	1.38506	1.2773						0	1059	8.472	0.302571
966.24	1.04598	1.47414	1.38362						0	1059	8.472	0.302571
966.72	1.34052	1.36925	1.35057						0	1059	8.472	0.302571
967.2	1.51437	1.56178	1.5431						0	1059	8.472	0.302571
967.68	1.3046	1.38793	1.3046						0	1059	8.472	0.302571
968.16	0.931034	1.38362	1.18534						0	1059	8.472	0.302571
968.64	1.2342	1.1408	1.43822						0	1059	8.472	0.302571
969.12	1.37356	1.36207	1.44828						0	1059	8.472	0.302571
969.6	1.30316	1.54167	1.46121						120	731.247	5.84998	0.208928
970.08	1.46839	1.61782	1.20259						120	731.247	5.84998	0.208928
970.56	1.29741	1.66236	1.15374						120	731.247	5.84998	0.208928
971.04	1.23851	1.70402	1.51293						180	686.457	5.49166	0.196131
971.52	1.05029	1.54167	1.10057						120	731.247	5.84998	0.208928
972	1.25144	1.86063	1.63218						180	686.457	5.49166	0.196131
972.48	1.17816	1.71839	1.49569						120	731.247	5.84998	0.208928
972.96	1.45402	1.6408	1.62787						180	686.457	5.49166	0.196131
973.44	1.27155	1.7773	1.53017						180	686.457	5.49166	0.196131
973.92	1.29023	1.77155	1.56609						180	686.457	5.49166	0.196131
974.4	1.37213	1.75287	1.52155						180	686.457	5.49166	0.196131
974.88	1.66523	1.67241	1.68247						0	1059	8.472	0.302571
975.36	1.38506	1.38506	1.38506						0	1059	8.472	0.302571
975.84	1.53736	1.55029	1.54167						0	1059	8.472	0.302571
976.32	1.30316	1.27155	1.56322						240	639.97	5.11976	0.182849
976.8	1.44397	1.46121	1.45402						0	1059	8.472	0.302571
977.28	0.823276	1.53017	1.21264						120	731.247	5.84998	0.208928
977.76	1.44397	1.51293	1.47557						120	731.247	5.84998	0.208928
978.24	0.933908	1.24569	1.11494						0	1059	8.472	0.302571
978.72	1.19684	1.45402	1.33477						0	1059	8.472	0.302571
979.2	1.45115	1.45115	1.45115						0	1059	8.472	0.302571
979.68	0.902299	1.55172	1.27874						120	731.247	5.84998	0.208928
980.16	1.27443	1.27443	1.27443						0	1059	8.472	0.302571
980.64	1.13649	1.18678	1.08621						0	1059	8.472	0.302571
981.12	1.14511	1.14511	1.14511						0	1059	8.472	0.302571
981.6	1.14511	1.14511	1.14511						0	1059	8.472	0.302571
982.08	1.0704	1.0704	1.0704						0	1059	8.472	0.302571
982.56	1.26724	1.26724	1.26724						0	1059	8.472	0.302571
983.04	1.42672	1.44397	1.43534						0	1059	8.472	0.302571
983.52	1.07615	1.53161	1.0819						120	731.247	5.84998	0.208928
984	1.01293	1.52874	1.28017						120	731.247	5.84998	0.208928
984.48	1.18391	1.33333	1.26293						0	1059	8.472	0.302571
984.96	1.25	1.25	1.25						0	1059	8.472	0.302571
985.44	1.39368	1.35201	1.37356						0	1059	8.472	0.302571
985.92	1.29598	1.25431	1.94684						240	639.97	5.11976	0.182849
986.4	1.3046	1.3046	1.3046						0	1059	8.472	0.302571
986.88	1.1796	1.24856	1.2931						0	1059	8.472	0.302571
987.36	1.28017	1.28017	1.28017						0	1059	8.472	0.302571
987.84	1.30316	1.30316	1.30316						0	1059	8.472	0.302571
988.32	1.01437	1.32759	1.20402						0	1059	8.472	0.302571
988.8	0.979885	1.13649	0.747126						0	1059	8.472	0.302571
989.28	1.39368	1.39368	1.39368						0	1059	8.472	0.302571
989.76	1.25	1.25	1.25						0	1059	8.472	0.302571
990.24	1.13793	1.13793	1.13793						0	1059	8.472	0.302571
990.72	0.938218	1.37931	1.18678						0	1059	8.472	0.302571
991.2	1.2931	1.2931	1.2931						0	1059	8.472	0.302571
991.68	0.906609	1.35489	1.13649						0	1059	8.472	0.302571
992.16	1.125	1.46695	1.31609						0	1059	8.472	0.302571
992.64	1.36638	1.30747	1.32471						0	1059	8.472	0.302571
993.12	1.18534	1.34914	1.17098						0	1059	8.472	0.302571
993.6	1.04741	1.00575	1.2658						0	1059	8.472	0.302571
994.08	1.35632	1.38218	1.33908						0	1059	8.472	0.302571
994.56	1.25862	1.31609	1.29023						0	1059	8.472	0.302571
995.04	1.05747	0.988506	1.11207						0	1059	8.472	0.302571
995.52	1.14511	1.14511	1.14511						0	1059	8.472	0.302571
996	1.13937	1.39655	1.2773						0	1059	8.472	0.302571
996.48	1.28736	1.28736	1.28736						0	1059	8.472	0.302571
996.96	1.25	1.25	1.2931						0	1059	8.472	0.302571
997.44	1.14799	1.24856	0.949713						0	1059	8.472	0.302571
997.92	1.1092	1.17241	1.1408						0	1059	8.472	0.302571
998.4	1.0273	1.35201	1.29023						0	1059	8.472	0.302571
998.88	0.99569	0.958333	1.79741						240	639.97	5.11976	0.182849
999.36	0.982759	1.38506	1.20546						0	1059	8.472	0.302571
999.84	0.524425	1.54741	1.14224						120	731.247	5.84998	0.208928
1000.32	1.39368	1.41092	1.4023						0	1059	8.472	0.302571
1000.8	1.0431	1.03448	1.19684						0	1059	8.472	0.302571
1001.28	1.12644	1.35776	1.25287						0	1059	8.472	0.302571
1001.76	0.977011	1.38218	1.18822						0	1059	8.472	0.302571
1002.24	0.929598	1.20977	1.0704						0	1059	8.472	0.302571
1002.72	0.833333	1.4727	1.18966						0	1059	8.472	0.302571
1003.2	0.979885	1.24282	1.125						0	1059	8.472	0.302571
1003.68	1.18247	1.35632	1.26724						0	1059	8.472	0.302571
1004.16	1.25862	1.32184	1.29741						0	1059	8.472	0.302571
1004.64	1.19253	1.40805	0.87069						0	1059	8.472	0.302571
1005.12	1.07759	1.33908	1.21695						0	1059	8.472	0.302571
1005.6	1.0273	1.36638	1.21552						0	1059	8.472	0.302571
1006.08	1.10201	1.16523	1.13649						0	1059	8.472	0.302571
1006.56	1.26868	1.29167	1.28017						0	1059	8.472	0.302571
1007.04	1.27155	1.375	1.28736						0	1059	8.472	0.302571
1007.52	1.04598	1.1092	1.07759						0	1059	8.472	0.302571
1008	1.29167	1.32184	1.29023						0	1059	8.472	0.302571
1008.48	1.19684	1.59052	1.12069						120	731.247	5.84998	0.208928
1008.96	0.928161	1.1796	1.06034						0	1059	8.472	0.302571
1009.44	1.03736	1.28305	1.15948						0	1059	8.472	0.302571
1009.92	1.28305	1.34339	1.34195						0	1059	8.472	0.302571
1010.4	1.17385	1.27155	1.31178						0	1059	8.472	0.302571
1010.88	1.34339	1.34339	1.34339						0	1059	8.472	0.302571
1011.36	1.09052	1.44253	1.26868						0	1059	8.472	0.302571
1011.84	1.26293	1.22701	1.60489						240	639.97	5.11976	0.182849
1012.32	1.24856	1.2658	1.26293						0	1059	8.472	0.302571
1012.8	1.06753	1.06753	1.06753						0	1059	8.472	0.302571
1013.28	1.21408	1.23132	1.43247						0	1059	8.472	0.302571
1013.76	1.36207	1.5977	0.941092						120	731.247	5.84998	0.208928
1014.24	0.91523	1.06034	0.989943						0	1059	8.472	0.302571
1014.72	1.09339	1.06753	1.06034						0	1059	8.472	0.302571
1015.2	1.16954	1.18678	1.17816						0	1059	8.472	0.302571
1015.68	0.900862	1.10776	1						0	1059	8.472	0.302571
1016.16	0.926724	0.988506	0.961207						0	1059	8.472	0.302571
1016.64	1.0819	1.10345	1.10489						0	1059	8.472	0.302571
1017.12	0.998563	0.998563	0.998563						0	1059	8.472	0.302571
1017.6	1.20402	1.13362	1.15086						0	1059	8.472	0.302571
1018.08	1.16954	1.38362	1.28305						0	1059	8.472	0.302571
1018.56	1.04023	1.07902	1.04167						0	1059	8.472	0.302571
1019.04	1.15086	1.28305	1.22557						0	1059	8.472	0.302571
1019.52	1.12356	1.17529	1.14943						0	1059	8.472	0.302571
1020	0.741379	1.24856	1.01868						0	1059	8.472	0.302571
1020.48	1.14511	1.08764	1.0977						0	1059	8.472	0.302571
1020.96	0.79023	1.08621	1.11925						0	1059	8.472	0.302571
1021.44	0.780172	1.13937	1.41667						0	1059	8.472	0.302571
1021.92	0.712644	1.31322	1.19109						0	1059	8.472	0.302571
1022.4	1.02011	1.02011	1.02011						0	1059	8.472	0.302571
1022.88	0.962644	1.23563	1.07615						0	1059	8.472	0.302571
1023.36	0.982759	1.05172	1.08046						0	1059	8.472	0.302571
1023.84	0.966954	1.20259	1.10489						0	1059	8.472	0.302571
1024.32	0.594828	1.13506	0.847701						0	1059	8.472	0.302571
1024.8	0.984195	1.28448	1.06897						0	1059	8.472	0.302571
1025.28	0.982759	1.00575	0.994253						0	1059	8.472	0.302571
1025.76	1.12213	1.12213	1.12213						0	1059	8.472	0.302571
1026.24	0.681034	1.1681	0.948276						0	1059	8.472	0.302571
1026.72	0.91092	1.20977	1.39224						0	1059	8.472	0.302571
1027.2	1.04741	1.05603	1.03448						0	1059	8.472	0.302571
1027.68	1.01293	1.01293	1.01293						0	1059	8.472	0.302571
1030.08	1.12356	1.06034	1.07471						0	1059	8.472	0.302571
1030.56	0.945402	1.02011	1.20115						0	1059	8.472	0.302571
1031.04	0.788793	1.19828	0.997126						0	1059	8.472	0.302571
1031.52	1.09483	1.15805	1.13218						0	1059	8.472	0.302571
1032	1.16236	1.1681	1.5704						240	639.97	5.11976	0.182849
1032.48	1.07759	1.07759	1.07759						0	1059	8.472	0.302571
1032.96	0.729885	1.1092	0.912356						0	1059	8.472	0.302571
1033.44	1.1523	1.30747	1.23276						0	1059	8.472	0.302571
1033.92	1.02299	1.26293	1.13937						0	1059	8.472	0.302571
1036.32	0.91523	1.13937	1.04167						0	1059	8.472	0.302571
1036.8	1.01006	1.01006	1.01006						0	1059	8.472	0.302571
1037.28	1.03017	1.12356	1.07328						0	1059	8.472	0.302571
1037.76	1.03161	0.992816	0.982759						0	1059	8.472	0.302571
1038.24	0.968391	1.14368	1.06466						0	1059	8.472	0.302571
1038.72	1.03879	1.18678	1.09626						0	1059	8.472	0.302571
1039.2	1.04741	1.0704	1.04885						0	1059	8.472	0.302571
1039.68	0.708333	1.37069	1.12644						0	1059	8.472	0.302571
1042.08	0.735632	1.23276	0.99569						0	1059	8.472	0.302571
1042.56	0.974138	0.987069	1.25144						0	1059	8.472	0.302571
1043.04	0.966954	0.984195	0.975575						0	1059	8.472	0.302571
1043.52	0.83908	1.09914	0.962644						0	1059	8.472	0.302571
1044	0.896552	0.992816	0.985632						0	1059	8.472	0.302571
1044.48	1.14368	1.17816	1.06753						0	1059	8.472	0.302571
1044.96	1.19971	1.19971	1.19971						0	1059	8.472	0.302571
1045.44	1.12069	1.12069	1.12069						0	1059	8.472	0.302571
1045.92	0.857759	0.875	0.866379						0	1059	8.472	0.302571
1048.32	45.3621	8.00862	16.421						347.027	505.535	4.04428	0.144439
1048.8	40.0704	5.92241	33.1379						312.353	584.359	4.67487	0.16696
1049.28	32.0747	10.0546	40.033						284	611.894	4.89515	0.174827
1049.76	27.0043	12.4569	43.0546						269.032	621.748	4.97398	0.177642
1050.24	24.2299	16.4483	45.6753						256	629.753	5.03802	0.179929
1050.72	23.1063	19.2356	46.8391						248.571	634.396	5.07517	0.181256
1051.2	21.5259	20.5632	48.3003						242.222	638.498	5.10799	0.182428
1051.68	19.3376	24.0905	49.1422						230	646.856	5.17485	0.184816
1054.08	15.0948	50.1365	47.2888						174.857	690.678	5.52542	0.197336
1054.56	17.3822	50.8132	45.6236						171.176	693.671	5.54937	0.198192
1055.04	16.3549	51.4943	44.0417						168	696.23	5.56984	0.198923
1055.52	17.0374	52.6868	43.9023						165	698.624	5.58899	0.199607
1056	18.352	52.5216	43.1667						162.857	700.319	5.60255	0.200091
1056.48	18.7874	53.9267	42.9526						161.143	701.665	5.61332	0.200476
1056.96	18.8736	54.6638	43.0848						160	702.557	5.62046	0.200731
1057.44	19.0474	54.6652	42.6322						160	702.557	5.62046	0.200731
1057.92	19.4325	55.7083	43.1164						158.919	703.397	5.62718	0.200971
1060.32	20.2816	56.5532	43.4957						157.297	704.65	5.6372	0.201329
1060.8	21.4626	54.546	42.4784						157.059	704.834	5.63867	0.201381
1061.28	20.7083	54.7557	42.5862						158.824	703.471	5.62777	0.200992
[truncated: 69 more rows]
