# Supplementary material for: Quantitative volatile organic compound sensing with liquid crystal core fibers
Source: Cell Rep Phys Sci. 2021 Dec 22;2(12):100661. doi: 10.1016/j.xcrp.2021.100661 (PMC8724680; doi:10.1016/j.xcrp.2021.100661)
Supplement: Data S4. Generation of reference birefringence values from the Michel-Lévy chart — See Supplemental experimental procedures for details. [file mmc5.xlsx]

## Sheet: key
key
time	=	t
flow	=	u
thickness	=	d
standard deviation	=	σ
red value	=	R
green value	=	G
blue value	=	B
hue value	=	H
retardation	=	r
birefringence	=	∆n
response time	=	tr
concentration	=	c

## Sheet: flow
E7	u(total):	180 mL/min
1. run				2. run				3. run
t [min:ss]	u(nitrogen) [mL/min]	u(toluene) [mL/min]		t [min:ss]	u(nitrogen) [mL/min]	u(toluene) [mL/min]		t [min:ss]	u(nitrogen) [mL/min]	u(toluene) [mL/min]
00:00:00	180	0		00:00:00	180	0		00:00:00	180	0
01:45:00	160	20		00:59:00	160	20		00:59:00	160	20
02:45:00	150	30		01:59:00	150	30		02:00:00	150	30
03:45:00	140	40		03:00:00	140	40		03:00:00	140	40
04:44:00	130	50		03:59:00	130	50		04:00:00	130	50
05:45:00	120	60		05:00:00	120	60		05:00:00	120	60
06:45:00	110	70		06:01:00	110	70		06:00:00	110	70
07:44:00	100	80		06:59:00	100	80		07:00:00	100	80
08:45:00	90	90		08:01:00	90	90		08:00:00	90	90
09:45:00	80	100		09:00:00	80	100		08:59:00	80	100
10:44:00	70	110		09:59:00	70	110		10:03:00	70	110
11:45:00	60	120		10:56:00	60	120		10:58:00	60	120
12:45:00	50	130		12:00:00	50	130		12:00:00	50	130
13:45:00	40	140		13:00:00	40	140		13:00:00	40	140
14:50:00	180	0		14:05:00	180	0		14:02:00	180	0

## Sheet: diameter of segment
diameter of fiber segment
				estimated to make up 70 % of d(sheath)
d(sheath) [µm]	mean [µm]	σ [µm]		d(core) [µm]	σ [µm]
5.515	5.351	0.214633		3.7457	0.150243
5.574
5.033
5.271
5.362

## Sheet: color analysis 1. run
Color analysis 1. run
t [s]	R	G	B		pixel marking the rectangle:				H	r [nm]	∆n	∆n smoothed over 10 points	error [%]
0.48	6.54279	49.1971	45.1464						174.286	691.144	0.182842	from t = 45.12 on	4.77469
0.96	6.90428	49.3232	45.1633			pixel1	pixel2		174.286	691.144	0.182842
1.44	6.72635	49.8243	45.2354		x	885	921		173.023	692.172	0.183114
1.92	6.63514	49.4167	45.4392		y	351	374		174.286	691.144	0.182842
2.4	7.21171	48.9887	45.5743						175.714	689.977	0.182534
2.88	7.05068	49.1982	45.4347						174.286	691.144	0.182842
3.36	7.06757	49.4741	44.4471						172.857	692.307	0.18315
3.84	6.5518	49.3851	45.0101						174.286	691.144	0.182842
4.32	7.06306	48.6588	45.5766						175.714	689.977	0.182534
4.8	6.73423	49.5034	44.6712						173.023	692.172	0.183114
5.28	6.96959	50.2995	45.1847						173.023	692.172	0.183114
5.76	7.47523	49.2545	45.393						174.286	691.144	0.182842
6.24	7.39414	49.786	46.1025						174.419	691.036	0.182814
6.72	6.89189	49.4685	45.9899						175.714	689.977	0.182534
7.2	6.69707	49.3176	44.2793						172.857	692.307	0.18315
7.68	6.86937	49.1689	45.8007						175.714	689.977	0.182534
8.16	6.79392	49.5811	45.1554						173.023	692.172	0.183114
8.2	6.8232	49.5315	45.2568						173.023	692.172	0.183114
8.64	6.83221	49.8795	44.3998						171.628	693.305	0.183414
9.6	6.91216	49.5529	45.7342						174.419	691.036	0.182814
10.08	7.28378	49.2477	45.964						175.714	689.977	0.182534
10.12	7.21059	48.652	45.5845						175.714	689.977	0.182534
10.56	7.01014	49.2624	45.107						174.286	691.144	0.182842
11.04	6.56869	48.9932	45.152						174.286	691.144	0.182842
11.52	7.0991	49.3863	45.2973						174.286	691.144	0.182842
12	6.86149	49.2793	45.0056						174.286	691.144	0.182842
12.48	7.08108	48.8176	45.0315						174.286	691.144	0.182842
12.96	7.07883	49.4471	45.5135						175.714	689.977	0.182534
13.44	6.80293	49.6284	44.9088						173.023	692.172	0.183114
13.92	7.10586	48.8525	45.3604						174.286	691.144	0.182842
14.4	6.98311	49.2984	45.7444						175.714	689.977	0.182534
14.88	6.76577	49.259	45.5146						175.714	689.977	0.182534
15.36	6.82545	48.8694	45.2106						174.286	691.144	0.182842
15.84	6.86374	48.955	45.7038						175.714	689.977	0.182534
16.32	7.14077	48.973	45.4617						174.286	691.144	0.182842
16.8	7.22635	49.2928	44.7827						174.286	691.144	0.182842
17.28	6.7286	48.3322	45.2838						175.61	690.062	0.182556
17.76	7.06644	49.1059	45.482						174.286	691.144	0.182842
18.72	7.31194	49.3108	44.9932						174.286	691.144	0.182842
19.2	6.85023	49.2399	45.3525						174.286	691.144	0.182842
19.24	6.6723	48.9775	45.3255						174.286	691.144	0.182842
19.68	7.06194	49.3277	45.5957						175.714	689.977	0.182534
20.16	7.09572	49.42	44.9786						174.286	691.144	0.182842
20.64	7.34009	48.4685	45.768						177.073	688.864	0.182239
21.12	6.87725	48.8176	45.0045						174.286	691.144	0.182842
21.6	6.56644	49.2376	45.6926						175.714	689.977	0.182534
22.08	6.67905	48.7297	45.4043						174.286	691.144	0.182842
22.56	7.10586	48.4291	45.3547						175.61	690.062	0.182556
23.04	7.09572	48.6813	45.2297						174.286	691.144	0.182842
23.52	7.0259	48.4865	45.3885						175.61	690.062	0.182556
24	7.10698	48.6667	46.2072						175.714	689.977	0.182534
24.48	7.42455	48.9651	44.9347						174.286	691.144	0.182842
24.96	6.69707	48.8367	45.9414						175.714	689.977	0.182534
25.44	7.05068	48.3615	45.7815						177.073	688.864	0.182239
25.92	6.61261	48.9245	45.9178						175.714	689.977	0.182534
26.4	7.36261	49.0563	45.2207						174.286	691.144	0.182842
26.88	7.20045	49.4279	45.8086						175.714	689.977	0.182534
27.36	7.04955	49.6227	45.723						174.419	691.036	0.182814
27.84	6.90541	49.2241	45.1441						174.286	691.144	0.182842
28.32	6.77252	49.277	45.6419						175.714	689.977	0.182534
28.8	6.89414	49.1869	45.6115						175.714	689.977	0.182534
29.28	6.63851	48.8277	45.9471						175.714	689.977	0.182534
29.76	7.27815	48.8694	45.4043						174.286	691.144	0.182842
30.24	7.16554	48.0833	45.1802						175.61	690.062	0.182556
30.72	6.96847	48.7027	46.1025						175.714	689.977	0.182534
31.2	6.70721	49.3007	46.0822						175.714	689.977	0.182534
31.68	6.91104	48.7748	45.4043						174.286	691.144	0.182842
32.64	6.80743	49.4696	46.2579						175.714	689.977	0.182534
33.16	7.01802	49.4741	45.4493						174.286	691.144	0.182842
33.6	6.99324	48.8739	46.5394						177.143	688.807	0.182224
34.08	6.89077	48.9752	44.9932						174.286	691.144	0.182842
34.12	7.0473	49.4617	45.9167						175.714	689.977	0.182534
34.56	6.5214	48.6486	45.5473						175.714	689.977	0.182534
35.04	6.96171	48.1903	46.2106						177.073	688.864	0.182239
35.52	6.56419	48.4482	45.9527						177.073	688.864	0.182239
36	6.70383	48.6464	45.3998						174.286	691.144	0.182842
36.96	7.10023	48.2354	45.9077						177.073	688.864	0.182239
37.44	7.01014	47.8345	45.714						177.073	688.864	0.182239
37.48	6.89414	48.6903	45.2342						174.286	691.144	0.182842
37.92	6.89077	48.6408	45.9865						175.714	689.977	0.182534
38.4	7.08559	48.973	45.4313						174.286	691.144	0.182842
38.88	6.69707	49	44.5191						174.286	691.144	0.182842
39.36	6.74887	48.9245	46.8694						177.143	688.807	0.182224
39.84	7.07995	48.661	45.9572						175.714	689.977	0.182534
40.32	7.31306	48.8412	45.7275						175.714	689.977	0.182534
41.28	6.92005	48.3649	46.3164						177.073	688.864	0.182239
41.76	7.02703	48.5484	45.6836						175.714	689.977	0.182534
42.24	6.49775	48.9786	46.0755						175.814	689.895	0.182512
42.72	6.74662	48.6014	45.0473						174.286	691.144	0.182842
43.2	6.97523	47.9245	46.3108						177.073	688.864	0.182239
43.68	6.85248	48.7286	45.0541						174.286	691.144	0.182842
44.16	6.875	47.8863	45.9718						177.073	688.864	0.182239
44.64	6.66441	48.1464	46.7207						178.537	687.662	0.181921
45.12	6.81532	48.3874	45.8198						177.073	688.864	0.182239	0.182239
45.6	6.7241	48.839	45.1768						174.286	691.144	0.182842	0.182546
46.08	7.04955	48.3311	45.3153						175.61	690.062	0.182556	0.182479
46.56	7.24887	48.6453	46.8345						177.143	688.807	0.182224	0.182407
47.04	7.02252	48.7894	45.7995						175.714	689.977	0.182534	0.182435
47.52	7.2241	48.8592	45.5191						175.714	689.977	0.182534	0.182435
48	7.22297	48.3153	46.723						178.537	687.662	0.181921	0.182368
48.48	6.81194	48.911	45.8423						175.714	689.977	0.182534	0.182366
48.96	6.82995	48.8468	45.5428						175.714	689.977	0.182534	0.182367
49.44	6.54842	47.9617	45.9842						177.073	688.864	0.182239	0.182335
49.92	6.52252	48.3277	45.7387						177.073	688.864	0.182239	0.182302
50.4	7.00225	48.5586	45.5653						175.714	689.977	0.182534	0.182368
50.88	6.80856	48.4324	46.4876						177.073	688.864	0.182239	0.182368
51.36	6.69369	48.3502	45.8818						177.073	688.864	0.182239	0.18237
51.84	7.27477	48.4043	45.9707						177.073	688.864	0.182239	0.182403
52.32	6.44257	48.8941	45.8052						175.814	689.895	0.182512	0.182438
52.8	7.12838	48.509	46.2995						175.714	689.977	0.182534	0.182438
53.28	7.56869	48.705	45.9493						175.61	690.062	0.182556	0.182471
53.76	7.36036	48.5867	45.8108						175.714	689.977	0.182534	0.182435
54.24	7.70833	48.9414	46.2962						175.61	690.062	0.182556	0.182468
54.72	7.09572	48.536	45.893						175.714	689.977	0.182534	0.182438
55.2	6.97973	49.1757	45.9099						175.714	689.977	0.182534	0.18244
55.68	6.85023	48.2995	46.5935						178.537	687.662	0.181921	0.18237
56.16	6.91779	48.5113	46.1892						175.714	689.977	0.182534	0.182337
56.64	7.0045	48.1577	45.8164						177.073	688.864	0.182239	0.182335
57.12	6.68468	47.9426	45.4324						175.61	690.062	0.182556	0.182302
57.6	6.71847	48.1441	46.6205						178.537	687.662	0.181921	0.182234
58.08	6.64752	48.3074	46.259						177.073	688.864	0.182239	0.182302
58.56	6.87275	48.839	45.5068						175.714	689.977	0.182534	0.182267
59.04	6.80631	48.4448	46.0259						177.073	688.864	0.182239	0.182266
59.52	7.17455	48.2736	46.6227						178.537	687.662	0.181921	0.182231
60	6.72748	48.8401	46.134						175.714	689.977	0.182534	0.182299
60.48	7.04392	48.8277	46.8536						177.143	688.807	0.182224	0.182263
60.96	6.97635	48.9865	46.6926						177.143	688.807	0.182224	0.182263
61.44	7.00676	48.3863	46.2309						177.073	688.864	0.182239	0.182296
61.92	7.09234	49.33	46.1205						175.714	689.977	0.182534	0.18233
62.4	6.7973	48.3108	46.705						178.537	687.662	0.181921	0.182297
62.88	6.79955	48.5327	46.0788						175.714	689.977	0.182534	0.182299
63.36	6.79279	49.1622	45.9043						175.714	689.977	0.182534	0.182265
63.84	7.04842	48.5203	47.027						177.143	688.807	0.182224	0.182298
64.8	6.54505	48.241	46.3851						177.073	688.864	0.182239	0.182298
65.28	6.79617	48.4392	45.5327						177.073	688.864	0.182239	0.182331
65.32	6.81757	48.3716	46.6385						178.537	687.662	0.181921	0.182297
65.76	7.11937	48.67	45.9606						175.714	689.977	0.182534	0.182264
66.72	7.04842	48.6273	46.1881						175.714	689.977	0.182534	0.182299
67.2	7.20383	48.5653	46.5203						177.143	688.807	0.182224	0.182331
67.24	7.19482	48.759	46.6115						177.143	688.807	0.182224	0.182364
67.68	6.84122	48.259	45.7252						177.073	688.864	0.182239	0.182398
68.16	7.32207	48.7759	45.9865						175.714	689.977	0.182534	0.182398
68.64	7.30068	49.0608	45.7455						175.714	689.977	0.182534	0.182365
69.12	6.99887	49.1171	46.3637						175.714	689.977	0.182534	0.182399
70.08	7.14977	48.9426	46.6182						177.143	688.807	0.182224	0.182401
70.56	6.95608	48.9673	46.0698						175.714	689.977	0.182534	0.182434
70.6	7.02477	48.3514	45.5698						177.073	688.864	0.182239	0.182436
71.04	6.96959	48.5428	46.0608						175.714	689.977	0.182534	0.182404
71.52	6.94707	48.0417	46.2556						177.073	688.864	0.182239	0.182371
72	6.59234	48.6239	45.6644						175.714	689.977	0.182534	0.182405
72.48	6.9482	48.4797	45.1971						175.61	690.062	0.182556	0.182372
73.44	6.95946	48.4077	46.4842						177.073	688.864	0.182239	0.182371
73.92	7.13288	48.4426	45.7151						177.073	688.864	0.182239	0.182371
73.96	7.38851	48.9459	45.705						175.714	689.977	0.182534	0.182335
74.4	7.40766	48.348	45.9054						177.073	688.864	0.182239	0.182335
74.88	7.1509	48.9437	46.5259						177.143	688.807	0.182224	0.1823
75.36	6.80068	48.7331	46.0462						175.714	689.977	0.182534	0.1823
75.84	7.09459	47.6081	47.3941						178.537	687.662	0.181921	0.1823
76.8	6.2545	48.4809	45.339						175.714	689.977	0.182534	0.182268
77.28	6.80293	48.2669	46.0777						177.073	688.864	0.182239	0.1823
77.32	6.78378	48.0732	46.3986						177.073	688.864	0.182239	0.1823
77.76	6.68468	48.1273	45.9775						177.073	688.864	0.182239	0.182268
78.72	6.63739	48.3266	46.2635						177.073	688.864	0.182239	0.182301
79.2	6.63851	48.6475	46.1115						175.714	689.977	0.182534	0.182233
79.24	6.6723	48.536	46.7962						177.143	688.807	0.182224	0.182266
79.68	7.08446	48.4077	45.5101						177.073	688.864	0.182239	0.182299
80.16	7.24437	48.5642	46.5101						177.143	688.807	0.182224	0.1823
80.64	7.02027	48.0642	46.6419						178.537	687.662	0.181921	0.1823
81.12	7.47973	48.9077	46.0856						175.714	689.977	0.182534	0.1823
82.08	7.20608	48.634	46.1047						175.714	689.977	0.182534	0.182302
82.56	7.65878	47.8401	45.9842						177	688.924	0.182255	0.1823
83.04	6.86937	48.33	45.7038						177.073	688.864	0.182239	0.182302
83.52	6.73311	48.6047	45.9989						175.714	689.977	0.182534	0.182368
84	6.53153	48.1363	45.7815						177.073	688.864	0.182239	0.1823
84.48	6.27365	47.6599	46.4223						177.143	688.807	0.182224	0.182265
84.96	6.63739	48.0158	45.67						177.073	688.864	0.182239	0.182327
85.44	6.25788	48.6002	46.17						175.814	689.895	0.182512	0.182327
85.92	6.81419	48.4865	46.9583						178.537	687.662	0.181921	0.182327
86.4	6.88401	48.536	46.5248						177.143	688.807	0.182224	0.18236
86.88	6.45946	48.8705	45.2117						174.419	691.036	0.182814	0.182326
87.36	7.15653	48.3863	46.3885						177.073	688.864	0.182239	0.182291
87.84	7.40991	49.393	45.7083						175.714	689.977	0.182534	0.182293
88.32	7.01126	48.545	46.3266						175.714	689.977	0.182534	0.182327
88.8	7.05518	48.4662	47.4718						178.537	687.662	0.181921	0.182361
89.28	6.56982	48.1914	46.7894						178.537	687.662	0.181921	0.182298
89.76	7.08221	48.5146	46.0698						175.714	689.977	0.182534	0.182298
90.24	6.51239	49.1419	46.7905						177.143	688.807	0.182224	0.182298
90.72	6.96959	48.9336	45.7477						175.714	689.977	0.182534	0.18223
91.2	6.58671	48.2432	45.7151						177.073	688.864	0.182239	0.18223
91.68	6.54392	47.9392	46.2793						177.073	688.864	0.182239	0.182263
92.16	6.87838	48.6881	46.2894						175.714	689.977	0.182534	0.182194
92.64	7.21284	48.3784	46.6971						178.537	687.662	0.181921	0.182231
93.12	7.26914	48.4358	47.161						178.537	687.662	0.181921	0.182231
93.6	7.40315	48.5394	47.3502						177.143	688.807	0.182224	0.182231
94.08	7.25338	48.8559	47.6126						178.571	687.633	0.181914	0.182298
94.56	7.89752	49.3773	45.9527						175.61	690.062	0.182556	0.182298
95.04	7.26577	48.8649	46.3896						175.714	689.977	0.182534	0.182332
95.52	7.10248	48.2083	46.2151						177.073	688.864	0.182239	0.182332
96	6.88626	48.9054	45.4685						174.286	691.144	0.182842	0.182401
96.48	6.60586	48.884	46.0394						175.714	689.977	0.182534	0.18247
96.96	6.93806	48.5484	46.9257						177.143	688.807	0.182224	0.182398
97.44	6.60473	48.0495	46.8142						178.537	687.662	0.181921	0.182364
97.92	7.1723	48.6486	45.4245						174.286	691.144	0.182842	0.182328
98.4	6.81532	48.8086	45.902						175.714	689.977	0.182534	0.182297
98.88	6.43468	48.0856	46.8468						178.571	687.633	0.181914	0.182297
99.36	7.14414	48.6745	46.5664						177.143	688.807	0.182224	0.182334
99.84	7.27928	48.1937	46.9741						178.537	687.662	0.181921	0.182369
100.32	7.55856	48.723	46.3761						175.61	690.062	0.182556	0.182267
100.8	7.11036	49.3142	46.0034						175.714	689.977	0.182534	0.182234
101.28	7.72973	48.5135	45.6757						175.61	690.062	0.182556	0.182268
101.76	7.32095	48.0428	46.1577						177.073	688.864	0.182239	0.182199
102.24	7.14752	48.1464	46.839						178.537	687.662	0.181921	0.18227
102.72	7.20495	48.2511	45.9009						177.073	688.864	0.182239	0.182235
103.2	6.44369	47.9617	46.036						177.143	688.807	0.182224	0.182235
103.68	6.68131	47.2883	46.607						180	686.457	0.181602	0.182232
104.16	7.11599	48.4809	45.0664						175.61	690.062	0.182556	0.182265
104.64	6.60135	48.4741	45.857						177.073	688.864	0.182239	0.182333
105.12	6.59009	48.7928	45.7917						175.714	689.977	0.182534	0.182331
105.6	6.64414	48.6385	45.8457						175.714	689.977	0.182534	0.182333
106.08	7.16441	48.9291	45.5743						175.714	689.977	0.182534	0.182402
106.56	6.84572	48.6937	45.7534						175.714	689.977	0.182534	0.182331
107.04	7.29617	49.3198	46.6014						177.143	688.807	0.182224	0.182297
107.52	7.77928	48.7005	47.3142						177.073	688.864	0.182239	0.182297
108	7.23086	49.1081	46.8052						177.143	688.807	0.182224	0.182264
108.48	7.30968	48.3345	46.8131						178.537	687.662	0.181921	0.182264
108.96	7.52027	48.2601	46.6284						178.5	687.692	0.181929	0.18223
109.44	7.0991	48.6577	46.348						175.714	689.977	0.182534	0.182231
109.92	7.07658	47.7444	46.3311						177.073	688.864	0.182239	0.182264
110.4	6.82883	49.3367	45.9043						175.714	689.977	0.182534	0.182266
110.88	6.26126	48.366	45.9752						177.143	688.807	0.182224	0.182334
111.36	6.65991	47.857	46.3345						177.073	688.864	0.182239	0.182401
111.84	6.85248	48.8018	45.545						175.714	689.977	0.182534	0.182401
112.32	7.03829	48.2072	46.3074						177.073	688.864	0.182239	0.182434
112.8	7.03829	48.7264	45.9482						175.714	689.977	0.182534	0.182401
113.28	7.01464	48.5901	46.1025						175.714	689.977	0.182534	0.182332
113.76	6.99775	48.6599	46.2399						175.714	689.977	0.182534	0.182365
114.24	7.39189	48.6734	46.2151						175.714	689.977	0.182534	0.182367
114.72	7.79842	48.8975	46.6385						177.073	688.864	0.182239	0.182434
115.2	7.27815	47.7736	47.5011						180	686.457	0.181602	0.182469
115.68	7.00901	49.1002	46.036						175.714	689.977	0.182534	0.1824
116.16	7.51914	48.7477	46.3401						175.61	690.062	0.182556	0.182368
116.64	6.99099	48.8491	45.357						174.286	691.144	0.182842	0.182335
117.12	7.2545	48.5169	45.4752						174.286	691.144	0.182842	0.182368
117.6	6.93694	48.4336	46.509						178.537	687.662	0.181921	0.182403
118.08	6.67905	48.3007	45.732						177.073	688.864	0.182239	0.182334
118.56	7.17342	48.3243	45.7173						177.073	688.864	0.182239	0.182332
119.04	6.6509	48.5011	46.161						175.714	689.977	0.182534	0.182263
119.52	7.23198	48.4426	47.0473						178.537	687.662	0.181921	0.182229
120	6.42905	48.3547	46.8716						178.571	687.633	0.181914	0.182264
120.48	7.38063	48.7523	46.3333						175.714	689.977	0.182534	0.182229
120.96	7.03266	48.5935	47.1171						177.143	688.807	0.182224	0.182229
121.44	6.92568	48.8964	46.3221						175.714	689.977	0.182534	0.182231
121.92	7.41667	48.4944	45.6171						177.073	688.864	0.182239	0.182267
122.4	7.03491	48.3356	47.2286						178.537	687.662	0.181921	0.182232
122.88	6.56194	48.4144	46.4426						177.073	688.864	0.182239	0.182232
123.36	6.56757	48.0282	45.0664						175.61	690.062	0.182556	0.182198
123.84	7.1982	47.5495	46.0203						177.073	688.864	0.182239	0.182198
124.32	6.58896	47.3795	47.0811						180	686.457	0.181602	0.182198
124.8	7.25788	49.2421	45.964						175.714	689.977	0.182534	0.182234
125.28	7.64865	48.7376	47.5687						178.537	687.662	0.181921	0.182198
125.76	6.26464	48.3311	45.268						175.714	689.977	0.182534	0.182128
126.24	6.73423	47.5259	46.2658						177.073	688.864	0.182239	0.182128
126.72	6.53941	48.1284	46.2523						177.073	688.864	0.182239	0.182199
127.2	7.15315	48.1926	46.5473						178.537	687.662	0.181921	0.182166
127.68	7.26914	48.1779	46.5068						178.537	687.662	0.181921	0.182201
128.16	6.61486	48.2286	45.9212						177.073	688.864	0.182239	0.182133
128.2	6.78378	48.411	46.4662						177.073	688.864	0.182239	0.182133
129.12	6.88401	47.6836	46.3209						177.073	688.864	0.182239	0.182133
129.6	6.80968	48.1475	45.902						177.073	688.864	0.182239	0.182133
129.64	6.77703	47.7376	46.6622						178.537	687.662	0.181921	0.182133
130.08	6.625	48.3908	45.5484						177.073	688.864	0.182239	0.182166
130.56	6.73198	47.8086	46.1498						177.073	688.864	0.182239	0.182164
131.04	7.03266	47.7624	47.1453						178.537	687.662	0.181921	0.182058
131.52	6.58559	47.6847	46.6881						178.537	687.662	0.181921	0.181987
132	6.40766	47.9291	44.8536						175.714	689.977	0.182534	0.182023
132.96	6.85586	48.5203	46.5372						177.143	688.807	0.182224	0.181987
133.44	6.73086	47.0293	47.7387						181.463	685.251	0.181283	0.181987
133.48	6.12613	47.3446	46.7917						180	686.457	0.181602	0.182055
134.4	6.9955	47.6971	46.3277						177.073	688.864	0.182239	0.182091
134.88	7.38851	47.8581	46.5225						178.537	687.662	0.181921	0.182125
134.92	7.06982	47.8187	46.3525						177.073	688.864	0.182239	0.182091
135.36	6.44482	48.0968	44.9099						175.714	689.977	0.182534	0.182228
135.84	7.06194	48.2038	45.7286						177.073	688.864	0.182239	0.182262
136.32	7.12613	48.857	44.8119						174.286	691.144	0.182842	0.182227
136.8	6.92905	48.1802	46.7714						178.537	687.662	0.181921	0.182262
137.28	6.42568	48.8694	45.5484						175.814	689.895	0.182512	0.182226
137.76	6.46622	47.9505	46.6284						178.571	687.633	0.181914	0.182193
138.24	6.69369	47.7579	46.7939						178.537	687.662	0.181921	0.182192
138.72	6.54617	47.7421	45.9786						177.073	688.864	0.182239	0.182125
139.68	6.31081	48.1858	46.5619						178.571	687.633	0.181914	0.182124
140.16	6.65991	47.8874	46.3953						177.073	688.864	0.182239	0.182058
140.2	6.41779	48.0642	46.1779						177.143	688.807	0.182224	0.182024
141.12	7.04392	48.3277	46.0687						177.073	688.864	0.182239	0.182024
141.6	6.16892	47.8694	46.8457						178.571	687.633	0.181914	0.181988
141.64	6.87613	48.0304	46.8795						178.537	687.662	0.181921	0.181989
142.08	6.73761	47.4077	47.3311						180	686.457	0.181602	0.181988
142.56	7.03604	48.0462	46.9527						178.537	687.662	0.181921	0.181918
143.04	6.67568	47.75	47.045						178.537	687.662	0.181921	0.181918
143.52	6.68806	47.6644	46.8356						178.537	687.662	0.181921	0.181955
144	6.37838	48.2815	45.5394						177.143	688.807	0.182224	0.18202
144.96	6.63401	47.4471	47.1014						180	686.457	0.181602	0.182091
145.44	6.50113	48.2534	46.1768						177.073	688.864	0.182239	0.182126
145.48	6.80968	47.9572	45.6937						177.073	688.864	0.182239	0.182197
146.4	6.42455	48.7162	45.7545						175.814	689.895	0.182512	0.182232
146.88	6.82432	48.1779	46.491						177.073	688.864	0.182239	0.182269
146.92	6.78153	47.9617	45.7872						177.073	688.864	0.182239	0.18234
147.36	6.51689	48.1025	45.3198						175.61	690.062	0.182556	0.182373
147.84	6.77477	47.7342	46.1712						177.073	688.864	0.182239	0.182408
148.32	6.86712	48.3367	45.4369						175.61	690.062	0.182556	0.182413
148.8	7.08333	48.1881	46.1543						177.073	688.864	0.182239	0.182378
149.28	6.61937	48.8142	45.5991						175.714	689.977	0.182534	0.182308
149.76	6.94707	47.9876	45.4234						175.61	690.062	0.182556	0.182237
150.24	6.81419	47.9257	45.4899						175.61	690.062	0.182556	0.182202
150.72	6.59685	47.2613	46.0034						178.5	687.692	0.181929	0.182096
151.68	6.59572	47.0056	46.6239						180	686.457	0.181602	0.18206
152.16	6.62275	48.0709	46.9347						178.537	687.662	0.181921	0.182028
152.2	6.23086	47.152	45.8277						178.537	687.662	0.181921	0.181992
153.12	6.22973	47.464	46.9279						180	686.457	0.181602	0.181957
153.6	6.73086	48.1847	46.5822						178.537	687.662	0.181921	0.182027
153.64	6.57545	48.2275	46.2444						177.073	688.864	0.182239	0.182062
154.08	6.86937	47.768	45.7939						177.073	688.864	0.182239	0.182098
154.56	6.62725	48.0405	46.2466						177.073	688.864	0.182239	0.182098
155.04	6.89077	48.3818	44.9764						175.61	690.062	0.182556	0.182168
155.52	7.10023	48.1464	46.6318						178.537	687.662	0.181921	0.182234
156	7.25225	48.0101	46.2275						177.073	688.864	0.182239	0.182199
156.96	6.38063	47.4009	45.8637						178.537	687.662	0.181921	0.182231
157.44	6.55856	47.7523	45.7185						177.073	688.864	0.182239	0.18223
157.48	6.25788	48.5597	46.232						175.814	689.895	0.182512	0.182124
158.4	6.75563	48.0709	46.652						178.537	687.662	0.181921	0.182157
158.88	6.33896	47.795	45.3941						175.714	689.977	0.182534	0.182154
158.92	6.49887	48.0045	45.9932						177.143	688.807	0.182224	0.182189
159.36	6.38851	46.8863	47.0158						180	686.457	0.181602	0.182189
159.84	6.48423	47.8739	46.268						177.143	688.807	0.182224	0.182159
160.32	6.3232	48.8277	46.5946						177.209	688.752	0.18221	0.182194
160.8	6.54505	48.1137	45.9966						177.073	688.864	0.182239	0.182162
161.28	6.56532	48.2748	45.8187						177.073	688.864	0.182239	0.182093
161.76	6.89414	48.3649	45.6475						177.073	688.864	0.182239	0.182093
162.24	6.87838	48.3468	46.1182						177.073	688.864	0.182239	0.182094
162.72	7.1205	47.9516	46.1993						177.073	688.864	0.182239	0.182062
163.68	6.55068	47.8885	47.6768						180	686.457	0.181602	0.182027
164.16	6.38063	47.491	47.3187						180	686.457	0.181602	0.181956
164.64	6.66104	47.5586	45.8581						177.073	688.864	0.182239	0.181991
165.12	6.10135	47.1937	46.3187						178.537	687.662	0.181921	0.181991
165.6	6.72973	47.7455	46.6948						178.537	687.662	0.181921	0.18199
166.08	6.55405	47.4944	46.7601						180	686.457	0.181602	0.182096
166.56	6.61712	47.9775	45.4561						175.61	690.062	0.182556	0.182131
167.04	6.99212	47.5709	45.5056						177.073	688.864	0.182239	0.182096
167.52	6.46171	47.9977	46.1565						177.143	688.807	0.182224	0.182164
168	6.5259	48.2072	45.4966						175.61	690.062	0.182556	0.182199
168.48	6.76014	47.6858	47.0259						178.537	687.662	0.181921	0.182199
168.96	6.78041	47.7793	46.8086						178.537	687.662	0.181921	0.182128
169.44	6.71959	48.6408	46.3176						175.714	689.977	0.182534	0.182092
169.92	7.19369	47.9685	45.7342						177.073	688.864	0.182239	0.182023
170.4	6.60248	46.5541	46.9932						180	686.457	0.181602	0.181986
170.88	6.47635	47.9876	46.6306						178.571	687.633	0.181914	0.181986
171.36	6.43468	47.8356	46.8626						178.571	687.633	0.181914	0.181987
171.84	6.45158	46.9471	46.9448						180	686.457	0.181602	0.181952
172.32	6.36712	47.7207	45.6092						177.143	688.807	0.182224	0.181917
172.8	6.37387	47.2849	45.9932						178.537	687.662	0.181921	0.181952
173.28	6.73086	46.9448	46.1836						178.5	687.692	0.181929	0.181953
173.76	6.23874	47.7523	46.0698						177.143	688.807	0.182224	0.181954
174.24	7.04167	48.2984	46.8975						178.537	687.662	0.181921	0.182025
174.72	6.82207	48.4572	46.7106						178.537	687.662	0.181921	0.181991
175.2	6.99887	47.6374	46.6757						178.537	687.662	0.181921	0.18199
175.68	6.85248	48.2973	46.7038						178.537	687.662	0.181921	0.181954
176.16	7.47185	48.2872	45.8851						177.073	688.864	0.182239	0.181956
176.64	7.20833	47.9122	46.6137						178.537	687.662	0.181921	0.181956
177.12	6.36712	47.7342	46.6126						178.571	687.633	0.181914	0.181991
177.6	6.57095	47.3198	47.2579						180	686.457	0.181602	0.18199
178.08	6.78041	47.7624	46.4786						177.073	688.864	0.182239	0.181955
178.56	5.89189	47.3604	46.4459						178.537	687.662	0.181921	0.181955
179.04	6.7027	48.2151	45.8896						177.073	688.864	0.182239	0.181988
179.52	6.44144	47.9122	46.9538						178.571	687.633	0.181914	0.181989
180	6.10023	47.2061	46.8007						180	686.457	0.181602	0.18206
180.48	6.51464	47.7218	46.3986						177.073	688.864	0.182239	0.18206
180.96	6.32995	47.795	46.0698						177.143	688.807	0.182224	0.182095
181.44	6.69369	47.661	47.1813						178.537	687.662	0.181921	0.182095
181.92	7.15766	47.6261	46.4595						177.073	688.864	0.182239	0.182061
182.4	6.75	47.8457	45.9752						177.073	688.864	0.182239	0.18213
182.88	6.50113	47.9741	45.8885						177.073	688.864	0.182239	0.182128
183.36	6.95946	48.0101	45.5968						177.073	688.864	0.182239	0.182059
183.84	6.85023	47.0315	46.8514						180	686.457	0.181602	0.182024
184.32	6.45721	47.8007	46.1723						177.143	688.807	0.182224	0.182056
184.8	6.19369	47.9403	46.0664						177.143	688.807	0.182224	0.182022
185.28	6.18694	47.0023	47.4358						180	686.457	0.181602	0.181986
185.76	6.74099	46.8986	46.9347						180	686.457	0.181602	0.181916
186.24	6.40315	48.1667	44.9032						175.714	689.977	0.182534	0.181951
186.72	6.5777	47.0878	46.4189						178.5	687.692	0.181929	0.181918
187.2	6.58896	47.7646	46.5743						178.537	687.662	0.181921	0.181884
187.68	6.55631	47.3097	46.5743						180	686.457	0.181602	0.181919
188.16	6.64189	47.6059	46.982						178.537	687.662	0.181921	0.18199
188.64	6.5473	47.5124	47.3243						178.537	687.662	0.181921	0.181852
189.12	6.77027	48.3457	46.8446						178.537	687.662	0.181921	0.181885
189.6	6.97973	47.8694	47.1543						178.537	687.662	0.181921	0.181885
190.08	6.9527	47.7218	46.1216						177.073	688.864	0.182239	0.181885
190.56	6.23761	47.1205	47.6261						181.429	685.279	0.181291	0.181849
191.04	6.48198	47.6633	46.348						177.143	688.807	0.182224	0.181814
191.52	6.07432	47.4065	46.384						178.537	687.662	0.181921	0.181849
192	6.59122	46.9932	47.3367						180	686.457	0.181602	0.181849
192.48	6.39865	47.4414	46.545						180	686.457	0.181602	0.181778
192.96	6.50788	47.4212	47.4268						180	686.457	0.181602	0.181813
193.44	6.67117	47.8964	46.4673						177.073	688.864	0.182239	0.181779
193.92	6.19595	47.4279	46.2703						178.537	687.662	0.181921	0.181743
194.4	6.73761	46.8795	46.67						180	686.457	0.181602	0.181779
194.88	6.6036	46.6959	46.8446						180	686.457	0.181602	0.181815
195.36	6.4741	47.6239	46.6723						178.571	687.633	0.181914	0.181918
195.84	6.55968	47.0439	47.2523						180	686.457	0.181602	0.181918
196.32	6.71622	47.4651	46.1239						178.5	687.692	0.181929	0.181919
196.8	6.49099	46.9583	46.1577						178.537	687.662	0.181921	0.181988
197.28	6.42342	48.1509	45.2466						175.714	689.977	0.182534	0.182024
197.76	6.59122	47.5113	46.0349						177.073	688.864	0.182239	0.181989
198.24	6.7455	47.1149	45.8029						178.5	687.692	0.181929	0.181989
198.72	6.1295	47.5372	45.6453						177.143	688.807	0.182224	0.181953
199.2	6.40203	46.8164	46.2241						178.537	687.662	0.181921	0.181917
199.68	6.62838	46.7309	46.6306						180	686.457	0.181602	0.181883
200.16	6.3705	46.9493	46.7939						180	686.457	0.181602	0.181883
200.64	6.32432	47.3863	47.0259						180	686.457	0.181602	0.181847
201.12	6.10248	47.1734	46.8029						180	686.457	0.181602	0.181778
201.6	6.34234	47.7387	45.9595						177.143	688.807	0.182224	0.181813
202.08	6.69369	47.8007	46.357						177.073	688.864	0.182239	0.181813
202.56	6.9482	47.0845	46.9854						180	686.457	0.181602	0.181848
203.04	6.53378	47.3536	46.5552						180	686.457	0.181602	0.181884
203.52	6.5214	47.9279	46.3333						177.073	688.864	0.182239	0.181884
204	6.7286	47.2973	47.3964						180	686.457	0.181602	0.181815
204.48	6.27365	46.7624	46.4448						178.537	687.662	0.181921	0.181709
204.96	6.13288	47.1194	45.9459						178.537	687.662	0.181921	0.181709
205.44	6.38964	46.8975	47.0293						180	686.457	0.181602	0.181709
205.92	6.68919	46.8874	47.1565						180	686.457	0.181602	0.181638
206.4	6.33559	46.1081	47.1081						181.463	685.251	0.181283	0.181673
206.88	6.38626	46.982	46.9065						180	686.457	0.181602	0.181709
207.36	6.58671	47.0608	47.4966						180	686.457	0.181602	0.181744
207.84	6.81532	46.8131	46.6137						180	686.457	0.181602	0.181744
208.32	6.13739	47.3581	46.0495						178.537	687.662	0.181921	0.181779
208.8	6.69144	47.58	46.3525						177.073	688.864	0.182239	0.181779
209.28	7.01014	47.9516	46.4921						177.073	688.864	0.182239	0.181816
209.76	6.71509	47.4842	46.7477						180	686.457	0.181602	0.181851
210.24	7.09685	47.6813	46.9831						178.537	687.662	0.181921	0.181851
210.72	7.24212	46.9876	47.9516						181.463	685.251	0.181283	0.181816
211.2	6.6464	47.3221	45.9336						178.5	687.692	0.181929	0.181745
211.68	6.30293	47.2455	46.4955						178.537	687.662	0.181921	0.181674
212.16	6.28266	46.9414	46.6002						180	686.457	0.181602	0.181639
212.64	6.5732	47.2827	46.6655						180	686.457	0.181602	0.181672
213.12	6.32883	46.5236	46.7601						180	686.457	0.181602	0.181672
213.6	6.55631	47.3423	46.7342						180	686.457	0.181602	0.181636
214.08	6.03716	46.3885	47.4257						181.463	685.251	0.181283	0.181601
214.56	6.43919	47.6824	46.0507						177.143	688.807	0.182224	0.181636
215.04	6.625	47.4538	47.6903						181.463	685.251	0.181283	0.181636
215.52	6.81532	46.6194	47.1385						180	686.457	0.181602	0.181705
216	6.60811	47.2523	46.6723						180	686.457	0.181602	0.181705
216.48	6.8491	47.5135	47.3806						178.537	687.662	0.181921	0.181741
216.96	7.06644	46.9887	47.2691						180	686.457	0.181602	0.181741
217.44	6.07545	47.7444	46.3041						177.143	688.807	0.182224	0.181776
217.92	6.45721	46.8705	47.4336						180	686.457	0.181602	0.181741
218.4	6.63739	46.7038	46.625						180	686.457	0.181602	0.181741
218.88	6.20946	47.6036	45.6351						177.143	688.807	0.182224	0.181705
219.36	6.36486	47.116	47.0923						180	686.457	0.181602	0.181705
219.84	6.04279	46.107	46.7128						181.463	685.251	0.181283	0.181601
220.32	6.39077	46.6565	46.7376						180	686.457	0.181602	0.181601
220.8	6.48086	47.3041	46.8964						180	686.457	0.181602	0.181565
221.28	6.32658	46.7252	47.1295						180	686.457	0.181602	0.181496
221.76	6.36599	46.33	47.2624						181.463	685.251	0.181283	0.181496
222.24	6.53829	47.3941	47.4133						180	686.457	0.181602	0.181496
222.72	6.69482	46.7399	47.6599						181.463	685.251	0.181283	0.181496
223.2	6.60248	47.0417	46.991						180	686.457	0.181602	0.181496
223.68	6.62613	46.7151	46.7151						180	686.457	0.181602	0.181496
224.16	6.59347	46.7962	47.7568						181.463	685.251	0.181283	0.181497
224.64	6.58446	46.7962	47.2399						180	686.457	0.181602	0.181497
225.12	5.88401	47.4077	46.8108						180	686.457	0.181602	0.181532
225.6	6.25901	47.3953	47.0315						180	686.457	0.181602	0.181532
226.08	6.3795	46.6104	47.5709						181.429	685.279	0.181291	0.181498
226.56	6.21847	46.8941	47.3874						180	686.457	0.181602	0.181533
227.04	6.43243	46.5541	47.3637						180	686.457	0.181602	0.181533
227.52	6.28378	46.6745	46.9403						180	686.457	0.181602	0.181533
228	6.0991	46.9336	47.5856						181.429	685.279	0.181291	0.181533
228.48	6.51914	46.7466	47.4054						180	686.457	0.181602	0.181568
228.96	6.29505	47.0709	47.0709						180	686.457	0.181602	0.181568
229.44	6.71847	47.223	46.7827						180	686.457	0.181602	0.181568
229.92	6.65653	47.2455	46.58						180	686.457	0.181602	0.181568
230.4	6.57995	46.5653	46.6712						180	686.457	0.181602	0.181602
230.88	6.74662	47.0957	47.2365						180	686.457	0.181602	0.181567
231.36	6.22748	47.027	46.7218						180	686.457	0.181602	0.181498
231.84	6.38851	46.7376	46.9752						180	686.457	0.181602	0.181462
232.32	6.38176	46.5428	46.7748						180	686.457	0.181602	0.181498
232.8	6.35811	46.4741	46.893						181.463	685.251	0.181283	0.181462
233.28	5.97523	45.6532	47.9009						182.857	684.1	0.180979	0.181427
233.76	6.34572	45.9989	47.3491						181.463	685.251	0.181283	0.181427
234.24	6.35248	47.1205	46.152						178.537	687.662	0.181921	0.181391
234.72	6.44707	46	47.3975						181.463	685.251	0.181283	0.181427
235.2	6.32207	46.1993	47.2635						181.463	685.251	0.181283	0.181391
235.68	6.58559	46.6036	46.652						180	686.457	0.181602	0.181389
236.16	6.47973	46.0811	47.3063						181.463	685.251	0.181283	0.181389
236.64	6.33446	46.6644	46.4133						178.537	687.662	0.181921	0.181354
237.12	6.63401	46.384	47.8986						182.927	684.042	0.180963	0.181353
237.6	6.84122	46.1059	47.5079						182.927	684.042	0.180963	0.181353
238.08	6.08784	45.7117	47.1419						181.463	685.251	0.181283	0.181318
238.56	6.41329	46.7252	46.6261						180	686.457	0.181602	0.181284
239.04	6.64302	45.893	46.9797						181.5	685.22	0.181275	0.181213
239.52	6.20045	46.1779	47.3773						181.463	685.251	0.181283	0.181248
240	6.43694	46.3626	47.4403						181.463	685.251	0.181283	0.181319
240.48	6.43919	45.8874	47.5822						182.857	684.1	0.180979	0.181355
240.96	6.19144	46.2218	46.9032						181.463	685.251	0.181283	0.181319
241.44	6.41329	46.1543	47.1554						181.463	685.251	0.181283	0.181319
241.92	6.57432	46.5101	46.6926						180	686.457	0.181602	0.18139
242.4	6.29392	46.9324	46.9617						180	686.457	0.181602	0.181355
242.88	6.73761	47.0912	47.6025						181.463	685.251	0.181283	0.181388
243.36	6.84459	46.4459	47.4324						181.5	685.22	0.181275	0.181459
243.84	6.21959	47.2635	46.1486						178.537	687.662	0.181921	0.181494
244.32	6.80968	45.875	48.1115						182.927	684.042	0.180963	0.181423
244.8	6.55405	46.1599	47.4628						181.5	685.22	0.181275	0.181388
245.28	6.28378	47.0462	45.7286						178.537	687.662	0.181921	0.181354
245.76	6.77815	46.2083	46.1273						180	686.457	0.181602	0.181355
246.24	6.42005	45.3435	47.1284						182.927	684.042	0.180963	0.18125
246.72	6.47072	46.0709	47.4583						181.463	685.251	0.181283	0.18125
247.2	6.40991	46.3097	47.5146						182.857	684.1	0.180979	0.181286
247.68	6.42905	46.2083	47.0642						181.463	685.251	0.181283	0.181251
248.16	6.05631	46.4572	47.5698						182.857	684.1	0.180979	0.181251
248.64	6.57095	45.9831	47.652						182.927	684.042	0.180963	0.181251
249.12	6.05518	46.6971	47.2095						180	686.457	0.181602	0.181251
249.6	6.75788	47.0676	47.42						180	686.457	0.181602	0.181251
250.08	6.58333	46.8131	46.5755						180	686.457	0.181602	0.181217
250.56	6.77365	45.9133	47.6475						182.927	684.042	0.180963	0.181215
251.04	6.42568	45.7838	47.0788						181.463	685.251	0.181283	0.181251
251.52	6.43468	46.1363	47.7782						182.857	684.1	0.180979	0.181215
252	6.46509	45.9741	48.1993						182.857	684.1	0.180979	0.181179
252.48	6.57658	46.1351	47.5912						182.927	684.042	0.180963	0.18111
252.96	6.24887	45.7872	46.8761						181.463	685.251	0.181283	0.181145
253.44	6.61261	45.6329	47.2838						181.5	685.22	0.181275	0.181181
253.92	6.02365	45.7601	46.8818						181.463	685.251	0.181283	0.181181
254.4	6.1464	45.8176	47.9268						182.857	684.1	0.180979	0.181181
254.88	6.26914	46.259	47.1115						181.463	685.251	0.181283	0.181252
255.36	6.26802	47.0101	46.8986						180	686.457	0.181602	0.181251
255.84	6.49887	46.2669	48.4414						182.857	684.1	0.180979	0.181251
256.32	6.48874	46.0946	47.6374						182.857	684.1	0.180979	0.181217
256.8	6.44707	46.643	46.9223						180	686.457	0.181602	0.181251
256.84	6.71847	45.8311	47.4178						181.5	685.22	0.181275	0.18125
257.76	6.81982	46.4775	47.2421						181.5	685.22	0.181275	0.181179
258.24	6.47297	45.6295	47.5552						182.857	684.1	0.180979	0.181179
258.28	6.11599	45.9358	47.339						181.463	685.251	0.181283	0.181177
258.72	6.60698	45.9662	47.0721						181.5	685.22	0.181275	0.181073
259.2	6.23986	45.3953	47.4234						182.927	684.042	0.180963	0.181006
259.68	6.2241	45.8536	47.6892						182.857	684.1	0.180979	0.180973
260.16	6.23986	45.125	47.3491						182.927	684.042	0.180963	0.180973
260.64	6.31194	45.4572	47.5833						184.286	682.918	0.180666	0.180939
261.12	6.27815	45.3761	47.7725						184.286	682.918	0.180666	0.180904
261.6	6.44595	45.8795	48.1261						182.857	684.1	0.180979	0.180904
262.08	6.2973	46.1791	47.955						182.857	684.1	0.180979	0.180869
262.56	6.34122	46.0901	47.5034						182.857	684.1	0.180979	0.180904
263.04	6.71734	45.8885	47.9707						182.927	684.042	0.180963	0.180937
263.52	6.64189	46.2038	47.8187						182.927	684.042	0.180963	0.180935
264	6.12838	45.3266	48.0349						184.286	682.918	0.180666	0.180865
264.48	6.52252	46.2534	47.0619						181.5	685.22	0.181275	0.180863
265.44	5.95721	45.1408	47.4414						182.927	684.042	0.180963	0.180829
265.92	6.50676	45.0124	48.42						184.39	682.832	0.180643	0.180796
265.96	6.77815	45.3502	48.8018						185.714	681.736	0.180354	0.180797
266.88	6.21847	45.4561	47.4122						182.927	684.042	0.180963	0.180832
267.36	6.07095	44.8682	48.1914						184.286	682.918	0.180666	0.180764
267.4	6.14189	44.8232	47.5946						184.286	682.918	0.180666	0.180799
268.32	6.31532	45.6408	48.2928						182.857	684.1	0.180979	0.180906
268.8	6.44369	46.17	47.7613						182.857	684.1	0.180979	0.181009
268.84	6.12387	45.3198	47.5045						184.286	682.918	0.180666	0.181044
269.76	6.62838	45.6543	47.2387						181.5	685.22	0.181275	0.181149
270.24	6.3277	46.4167	46.0946						180	686.457	0.181602	0.181288
270.28	6.42793	46.0935	47.089						181.463	685.251	0.181283	0.181357
270.72	6.34347	46.0878	47.0687						181.463	685.251	0.181283	0.181464
271.2	6.20045	45.7421	46.1712						180	686.457	0.181602	0.181639
271.68	6.14527	46.5574	45.9809						178.537	687.662	0.181921	0.181711
272.16	6.46059	46.1227	46.4403						180	686.457	0.181602	0.181711
272.64	6.54617	46.1858	45.2872						178.462	687.724	0.181937	0.181747
273.12	6.16779	46.9268	45.3007						177.073	688.864	0.182239	0.181782
273.6	6.32995	46.2151	45.1667						178.5	687.692	0.181929	0.181782
274.08	6.30631	46.4167	46.1318						180	686.457	0.181602	0.181747
274.56	6.18919	45.9989	46.3367						180	686.457	0.181602	0.181747
275.04	6.24662	46.4764	45.8998						180	686.457	0.181602	0.18171
275.52	6.32432	46.3682	46.0732						180	686.457	0.181602	0.181639
276	6.48986	46.375	45.6824						180	686.457	0.181602	0.181602
276.48	6.71171	46.1104	46.1836						180	686.457	0.181602	0.181602
277.44	6.39865	45.9572	46.3266						180	686.457	0.181602	0.181602
277.92	6.3536	45.6667	46.3412						180	686.457	0.181602	0.181602
277.96	6.62725	46.4797	45.8637						180	686.457	0.181602	0.181602
278.88	6.33108	46.2691	45.8322						180	686.457	0.181602	0.181602
279.36	6.51464	46.3176	46.3007						180	686.457	0.181602	0.181639
279.4	6.88739	45.7759	45.5743						180	686.457	0.181602	0.181675
280.32	5.90991	45.6137	45.8615						180	686.457	0.181602	0.181675
280.8	6.43243	45.9437	45.6712						180	686.457	0.181602	0.181675
280.84	6.31419	46.0755	44.8592						178.5	687.692	0.181929	0.181712
281.76	6.23086	45.8007	44.9673						178.5	687.692	0.181929	0.181712
282.24	6.41554	46.3345	46.0574						180	686.457	0.181602	0.181712
282.28	6.11036	46.1847	45.661						180	686.457	0.181602	0.181675
282.72	6.53604	46.3356	45.1239						178.462	687.724	0.181937	0.181675
283.2	6.43018	46.0642	45.8626						180	686.457	0.181602	0.181674
283.68	6.86937	46.3288	45.67						180	686.457	0.181602	0.181674
284.16	6.64865	45.3863	46.4313						181.538	685.189	0.181267	0.181674
284.64	6.60811	46.0101	46.2894						180	686.457	0.181602	0.181674
285.12	6.37275	46.6475	46.3863						178.537	687.662	0.181921	0.181637
285.6	6.57207	46.5327	45.7095						178.5	687.692	0.181929	0.181637
286.08	6.3491	45.8491	45.7838						180	686.457	0.181602	0.181601
286.56	6.40203	46.1329	45.9764						180	686.457	0.181602	0.181638
287.04	6.15315	46.0101	45.5709						180	686.457	0.181602	0.181602
287.52	6.1036	45.8198	45.5676						180	686.457	0.181602	0.181567
288	6.18468	45.2151	46.2815						181.5	685.22	0.181275	0.181531
288.48	6.1509	45.8435	46.1351						180	686.457	0.181602	0.181495
289.44	5.92905	46.4493	46.7218						181.463	685.251	0.181283	0.181459
289.92	6.29842	46.1092	46.3637						180	686.457	0.181602	0.181494
289.96	6.56419	45.9876	45.7872						180	686.457	0.181602	0.181531
290.88	6.48198	45.7928	46.5405						181.463	685.251	0.181283	0.181567
291.36	6.75676	45.8401	46.6318						181.5	685.22	0.181275	0.181604
291.4	6.48761	46.7297	46.0225						178.537	687.662	0.181921	0.181603
292.32	6.07095	45.9144	45.3716						178.5	687.692	0.181929	0.181566
292.8	6.69144	45.7568	46.0068						180	686.457	0.181602	0.18153
292.84	6.53941	45.5811	45.4065						178.462	687.724	0.181937	0.181565
293.76	6.06757	45.1351	46.0946						181.5	685.22	0.181275	0.181601
294.24	6.67005	45.3896	46.1757						181.538	685.189	0.181267	0.181602
294.28	6.3795	45.402	45.9077						181.5	685.22	0.181275	0.181566
294.72	6.36486	45.6903	46.1239						180	686.457	0.181602	0.181566
295.2	6.41216	46.0541	46.2511						180	686.457	0.181602	0.181529
295.68	6.45946	45.67	45.4189						178.5	687.692	0.181929	0.181565
296.16	6.29167	45.4775	45.1689						180	686.457	0.181602	0.181531
296.64	6.50113	45.9065	46.0203						180	686.457	0.181602	0.181568
297.12	6.69595	46.3705	46.1363						180	686.457	0.181602	0.181531
297.6	6.03604	45.5642	45.9505						180	686.457	0.181602	0.181531
298.08	6.21622	45.2511	46.8074						182.927	684.042	0.180963	0.181459
298.56	6.47635	46.0721	45.741						180	686.457	0.181602	0.181388
299.04	6.2241	44.9437	45.8536						181.5	685.22	0.181275	0.181317
299.52	6.18694	45.5023	45.9178						180	686.457	0.181602	0.181246
300	6.125	45.4538	45.9482						181.5	685.22	0.181275	0.181139
300.48	6.34234	45.3727	46.6182						182.927	684.042	0.180963	0.181174
301.44	6.55293	45.7432	47.5428						182.927	684.042	0.180963	0.181103
301.92	6.2241	44.8052	47.018						182.927	684.042	0.180963	0.181103
301.96	6.17568	44.3941	46.6813						184.39	682.832	0.180643	0.181066
302.88	6.32545	45.1239	46.4854						181.5	685.22	0.181275	0.181066
303.36	6.44482	45.3074	46.5394						182.927	684.042	0.180963	0.181137
303.4	6.06869	45.2556	46.2421						181.5	685.22	0.181275	0.181171
304.32	6.60473	45.3885	46.0394						181.538	685.189	0.181267	0.181169
304.8	6.38176	45.3941	46.4099						181.5	685.22	0.181275	0.18124
304.84	6.58671	45.9065	46.2297						180	686.457	0.181602	0.181276
305.76	6.43694	45.3468	46.5						181.5	685.22	0.181275	0.181384
306.24	6.61261	45.3435	47.232						183	683.981	0.180947	0.181421
306.28	6.48986	44.7613	45.9291						181.5	685.22	0.181275	0.181458
306.72	6.39189	46.25	45.9178						180	686.457	0.181602	0.181494
307.2	6.72973	45.7489	45.1937						178.462	687.724	0.181937	0.181458
307.68	6.23311	45.3559	45.4155						180	686.457	0.181602	0.181458
308.16	6.26689	45.83	45.9854						180	686.457	0.181602	0.181495
308.64	6.26464	45.5315	45.661						180	686.457	0.181602	0.181461
309.12	5.99437	45.2939	46.4291						181.5	685.22	0.181275	0.181461
309.6	6.31081	44.8919	45.7556						181.5	685.22	0.181275	0.181352
310.08	6.04167	45.5878	46.6599						181.463	685.251	0.181283	0.181281
310.56	6.08108	44.6757	47.1847						182.927	684.042	0.180963	0.18121
311.04	6.65878	45.7534	46.1881						180	686.457	0.181602	0.181174
311.52	6.41892	44.6239	46.8919						182.927	684.042	0.180963	0.181139
312	6.25	45.268	46.6881						182.927	684.042	0.180963	0.181139
312.48	6.35473	45.1137	46.7568						182.927	684.042	0.180963	0.181138
313.44	6.14527	45.1239	46.3502						181.5	685.22	0.181275	0.181138
313.92	6.33333	45.2264	46.5349						182.927	684.042	0.180963	0.181067
313.96	6.28266	44.6385	45.9178						181.5	685.22	0.181275	0.181102
314.88	6.17455	45.0462	46.2275						181.5	685.22	0.181275	0.181066
315.36	6.10473	44.6182	47.4212						182.927	684.042	0.180963	0.181066
315.4	6.17342	44.8953	46.6577						182.927	684.042	0.180963	0.180996
316.32	5.81532	45.0518	46.3727						181.5	685.22	0.181275	0.181031
316.8	6.76351	44.6227	47.5642						184.39	682.832	0.180643	0.180928
316.84	6.39752	45.1689	46.6779						182.927	684.042	0.180963	0.180894
317.76	6.28604	44.0822	46.8863						184.39	682.832	0.180643	0.180858
318.24	6.38514	44.9831	46.0586						181.5	685.22	0.181275	0.180858
318.28	6.26351	44.3468	47.5158						185.714	681.736	0.180354	0.180788
318.72	6.23761	44.7444	47.4155						182.927	684.042	0.180963	0.180895
319.2	6.10248	44.464	46.714						184.39	682.832	0.180643	0.180929
319.68	6.10023	44.9212	47.2849						182.927	684.042	0.180963	0.180999
320.16	6.10811	44.2894	46.8423						184.39	682.832	0.180643	0.180999
320.64	6.08896	45.6059	45.9583						180	686.457	0.181602	0.181067
321.12	6.01126	44.8232	46.2455						181.5	685.22	0.181275	0.181067
321.6	6.17905	45.4369	45.9493						181.5	685.22	0.181275	0.181103
322.08	5.80856	44.6092	46.4403						181.5	685.22	0.181275	0.181103
322.56	6.06644	45.2601	47.1712						182.927	684.042	0.180963	0.181071
323.04	6.0518	45.0349	47.4516						182.927	684.042	0.180963	0.180928
323.52	6.3018	44.7703	46.616						182.927	684.042	0.180963	0.180892
324	6.27365	44.7691	47.3986						182.927	684.042	0.180963	0.180891
324.48	6.34122	44.3649	47.75						185.714	681.736	0.180354	0.180789
325.44	6.61149	44.3682	47.5473						185.854	681.621	0.180323	0.180789
325.92	6.1509	44.161	46.4606						183	683.981	0.180947	0.180789
325.96	6.73198	45.1047	46.0011						181.538	685.189	0.181267	0.180789
326.88	5.93806	44.0957	47.884						185.714	681.736	0.180354	0.180789
327.36	6.12162	44.7083	46.5822						182.927	684.042	0.180963	0.180856
327.4	5.85586	44.5146	47.3637						182.927	684.042	0.180963	0.180928
327.84	6.17905	45.2432	46.9775						182.927	684.042	0.180963	0.180964
328.32	6.26689	44.786	46.8896						182.927	684.042	0.180963	0.180895
328.8	6.08108	44.6047	46.5405						182.927	684.042	0.180963	0.180963
329.28	6.17455	44.5158	46.8367						182.927	684.042	0.180963	0.180963
329.76	5.92793	44.786	46.161						181.5	685.22	0.181275	0.180961
330.24	6.09685	43.5518	47.1982						184.39	682.832	0.180643	0.180959
330.72	6.11712	44.7894	46.5315						182.927	684.042	0.180963	0.180891
331.2	6.23986	44.5225	46.8367						182.927	684.042	0.180963	0.180856
331.68	6.66104	44.9718	46.795						183	683.981	0.180947	0.180856
332.16	6.60023	44.9831	46.8829						183	683.981	0.180947	0.180785
332.64	6.47973	44.4414	47.9887						185.714	681.736	0.180354	0.180819
333.12	6.40991	44.125	46.7297						184.39	682.832	0.180643	0.180784
333.6	5.73536	44.7782	47.0101						182.927	684.042	0.180963	0.180782
334.08	6.3705	44.0282	47.1914						184.39	682.832	0.180643	0.180748
334.56	6.19595	44.1734	46.4403						183	683.981	0.180947	0.180617
335.04	6.4955	44.3739	47.1779						184.39	682.832	0.180643	0.18065
335.52	6.03829	44.0169	46.4685						183	683.981	0.180947	0.180647
336	6.05293	44.2984	47.0653						184.39	682.832	0.180643	0.180579
336.48	5.92117	43.2849	48.5248						188.372	679.536	0.179771	0.180577
336.96	6.30293	44.0664	47.2309						184.39	682.832	0.180643	0.180578
337.44	6.52252	44.3547	46.9336						184.5	682.741	0.180619	0.180578
337.92	6.21059	43.9606	47.5383						185.714	681.736	0.180354	0.180512
338.4	6.52928	44.0755	46.8727						184.5	682.741	0.180619	0.180512
338.88	6.11374	44.5113	47.411						182.927	684.042	0.180963	0.180609
339.36	5.57883	43.7477	47.3795						184.39	682.832	0.180643	0.180643
339.84	6.28829	43.7838	48.1689						185.714	681.736	0.180354	0.180643
340.32	5.94482	44.0417	46.6047						184.39	682.832	0.180643	0.180675
340.8	5.91216	43.9651	47.1464						184.39	682.832	0.180643	0.180646
341.28	6.28604	44.1847	46.4065						183	683.981	0.180947	0.180578
341.76	6.59009	43.7196	46.8345						184.5	682.741	0.180619	0.180578
342.24	6.10923	43.5631	47.2421						184.39	682.832	0.180643	0.180543
342.72	6.39077	43.7905	47.5101						185.714	681.736	0.180354	0.180543
343.2	6.33333	44.0743	47.6194						185.714	681.736	0.180354	0.180577
343.68	6.03266	43.705	47.4797						184.39	682.832	0.180643	0.180511
344.16	6.19257	43.2568	48.0777						187.143	680.554	0.180041	0.180478
344.64	6.25113	43.5878	47.3919						184.39	682.832	0.180643	0.180478
345.12	6.00338	44.2725	46.4944						183	683.981	0.180947	0.180475
345.6	6.41554	44.1092	47.5068						185.714	681.736	0.180354	0.180471
346.08	6.34009	43.2162	47.125						185.854	681.621	0.180323	0.180471
346.56	6.07207	44.0236	46.5664						184.39	682.832	0.180643	0.180572
347.04	5.66329	43.4155	47.464						185.854	681.621	0.180323	0.180536
347.52	6.05968	43.2973	47.4651						185.854	681.621	0.180323	0.180406
348	6.28716	43.7523	47.3097						184.39	682.832	0.180643	0.180402
348.48	6.03941	44.0743	46.4932						183	683.981	0.180947	0.180371
348.96	6.15653	43.4189	47.089						185.854	681.621	0.180323	0.180304
349.44	5.68694	43.0935	48.8255						188.372	679.536	0.179771	0.18034
349.92	6.10135	43.4032	47.464						185.854	681.621	0.180323	0.180308
350.4	6.4268	43.4437	47.6802						187.143	680.554	0.180041	0.180241
350.88	6.19932	43.3221	48.1982						187.143	680.554	0.180041	0.180172
351.36	6.17342	43.5315	47.1914						184.39	682.832	0.180643	0.18014
351.84	6.20495	43.2905	47.6655						187.143	680.554	0.180041	0.18014
352.32	6.32658	43.2218	47.9324						187.143	680.554	0.180041	0.18021
352.8	6.38626	43.0304	47.0405						185.854	681.621	0.180323	0.180277
353.28	6.2759	42.661	47.7095						187.143	680.554	0.180041	0.180341
353.76	6.22635	43.1712	48.5586						188.372	679.536	0.179771	0.18027
354.24	6.08333	43.8367	46.1036						183	683.981	0.180947	0.180305
354.72	6.13626	43.5563	46.7005						184.39	682.832	0.180643	0.180336
355.2	6.16779	43.1858	46.1194						184.5	682.741	0.180619	0.18027
355.68	5.74775	42.4505	47.1092						187.317	680.41	0.180003	0.180334
356.16	5.77365	43.6036	47.7309						185.714	681.736	0.180354	0.180395
356.64	5.84122	42.875	47.411						185.854	681.621	0.180323	0.180326
357.12	6.01464	42.4887	47.6779						188.571	679.371	0.179728	0.180291
357.6	5.96959	43.4291	46.4797						184.5	682.741	0.180619	0.180226
358.08	6.36036	43.4189	47.1599						185.854	681.621	0.180323	0.180262
358.56	6.21059	43.2106	47.1926						185.854	681.621	0.180323	0.180258
359.04	5.73874	42.9122	47.4854						185.854	681.621	0.180323	0.180294
359.52	5.98311	43.2894	48.4595						187.143	680.554	0.180041	0.18036
360	5.67793	43.2275	47.3998						185.854	681.621	0.180323	0.180292
360.48	6.1036	43.0529	47.4617						185.854	681.621	0.180323	0.180292
360.96	5.92568	43.5563	46.6678						184.39	682.832	0.180643	0.180256
361.44	5.69932	42.75	47.0586						185.854	681.621	0.180323	0.180256
361.92	6.05968	42.4291	47.2038						187.317	680.41	0.180003	0.180252
362.4	6.19932	42.8255	47.3581						185.854	681.621	0.180323	0.18022
362.88	5.64077	42.3896	47.286						187.317	680.41	0.180003	0.180189
363.36	6.25901	42.8367	47.0113						185.854	681.621	0.180323	0.180092
363.84	6.21734	42.4876	47.3637						187.317	680.41	0.180003	0.180061
364.32	6.01577	43.1081	48.3941						187.143	680.554	0.180041	0.180065
364.8	6.34347	43.2038	47.5755						187.143	680.554	0.180041	0.179999
365.28	6.39414	42.7759	48.7894						188.372	679.536	0.179771	0.180035
365.76	6.2241	42.7173	48.3896						187.143	680.554	0.180041	0.179999
366.24	5.9482	43.348	47.8604						187.143	680.554	0.180041	0.180003
366.72	6.07883	42.3063	47.911						188.571	679.371	0.179728	0.179999
367.2	6.27365	43.1351	47.1622						185.854	681.621	0.180323	0.179995
367.68	5.97973	42.2748	47.4234						187.317	680.41	0.180003	0.180056
368.16	6.16779	42.7061	48.1914						187.143	680.554	0.180041	0.180052
368.64	5.86149	42.4966	47.3874						187.317	680.41	0.180003	0.180052
369.12	6.51577	43.4223	47.5248						187.317	680.41	0.180003	0.180052
369.6	6.10135	43.2759	47.4628						185.854	681.621	0.180323	0.179986
370.08	5.95383	42.4673	47.2432						187.317	680.41	0.180003	0.17999
370.56	6.0732	42.5068	48.0867						187.143	680.554	0.180041	0.179955
371.04	5.96059	42.268	48.1813						188.571	679.371	0.179728	0.179925
371.52	6.01351	42.2995	47.8727						188.571	679.371	0.179728	0.179865
372	5.99775	42.527	47.8502						187.143	680.554	0.180041	0.179834
372.48	5.88739	41.7669	48.08						188.571	679.371	0.179728	0.179838
372.96	5.84122	42.0034	48.152						188.571	679.371	0.179728	0.179838
373.44	5.75338	41.9482	48.9234						189.767	678.381	0.179466	0.179868
373.92	5.9741	42.5698	47.9302						187.143	680.554	0.180041	0.179934
374.4	6.0518	42.8773	48.1903						187.143	680.554	0.180041	0.179966
374.88	6.23649	42.9257	47.6892						187.143	680.554	0.180041	0.180028
375.36	5.93018	42.2917	47.3525						187.317	680.41	0.180003	0.180059
375.84	5.73311	42.58	47.0664						185.854	681.621	0.180323	0.180154
376.32	6.2714	42.7173	47.161						185.854	681.621	0.180323	0.18015
376.8	5.88401	42.3818	46.357						186	681.5	0.180291	0.180181
377.28	5.66329	42.4032	46.8412						187.317	680.41	0.180003	0.180173
377.76	6.29392	42.9122	47.4324						185.854	681.621	0.180323	0.180241
378.24	6.1768	42.4921	46.6115						187.317	680.41	0.180003	0.180205
378.72	6.12387	42.5507	46.6791						185.854	681.621	0.180323	0.180205
379.2	6.52252	42.1858	46.9178						187.5	680.258	0.179962	0.180143
379.68	6.12275	42.6858	46.3998						184.5	682.741	0.180619	0.180175
380.16	5.91441	42.4493	47.1396						187.317	680.41	0.180003	0.180175
380.64	5.67342	42.6892	46.9459						185.854	681.621	0.180323	0.180207
381.12	5.7241	41.9561	47.6892						188.571	679.371	0.179728	0.180203
381.6	6.23086	42.2354	45.6261						186	681.5	0.180291	0.180172
382.08	5.48311	41.8277	46.3029						185.854	681.621	0.180323	0.180104
382.56	6.05856	42.1655	45.7128						186	681.5	0.180291	0.180172
383.04	6.125	42.205	46.4854						186	681.5	0.180291	0.180169
383.52	5.90428	41.4696	46.9809						188.78	679.198	0.179682	0.180199
384	5.5259	42.0101	47.3829						187.317	680.41	0.180003	0.180203
384.48	6.08221	42.5124	45.7579						184.5	682.741	0.180619	0.180203
384.96	5.82545	42.1599	46.2331						186	681.5	0.180291	0.180206
385.44	6.19144	42.4369	46.9099						187.317	680.41	0.180003	0.180174
385.92	6.23311	42.6149	46.598						185.854	681.621	0.180323	0.18021
386.4	6.18581	42.5833	47.107						185.854	681.621	0.180323	0.180242
386.88	5.71059	42.6002	46.6869						185.854	681.621	0.180323	0.180138
387.36	6.03266	42.0518	46.9628						187.317	680.41	0.180003	0.180138
387.84	5.875	41.7185	46.8446						187.317	680.41	0.180003	0.18017
388.32	5.93243	42.1239	45.6554						186	681.5	0.180291	0.180134
388.8	5.8536	41.4358	47.4865						188.78	679.198	0.179682	0.180099
389.28	5.76014	42.2804	46.259						186	681.5	0.180291	0.180027
389.76	6.10473	42.143	45.8153						186	681.5	0.180291	0.18006
390.24	5.77703	41.9212	46.6903						187.317	680.41	0.180003	0.180024
390.72	6.08333	41.8018	47.2646						187.317	680.41	0.180003	0.179992
391.2	5.78716	41.1813	47.1554						188.78	679.198	0.179682	0.18006
391.68	5.80743	41.9606	46.2162						186	681.5	0.180291	0.180027
392.16	5.67117	41.3649	47.2669						188.78	679.198	0.179682	0.179995
392.64	5.75225	41.9245	46.9336						187.317	680.41	0.180003	0.17996
393.12	5.68243	41.9189	46.0664						186	681.5	0.180291	0.17996
393.6	5.9527	41.6655	47.4482						187.317	680.41	0.180003	0.17996
394.08	6.01577	41.5101	47.3908						187.317	680.41	0.180003	0.17996
394.56	5.75788	41.4324	47.0203						188.78	679.198	0.179682	0.18
395.04	5.91104	41.9279	47.17						187.317	680.41	0.180003	0.180065
395.52	5.57545	41.4302	46.8559						188.78	679.198	0.179682	0.179998
396	6.08784	41.9764	45.9966						186	681.5	0.180291	0.18003
396.48	5.45495	41.6644	47.3423						187.143	680.554	0.180041	0.18003
396.96	5.92905	42.2804	45.2804						184.615	682.646	0.180594	0.180097
397.44	5.7455	41.2759	47.0383						188.78	679.198	0.179682	0.180129
397.92	5.5473	41.8018	46.2151						186	681.5	0.180291	0.180165
398.4	5.85473	41.5811	47.1273						187.317	680.41	0.180003	0.180097
398.88	6.06532	41.8356	46.3412						186	681.5	0.180291	0.180058
399.36	5.85698	41.8525	46.1712						186	681.5	0.180291	0.179927
399.84	6.18018	41.5248	46.7241						187.317	680.41	0.180003	0.179927
400.32	5.86486	41.348	47.1858						188.78	679.198	0.179682	0.179859
400.8	5.93131	41.3255	47.2421						188.78	679.198	0.179682	0.179823
401.28	6.05856	41.2128	47.6554						190	678.189	0.179415	0.179726
401.76	6.23536	41.4403	47.3423						188.78	679.198	0.179682	0.179658
402.24	5.74887	41.0304	47.2252						188.78	679.198	0.179682	0.179593
402.72	5.99099	41.268	46.9797						188.78	679.198	0.179682	0.179593
403.2	5.98874	40.768	47.8243						190	678.189	0.179415	0.179563
403.68	5.76239	40.5552	47.4696						188.78	679.198	0.179682	0.179563
404.16	5.74437	40.7511	47.6723						190	678.189	0.179415	0.179563
404.64	5.66329	41.1824	47.4054						188.78	679.198	0.179682	0.179563
405.12	6.35023	41.1745	47.741						190	678.189	0.179415	0.179563
405.6	6.15203	40.5642	48.1284						190	678.189	0.179415	0.179633
406.08	6.00901	41.4291	46.9662						188.78	679.198	0.179682	0.179701
406.56	5.57545	40.6025	47.0676						188.78	679.198	0.179682	0.179766
407.04	6.16667	40.7185	46.8908						188.78	679.198	0.179682	0.179736
407.52	5.36374	41.6532	46.7365						187.143	680.554	0.180041	0.179766
408	5.78604	41.6227	46.4414						186	681.5	0.180291	0.179795
408.48	5.91329	41.5146	46.9392						187.317	680.41	0.180003	0.179795
408.96	5.72523	40.8243	47.7973						190	678.189	0.179415	0.179801
409.44	5.56194	41.1655	46.7658						188.78	679.198	0.179682	0.179801
409.92	5.74437	40.5912	47.4077						188.78	679.198	0.179682	0.179761
410.4	5.96959	40.5878	47.4583						188.78	679.198	0.179682	0.179629
410.88	5.43018	40.616	47.3773						188.571	679.371	0.179728	0.179501
411.36	5.59234	40.7973	47.0653						188.78	679.198	0.179682	0.179531
411.84	5.37838	39.8086	46.3153						188.78	679.198	0.179682	0.179467
412.32	5.92793	40.0034	47.7354						191.429	677.007	0.179103	0.179498
412.8	6.12613	40.152	48.9482						192.558	676.074	0.178856	0.179433
413.28	5.36036	40.4493	46.4876						188.78	679.198	0.179682	0.179393
413.76	5.84572	40.491	47.8919						191.429	677.007	0.179103	0.179363
414.24	5.88851	41.1115	46.1205						187.5	680.258	0.179962	0.179327
414.72	5.73311	40.2331	47.6171						191.429	677.007	0.179103	0.179392
415.2	5.5518	40.3311	47.1599						190.244	677.987	0.179362	0.179448
415.68	5.7027	40.5766	48.1441						190	678.189	0.179415	0.179384
416.16	5.75225	39.9764	47.1205						190.244	677.987	0.179362	0.179384
416.64	5.81081	40.9617	47.4347						188.78	679.198	0.179682	0.179288
417.12	5.90428	40.3851	46.8052						190.244	677.987	0.179362	0.179352
417.6	5.68581	40.1734	47.6971						191.429	677.007	0.179103	0.179352
418.08	5.75676	40.2342	47.9707						191.429	677.007	0.179103	0.179256
418.56	5.78266	40.1836	47.9583						191.429	677.007	0.179103	0.179228
419.04	6.0991	40.5574	46.848						188.78	679.198	0.179682	0.179192
419.52	5.90541	40.2207	47.4223						190.244	677.987	0.179362	0.179129
420	5.99662	39.4865	48.8232						193.953	674.923	0.178551	0.179129
420.48	5.6036	39.6126	48.3063						191.429	677.007	0.179103	0.179129
420.96	5.75113	39.9279	46.6881						190.244	677.987	0.179362	0.179135
421.44	5.73086	38.8198	47.7793						192.857	675.827	0.17879	0.179099
421.92	5.77252	39.8919	48.1047						191.429	677.007	0.179103	0.179105
422.4	5.7973	40.2736	47.6948						191.429	677.007	0.179103	0.179173
422.88	5.46284	39.6408	48.1858						191.163	677.227	0.179161	0.179202
423.36	5.76351	39.509	47.2038						190.244	677.987	0.179362	0.179173
423.84	5.29617	40.2691	47.0552						190	678.189	0.179415	0.179208
424.32	5.46059	39.6757	47.9043						191.163	677.227	0.179161	0.17918
424.8	5.73761	39.7466	47.3604						190.244	677.987	0.179362	0.17918
425.28	5.78266	40	47.6599						191.429	677.007	0.179103	0.179174
425.76	5.82883	39.7815	48.0259						191.429	677.007	0.179103	0.179145
426.24	5.68919	39.545	48.902						192.558	676.074	0.178856	0.179104
426.72	5.85698	39.6543	47.5045						191.429	677.007	0.179103	0.179156
427.2	5.95721	39.7601	47.7984						191.429	677.007	0.179103	0.179127
427.68	5.52928	39.795	48.0777						191.429	677.007	0.179103	0.179127
428.16	5.6295	39.2928	47.1351						191.707	676.777	0.179042	0.179093
428.64	5.8536	39.8052	46.4696						189	679.016	0.179634	0.179113
429.12	5.91779	39.6498	47.6385						191.429	677.007	0.179103	0.179142
429.6	5.70608	39.6002	47.6869						191.429	677.007	0.179103	0.179171
430.08	5.83221	39.3514	48.0867						192.857	675.827	0.17879	0.179143
430.56	5.56982	39.4842	46.8378						191.707	676.777	0.179042	0.179097
431.04	5.60923	39.5957	47.2782						190.244	677.987	0.179362	0.179003
431.52	5.85023	39.8818	47.4257						190.244	677.987	0.179362	0.178968
432	5.46396	38.5867	47.8086						192.558	676.074	0.178856	0.178934
432.48	5.44032	39.348	48.5						193.636	675.184	0.17862	0.178907
432.96	5.93131	38.8007	48.339						192.857	675.827	0.17879	0.178886
433.44	5.88288	38.7466	48.3221						192.857	675.827	0.17879	0.178823
433.92	5.71284	39.2207	48.0079						192.857	675.827	0.17879	0.178759
434.4	5.21396	38.4527	47.9268						193.953	674.923	0.178551	0.178733
434.88	5.39752	38.9302	48.0023						192.558	676.074	0.178856	0.178752
435.36	5.60473	39.0856	47.5642						192.857	675.827	0.17879	0.178787
435.84	5.73198	39.0676	47.7827						192.857	675.827	0.17879	0.178787
436.32	5.40541	38.5236	49.098						193.636	675.184	0.17862	0.17876
436.8	5.73536	39.4381	48.2725						192.857	675.827	0.17879	0.178787
437.28	5.41779	38.7635	47.4842						191.429	677.007	0.179103	0.178787
437.76	5.54955	39.1363	47.7725						192.857	675.827	0.17879	0.178787
438.24	6.14752	38.6779	48.9831						193.953	674.923	0.178551	0.178815
438.72	5.6509	38.9324	47.8468						192.857	675.827	0.17879	0.178834
439.2	5.44707	38.8333	47.6622						192.558	676.074	0.178856	0.178834
439.68	5.84122	38.5529	47.9561						192.857	675.827	0.17879	0.178747
440.16	5.5991	38.7072	47.33						191.707	676.777	0.179042	0.17872
440.64	5.62613	38.5721	47.5653						192.857	675.827	0.17879	0.178695
441.12	5.72072	38.8716	47.8727						192.857	675.827	0.17879	0.178695
441.6	5.34685	37.9212	48.7691						195	674.06	0.178323	0.178688
442.08	5.09347	38.4707	48.0383						193.953	674.923	0.178551	0.178661
442.56	5.12162	38.0417	49.1475						195	674.06	0.178323	0.178607
443.04	5.8705	39.2207	48.0552						192.857	675.827	0.17879	0.17858
443.52	5.78941	38.6565	48.4212						192.857	675.827	0.17879	0.17852
444	5.42568	38.1295	48.4313						193.953	674.923	0.178551	0.178511
444.48	5.56306	38.7703	48.8671						193.953	674.923	0.178551	0.178503
444.96	5.32658	38.1295	48.4538						193.953	674.923	0.178551	0.178447
445.44	5.63964	38.1002	48.634						195.349	673.773	0.178247	0.178447
445.92	5.57432	38.2939	48.6092						195.349	673.773	0.178247	0.178395
446.4	5.97523	38.4617	47.6689						194.286	674.649	0.178479	0.178369
446.88	5.20721	37.4831	50.2782						197.333	672.142	0.177815	0.178361
447.36	5.70721	38.5777	47.6791						192.857	675.827	0.17879	0.178336
447.84	5.11036	37.6577	48.7038						195	674.06	0.178323	0.178389
448.32	5.29955	37.7297	48.7939						195	674.06	0.178323	0.178423
448.8	5.55068	37.8694	47.8941						194.286	674.649	0.178479	0.178431
449.28	5.40991	37.9009	49.1318						195	674.06	0.178323	0.178479
449.76	5.71734	38.3041	46.8198						193.171	675.568	0.178722	0.178394
450.24	5.2545	37.759	47.8097						193.953	674.923	0.178551	0.178385
450.72	5.30068	37.9572	48.3209						193.953	674.923	0.178551	0.178377
451.2	5.57995	37.8637	48.6914						195.349	673.773	0.178247	0.178351
451.68	5.2545	37.0259	48.982						196.364	672.938	0.178026	0.178343
452.16	5.16441	37.3682	48.286						195.349	673.773	0.178247	0.17829
452.64	5.57995	37.6498	48.8784						195.349	673.773	0.178247	0.178256
453.12	5.91779	37.7601	48.607						195.349	673.773	0.178247	0.178256
453.6	5.50113	38.0315	48.509						195.349	673.773	0.178247	0.178265
454.08	5.21284	37.2827	48.0845						195.349	673.773	0.178247	0.178255
454.56	5.44932	37.3142	48.3761						195.349	673.773	0.178247	0.178281
455.04	5.41216	37.5518	48.0878						193.953	674.923	0.178551	0.178247
455.52	5.1205	37.5417	48.5327						195	674.06	0.178323	0.178247
456	5.60586	37.1002	48.9595						196.744	672.626	0.177943	0.178273
456.48	5.37275	37.2646	47.4673						194.286	674.649	0.178479	0.178273
456.96	5.6295	37.161	48.9369						196.744	672.626	0.177943	0.178249
457.44	5.61036	37.5822	49.0676						195.349	673.773	0.178247	0.178215
457.92	5.5045	37.8446	47.9685						194.286	674.649	0.178479	0.178158
458.4	5.39977	37.1836	47.795						195.349	673.773	0.178247	0.178168
458.88	5.20045	37.0619	48.857						196.364	672.938	0.178026	0.178142
459.36	5.40653	37.4437	47.9313						195.349	673.773	0.178247	0.178151
459.84	5.41104	36.7815	49.5236						197.333	672.142	0.177815	0.178117
460.32	5.39527	36.6261	49.1092						196.364	672.938	0.178026	0.178067
460.8	5.54617	37.6441	48.5968						195.349	673.773	0.178247	0.178043
461.28	5.24437	36.518	49.2072						196.364	672.938	0.178026	0.178058
461.76	5.86374	37.1824	48.7748						196.744	672.626	0.177943	0.178024
462.24	5.46284	37.0811	48.9595						196.364	672.938	0.178026	0.178039
462.72	5.36599	36.9865	48.8074						196.364	672.938	0.178026	0.177983
463.2	5.5732	37.393	48.4752						195.714	673.472	0.178167	0.177935
463.68	5.14752	36.4099	48.1182						196.744	672.626	0.177943	0.177902
464.16	5.54167	37.1824	49.1993						196.744	672.626	0.177943	0.177846
464.64	5.13176	36.0169	49.9257						198.667	671.05	0.177526	0.177813
465.12	5.05405	36.7241	49.643						197.333	672.142	0.177815	0.17778
465.6	5.00113	36.3795	49.1892						197.727	671.819	0.17773	0.177789
466.08	5.52703	36.4696	49.7624						199.091	670.703	0.177435	0.177743
466.56	5.68018	36.589	49.9054						197.727	671.819	0.17773	0.177743
467.04	5.55968	36.8108	49.6396						197.727	671.819	0.17773	0.177823
467.52	5.2759	36.6667	48.0766						195.349	673.773	0.178247	0.177813
468	5.26914	35.8637	49.5563						198.667	671.05	0.177526	0.17787
468.48	5.5045	36.5023	48.6903						196.744	672.626	0.177943	0.177903
468.96	5.41892	36.7782	48.4865						195.349	673.773	0.178247	0.177881
469.44	4.91667	36.3142	48.714						197.727	671.819	0.17773	0.177858
469.92	5.18356	36.6295	48.4809						195.349	673.773	0.178247	0.177834
470.4	5.30293	36.2804	48.6914						197.727	671.819	0.17773	0.177856
470.88	5.39977	35.902	49.8885						198.667	671.05	0.177526	0.17789
471.36	5.37725	36.464	49.5282						198.667	671.05	0.177526	0.177832
471.84	5.40203	36.652	48.5856						196.364	672.938	0.178026	0.177823
472.32	5.38401	35.9797	49.1667						197.727	671.819	0.17773	0.177742
472.8	5.2973	36.5878	48.4876						195.349	673.773	0.178247	0.177742
473.28	5.1464	35.5372	49.0462						197.727	671.819	0.17773	0.177765
473.76	5.56644	36.3041	49.4054						198.14	671.481	0.177641	0.177755
474.24	5.49099	35.7804	49.5709						198.667	671.05	0.177526	0.177722
474.72	5.26351	36.2815	48.8795						197.727	671.819	0.17773	0.177746
475.2	5.48198	36.0146	49.0113						197.727	671.819	0.17773	0.177737
475.68	5.02365	35.2275	48.9944						199.091	670.703	0.177435	0.177761
476.16	5.18694	35.7106	48.9245						197.727	671.819	0.17773	0.177881
476.64	5.30856	36.0101	48.223						196.744	672.626	0.177943	0.177952
477.12	5.23536	36.0631	47.0203						195.714	673.472	0.178167	0.177976
477.6	5.07995	35.6092	47.8097						196.744	672.626	0.177943	0.177999
478.08	5.16892	36.8784	46.2162						193.171	675.568	0.178722	0.178046
478.56	5.13739	35.7827	47.0135						195.714	673.472	0.178167	0.178129
479.04	5.09459	35.9741	47.5203						196.744	672.626	0.177943	0.178129
479.52	5.23086	35.7658	47.5383						196.744	672.626	0.177943	0.17812
480	5.16104	35.3277	46.9324						197.143	672.298	0.177857	0.178145
480.48	5.43581	36.8018	47.0856						194.286	674.649	0.178479	0.178059
480.96	5.44144	35.9437	47.8671						196.744	672.626	0.177943	0.178059
481.44	5.67455	35.8536	47.4595						196.098	673.157	0.178084	0.178059
481.92	5.32432	36.2196	46.8097						195.714	673.472	0.178167	0.178049
482.4	5.25113	35.6182	48.0777						196.744	672.626	0.177943	0.178049
482.88	5.33108	35.545	47.1543						195.714	673.472	0.178167	0.177933
483.36	5.16216	35.5473	48.1205						196.744	672.626	0.177943	0.177909
483.84	5.51014	35.8829	47.5214						197.143	672.298	0.177857	0.177894
484.32	4.79617	35.0473	46.5822						197.143	672.298	0.177857	0.177835
484.8	5.00788	35.2883	48.6475						199.091	670.703	0.177435	0.177835
485.28	4.96059	35.6025	48.536						197.727	671.819	0.17773	0.177766
485.76	4.91216	35.6374	47.6453						196.744	672.626	0.177943	0.177733
486.24	5.31194	34.8761	47.8525						198.14	671.481	0.177641	0.177733
486.72	5.45833	35.6059	47.6464						196.744	672.626	0.177943	0.177758
487.2	5.60473	34.991	47.9212						198.571	671.128	0.177547	0.177781
487.68	5.24775	35.0563	48.2984						198.14	671.481	0.177641	0.177771
488.16	5.18919	35.027	47.33						197.143	672.298	0.177857	0.177761
488.64	5.57545	35.7635	47.3908						196.098	673.157	0.178084	0.177785
489.12	5.25901	35.0631	48.4583						198.14	671.481	0.177641	0.177775
489.6	5.0732	34.8029	48.1419						198.14	671.481	0.177641	0.177786
490.08	5.02365	35.1498	47.2917						197.143	672.298	0.177857	0.177763
490.56	5.08446	34.6903	46.8187						197.143	672.298	0.177857	0.177739
491.04	5.22748	35.4482	47.2973						197.143	672.298	0.177857	0.17769
491.52	4.75338	35.018	47.5315						198.14	671.481	0.177641	0.177667
492	4.9741	34.92	48.5676						199.091	670.703	0.177435	0.177667
492.48	5.1464	35.3986	47.768						198.14	671.481	0.177641	0.177587
492.96	5.3795	34.8255	47.6926						198.14	671.481	0.177641	0.177563
493.44	5.43243	34.8874	48.9392						199.091	670.703	0.177435	0.177539
493.92	4.89527	35.0203	47.8255						198.14	671.481	0.177641	0.177506
494.4	5.09122	34.0529	49.1318						200.455	669.589	0.17714	0.177553
494.88	5.19707	34.7106	47.8457						198.14	671.481	0.177641	0.177519
495.36	4.85473	34.5417	48.3164						198.14	671.481	0.177641	0.177442
495.84	4.85586	33.9054	47.7928						199.535	670.34	0.177339	0.177432
496.32	5.21059	34.7815	47.3221						197.143	672.298	0.177857	0.177432
496.8	4.96959	34.1554	47.9381						199.535	670.34	0.177339	0.177487
497.28	4.87838	33.7275	49.527						201.333	668.874	0.176951	0.177454
497.76	4.76351	34.4167	47.6824						199.535	670.34	0.177339	0.17742
498.24	4.81306	34.7883	47.7849						198.14	671.481	0.177641	0.177443
498.72	4.85698	34.625	47.6655						198.14	671.481	0.177641	0.177364
499.2	5.01464	34.3784	47.9437						199.535	670.34	0.177339	0.177289
499.68	5.23198	33.9493	47.9876						199.535	670.34	0.177339	0.177332
500.16	5.31532	34.1993	47.1284						198.571	671.128	0.177547	0.177277
500.64	5.43356	33.5574	49.4381						200.455	669.589	0.17714	0.177222
501.12	5.10248	32.8773	49.7264						202.667	667.791	0.176664	0.177155
501.6	5.11486	33.6396	48.4167						199.535	670.34	0.177339	0.1771
502.08	4.92005	33.3367	48.6622						201.818	668.48	0.176846	0.1771
502.56	5.13739	33.9505	48.9212						200.455	669.589	0.17714	0.177022
503.04	5.09572	33.295	48.1284						200.93	669.202	0.177038	0.177011
503.52	5.02365	33.2703	49.2016						201.818	668.48	0.176846	0.177031
504	5.11036	34.3592	48.2477						199.535	670.34	0.177339	0.176976
504.48	5.11374	33.1137	48.8209						201.818	668.48	0.176846	0.177009
504.96	5.15203	33.134	48.1847						200.93	669.202	0.177038	0.176997
505.44	4.78153	32.8176	49.0439						201.818	668.48	0.176846	0.176976
505.92	5.16329	33.1689	49.2365						201.818	668.48	0.176846	0.177031
506.4	5.11824	33.6351	48.6734						200.455	669.589	0.17714	0.176976
506.88	5.16216	33.3029	48.1306						200.93	669.202	0.177038	0.176997
507.36	5.22072	32.9268	49.1047						201.818	668.48	0.176846	0.176997
507.84	5.16441	33.7106	48.4302						199.535	670.34	0.177339	0.177019
508.32	4.9009	32.9223	49.3164						201.818	668.48	0.176846	0.17704
508.8	4.77928	32.8986	48.1261						200.93	669.202	0.177038	0.177007
509.28	5.26914	33.2354	47.83						200.93	669.202	0.177038	0.176986
509.76	4.9741	33.0552	48.375						200.93	669.202	0.177038	0.176986
510.24	5.36599	33.2905	47.8255						200.93	669.202	0.177038	0.176931
510.72	5.06419	32.5755	48.5484						201.818	668.48	0.176846	0.176899
511.2	4.89189	32.6486	48.9347						201.818	668.48	0.176846	0.176845
511.68	4.86036	33.1025	48.6092						201.818	668.48	0.176846	0.176845
512.16	4.75338	32.5079	48.857						201.818	668.48	0.176846	0.176791
512.64	4.64977	31.92	49.0755						203.182	667.374	0.176554	0.176758
512.68	4.64077	32.116	49.2646						203.182	667.374	0.176554	0.176726
513.12	4.92455	32.5608	47.6126						200.93	669.202	0.177038	0.176693
513.6	5.30856	32.4944	48.9234						203.182	667.374	0.176554	0.176661
514.08	5.05518	32.3255	47.5912						202.326	668.068	0.176737	0.176628
515.04	4.91779	32.0608	48.5158						203.182	667.374	0.176554	0.176682
515.52	4.77365	31.8975	48.58						203.182	667.374	0.176554	0.176702
515.56	4.82432	31.7365	48.7151						203.182	667.374	0.176554	0.17669
516	4.77477	31.6723	48.9887						203.182	667.374	0.176554	0.17669
516.48	4.87838	32.625	48.0304						200.93	669.202	0.177038	0.17669
516.96	4.85248	32.2275	47.8536						202.326	668.068	0.176737	0.17669
517.44	4.97635	32.4865	47.4212						201.429	668.796	0.17693	0.176711
518.4	4.85923	31.955	48.5518						203.182	667.374	0.176554	0.176711
518.88	4.66667	31.7905	48.0935						202.326	668.068	0.176737	0.176691
518.92	4.7714	31.7894	49.0743						203.182	667.374	0.176554	0.176625
519.36	4.75676	31.875	47.9786						202.326	668.068	0.176737	0.176572
519.84	4.85698	31.6475	49.4178						203.182	667.374	0.176554	0.176517
520.32	4.91329	31.5372	49.7703						204	666.712	0.176379	0.176485
521.28	4.95383	31.3187	48.4279						203.721	666.938	0.176439	0.176432
521.76	5.14527	31.1025	48.8187						204.545	666.272	0.176263	0.1764
521.8	5.03153	31.0203	48.4989						203.721	666.938	0.176439	0.176347
522.24	4.81757	31.1633	48.6655						204.545	666.272	0.176263	0.176367
522.72	4.58446	31.3063	49.4369						204.545	666.272	0.176263	0.176354
523.2	4.81306	31.1081	49.1903						204.545	666.272	0.176263	0.176388
524.16	4.6982	31.4932	48.7872						204.545	666.272	0.176263	0.176388
524.64	4.89302	31.6295	48.0541						202.326	668.068	0.176737	0.176349
524.68	4.92117	31.1509	49.1768						204.545	666.272	0.176263	0.176369
525.12	4.68581	31.9155	48.2523						202.326	668.068	0.176737	0.17635
525.6	4.90203	30.8626	49.2264						204.545	666.272	0.176263	0.17635
526.08	4.91892	30.866	49.7331						205.333	665.638	0.176095	0.176318
527.04	4.99662	31.125	48.2309						203.721	666.938	0.176439	0.176247
527.52	5.03941	30.5743	50.2658						205.333	665.638	0.176095	0.176214
527.56	4.86486	31.0766	48.589						204.545	666.272	0.176263	0.176181
528	4.73761	30.4944	49.4313						205.909	665.175	0.175972	0.176221
528.48	4.8705	30.527	50.0293						205.333	665.638	0.176095	0.17626
528.96	5.02815	30.3581	48.5541						205.909	665.175	0.175972	0.17628
529.44	4.78153	30.9065	47.9459						203.721	666.938	0.176439	0.176318
530.4	4.73761	30.7646	47.2365						202.857	667.637	0.176623	0.176358
530.88	4.73198	31.0811	47.625						203.721	666.938	0.176439	0.176397
530.92	4.63401	31.2083	47.4054						202.857	667.637	0.176623	0.176402
531.36	4.7973	30.848	47.5203						203.721	666.938	0.176439	0.176487
531.84	4.7545	30.5495	46.5856						202.857	667.637	0.176623	0.176435
532.32	4.56306	30.0845	47.0439						204.286	666.482	0.176318	0.176382
533.28	4.76126	30.0698	48.0845						205.116	665.813	0.176141	0.176368
533.76	4.34459	30.5574	46.8322						202.326	668.068	0.176737	0.176328
533.8	4.68694	29.8029	48.607						205.909	665.175	0.175972	0.176308
534.24	4.65878	30.0394	47.795						205.116	665.813	0.176141	0.176301
534.72	4.70383	30.4685	47.3153						204.286	666.482	0.176318	0.176295
535.2	4.40428	30.259	47.7106						204.545	666.272	0.176263	0.176308
536.16	4.2714	29.7534	48.0158						204.545	666.272	0.176263	0.176275
536.64	4.32432	30.6329	47.5822						203.182	667.374	0.176554	0.176275
536.68	4.3018	30.4122	47.6059						204.545	666.272	0.176263	0.176256
537.12	4.41329	30.0743	47.732						204.545	666.272	0.176263	0.176256
537.6	4.36149	30.3221	47.0664						203.721	666.938	0.176439	0.176262
538.08	4.40878	28.9831	47.6149						205.909	665.175	0.175972	0.17623
539.04	4.18919	29.4009	47.6329						205.909	665.175	0.175972	0.176165
539.52	4.5214	29.7703	46.795						204.286	666.482	0.176318	0.176101
539.56	4.73086	29.9617	47.4122						204.286	666.482	0.176318	0.176055
540	4.47748	28.8333	48.0755						205.909	665.175	0.175972	0.176003
540.48	4.48536	29.0158	47.6633						205.909	665.175	0.175972	0.175971
540.96	4.81982	28.6734	48.7725						207.273	664.083	0.175683	0.175924
541.44	4.51464	28.9426	47.9493						206.512	664.692	0.175845	0.175904
542.4	4.39302	28.9088	47.5484						205.909	665.175	0.175972	0.175866
542.88	4.52477	28.6306	48.6104						207.273	664.083	0.175683	0.175884
542.92	4.51126	28.4347	48.4876						207.907	663.577	0.17555	0.175889
543.36	4.46059	28.8908	47.464						205.116	665.813	0.176141	0.175872
543.84	4.49099	29.0912	47.6363						205.909	665.175	0.175972	0.175854
544.32	4.40203	29.1182	47.3142						205.116	665.813	0.176141	0.175807
545.28	4.59685	28.7264	47.2218						205.714	665.332	0.176014	0.17579
545.76	4.35923	28.2297	48.5518						208	663.503	0.17553	0.17579
545.8	4.41441	27.9741	48.2365						207.273	664.083	0.175683	0.175739
546.24	4.65878	28.1881	47.8255						207.907	663.577	0.17555	0.175692
546.72	4.31982	28.3232	48.6532						208	663.503	0.17553	0.175644
547.2	4.53491	28.2264	48.3176						207.907	663.577	0.17555	0.175608
548.16	4.48761	27.893	48.4234						207.273	664.083	0.175683	0.175643
548.64	4.55743	27.759	48.4718						207.907	663.577	0.17555	0.175643
548.68	4.5259	28.3581	47.2714						207.143	664.187	0.175711	0.175675
549.12	4.46622	27.7016	48.0383						207.273	664.083	0.175683	0.175675
549.6	4.25901	28.0586	47.2523						206.512	664.692	0.175845	0.17569
550.08	4.31869	27.5833	47.9718						207.273	664.083	0.175683	0.17569
551.04	4.08559	27.714	47.2917						206.512	664.692	0.175845	0.175705
551.52	4.27027	27.7838	48.6486						208	663.503	0.17553	0.175702
551.56	4.07883	27.536	48.1779						207.273	664.083	0.175683	0.175638
552	4.36599	27.6509	47.8592						207.273	664.083	0.175683	0.175573
552.48	4.35248	27.5473	48.1892						207.273	664.083	0.175683	0.175541
552.96	4.36937	27.8626	48.0011						207.273	664.083	0.175683	0.175475
553.44	4.66216	27.2917	49.241						210	661.916	0.17511	0.17546
554.4	4.5045	27.2714	48.3615						209.302	662.468	0.175256	0.175428
554.88	4.33333	27.152	48.1993						208.636	662.997	0.175396	0.175396
554.92	4.44369	27.0394	48.5056						209.333	662.443	0.17525	0.175364
555.36	4.43806	27.0541	48.2151						208.636	662.997	0.175396	0.175316
555.84	4.36712	26.6565	47.9831						208.636	662.997	0.175396	0.175365
556.32	4.2241	27.1036	48.3322						208.636	662.997	0.175396	0.175381
557.28	4.45833	27.125	47.598						208.636	662.997	0.175396	0.175349
557.76	4.36599	26.7072	48.5056						209.333	662.443	0.17525	0.175318
557.8	4.30856	26.955	47.4279						207.907	663.577	0.17555	0.17527
558.24	4.43468	26.8142	47.6014						208.636	662.997	0.175396	0.17527
558.72	3.89077	26.2264	47.75						210	661.916	0.17511	0.175239
559.2	4.07432	26.1137	48.8108						210.667	661.389	0.174971	0.175191
560.16	4.41329	25.5552	48.6565						210.667	661.389	0.174971	0.17516
560.64	4.11261	26.5068	48.1712						208.636	662.997	0.175396	0.175096
560.68	4.01351	25.9651	48.1216						210	661.916	0.17511	0.175049
561.12	4.35698	25.5608	48.7106						210.667	661.389	0.174971	0.175017
561.6	4.25113	25.9369	48.7061						210.667	661.389	0.174971	0.175001
562.08	4.3795	25.7748	48.6261						210.667	661.389	0.174971	0.175017
563.04	4.34797	25.6982	48.5417						210.667	661.389	0.174971	0.174985
563.52	3.96171	25.0225	48.375						211.364	660.84	0.174825	0.174953
563.56	3.91892	25.1689	48.2477						211.364	660.84	0.174825	0.174937
564	4.21847	25.5473	47.643						210	661.916	0.17511	0.174936
564.48	3.94032	25.5158	47.8176						210	661.916	0.17511	0.174906
564.96	4.01351	25.0732	47.9595						211.364	660.84	0.174825	0.174875
565.44	4.13063	24.9527	47.8671						211.364	660.84	0.174825	0.174875
566.4	4.37275	25.0124	47.3694						210.698	661.365	0.174964	0.174829
566.88	3.87613	24.7793	48.8468						212	660.341	0.174693	0.174783
566.92	4.18919	24.7804	48.7376						212	660.341	0.174693	0.17472
567.36	3.93243	24.8761	48						211.364	660.84	0.174825	0.174689
567.84	4.39414	23.9865	48.9257						213.333	659.298	0.174417	0.174643
568.32	4.30743	24.6971	48.661						212	660.341	0.174693	0.174628
569.28	4.11374	24.3863	48.4392						212.727	659.771	0.174543	0.174597
569.76	3.97973	23.652	48.4245						212.727	659.771	0.174543	0.174581
569.8	4.02703	24.0146	49.0901						213.333	659.298	0.174417	0.174535
570.24	4.18131	24.7804	47.5901						211.364	660.84	0.174825	0.174518
570.72	4.00225	23.8322	48.5462						213.333	659.298	0.174417	0.174501
571.2	4.40878	24.4786	48.0045						212.727	659.771	0.174543	0.174501
572.16	4.05068	23.9887	49.125						213.333	659.298	0.174417	0.174501
572.64	3.9223	23.4077	48.1667						214.091	658.709	0.174262	0.174515
572.68	4.00901	23.9291	47.8491						212.727	659.771	0.174543	0.174484
573.12	4.08559	23.6284	48.2849						212.727	659.771	0.174543	0.174498
573.6	4.40428	23.866	48.4876						212.727	659.771	0.174543	0.174498
574.08	4.14865	23.5203	48.0991						212.727	659.771	0.174543	0.174526
575.04	3.98198	23.6475	48.152						212.727	659.771	0.174543	0.174557
575.52	4.28716	23.9505	48.4403						212.727	659.771	0.174543	0.174526
575.56	4.12162	23.7207	48.4595						212.727	659.771	0.174543	0.174509
576	4.21396	23.5417	47.2894						212.093	660.268	0.174674	0.174477
576.48	4.10248	23.6149	48.1036						212.727	659.771	0.174543	0.174446
576.96	3.8795	23.3671	47.7297						214.091	658.709	0.174262	0.174415
577.44	4.40878	23.3412	47.3423						213.488	659.177	0.174386	0.174384
578.4	4.26802	22.8637	48.4583						214.091	658.709	0.174262	0.174334
578.88	4.06081	22.6757	47.6194						214.091	658.709	0.174262	0.174288
578.92	4.24887	22.5709	47.5755						214.091	658.709	0.174262	0.174257
579.36	3.85023	22.6115	48.1959						214.091	658.709	0.174262	0.174226
579.84	3.86937	22.0664	47.4628						214.884	658.094	0.174099	0.174169
580.32	4.12162	22.6261	47.9617						214.091	658.709	0.174262	0.174138
581.28	4.11149	22.5034	48.0946						214.091	658.709	0.174262	0.174107
581.76	4.41779	22.089	48.0541						215.455	657.652	0.173982	0.174064
581.8	4.49212	21.875	49.1723						216	657.232	0.173871	0.174032
582.24	4.35698	22.339	48.143						215.455	657.652	0.173982	0.174032
582.72	4.17793	21.6633	48.1104						215.455	657.652	0.173982	0.174014
583.2	3.83896	21.5822	49.3435						216	657.232	0.173871	0.173996
584.16	3.86824	22.1836	47.8773						215.455	657.652	0.173982	0.173996
584.64	4.21509	22.3446	47.4358						214.884	658.094	0.174099	0.174009
584.68	3.84347	22.4257	46.8255						214.884	658.094	0.174099	0.173996
585.12	3.92905	21.8119	47.0687						214.884	658.094	0.174099	0.173996
585.6	4.14752	21.9234	48.125						215.455	657.652	0.173982	0.174009
586.08	3.75	21.7556	47.9876						215.455	657.652	0.173982	0.173947
587.04	3.86937	21.5901	48.634						216	657.232	0.173871	0.173892
587.52	4.00788	21.795	47.5327						215.455	657.652	0.173982	0.173807
587.56	4.0732	21.509	47.6351						215.455	657.652	0.173982	0.173763
588	3.94707	20.3277	47.7917						218.182	655.561	0.173429	0.173732
588.48	4.21059	20.6486	49.0563						217.333	656.209	0.1736	0.173701
588.96	4.09685	20.3986	49.2736						218.667	655.193	0.173331	0.173683
589.44	4.07545	20.7455	48.3086						216.818	656.603	0.173705	0.17364
590.4	4.41441	20.8626	48.1239						216.818	656.603	0.173705	0.173579
590.88	3.80856	20.5259	48.4032						216.818	656.603	0.173705	0.17359
590.92	3.81757	21.0068	47.6858						216.818	656.603	0.173705	0.173571
591.36	3.68694	20.7005	48.9527						217.333	656.209	0.1736	0.173582
591.84	3.78829	20.4595	48.036						218.182	655.561	0.173429	0.173563
592.32	3.78716	20.3446	47.0417						217.674	655.948	0.173531	0.173532
593.28	3.96059	19.5856	48.4268						218.182	655.561	0.173429	0.173461
593.76	3.84572	19.6993	48.3142						218.182	655.561	0.173429	0.173379
593.8	3.84122	20.0259	47.4944						217.674	655.948	0.173531	0.17332
594.24	4.35248	19.6025	48.1453						218.182	655.561	0.173429	0.1733
594.72	4.34009	19.2658	48.6295						220	654.184	0.173064	0.173258
595.2	4.85586	19.3164	47.9167						220.465	653.833	0.172972	0.173238
596.16	4.28378	19.3266	48.6791						220	654.184	0.173064	0.173219
596.64	4.00563	19.3198	47.241						219.07	654.887	0.17325	0.173187
596.68	4.28604	18.9809	47.9155						219.545	654.527	0.173155	0.173127
597.12	3.91892	19.4831	47.205						219.07	654.887	0.17325	0.173117
597.6	4.0991	19.3694	47.0428						219.07	654.887	0.17325	0.173107
598.08	4.05518	18.9797	47.0709						219.07	654.887	0.17325	0.173087
599.04	4.21396	18.0563	47.7196						220.909	653.5	0.172884	0.173046
599.52	3.99662	18.161	47.4854						220.465	653.833	0.172972	0.172986
599.56	3.82995	18.1002	47.9065						220.909	653.5	0.172884	0.172893
600	4.18018	17.6047	48.3998						220.909	653.5	0.172884	0.172801
600.48	4.12162	17.8356	48.17						220.909	653.5	0.172884	0.172761
600.96	4.12838	17.3559	48.0541						222.273	652.48	0.172614	0.172731
601.44	4.68018	17.3164	47.9448						223.256	651.75	0.172421	0.172669
602.4	4.6464	16.9291	47.5462						223.256	651.75	0.172421	0.172648
602.88	4.3491	17.5034	48.1813						220.909	653.5	0.172884	0.172618
602.92	4.1295	17.1847	47.8119						222.273	652.48	0.172614	0.172567
603.36	4.61149	16.5563	47.6059						223.256	651.75	0.172421	0.172515
603.84	4.47635	16.6892	47.455						221.86	652.788	0.172695	0.172493
604.32	4.25563	16.6385	47.6599						222.273	652.48	0.172614	0.172471
605.28	4.44707	16.0766	47.3063						223.256	651.75	0.172421	0.172397
605.76	4.5473	15.8255	48.4065						224.651	650.721	0.172148	0.172315
605.8	4.79505	15.8592	46.5631						224.286	650.99	0.17222	0.172262
606.24	4.93919	15.8007	47.009						224.286	650.99	0.17222	0.172178
606.72	5.07883	15.8176	47.009						224.286	650.99	0.17222	0.172104
607.2	5.09009	15.1926	48.1498						226.047	649.701	0.171878	0.172081
608.16	5.11036	15.1002	47.1903						225.714	649.943	0.171943	0.172059
608.64	5.30518	14.8018	47.0788						225.714	649.943	0.171943	0.172028
608.68	5.21847	15.1509	47.4144						225.714	649.943	0.171943	0.171966
609.12	5.06644	15.5991	47.0259						224.286	650.99	0.17222	0.171905
609.6	5.40203	14.866	47.4426						225.714	649.943	0.171943	0.171888
610.08	4.65878	15.223	47.4313						225.714	649.943	0.171943	0.171858
611.04	5.04167	14.3581	46.9414						227.143	648.905	0.171668	0.171827
611.52	5.26351	14.1014	46.6655						227.143	648.905	0.171668	0.171804
611.56	5.32207	14.1374	46.3018						226.829	649.132	0.171728	0.171682
612	4.92342	14.3953	47.4279						227.143	648.905	0.171668	0.171596
612.48	5.44595	13.893	47.4167						227.143	648.905	0.171668	0.171511
612.96	5.17117	14.2939	45.7376						226.829	649.132	0.171728	0.171451
613.44	5.50225	13.4223	47.527						230	646.856	0.171126	0.171395
614.4	5.82432	13.161	47.1836						229.756	647.029	0.171172	0.171299
614.88	6.01577	12.982	47.1261						229.756	647.029	0.171172	0.171244
614.92	5.84009	12.5439	48.0417						230	646.856	0.171126	0.171158
615.36	5.84347	13.0428	47.2128						229.756	647.029	0.171172	0.171061
615.84	6.19144	12.1881	47.6318						231.429	645.845	0.170858	0.171036
616.32	6.10473	13.0146	46.7444						229.756	647.029	0.171172	0.171041
617.28	5.61486	12.2297	46.723						231.22	645.992	0.170897	0.171016
617.76	6.33559	11.8953	47.536						231.429	645.845	0.170858	0.17099
617.8	6.05518	12.4921	47.4752						231.22	645.992	0.170897	0.170964
618.24	6.26351	12.6194	45.58						229.5	647.212	0.17122	0.170942
618.72	6.04392	12.0957	46.366						231	646.147	0.170938	0.170855
619.2	6.24324	12.0315	46.5822						231.22	645.992	0.170897	0.170801
620.16	5.9223	12.0439	46.1757						231	646.147	0.170938	0.170748
620.64	6.36486	11.4088	46.2218						232.5	645.093	0.17066	0.170757
620.68	6.68468	11.3716	46.545						234	644.049	0.170383	0.170636
621.12	6.60811	11.2128	46.2264						233.846	644.155	0.170411	0.170546
621.6	6.90991	10.8604	46.7297						234	644.049	0.170383	0.170459
622.08	6.1464	11.6745	45.4178						230.769	646.31	0.170982	0.1704
623.04	6.96059	10.4212	46.2894						235.385	643.094	0.170131	0.170376
623.52	7.28153	10.3311	45.75						235.385	643.094	0.170131	0.170348
623.56	7.31644	10.1644	47.1025						235.5	643.014	0.17011	0.170348
624	6.84459	10.5788	45.6948						233.846	644.155	0.170411	0.170325
624.48	6.84459	10.9493	45.4707						233.684	644.268	0.170441	0.170203
624.96	7.36261	10.2872	45.9831						235.385	643.094	0.170131	0.170173
625.44	7.18243	10.5541	45.7725						233.846	644.155	0.170411	0.170173
626.4	6.71171	10.3829	44.4651						235.135	643.265	0.170176	0.170178
626.88	7.57658	10.0743	45.4977						236.757	642.155	0.169882	0.170147
626.92	8.01126	9.76689	45.6757						236.842	642.097	0.169867	0.170052
627.36	7.19482	9.6982	46.3671						235.385	643.094	0.170131	0.169992
627.84	7.33784	9.7455	44.6588						235.263	643.177	0.170153	0.169933
628.32	6.75563	9.8491	45.8829						235.385	643.094	0.170131	0.169867
629.28	7.76914	9.38964	46.0878						238.421	641.029	0.169584	0.169835
629.76	7.80968	9.1723	45.1374						238.378	641.057	0.169592	0.169804
629.8	7.64752	9.52252	45.384						236.757	642.155	0.169882	0.169744
630.24	7.65653	9.3277	46.3119						238.421	641.029	0.169584	0.169681
630.72	8.00901	8.85698	45.4854						238.378	641.057	0.169592	0.169652
631.2	7.69032	9.28266	45.4122						238.378	641.057	0.169592	0.169621
632.16	8.20833	8.94482	45.5957						238.421	641.029	0.169584	0.16962
632.64	8.09234	9.14865	45.295						238.378	641.057	0.169592	0.169587
632.68	7.26914	9.10473	44.982						236.842	642.097	0.169867	0.169556
633.12	8.5045	8.75113	44.259						240	639.97	0.169304	0.169492
633.6	8.34797	8.79279	45.911						238.421	641.029	0.169584	0.169429
634.08	8.09347	8.56644	45.6464						238.421	641.029	0.169584	0.169366
635.04	8.37162	8.31532	45.4336						240	639.97	0.169304	0.169303
635.52	8.89302	8.36824	44.8412						241.622	638.894	0.16902	0.169208
635.56	9.17568	7.93018	45.0315						241.622	638.894	0.16902	0.169177
636	9.13964	7.85248	44.9617						241.622	638.894	0.16902	0.169114
636.48	9.14527	7.50676	45.4347						241.622	638.894	0.16902	0.169051
636.96	8.53604	8.27477	44.6227						241.622	638.894	0.16902	0.16902
637.44	9.12838	7.55068	45.268						241.622	638.894	0.16902	0.16902
638.4	8.92117	7.91441	44.5619						241.622	638.894	0.16902	0.16899
638.88	8.85586	7.7714	45.2827						241.622	638.894	0.16902	0.16899
638.92	9.08896	7.9955	45.3187						241.622	638.894	0.16902	0.168989
639.36	8.94369	8.2241	45.2331						241.622	638.894	0.16902	0.168929
639.84	9.44482	7.49099	44.5878						243.158	637.885	0.168753	0.168869
640.32	9.06644	7.71734	44.8018						241.622	638.894	0.16902	0.168809
641.28	9.35135	7.55405	44.0507						241.667	638.864	0.169012	0.16878
641.76	9.70383	7.13063	45.0552						244.737	636.856	0.168481	0.168717
641.8	9.53829	6.64977	45.0394						244.737	636.856	0.168481	0.168657
642.24	9.50338	6.90766	45.4696						244.737	636.856	0.168481	0.168625
642.72	8.96509	7.32095	44.9538						243.158	637.885	0.168753	0.168562
643.2	10.1419	7.01802	44.2421						244.865	636.773	0.168459	0.168501
644.16	9.90203	7.31757	44.5777						244.737	636.856	0.168481	0.168499
644.64	9.9009	6.88626	43.8975						244.865	636.773	0.168459	0.168443
644.68	9.73086	6.83108	44.1734						244.865	636.773	0.168459	0.168383
645.12	10.0732	6.70833	44.0912						244.865	636.773	0.168459	0.168326
645.6	9.78491	6.88739	43.5946						244.865	636.773	0.168459	0.168298
646.08	10.6374	6.42905	44.7714						247.692	634.956	0.167978	0.168239
647.04	10.7601	5.90315	44.0946						247.895	634.827	0.167944	0.168182
647.52	10.1824	6.14527	44.5282						246.154	635.941	0.168238	0.168099
647.56	10.2601	6.0214	44.0484						246.316	635.837	0.168211	0.168013
648	10.83	5.94369	44.3953						247.895	634.827	0.167944	0.167902
648.48	10.8322	5.74212	43.9944						247.895	634.827	0.167944	0.167839
648.96	11.3547	5.25563	43.9212						249.231	633.978	0.167719	0.167781
649.44	11.3581	5.46059	43.0676						249.474	633.825	0.167678	0.167684
650.4	12	4.68694	43.5327						250.769	633.008	0.167462	0.167566
650.88	12.2387	4.6509	42.884						251.053	632.83	0.167415	0.167479
650.92	11.7421	4.56532	43.2917						251.053	632.83	0.167415	0.167362
651.36	12.1937	4.53041	42.232						251.351	632.642	0.167366	0.16727
651.84	12.2072	4.4741	42.2083						252.632	631.842	0.167154	0.167183
652.32	12.4977	4.31194	41.5687						252.632	631.842	0.167154	0.167099
653.28	12.509	4.40766	41.9606						254.211	630.86	0.166894	0.166992
653.76	12.6836	3.97072	41.661						254.211	630.86	0.166894	0.166876
653.8	12.9865	3.74324	41.9516						254.211	630.86	0.166894	0.166767
654.24	12.8243	3.27477	42.1441						255.385	630.133	0.166702	0.166688
654.72	13.6059	3.18243	41.9741						256.923	629.184	0.166451	0.166602
655.2	13.723	3.34572	41.0608						257.368	628.91	0.166378	0.166545
655.68	13.8581	3.14189	40.6644						257.368	628.91	0.166378	0.16645
656.16	14.0507	2.86374	41.6408						256.923	629.184	0.166451	0.166355
656.64	14.2264	2.81081	41.0743						257.368	628.91	0.166378	0.166262
657.12	13.8502	2.73086	40.7973						257.368	628.91	0.166378	0.166207
657.6	14.6059	2.69369	39.8176						259.459	627.627	0.166039	0.16615
658.08	14.6734	2.52477	40.1453						259.459	627.627	0.166039	0.166083
658.56	15.1633	2.36824	39.8953						260.526	626.973	0.165866	0.165989
659.04	14.5709	2.5259	39.411						260	627.296	0.165951	0.165922
659.52	14.58	1.98423	40.3255						260.526	626.973	0.165866	0.165826
660	15.2128	2.28829	39.223						261.081	626.634	0.165776	0.165757
660.48	15.8581	2.08671	40.0327						262.105	626.007	0.16561	0.165687
660.96	15.4223	2.17455	38.8063						261.081	626.634	0.165776	0.165648
661.44	16.17	1.97635	39.3626						262.703	625.642	0.165514	0.165599
661.92	16.3615	1.90541	38.4516						263.333	625.256	0.165412	0.165549
662.4	16.375	2.08671	37.6791						263.333	625.256	0.165412	0.165478
662.88	16.3885	1.85698	39.1655						262.703	625.642	0.165514	0.165426
663.36	15.9302	1.7545	38.6036						262.703	625.642	0.165514	0.165309
663.84	16.3919	1.81869	38.0056						263.333	625.256	0.165412	0.165238
664.32	17.1194	1.78941	38.2815						265	624.234	0.165141	0.165191
664.8	17.4291	1.56081	38.3727						265	624.234	0.165141	0.165117
665.28	17.8671	1.48198	38.2444						267.568	622.655	0.164723	0.165015
665.76	16.8187	1.28604	37.1779						266.667	623.21	0.16487	0.164913
666.24	17.0642	1.48649	37.7151						265.946	623.653	0.164988	0.164837
666.72	17.7207	1.55631	37.1723						267.429	622.74	0.164746	0.16479
667.2	17.7072	1.28829	37.4324						268.333	622.181	0.164598	0.16473
667.68	17.5597	1.43243	36.9043						268.333	622.181	0.164598	0.164716
668.16	18.3322	1.32883	37.5113						267.568	622.655	0.164723	0.16467
668.64	17.9257	1.49212	37.7928						267.568	622.655	0.164723	0.164566
669.12	18.1712	1.35248	37.2759						268.333	622.181	0.164598	0.164519
669.6	18.0034	1.47635	37.241						268.333	622.181	0.164598	0.164473
670.08	18.6622	1.13176	37.902						269.189	621.65	0.164458	0.164458
670.56	19.7005	1.14752	37.3908						271.667	620.102	0.164048	0.164414
671.04	18.6644	1.1295	37.3727						270	621.146	0.164324	0.164353
671.52	19.0045	0.995495	36.4561						270.857	620.61	0.164182	0.164323
672	18.3333	1.07432	36.2827						269.143	621.679	0.164465	0.164277
672.48	18.7624	1.01351	37.107						270	621.146	0.164324	0.164214
672.96	18.7354	1.14752	36.3502						270.857	620.61	0.164182	0.164198
673.44	19.223	0.943694	37.1273						270	621.146	0.164324	0.16415
673.92	19.1881	1.01689	36.3964						270.857	620.61	0.164182	0.164119
674.4	19.7016	1.15541	35.5113						272.571	619.531	0.163897	0.164055
674.88	20.3007	0.98536	35.7128						272.571	619.531	0.163897	0.16399
675.36	19.7173	1.03604	35.5034						272.571	619.531	0.163897	0.163975
675.84	19.848	0.997748	35.6261						272.571	619.531	0.163897	0.163928
676.32	19.6723	1.13288	35.5811						272.571	619.531	0.163897	0.163896
676.8	20.1194	1.0777	35.3041						273.529	618.922	0.163736	0.163896
677.28	20.3649	0.843468	36.8401						271.667	620.102	0.164048	0.163878
677.76	20.3041	0.884009	35.5991						272.571	619.531	0.163897	0.163827
678.24	20.1419	0.853604	35.7905						272.571	619.531	0.163897	0.163776
678.72	20.1712	0.84009	36.0586						272.571	619.531	0.163897	0.163776
679.2	20.3435	0.931306	34.8649						273.529	618.922	0.163736	0.163722
679.68	20.9381	0.890766	34.7635						275.294	617.79	0.163437	0.163634
680.16	21.3153	0.779279	35.2196						275.294	617.79	0.163437	0.163562
680.64	20.3345	0.880631	35.6881						272.571	619.531	0.163897	0.163511
681.12	20.6779	0.903153	34.4865						276.364	617.096	0.163253	0.16346
681.6	20.7984	0.850225	34.2387						276.364	617.096	0.163253	0.163426
682.08	20.9696	0.782658	33.5867						276.364	617.096	0.163253	0.163347
682.56	21.1543	0.897523	35.205						275.294	617.79	0.163437	0.163327
683.04	21.4459	1.02477	34.7297						275.294	617.79	0.163437	0.163255
683.52	21.205	0.731982	34.5259						275.294	617.79	0.163437	0.163255
684	21.8435	0.795045	33.4437						279.375	615.101	0.162725	0.163255
684.48	21.4279	0.884009	33.7601						276.364	617.096	0.163253	0.163184
684.96	21.3367	0.769144	34.2207						276.364	617.096	0.163253	0.163129
685.44	20.9032	0.920045	33.9009						276.364	617.096	0.163253	0.163095
685.92	21.4516	0.873874	34.241						276.364	617.096	0.163253	0.163039
686.4	22.598	0.780405	33.8705						280	614.678	0.162613	0.163076
686.88	21.6115	0.898649	34.3637						278.182	615.899	0.162936	0.163041
687.36	22.2173	0.63964	35.0687						277.059	616.641	0.163132	0.162982
687.84	22.0248	0.748874	34.4966						278.182	615.899	0.162936	0.162905
688.32	21.3266	0.867117	33.0169						277.5	616.35	0.163056	0.162957
688.8	22.482	0.759009	33.9628						278.182	615.899	0.162936	0.162906
689.28	22.0811	0.762387	32.7342						279.375	615.101	0.162725	0.162725
689.76	22.3784	0.76464	33.7444						278.182	615.899	0.162936
690.24	22.0912	0.852477	33.3896						279.375	615.101	0.162725
690.72	21.8198	0.864865	32.7523						279.375	615.101	0.162725
691.2	22.6171	0.719595	33.2466						281.25	613.824	0.162387
691.68	21.7466	0.745495	32.9482						279.375	615.101	0.162725
692.16	22.2545	0.804054	32.4718						280.645	614.239	0.162497
692.64	21.6869	0.786036	33.7556						278.182	615.899	0.162936
693.12	22.6284	0.859234	32.875						281.25	613.824	0.162387
693.6	22.2444	0.730856	32.8131						279.375	615.101	0.162725
694.08	21.8761	0.760135	33.5755						278.182	615.899	0.162936
694.56	22.3773	0.671171	33.0529						279.375	615.101	0.162725
695.04	22.1351	0.734234	32.536						279.375	615.101	0.162725
695.52	22.2995	0.730856	33.08						279.375	615.101	0.162725
696	21.9032	0.837838	32.9595						279.375	615.101	0.162725
696.48	21.8378	0.873874	32.6892						279.375	615.101	0.162725
696.96	21.7624	0.744369	33.0631						279.375	615.101	0.162725
697.44	22.1948	0.841216	33.1847						279.375	615.101	0.162725
697.92	22.6115	0.734234	34.098						280	614.678	0.162613
698.4	22.3097	0.718468	33.6171						278.182	615.899	0.162936
698.88	22.0811	0.70045	33.0597						279.375	615.101	0.162725
699.36	22.5833	0.663288	33.2849						281.25	613.824	0.162387
699.84	22.4482	0.702703	34.5417						277.059	616.641	0.163132
700.32	22.0248	0.880631	34.0236						278.182	615.899	0.162936
700.8	22.1813	0.697072	34.3502						278.182	615.899	0.162936
701.28	21.8153	0.746622	33.9628						278.182	615.899	0.162936
701.76	21.6059	0.779279	33.5968						278.182	615.899	0.162936
702.24	22.3164	0.762387	33.2354						279.375	615.101	0.162725
702.72	21.973	0.880631	33.0777						279.375	615.101	0.162725
703.2	21.3446	0.867117	32.3356						278.71	615.547	0.162843
703.68	21.9842	0.771396	33.1205						279.375	615.101	0.162725
704.16	22.6869	0.822072	33.8851						280	614.678	0.162613
704.64	22.6081	0.742117	33.1261						281.25	613.824	0.162387
705.12	22.6092	0.751126	32.6453						281.25	613.824	0.162387
705.6	23.6914	0.740991	32.411						284.516	611.523	0.161779
706.08	23.6678	0.731982	32.4572						284.516	611.523	0.161779
706.56	24.2331	0.70045	30.9831						286	610.441	0.161492
707.04	24.759	0.734234	30.8727						288	608.939	0.161095
707.52	25.0529	0.777027	30.7477						288	608.939	0.161095
708	25.6329	0.727477	30.4741						291.724	605.997	0.160317
708.48	25.1273	0.740991	29.4291						291.429	606.238	0.16038
708.96	25.509	0.832207	28.2128						295.556	602.735	0.159454
709.44	27.1486	0.675676	28.8637						295.714	602.594	0.159416
709.92	26.9854	0.664414	28.2128						297.778	600.715	0.158919
710.4	28.0653	0.88964	27.0766						302.222	596.349	0.157764
710.88	30.1329	0.666667	26.6014						306.207	592.008	0.156616
711.36	29.4155	0.634009	26.3784						306.429	591.753	0.156548
711.84	31.0676	0.69482	24.9471						312	584.833	0.154718
712.32	31.4313	0.699324	23.7545						314	582.084	0.153991
712.8	33.2309	0.665541	23.6813						316.875	577.858	0.152873
713.28	33.8457	0.692568	22.5721						320	572.865	0.151551
713.76	34.0495	0.67455	22.1306						321.818	569.752	0.150728
714.24	35.2545	0.772523	22.0304						322.941	567.748	0.150198
714.72	35.5552	0.762387	21.2455						325.714	562.52	0.148815
715.2	35.6892	0.693694	20.6532						325.714	562.52	0.148815
715.68	35.8953	0.738739	20.0135						327.429	559.079	0.147904
716.16	35.8851	0.748874	19.6318						327.429	559.079	0.147904
716.64	35.8682	0.712838	19.33						329.143	555.467	0.146949
717.12	35.9662	0.752252	18.7939						329.143	555.467	0.146949
717.6	36.7511	0.792793	19.0597						330	553.595	0.146454
718.08	36.8142	0.894144	19.4809						330	553.595	0.146454
718.56	37.3164	0.786036	18.5991						330	553.595	0.146454
719.04	37.6881	0.855856	18.3356						332.432	548.031	0.144982
719.52	37.1351	0.792793	17.7838						331.667	549.824	0.145456
720	38.2601	0.938063	16.8221						334.054	544.106	0.143943
720.48	38.4865	0.80518	17.3468						334.054	544.106	0.143943
720.96	37.9122	0.82545	17.125						334.054	544.106	0.143943
721.44	37.7714	0.914414	16.4899						335.676	540	0.142857
721.92	38.6836	0.800676	16.3378						336.316	538.328	0.142415
722.4	38.6577	0.720721	15.8941						336.316	538.328	0.142415
722.88	38.1565	0.811937	15.3885						337.297	535.706	0.141721
723.36	38.1655	0.80518	15.9797						335.676	540	0.142857
723.84	37.402	0.847973	16.5259						333.333	545.872	0.144411
724.32	37.7477	0.827703	16.5935						334.054	544.106	0.143943
724.8	37.4752	0.76464	16.1273						335	541.734	0.143316
725.28	37.1396	0.746622	16.9426						333.333	545.872	0.144411
725.76	37.7635	0.721847	17.0293						334.054	544.106	0.143943
726.24	38.0473	0.774775	16.6419						334.054	544.106	0.143943
726.72	37.8705	0.875	16.8097						334.054	544.106	0.143943
727.2	37.6509	0.847973	16.2849						335.676	540	0.142857
727.68	37.5394	0.818694	16.6453						334.054	544.106	0.143943
728.16	38.2117	0.849099	16.8378						334.054	544.106	0.143943
728.64	37.8153	0.880631	15.3221						337.297	535.706	0.141721
729.12	38.4764	0.70045	15.3345						337.297	535.706	0.141721
729.6	37.1047	0.843468	16.2782						335	541.734	0.143316
730.08	37.1475	0.845721	16.9212						333.333	545.872	0.144411
730.56	37.4887	0.769144	16.4223						335	541.734	0.143316
731.04	37.3908	0.734234	16.4707						335	541.734	0.143316
731.52	36.5248	0.80518	16.2241						335	541.734	0.143316
732	37.9538	0.92455	16.5631						334.054	544.106	0.143943
732.48	37.2703	0.816441	16.9854						333.333	545.872	0.144411
732.96	37.6205	0.769144	17.4257						334.054	544.106	0.143943
733.44	36.8266	0.849099	17.545						331.667	549.824	0.145456
733.92	37.3604	0.945946	17.4234						333.333	545.872	0.144411
734.4	36.8266	0.875	17.1655						333.333	545.872	0.144411
734.88	36.4167	0.789414	17.4842						332.571	547.701	0.144895
735.36	36.6554	0.907658	17.6025						331.667	549.824	0.145456
735.84	37.4133	0.71509	17.4572						333.333	545.872	0.144411
736.32	36.1712	0.797297	16.4764						334.286	543.531	0.143791
736.8	37.3176	0.791667	16.9876						333.333	545.872	0.144411
737.28	36.8457	0.773649	17.0845						333.333	545.872	0.144411
737.76	37.1385	0.856982	16.5563						333.333	545.872	0.144411
738.24	36.7331	0.775901	16.9054						333.333	545.872	0.144411
738.72	37.2827	0.885135	15.9482						335	541.734	0.143316
739.2	37.2601	0.813063	16.8851						333.333	545.872	0.144411
739.68	37.8209	0.81982	15.9088						335.676	540	0.142857
740.16	37.9122	0.808559	16.4426						335.676	540	0.142857
740.64	37.4268	0.775901	17.3694						333.333	545.872	0.144411
741.12	38.5957	0.864865	16.4099						336.316	538.328	0.142415
741.6	37.8142	0.968468	16.3153						335.676	540	0.142857
742.08	37.9032	0.721847	16.2905						335.676	540	0.142857
742.56	38.2838	0.81982	16.0045						335.676	540	0.142857
743.04	38.0743	0.864865	16.6002						334.054	544.106	0.143943
743.52	38.5203	0.81982	17.3919						334.737	542.4	0.143492
744	38.7354	0.797297	16.5338						334.737	542.4	0.143492
744.48	38.4741	0.809685	15.8311						335.676	540	0.142857
744.96	39.2061	0.828829	15.4752						337.895	534.075	0.14129
745.44	39.5541	0.704955	14.7973						338.462	532.502	0.140874
745.92	40.2252	0.746622	14.8412						338.462	532.502	0.140874
746.4	40.1351	0.940315	14.6577						338.462	532.502	0.140874
746.88	39.3581	0.921171	15.2016						337.895	534.075	0.14129
747.36	39.3998	1.08108	15.5732						336.316	538.328	0.142415
747.84	40.1892	0.868243	14.5529						338.462	532.502	0.140874
748.32	39.9628	0.858108	14.9032						338.462	532.502	0.140874
748.8	40.0282	0.887387	14.8739						338.462	532.502	0.140874
749.28	39.6779	0.863739	15.4572						338.462	532.502	0.140874
749.76	39.3468	0.859234	14.4032						339.474	529.633	0.140115
750.24	38.8164	0.751126	15.8896						336.316	538.328	0.142415
750.72	39.1047	0.815315	15.2793						337.895	534.075	0.14129
751.2	38.0214	0.891892	14.7218						337.297	535.706	0.141721
751.68	39.5225	0.808559	14.6509						338.462	532.502	0.140874
752.16	39.5541	0.845721	15.8029						336.923	536.714	0.141988
752.64	39.3592	0.864865	14.4741						339.474	529.633	0.140115
753.12	39.5822	0.953829	14.1475						340	528.109	0.139711
753.6	39.5563	0.984234	13.3086						341.538	523.527	0.138499
754.08	40.2264	0.88964	13.3953						341.538	523.527	0.138499
754.56	39.7624	1.12162	13.3626						341.538	523.527	0.138499
755.04	40.0946	0.943694	12.9482						341.538	523.527	0.138499
755.52	39.75	0.923423	13.5507						340	528.109	0.139711
756	40.7928	0.956081	13.4775						342	522.114	0.138125
756.48	39.8491	0.852477	13.9696						340	528.109	0.139711
756.96	39.8041	0.859234	13.0541						341.538	523.527	0.138499
757.44	40.2432	0.814189	13.1284						341.538	523.527	0.138499
757.92	39.8851	0.890766	14.5214						338.462	532.502	0.140874
758.4	40.1329	0.832207	13.5845						340	528.109	0.139711
758.88	39.2748	0.945946	13.3311						341.053	524.995	0.138887
759.36	39.7444	0.934685	14.6115						338.462	532.502	0.140874
759.84	40.3052	0.804054	14.857						338.462	532.502	0.140874
760.32	39.9865	0.905405	13.8592						340	528.109	0.139711
760.8	39.518	0.997748	14.0507						340	528.109	0.139711
761.28	39.9617	0.925676	13.8998						340	528.109	0.139711
761.76	40.5912	0.907658	13.598						340.5	526.641	0.139323
762.24	40.2624	0.988739	14.0676						340	528.109	0.139711
762.72	40.3953	0.870495	13.2387						341.538	523.527	0.138499
763.2	40.2297	0.891892	14.2748						340	528.109	0.139711
763.68	40.5642	0.789414	14.5687						339	530.986	0.140472
764.16	38.7331	0.90991	13.9065						339.474	529.633	0.140115
764.64	39.9155	0.835586	14.1239						340	528.109	0.139711
765.12	38.8784	0.868243	13.8333						339.474	529.633	0.140115
765.6	39.8829	0.820946	14.6261						338.462	532.502	0.140874
766.08	40.3468	0.933559	13.9617						340	528.109	0.139711
766.56	40.1374	1.14189	13.2691						341.538	523.527	0.138499
767.04	40.5507	1.23874	11.3401						345	512.491	0.13558
767.52	42.0248	1.33446	11.4932						345.366	511.263	0.135255
768	43.1836	1.36599	10.4854						347.143	505.126	0.133631
768.48	43.7489	1.63739	10.107						348.571	499.978	0.132269
768.96	44.625	2.06419	9.09572						350.233	493.742	0.13062
769.44	43.9189	2.32995	9.08671						350	494.632	0.130855
769.92	42.1622	2.70608	8.38288						352.308	485.56	0.128455
770.4	38.5845	3.13514	7.78491						351.667	488.135	0.129136
770.88	33.5743	3.08671	7.46396						352.258	485.761	0.128508
771.36	29.5023	3.28041	7.80743						348.889	498.807	0.13196
771.84	26.2962	3.21734	7.2545						349.565	496.28	0.131291
772.32	19.6385	3.3536	8.11261						342.353	521.022	0.137837
772.8	16.2489	3.30856	9.35248						332.308	548.326	0.14506
773.28	11.4054	2.77252	8.48086						322.5	568.543	0.150408
773.76	9.21622	3.20946	9.09459						300	598.59	0.158357
774.24	7.64977	2.99437	10.1273						282.857	612.705	0.162091
774.72	5.63964	2.73986	10.5439						262.5	625.766	0.165546
775.2	5.59347	2.77815	10.205						265.714	623.796	0.165025
775.68	4.78378	3.17117	11.3694						255	630.371	0.166765
776.16	4.79617	3.65653	12.134						247.5	635.079	0.16801
776.64	4.56306	3.64977	10.7736						248.571	634.396	0.16783
777.12	3.64865	3.72072	10.7387						240	639.97	0.169304
777.6	3.56419	3.88739	11.3243						240	639.97	0.169304
778.08	3.23311	4.11149	11.7196						233.333	644.512	0.170506
778.56	3.70383	4.9009	11.8682						232.5	645.093	0.17066
779.04	3.61712	5.6036	11.8559						225	650.465	0.172081
779.52	6.27815	8.72072	12.6284						214.286	658.557	0.174221
780	11.6723	13.4583	14.3367						210	661.916	0.17511
780.48	18	17.42	14.9133						40	842.052	0.222765
780.96	23.9876	20.7759	16.5135						34.2857	861.56	0.227926
781.44	29.8626	25.4459	16.143						38.5714	846.66	0.223984
781.92	32.3581	25.0732	17.3288						32	870.207	0.230213
782.4	32.0518	26.9381	17.2365						40	842.052	0.222765
782.88	33.1273	27.6194	17.3502						41.25	838.16	0.221735
783.36	31.1745	25.5833	16.0349						40	842.052	0.222765
783.84	30.5631	26.7804	17.5743						41.5385	837.279	0.221502
784.32	28.7421	24.8514	16.2849						41.5385	837.279	0.221502
784.8	28.1509	24.9065	17.9685						42	835.885	0.221134
785.28	26.5518	23.7466	16.4279						43.6364	831.075	0.219861
785.76	28.607	25.8908	16.8243						45	827.223	0.218842
786.24	28.1791	24.5327	17.0642						43.6364	831.075	0.219861
786.72	27.5901	25.5552	17.1982						49.0909	816.472	0.215998
787.2	28.8975	25.8221	17.1509						45	827.223	0.218842
787.68	30.455	27.286	18.8153						43.6364	831.075	0.219861
788.16	33.9516	29.0473	19.08						40	842.052	0.222765
788.64	40.9651	34.5631	20.1993						42.8571	833.339	0.22046
789.12	51.7128	43.0901	28.4088						37.5	850.231	0.224929
789.6	54.4223	47.4392	33.3604						40	842.052	0.222765
790.08	52.4245	49.1881	37.7748						47.1429	821.445	0.217314
790.56	53.5788	50.0068	38.5236						44	830.034	0.219586
791.04	53.1115	49.8209	37.6892						48	819.225	0.216726
791.52	53.518	49.1678	37.4527						42.3529	834.83	0.220854
792	54.1059	49.6802	36.2917						46.6667	822.701	0.217646
792.48	53.3964	49.7905	36.5101						48.75	817.324	0.216223
792.96	52.1464	49.2793	35.5372						48.75	817.324	0.216223
793.44	50.6036	47.5991	36.0068						48	819.225	0.216726
793.92	51.518	47.2331	34.0068						43.3333	831.95	0.220093
794.4	47.982	45.875	34.7331						50.7692	812.39	0.214918
794.88	47.3615	45.3277	33.4459						51.4286	810.836	0.214507
795.36	42.7354	41.8221	29.6982						55.3846	802.068	0.212187
795.84	40.3401	39.6622	29.9786						60	792.948	0.209775
796.32	40.0293	38.5056	27.6779						55	802.881	0.212402
796.8	34.643	35.5732	24.9977						65.4545	783.52	0.207281
797.28	37.3468	34.4786	22.518						47.1429	821.445	0.217314
797.76	36.0349	33.3108	20.7252						48	819.225	0.216726
798.24	40.4054	36.3694	21.705						46.6667	822.701	0.217646
798.72	44.4381	41.9133	26.0405						53.3333	806.499	0.213359
799.2	48.411	44.5811	27.3559						51.4286	810.836	0.214507
799.68	50.5856	47.0034	32.0023						47.3684	820.856	0.217158
800.16	48.7455	46.7646	33.6937						52	809.512	0.214157
800.64	48.6318	46.8187	31.5158						52.9412	807.374	0.213591
801.12	45.6036	45.2421	31.8818						55.7143	801.379	0.212005
801.6	41.3908	41.0034	29.7545						60	792.948	0.209775
802.08	38.473	38.9054	28.3964						65.4545	783.52	0.207281
802.56	37.2984	37.4336	25.0473						60	792.948	0.209775
803.04	34.6363	33.7005	22.6971						55	802.881	0.212402
803.52	30.8536	30.0811	18.9426						55	802.881	0.212402
804	28.8086	28.759	18.5023						60	792.948	0.209775
804.48	26.7883	27.6475	18.42						66	782.65	0.20705
804.96	25.7151	26.7365	18.2579						66.6667	781.603	0.206773
805.44	23.9347	25.6059	17.3018						73.3333	772.065	0.20425
805.92	24.5349	26.357	17.1227						66.6667	781.603	0.206773
806.4	24.2173	25.4448	16.5169						67.5	780.32	0.206434
806.88	26.3277	26.8142	16.723						66	782.65	0.20705
807.36	32.1892	29.0968	16.2489						48.75	817.324	0.216223
807.84	36.9707	34.0327	18.6216						50	814.238	0.215407
808.32	45.1937	39.8705	21.3896						47.5	820.514	0.217067
808.8	50.2376	42.9459	22.1903						45	827.223	0.218842
809.28	52.2748	44.4167	23.2489						43.4483	831.617	0.220005
809.76	53.3345	45.4009	23.3975						44	830.034	0.219586
810.24	53.634	46.3311	23.9516						44	830.034	0.219586
810.72	54.3795	46.1374	23.67						44	830.034	0.219586
811.2	53.4257	44.3761	24.1971						41.3793	837.764	0.221631
811.68	53.5687	45.67	24.4122						44	830.034	0.219586
812.16	53.1014	44.8255	24.3401						43.4483	831.617	0.220005
812.64	49.7038	43.4809	20.991						45.5172	825.798	0.218465
813.12	48.4583	41.6993	21.8367						46.1538	824.071	0.218008
813.6	46.8502	39.6205	21.3063						43.8462	830.473	0.219702
814.08	45.7601	39.8502	22.5011						44.3478	829.048	0.219325
814.56	46.4223	39.3119	20.8378						43.2	832.337	0.220195
815.04	45.6509	38.3063	21.0777						40.8	839.546	0.222102
815.52	46.1869	40.027	21.9955						45	827.223	0.218842
816	47.3052	40.0405	22.7399						42.5	834.393	0.220739
816.48	50.1633	42.3806	23.8322						41.5385	837.279	0.221502
816.96	53.3649	43.9471	24.7568						40.7143	839.812	0.222173
817.44	53.3727	45.7061	27.0743						43.8462	830.473	0.219702
817.92	55.9189	46.9966	26.634						41.3793	837.764	0.221631
818.4	57.1599	47.9752	26.9977						42	835.885	0.221134
818.88	57.5766	47.7297	26.6014						40.6452	840.027	0.222229
819.36	57.2354	47.5315	26.0529						42.5806	834.154	0.220676
819.84	57.2297	48.2264	26.741						42	835.885	0.221134
820.32	56.6284	46.839	25.0146						41.25	838.16	0.221735
820.8	55.8818	47.2759	27.0068						41.3793	837.764	0.221631
821.28	56.2207	46.223	26.1273						40	842.052	0.222765
821.76	55.1464	44.7691	25.2782						40	842.052	0.222765
822.24	55.0394	45.3829	24.2207						40.6452	840.027	0.222229
822.72	54.3131	45.357	24.8378						41.3793	837.764	0.221631
823.2	53.7624	45.1813	27.0935						40	842.052	0.222765
823.68	50.0191	44.0721	28.0045						43.6364	831.075	0.219861
824.16	48.9617	43.3052	28.3322						42.8571	833.339	0.22046
824.64	25.0811	28.4358	31.1036						210	661.916	0.17511
825.12	13.0586	16.3795	21.4561						217.5	656.081	0.173567
825.6	16.1982	21.0068	26.8164						212.727	659.771	0.174543
826.08	22.6982	27.7072	29.9786						197.143	672.298	0.177857
826.56	15.9775	19.9189	23.3941						205.714	665.332	0.176014
827.04	13.7444	17.7241	20.9718						205.714	665.332	0.176014
827.52	20.0991	24.8198	26.8277						197.143	672.298	0.177857
828	24.4482	28.8919	32.0574						202.5	667.926	0.1767
828.48	24.1903	28.7962	30.8367						197.143	672.298	0.177857
828.96	14.8367	18.8446	23.2365						210	661.916	0.17511
829.44	17.2354	17.2241	12.8243						60	792.948	0.209775
829.92	20.8795	21.9279	17.991						75	769.92	0.203683
830.4	17.8255	20.1318	18.955						150	710.178	0.187878
830.88	15.2297	16.8446	17.6171						200	669.96	0.177238
831.36	10.1757	11.3525	13.0901						220	654.184	0.173064
831.84	9.06419	10.5698	12.0304						200	669.96	0.177238
832.32	5.75225	6.32995	7.88626						240	639.97	0.169304
832.8	5.30405	6.39414	5.97297						180	686.457	0.181602
833.28	4.77703	5.57545	6.20495						180	686.457	0.181602
833.76	3.55405	4.52252	4.72523						180	686.457	0.181602
834.24	2.63063	3.31644	3.81419						240	639.97	0.169304
834.72	2.14865	2.54842	2.9482						180	686.457	0.181602
835.2	1.78716	1.87275	2.28041						0	1059	0.280159
835.68	1.33446	1.2241	1.44257						0	1059	0.280159
836.16	1.18806	1.18806	1.18806						0	1059	0.280159
836.64	1.01351	1.07545	1.0473						0	1059	0.280159
837.12	1.06532	1.08108	1.07883						0	1059	0.280159
837.6	0.929054	0.935811	0.942568						0	1059	0.280159
838.08	0.858108	0.912162	1.24324						0	1059	0.280159
838.56	0.887387	0.887387	0.887387						0	1059	0.280159
839.04	0.900901	0.900901	0.900901						0	1059	0.280159
839.52	0.844595	0.844595	0.844595						0	1059	0.280159
840	1.01464	1.01464	1.01464						0	1059	0.280159
840.48	0.841216	0.899775	0.755631						0	1059	0.280159
840.96	0.875	0.843468	0.852477						0	1059	0.280159
841.44	0.922297	0.922297	1.30068						0	1059	0.280159
841.92	0.90991	0.90991	0.90991						0	1059	0.280159
842.4	0.802928	0.810811	0.916667						0	1059	0.280159
842.88	0.872748	1.05518	0.844595						0	1059	0.280159
843.36	0.935811	0.935811	0.935811						0	1059	0.280159
843.84	0.906532	0.85473	0.920045						0	1059	0.280159
844.32	0.823198	0.823198	0.823198						0	1059	0.280159
844.8	0.918919	0.945946	0.878378						0	1059	0.280159
845.28	0.906532	0.906532	0.906532						0	1059	0.280159
845.76	0.977477	0.97973	0.986486						0	1059	0.280159
846.24	0.945946	0.936937	0.89527						0	1059	0.280159
846.72	0.810811	0.810811	0.851351						0	1059	0.280159
847.2	0.782658	0.782658	0.782658						0	1059	0.280159
847.68	0.816441	0.816441	0.816441						0	1059	0.280159
848.16	0.798423	0.798423	0.798423						0	1059	0.280159
848.64	0.733108	0.733108	0.733108						0	1059	0.280159
849.12	0.845721	0.845721	0.859234						0	1059	0.280159
849.6	0.781532	0.800676	0.759009						0	1059	0.280159
850.08	0.877252	0.877252	0.926802						0	1059	0.280159
850.56	0.96509	0.96509	0.96509						0	1059	0.280159
851.04	0.875	0.816441	0.834459						0	1059	0.280159
851.52	0.827703	0.827703	0.827703						0	1059	0.280159
852	0.842342	0.842342	0.842342						0	1059	0.280159
852.48	0.906532	0.94482	0.859234						0	1059	0.280159
852.96	0.970721	0.977477	0.977477						0	1059	0.280159
853.44	0.931306	0.958333	0.890766						0	1059	0.280159
853.92	0.826577	0.826577	0.826577						0	1059	0.280159
854.4	0.832207	0.832207	0.832207						0	1059	0.280159
854.88	0.804054	0.804054	0.804054						0	1059	0.280159
855.36	0.943694	0.952703	0.945946						0	1059	0.280159
855.84	0.94482	0.94482	0.953829						0	1059	0.280159
856.32	1.13514	1.13514	1.13514						0	1059	0.280159
856.8	0.780405	0.780405	0.917793						0	1059	0.280159
857.28	0.869369	0.869369	0.869369						0	1059	0.280159
857.76	0.907658	0.918919	0.890766						0	1059	0.280159
858.24	0.824324	0.824324	0.824324						0	1059	0.280159
858.72	0.903153	0.853604	0.862613						0	1059	0.280159
859.2	0.922297	0.922297	0.922297						0	1059	0.280159
859.68	0.891892	0.891892	0.891892						0	1059	0.280159
860.16	0.757883	0.760135	0.85473						0	1059	0.280159
860.64	0.932432	0.804054	0.82545						0	1059	0.280159
861.12	0.933559	0.933559	0.933559						0	1059	0.280159
861.6	0.80518	0.811937	0.793919						0	1059	0.280159
862.08	0.88964	0.88964	0.88964						0	1059	0.280159
862.56	0.898649	0.900901	0.896396						0	1059	0.280159
863.04	0.906532	0.921171	0.886261						0	1059	0.280159
863.52	0.931306	1.01239	0.861486						0	1059	0.280159
864	0.967342	0.971847	0.98536						0	1059	0.280159
864.48	1.01689	1.03266	0.990991						0	1059	0.280159
864.96	0.92455	0.92455	0.92455						0	1059	0.280159
865.44	0.947072	0.947072	0.987613						0	1059	0.280159
865.92	0.84009	0.84009	0.84009						0	1059	0.280159
866.4	0.850225	0.850225	0.850225						0	1059	0.280159
866.88	0.980856	0.980856	0.980856						0	1059	0.280159
867.36	0.893018	0.893018	0.893018						0	1059	0.280159
867.84	0.921171	0.925676	0.970721						0	1059	0.280159
868.32	0.934685	0.934685	0.934685						0	1059	0.280159
868.8	0.862613	0.869369	0.896396						0	1059	0.280159
869.28	0.986486	0.986486	0.986486						0	1059	0.280159
869.76	0.82545	0.82545	0.898649						0	1059	0.280159
870.24	0.831081	0.837838	0.81982						0	1059	0.280159
870.72	0.894144	0.905405	0.879505						0	1059	0.280159
871.2	0.845721	0.845721	0.845721						0	1059	0.280159
871.68	0.93018	0.952703	0.905405						0	1059	0.280159
872.16	0.93018	0.945946	0.906532						0	1059	0.280159
872.64	1.05743	1.05743	1.05743						0	1059	0.280159
873.12	0.834459	0.834459	0.834459						0	1059	0.280159
873.6	1.05405	1.05405	1.09009						0	1059	0.280159
874.08	0.905405	0.746622	0.797297						0	1059	0.280159
874.56	0.864865	0.871622	0.880631						0	1059	0.280159
875.04	0.875	0.875	0.875						0	1059	0.280159
875.52	0.971847	1.03604	0.890766						0	1059	0.280159
876	0.893018	0.893018	0.893018						0	1059	0.280159
876.48	0.977477	1.00901	0.923423						0	1059	0.280159
876.96	0.78491	0.78491	0.78491						0	1059	0.280159
877.44	0.719595	0.719595	0.719595						0	1059	0.280159
877.92	0.798423	0.811937	0.80518						0	1059	0.280159
878.4	0.900901	0.921171	0.878378						0	1059	0.280159
878.88	0.81982	0.831081	0.808559						0	1059	0.280159
879.36	0.798423	0.798423	0.843468						0	1059	0.280159
879.84	0.827703	0.827703	0.827703						0	1059	0.280159
880.32	0.94482	0.920045	0.917793						0	1059	0.280159
880.8	0.921171	0.911036	0.912162						0	1059	0.280159
881.28	0.911036	0.911036	1.03266						0	1059	0.280159
881.76	0.869369	0.869369	0.869369						0	1059	0.280159
882.24	0.974099	0.974099	0.974099						0	1059	0.280159
882.72	0.945946	0.863739	0.887387						0	1059	0.280159
883.2	0.85473	0.873874	0.855856						0	1059	0.280159
883.68	0.907658	0.921171	0.894144						0	1059	0.280159
884.16	0.890766	0.890766	0.890766						0	1059	0.280159
884.64	0.85473	0.870495	0.849099						0	1059	0.280159
885.12	0.905405	0.905405	0.905405						0	1059	0.280159
885.6	0.916667	0.916667	0.957207						0	1059	0.280159
886.08	0.865991	0.865991	0.865991						0	1059	0.280159
886.56	0.85473	0.795045	0.814189						0	1059	0.280159
887.04	0.852477	0.852477	0.852477						0	1059	0.280159
887.52	0.773649	0.810811	0.759009						0	1059	0.280159
888	0.942568	0.942568	1.01464						0	1059	0.280159
888.48	0.810811	0.810811	1.01351						0	1059	0.280159
888.96	0.743243	0.743243	0.743243						0	1059	0.280159
889.44	0.724099	0.724099	0.724099						0	1059	0.280159
889.92	0.851351	0.851351	0.851351						0	1059	0.280159
890.4	0.916667	0.921171	0.907658						0	1059	0.280159
890.88	0.877252	0.877252	0.886261						0	1059	0.280159
891.36	1.55293	1.96847	2.08784						0	1059	0.280159
891.84	1.34234	1.74662	2.18468						180	686.457	0.181602
892.32	42.8333	4.28491	10.1554						350.769	491.668	0.130071
892.8	21	0.755631	34.2984						276.364	617.096	0.163253
893.28	12.6441	3.00901	46.3131						253.953	631.019	0.166936
893.76	5.96622	10.0743	51.6374						234.783	643.508	0.17024
894.24	4.78041	16.8108	53.4527						225	650.465	0.172081
894.72	4.02928	22.2376	53.2016						217.959	655.731	0.173474
895.2	4.36374	26.0349	52.7804						213.061	659.51	0.174474
895.68	4.93018	29.018	52.0529						209.362	662.421	0.175244
896.16	5.22185	31.732	52.0169						205.532	665.478	0.176052
896.64	5.25563	33.5011	50.259						201.333	668.874	0.176951
897.12	5.29842	35.1194	50.2083						200	669.96	0.177238
897.6	5.57995	36.6036	49.6216						197.727	671.819	0.17773
898.08	5.98423	38.4887	49.5642						196.364	672.938	0.178026
898.56	5.80068	38.661	50.4426						195	674.06	0.178323
899.04	6.14527	39.6115	51.0338						194.667	674.335	0.178395
899.52	6.61261	41.8446	50.1205						191.163	677.227	0.179161
900	6.66329	42.0236	48.9955						190	678.189	0.179415
900.48	6.20495	42.8435	48.4797						187.143	680.554	0.180041
900.96	6.43919	42.8468	49.3288						188.372	679.536	0.179771
901.44	6.27928	43.3333	47.857						187.143	680.554	0.180041
901.92	5.93356	43.7534	48.5541						186.977	680.691	0.180077
902.4	6.625	44.0315	47.6396						185.854	681.621	0.180323
902.88	6.66104	44.4775	48.0541						185.854	681.621	0.180323
903.36	6.82095	44.3401	48.6273						187.143	680.554	0.180041
903.84	6.89977	44.3604	48.7872						187.143	680.554	0.180041
904.32	6.51014	43.9921	49.4516						187.143	680.554	0.180041
904.8	7.23761	45.2511	49.0056						185.714	681.736	0.180354
905.28	7.00563	45.7173	49.4234						184.286	682.918	0.180666
905.76	7.36712	46.7151	49.1396						182.857	684.1	0.180979
906.24	7.32207	45.8142	49.3941						184.286	682.918	0.180666
906.72	7.51351	45.5766	49.6239						185.714	681.736	0.180354
907.2	7.40991	46.2579	48.9595						184.286	682.918	0.180666
907.68	6.81644	45.5597	49.4234						184.286	682.918	0.180666
908.16	6.5045	46.6588	48.3525						181.463	685.251	0.181283
908.64	6.96847	46.366	47.9775						182.927	684.042	0.180963
909.12	6.50113	46.3074	47.884						182.927	684.042	0.180963
909.6	7.04955	46.4876	48.2083						182.927	684.042	0.180963
910.08	7.20721	46.768	47.0327						180	686.457	0.181602
910.56	7.11712	46.67	47.9865						181.463	685.251	0.181283
911.04	6.93806	46.6554	47.6182						181.463	685.251	0.181283
911.52	6.81306	47.0597	48.6441						182.857	684.1	0.180979
912	7.35923	47.5642	47.6903						180	686.457	0.181602
912.48	7.45383	47.4257	47.6363						181.463	685.251	0.181283
912.96	7.88964	48.1284	47.5101						180	686.457	0.181602
913.44	7.51126	47.4155	47.9268						181.5	685.22	0.181275
913.92	7.89865	46.9887	48						181.5	685.22	0.181275
914.4	7.43806	47.143	48.2646						181.463	685.251	0.181283
914.88	7.45383	48.0327	47.7005						180	686.457	0.181602
915.36	7.32545	48.2624	47.6554						180	686.457	0.181602
915.84	6.47748	47.4178	47.259						180	686.457	0.181602
916.32	7.53266	47.6104	47.0619						178.5	687.692	0.181929
916.8	7.59234	46.9876	47.6137						181.5	685.22	0.181275
917.28	7.58446	47.8074	47.0484						178.5	687.692	0.181929
917.76	7.26689	47.6115	47.6723						180	686.457	0.181602
918.24	6.78941	48.1239	47.2725						178.537	687.662	0.181921
918.72	7.96059	47.9223	49.1971						181.463	685.251	0.181283
919.2	7.74212	48.5124	48.3953						178.537	687.662	0.181921
919.68	8.14302	48.5541	48.9955						180	686.457	0.181602
920.16	7.96171	47.9426	48.7489						181.463	685.251	0.181283
920.64	7.5214	47.7917	47.4448						178.5	687.692	0.181929
921.12	7.92117	48.8705	47.9595						178.537	687.662	0.181921
921.6	7.46847	48.518	47.8885						178.571	687.633	0.181914
922.08	7.56419	48.0405	47.9707						180	686.457	0.181602
922.56	7.32995	47.7038	47.509						180	686.457	0.181602
923.04	7.88176	48.2387	47.6047						180	686.457	0.181602
923.52	7.18131	47.545	46.8739						178.537	687.662	0.181921
924	7.64977	48.3986	47.2804						178.5	687.692	0.181929
924.48	7.56194	48.2241	48.08						180	686.457	0.181602
924.96	7.69595	48.6419	47.4313						177.073	688.864	0.182239
925.44	7.81194	48.7455	47.7669						178.537	687.662	0.181921
925.92	7.73198	48.5822	48.2601						178.537	687.662	0.181921
926.4	7.94707	48.5225	47.7173						178.537	687.662	0.181921
926.88	8.00338	48.714	48.4932						178.537	687.662	0.181921
927.36	7.94144	48.2894	47.4426						178.5	687.692	0.181929
927.84	8.07883	48.3311	47.2905						178.5	687.692	0.181929
928.32	7.38063	48.2613	47.9133						180	686.457	0.181602
928.8	7.60698	48.3649	47.3288						178.5	687.692	0.181929
929.28	7.51014	48.7511	47.5056						178.537	687.662	0.181921
929.76	7.73311	48.5766	46.545						177.073	688.864	0.182239
930.24	7.33221	48.5563	47.0079						177.143	688.807	0.182224
930.72	7.47748	48.0664	47.2016						178.537	687.662	0.181921
931.2	7.16779	48.0191	47.3018						178.537	687.662	0.181921
931.68	7.16892	47.7782	48.1622						180	686.457	0.181602
932.16	7.68243	48.7421	47.7984						178.537	687.662	0.181921
932.64	8.04842	48.366	48.8401						181.463	685.251	0.181283
933.12	7.95495	48.5056	47.5495						178.537	687.662	0.181921
933.6	8.16779	48.6081	48.8345						180	686.457	0.181602
934.08	7.57432	48.9809	47.0056						177.073	688.864	0.182239
934.56	8.24324	48.4966	47.161						178.5	687.692	0.181929
935.04	7.69032	48.9347	48.5158						180	686.457	0.181602
935.52	7.75225	49.0923	48.018						178.537	687.662	0.181921
936	7.98086	48.2928	47.455						178.5	687.692	0.181929
936.48	8.22523	48.0045	46.652						178.5	687.692	0.181929
936.96	6.81869	48.9336	46.8649						177.143	688.807	0.182224
937.44	7.63401	48.384	47.2725						178.5	687.692	0.181929
937.92	7.00113	48.5214	46.2849						175.714	689.977	0.182534
938.4	7.44707	49.0338	47.1092						177.143	688.807	0.182224
938.88	6.84347	48.0101	45.4155						175.61	690.062	0.182556
939.36	6.38739	47.0541	46.795						180	686.457	0.181602
939.84	6.55631	46.8784	46.7815						180	686.457	0.181602
940.32	6.43919	47.1351	45.9595						178.537	687.662	0.181921
940.8	6.46171	47.0574	46.107						178.537	687.662	0.181921
941.28	6.18018	47.6025	45.6847						177.143	688.807	0.182224
941.76	6.64077	46.9144	45.6126						178.5	687.692	0.181929
942.24	6.55968	47.2556	46.0079						178.5	687.692	0.181929
942.72	6.48198	47.3221	45.848						178.537	687.662	0.181921
943.2	6.59122	46.6644	45.9673						178.5	687.692	0.181929
943.68	6.57995	46.8423	46.0293						178.5	687.692	0.181929
944.16	6.77477	46.3851	46.3277						180	686.457	0.181602
944.64	6.55405	47.1712	44.9392						177	688.924	0.182255
945.12	6.62162	46.7714	45.9358						178.5	687.692	0.181929
945.6	6.09347	46.8885	45.9133						178.537	687.662	0.181921
946.08	6.43131	47.7354	45.8581						177.143	688.807	0.182224
946.56	6.38626	47.8378	46.0811						177.143	688.807	0.182224
947.04	8.37838	48.8727	47.955						178.537	687.662	0.181921
947.52	7.98986	49.2455	47.0878						177.073	688.864	0.182239
948	7.61712	49.1543	47.9775						178.537	687.662	0.181921
948.48	8.08108	48.5597	48.4955						178.537	687.662	0.181921
948.96	6.50563	49.3119	46.2342						175.714	689.977	0.182534
949.44	6.66441	46.6734	45.9583						178.5	687.692	0.181929
949.92	6.44032	46.9696	46.0158						178.537	687.662	0.181921

## Sheet: color analysis 2. run
Color analysis 2. run
t [s]	R	G	B		pixel marking the rectangle:				H	r [nm]	∆n	∆n smoothed over 10 points	error [%]
0.48	7.20066	49.2412	43.0132						171.429	693.467	0.183457	0.183457	4.77469
0.96	7.63925	48.6458	43.7632			pixel1	pixel2		172.683	692.449	0.183188	0.183382
1.44	7.5943	49.0219	43.0768		x	885	921		171.22	693.636	0.183502	0.183367
1.92	7.60526	49.1042	42.7412		y	351	374		171.22	693.636	0.183502	0.183399
2.4	7.57785	49.0329	43.5471						172.683	692.449	0.183188	0.183422
2.88	7.19956	48.852	42.8947						171.429	693.467	0.183457	0.183392
3.36	7.79057	49.352	43.4836						171.22	693.636	0.183502	0.183427
3.84	7.89583	49.4452	43.1491						171.22	693.636	0.183502	0.183427
4.32	8.17215	49.3081	43.1743						171.22	693.636	0.183502	0.183427
4.8	7.68311	49.4342	43.7741						172.683	692.449	0.183188	0.183457
5.28	8.07566	49.4846	43.3202						171.22	693.636	0.183502	0.183491
5.76	7.54715	49.1656	43.3509						171.22	693.636	0.183502	0.18352
6.24	7.6261	49.3487	42.9046						171.22	693.636	0.183502	0.183549
6.72	7.31908	49.4309	43.0154						171.429	693.467	0.183457	0.183549
7.2	7.28947	49.3838	42.2851						170	694.622	0.183762	0.183584
7.68	7.62061	49.8355	42.8279						170	694.622	0.183762	0.183579
8.16	7.22149	49.2511	42.3882						170	694.622	0.183762	0.183608
8.2	7.43421	48.2544	42.4693						171.22	693.636	0.183502	0.183608
8.64	7.75	49.3311	42.7182						171.22	693.636	0.183502	0.183608
9.6	7.38268	48.6579	43.4276						171.429	693.467	0.183457	0.183544
10.08	7.98575	49.602	43.3279						170	694.622	0.183762	0.18348
10.12	7.67434	48.9189	43.1272						171.22	693.636	0.183502	0.183416
10.56	7.4693	49.3958	43.4737						171.429	693.467	0.183457	0.183451
11.04	7.65789	49.3607	44.1776						172.683	692.449	0.183188	0.183446
11.52	8.11952	49.2961	44.0625						172.683	692.449	0.183188	0.183474
12	7.51206	49.3037	43.7489						172.683	692.449	0.183188	0.18348
12.48	7.67215	49.0768	42.3586						169.756	694.818	0.183814	0.183475
12.96	7.40132	48.9507	43.375						171.429	693.467	0.183457	0.18348
13.44	7.26645	49.8344	43.2368						170.233	694.434	0.183713	0.18351
13.92	7.57346	49.1546	42.3728						169.756	694.818	0.183814	0.183545
14.4	7.29825	49.0285	42.8103						171.429	693.467	0.183457	0.18357
14.88	7.64583	48.8487	43.4748						171.22	693.636	0.183502	0.183564
15.36	7.38925	49.3805	42.8871						171.429	693.467	0.183457	0.18353
15.84	7.71601	49.386	42.7303						171.22	693.636	0.183502	0.183507
16.32	6.93969	49.5965	43.5746						171.628	693.305	0.183414	0.183437
16.8	7.58882	49.6162	42.9024						170	694.622	0.183762	0.183437
17.28	7.48136	49.4331	44.1908						172.857	692.307	0.18315	0.183402
17.76	7.81031	48.5735	43.0998						171.22	693.636	0.183502	0.183407
18.72	7.52412	48.9572	43.7434						172.683	692.449	0.183188	0.18343
19.2	7.46491	48.6678	43.4211						171.429	693.467	0.183457	0.183435
19.24	7.65789	49.2248	43.7708						172.683	692.449	0.183188	0.183401
19.68	7.56469	49.3344	43.2423						171.22	693.636	0.183502	0.183435
20.16	7.42215	49.5241	42.9704						170.233	694.434	0.183713	0.183459
20.64	7.31031	48.9967	42.6393						171.429	693.467	0.183457	0.183489
21.12	7.17434	49.3136	43.3465						171.429	693.467	0.183457	0.183484
21.6	7.23136	49.1963	43.0384						171.429	693.467	0.183457	0.183519
22.08	7.17434	49.7303	43.1305						170.233	694.434	0.183713	0.183519
22.56	7.03838	49.443	43.1195						171.429	693.467	0.183457	0.183461
23.04	7.02632	50.0735	43.6502						171.628	693.305	0.183414	0.183465
23.52	7.66118	48.8542	43.2917						171.22	693.636	0.183502	0.183499
24	7.72149	49.2336	43.4057						171.22	693.636	0.183502	0.183533
24.48	8.04386	49.0406	44.0526						172.683	692.449	0.183188	0.183533
24.96	7.7489	49.2971	43.2226						171.22	693.636	0.183502	0.183503
25.44	7.83443	50.205	43.3388						170	694.622	0.183762	0.183508
25.92	7.97697	49.6009	43.3947						170	694.622	0.183762	0.183503
26.4	7.42325	49.5132	43.295						170.233	694.434	0.183713	0.183498
26.88	7.61732	48.8465	44.3794						172.683	692.449	0.183188	0.183494
27.36	7.47259	49.0548	43.2149						171.429	693.467	0.183457	0.183459
27.84	7.3443	49.2686	42.9803						171.429	693.467	0.183457	0.183395
28.32	7.28289	48.693	43.0998						171.429	693.467	0.183457	0.18339
28.8	7.44737	48.5855	43.7314						172.857	692.307	0.18315	0.183357
29.28	7.56031	49.2555	43.5208						172.683	692.449	0.183188	0.183352
29.76	7.69298	48.8991	43.9375						172.683	692.449	0.183188	0.183357
30.24	7.18421	49.8158	43.3366						170.233	694.434	0.183713	0.183328
30.72	7.40351	49.5296	43.9134						171.628	693.305	0.183414	0.183298
31.2	7.75219	50.3136	44.7105						172.857	692.307	0.18315	0.183302
31.68	8.12171	49.4846	43.4024						171.22	693.636	0.183502	0.183302
32.64	7.76645	48.8136	43.7237						172.683	692.449	0.183188	0.183337
33.16	7.51316	49.3575	43.955						172.683	692.449	0.183188	0.183313
33.6	7.80263	49.2588	44.0899						172.683	692.449	0.183188	0.183323
34.08	7.88925	49.4474	43.6985						172.683	692.449	0.183188	0.183357
34.12	7.94298	49.3465	43.1732						171.22	693.636	0.183502	0.183352
34.56	7.74671	48.6042	42.7675						171.22	693.636	0.183502	0.183387
35.04	7.52083	48.9857	42.7292						171.22	693.636	0.183502	0.183422
35.52	7.4682	49.1689	43.1075						171.429	693.467	0.183457	0.183422
36	7.16557	48.8311	43.2807						171.429	693.467	0.183457	0.183457
36.96	7.82018	49.443	42.9485						171.22	693.636	0.183502	0.183422
37.44	7.66118	49.4145	43.3388						171.22	693.636	0.183502	0.183383
37.48	8.0307	48.8015	43.9726						172.683	692.449	0.183188	0.183412
37.92	7.75548	49.0526	43.3169						171.22	693.636	0.183502	0.183382
38.4	7.99781	48.9134	43.8728						172.683	692.449	0.183188	0.183416
38.88	7.47807	49.1458	44.2248						172.857	692.307	0.18315	0.183411
39.36	7.98794	49.9759	43.2094						170	694.622	0.183762	0.183411
39.84	7.52632	48.9989	43.761						172.683	692.449	0.183188	0.183508
40.32	7.89035	49.9616	43.091						170	694.622	0.183762	0.183537
41.28	7.41338	49.1404	43.1042						171.429	693.467	0.183457	0.183601
41.76	7.64035	49.3838	43.4879						171.22	693.636	0.183502	0.18364
42.24	7.74342	49.6831	42.4463						168.571	695.772	0.184067	0.183577
42.72	7.78399	49.727	42.6743						170	694.622	0.183762	0.18364
43.2	8.13925	49.7522	43.1436						170	694.622	0.183762	0.183606
43.68	7.56579	48.8191	43.3805						171.22	693.636	0.183502	0.18364
44.16	7.58114	48.8169	43.7906						172.683	692.449	0.183188	0.183635
44.64	8.17873	49.8564	43.1393						170	694.622	0.183762	0.183538
45.12	8.09539	49.6754	43.67						171.429	693.467	0.183457	0.183499
45.6	8.26316	49.8728	43.2412						170	694.622	0.183762	0.183499
46.08	7.74452	49.5208	44.1382						171.429	693.467	0.183457	0.183494
46.56	7.95614	49.1393	43.6042						172.683	692.449	0.183188	0.183529
47.04	7.47917	49.6425	43.818						171.628	693.305	0.183414	0.1835
47.52	7.64912	49.8575	43.023						170	694.622	0.183762	0.18347
48	7.43202	49.2116	43.341						171.429	693.467	0.183457	0.183431
48.48	7.75877	49.4265	43.4638						171.22	693.636	0.183502	0.183401
48.96	7.50987	48.7193	43.1787						171.22	693.636	0.183502	0.183465
49.44	7.64803	48.8553	43.761						172.683	692.449	0.183188	0.183504
49.92	7.36732	49.6985	43.9474						171.628	693.305	0.183414	0.18344
50.4	7.59539	48.8586	43.7686						172.683	692.449	0.183188	0.183406
50.88	8.02303	49.7884	43.0022						170	694.622	0.183762	0.183406
51.36	7.95504	49.8289	43.4342						170	694.622	0.183762	0.183396
51.84	7.65461	49.0406	43.7708						172.683	692.449	0.183188	0.183396
52.32	8.07566	49.8805	44.8794						172.857	692.307	0.18315	0.183406
52.8	7.82346	49.4331	43.1721						171.22	693.636	0.183502	0.183402
53.28	7.23026	49.6996	43.9879						171.628	693.305	0.183414	0.183373
53.76	7.77303	49.2632	43.6382						172.683	692.449	0.183188	0.183339
54.24	7.73355	49.3224	42.7686						171.22	693.636	0.183502	0.183301
54.72	7.27632	48.6985	43.7127						172.857	692.307	0.18315	0.183335
55.2	7.79825	49.2423	43.33						171.22	693.636	0.183502	0.1833
55.68	7.16776	49.4901	43.0735						171.429	693.467	0.183457	0.183305
56.16	7.4989	48.8465	44.9342						174.286	691.144	0.182842	0.183368
56.64	7.51864	49.5351	43.7346						171.429	693.467	0.183457	0.183363
57.12	8.02193	49.4836	43.9857						172.683	692.449	0.183188	0.183368
57.6	7.52083	49.6754	43.6743						171.429	693.467	0.183457	0.183333
58.08	7.94627	49.7961	43.4167						170	694.622	0.183762	0.183333
58.56	7.72807	49.7182	44.2533						171.429	693.467	0.183457	0.183401
59.04	8.07456	49.3849	44.0154						172.683	692.449	0.183188	0.183371
59.52	8.17325	49.2072	43.6623						172.683	692.449	0.183188	0.183401
60	7.19956	49.2632	43.3925						171.429	693.467	0.183457	0.183406
60.48	7.45614	49.0855	43.2763						171.429	693.467	0.183457	0.183342
60.96	7.58114	48.6425	44.0406						172.683	692.449	0.183188	0.183342
61.44	7.46601	49.1349	43.0296						171.429	693.467	0.183457	0.183342
61.92	7.84978	48.9309	42.6447						171.22	693.636	0.183502	0.183372
62.4	7.79276	49.1162	43.8443						172.683	692.449	0.183188	0.183307
62.88	7.4375	48.8849	43.2204						171.429	693.467	0.183457	0.183307
63.36	7.71272	49.0461	43.6294						172.683	692.449	0.183188	0.183272
63.84	7.29386	49.3794	43.409						171.429	693.467	0.183457	0.183277
64.8	7.83991	48.8629	44.5691						174.146	691.258	0.182872	0.183272
65.28	7.91776	49.5011	44.1031						171.429	693.467	0.183457	0.183302
65.32	7.90789	49.0987	45.1502						174.146	691.258	0.182872	0.183268
65.76	7.59649	49.2961	43.3081						171.22	693.636	0.183502	0.183298
66.72	7.71601	49.6107	44.0208						171.429	693.467	0.183457	0.183303
67.2	7.28289	49.0899	42.6316						171.429	693.467	0.183457	0.183368
67.24	7.43202	48.9814	43.6623						172.857	692.307	0.18315	0.183368
67.68	7.16228	48.807	42.9627						171.429	693.467	0.183457	0.183438
68.16	7.77961	48.9276	43.3816						171.22	693.636	0.183502	0.183399
68.64	7.21491	49.455	43.2862						171.429	693.467	0.183457	0.183369
69.12	7.37939	48.9068	42.6272						171.429	693.467	0.183457	0.183374
70.08	7.69079	49.0636	43.3015						171.22	693.636	0.183502	0.183378
70.56	7.49561	49.1436	43.8498						172.857	692.307	0.18315	0.183348
70.6	7.64035	48.8904	44.1206						172.683	692.449	0.183188	0.183313
71.04	7.77303	49.182	43.0274						171.22	693.636	0.183502	0.183248
71.52	7.77303	48.8969	43.8235						172.683	692.449	0.183188	0.183248
72	7.625	49.1086	44.3224						172.683	692.449	0.183188	0.183213
72.48	8.07785	49.1963	44.4189						172.683	692.449	0.183188	0.183217
73.44	8.0307	48.9079	44.9397						174.146	691.258	0.182872	0.183247
73.92	6.92763	48.6546	43.4814						171.429	693.467	0.183457	0.183181
73.96	7.74123	49.045	44.3125						172.683	692.449	0.183188	0.183181
74.4	7.65022	49.2171	43.6042						172.683	692.449	0.183188	0.183111
74.88	7.32346	48.6546	42.8224						171.429	693.467	0.183457	0.183076
75.36	7.60197	48.4167	43.7763						174	691.377	0.182904	0.183043
75.84	7.55263	48.614	43.6064						172.683	692.449	0.183188	0.182943
76.8	7.37939	48.3761	45.3004						175.61	690.062	0.182556	0.182908
77.28	7.41996	48.3542	44.2171						174.146	691.258	0.182872	0.182768
77.32	7.34759	47.318	44.2895						175.5	690.152	0.18258	0.182671
77.76	6.99781	48.3366	45.0669						175.61	690.062	0.182556	0.182632
78.72	7.00768	48.4134	44.3695						174.146	691.258	0.182872	0.182597
79.2	7.4693	47.2346	45.5296						178.5	687.692	0.181929	0.182632
79.24	7.73355	47.9583	44.5307						175.5	690.152	0.18258	0.182632
79.68	7.25329	48.1414	44.5263						175.61	690.062	0.182556	0.182665
80.16	6.74671	48.2401	44.466						174.146	691.258	0.182872	0.1827
80.64	6.88268	47.7072	43.8717						174.146	691.258	0.182872	0.182665
81.12	7.45943	47.6261	43.9539						174.146	691.258	0.182872	0.182737
82.08	7.28947	48.4057	44.4945						174.146	691.258	0.182872	0.182735
82.56	6.96382	47.9846	44.1283						174.146	691.258	0.182872	0.182701
83.04	6.72149	47.5143	44.7807						175.61	690.062	0.182556	0.182632
83.52	7.26316	47.3925	44.1382						175.5	690.152	0.18258	0.182632
84	7.01096	47.6184	45.2862						175.61	690.062	0.182556	0.1826
84.48	6.74232	47.4463	44.6502						177	688.924	0.182255	0.182531
84.96	7.01754	46.7675	45.2149						177	688.924	0.182255	0.182427
85.44	7.13268	47.716	44.4715						174.146	691.258	0.182872	0.182427
85.92	7.50877	48.2379	45.1579						175.5	690.152	0.18258	0.182354
86.4	7.35965	47.3224	45.4276						177	688.924	0.182255	0.182354
86.88	7.10855	47.1809	45.9923						178.5	687.692	0.181929	0.182354
87.36	7.08662	47.739	44.9452						175.61	690.062	0.182556	0.182354
87.84	7.20614	46.9474	46.0482						178.5	687.692	0.181929	0.182322
88.32	6.25329	46.92	44.2029						175.61	690.062	0.182556	0.182322
88.8	6.99781	47.114	44.6579						177	688.924	0.182255	0.182286
89.28	6.9057	47.1458	45.4101						177	688.924	0.182255	0.18225
89.76	6.7182	46.8377	44.3257						175.5	690.152	0.18258	0.18218
90.24	7.11404	46.9594	43.9945						175.5	690.152	0.18258	0.182181
90.72	6.80921	46.0241	44.8366						178.462	687.724	0.181937	0.182148
91.2	6.47478	46.1897	46.1151						180	686.457	0.181602	0.182148
91.68	7.05811	47.0669	46.0186						178.5	687.692	0.181929	0.182113
92.16	7.2818	46.2368	45.17						178.462	687.724	0.181937	0.182077
92.64	7.16338	46.8388	45.2467						177	688.924	0.182255	0.18204
93.12	6.52303	46.6261	45.0658						177	688.924	0.182255	0.182074
93.6	6.91886	46.1305	45.4156						178.462	687.724	0.181937	0.182146
94.08	6.7807	46.5132	44.7961						177	688.924	0.182255	0.182219
94.56	6.57675	47.1996	44.6908						177	688.924	0.182255	0.182252
95.04	6.16996	46.9211	45.0603						177.073	688.864	0.182239	0.182217
95.52	6.65899	46.6064	44.6075						177	688.924	0.182255	0.182182
96	6.73904	46.9485	44.1831						175.5	690.152	0.18258	0.182181
96.48	6.44737	47.0768	45.0066						177.073	688.864	0.182239	0.182145
96.96	6.77632	46.148	44.5373						178.462	687.724	0.181937	0.182145
97.44	6.78509	45.7171	45.2884						178.462	687.724	0.181937	0.182146
97.92	7.0943	46.9978	45.6502						178.5	687.692	0.181929	0.182074
98.4	6.49452	46.4836	45.4649						178.5	687.692	0.181929	0.182001
98.88	7.17325	47.091	44.8882						177	688.924	0.182255	0.181966
99.36	7.45066	46.7763	45.2664						177	688.924	0.182255	0.182035
99.84	7.23136	46.2434	45.6667						180	686.457	0.181602	0.182106
100.32	6.25	46.5592	45.6974						178.537	687.662	0.181921	0.182107
100.8	7.01535	46.7741	45.6711						178.5	687.692	0.181929	0.182143
101.28	5.9989	46.6634	44.4265						175.61	690.062	0.182556	0.182107
101.76	7.02083	46.9463	44.4474						175.5	690.152	0.18258	0.181997
102.24	6.60965	46.2807	44.8838						178.462	687.724	0.181937	0.181997
102.72	6.80263	46.5285	44.898						177	688.924	0.182255	0.181999
103.2	6.14912	45.6009	45.0186						178.5	687.692	0.181929	0.181963
103.68	6.38596	44.3564	44.5482						181.538	685.189	0.181267	0.181857
104.16	6.02961	44.511	44.5351						180	686.457	0.181602	0.181786
104.64	6.10526	44.8377	43.8695						178.462	687.724	0.181937	0.181786
105.12	6.16447	44.2489	44.3772						180	686.457	0.181602	0.18175
105.6	5.91338	44.5932	44.7215						180	686.457	0.181602	0.181751
106.08	6.04605	45.1798	44.4923						178.462	687.724	0.181937	0.181751
106.56	6.08662	44.648	44.4375						178.462	687.724	0.181937	0.181789
107.04	5.85307	45.2314	44.0285						178.462	687.724	0.181937	0.181789
107.52	5.94956	45.0548	44.3202						178.462	687.724	0.181937	0.181826
108	5.96053	44.4254	44.8224						181.538	685.189	0.181267	0.181863
108.48	6.01096	45.0943	43.9035						178.462	687.724	0.181937	0.181826
108.96	5.90351	45.1327	44.3805						178.462	687.724	0.181937	0.181826
109.44	6.11732	44.7807	44.0461						178.462	687.724	0.181937	0.181826
109.92	5.99781	45.2314	44.4967						178.462	687.724	0.181937	0.181826
110.4	6.10088	44.7939	44.5932						180	686.457	0.181602	0.1819
110.88	5.92325	45.2807	44.0461						178.462	687.724	0.181937	0.181863
111.36	5.95504	45.3969	44.1096						178.462	687.724	0.181937	0.181826
111.84	6.08882	44.8936	43.5592						178.462	687.724	0.181937	0.181826
112.32	5.80373	44.7664	44.1414						178.462	687.724	0.181937	0.181826
112.8	6.14254	44.9803	44.9474						180	686.457	0.181602	0.181826
113.28	6.04605	45.1579	44.8037						180	686.457	0.181602	0.181751
113.76	6.20395	45.0055	44.4846						178.462	687.724	0.181937	0.181714
114.24	6.06031	44.6195	43.9638						178.462	687.724	0.181937	0.181677
114.72	6.06689	45.0373	44.6612						180	686.457	0.181602	0.181677
115.2	5.70614	44.2456	44.8695						181.538	685.189	0.181267	0.18164
115.68	6.04605	44.1513	44.1491						180	686.457	0.181602	0.18164
116.16	5.96162	45.0943	44.6042						180	686.457	0.181602	0.18164
116.64	6.2807	44.773	44.0307						178.462	687.724	0.181937	0.181602
117.12	5.94189	44.3531	45.0669						181.538	685.189	0.181267	0.18164
117.6	6.03618	44.2566	44.2599						180	686.457	0.181602	0.181677
118.08	6.07127	45.2708	44.3947						178.462	687.724	0.181937	0.18164
118.56	5.83991	44.943	44.7928						180	686.457	0.181602	0.181677
119.04	5.77851	44.6184	44.4638						178.462	687.724	0.181937	0.181677
119.52	6.14145	44.9134	44.6272						180	686.457	0.181602	0.181751
120	5.91009	44.3871	44.6809						181.538	685.189	0.181267	0.181789
120.48	5.98575	44.784	44.1623						178.462	687.724	0.181937	0.181714
120.96	5.97149	44.5757	44.4265						178.462	687.724	0.181937	0.181714
121.44	6.16447	44.9309	44.0976						178.462	687.724	0.181937	0.181639
121.92	6.17873	45.3136	43.773						178.462	687.724	0.181937	0.181639
122.4	5.63158	44.3388	44.7467						181.538	685.189	0.181267	0.181677
122.88	6.12281	44.4178	44.2961						180	686.457	0.181602	0.18164
123.36	6.27741	44.3805	44.6458						181.538	685.189	0.181267	0.181565
123.84	5.6886	44.5669	45.25						180	686.457	0.181602	0.181528
124.32	5.95066	44.7215	44.5866						180	686.457	0.181602	0.181453
124.8	5.83004	44.8564	44.6327						180	686.457	0.181602	0.181453
125.28	5.76974	44.2533	44.7303						181.538	685.189	0.181267	0.181416
125.76	5.90241	44.3432	44.4024						180	686.457	0.181602	0.181416
126.24	5.93092	44.216	45.0625						181.538	685.189	0.181267	0.181379
126.72	5.8761	44.0274	44.6776						181.538	685.189	0.181267	0.181306
127.2	5.89145	43.8596	45.0154						181.538	685.189	0.181267	0.181306
127.68	5.80044	43.6217	45.3103						181.538	685.189	0.181267	0.181306
128.16	5.83114	44.102	45.4178						181.538	685.189	0.181267	0.181269
128.2	5.74342	43.9397	45.6086						183	683.981	0.180947	0.181306
129.12	5.90022	43.7697	44.4375						180	686.457	0.181602	0.181343
129.6	5.81031	43.7061	45.0011						181.538	685.189	0.181267	0.181271
129.64	6.04276	44.1425	44.5713						181.538	685.189	0.181267	0.181271
130.08	5.85088	43.7138	44.3136						180	686.457	0.181602	0.181199
130.56	5.83443	43.8388	44.3531						180	686.457	0.181602	0.181163
131.04	5.57566	43.2752	45.5658						184.5	682.741	0.180619	0.181054
131.52	5.55044	43.7149	44.5888						181.538	685.189	0.181267	0.180982
132	5.96272	42.6513	46.2599						184.5	682.741	0.180619	0.18091
132.96	5.92105	43.0461	45.5439						184.5	682.741	0.180619	0.180801
133.44	5.73904	42.7873	46.1425						184.5	682.741	0.180619	0.180691
133.48	5.77851	43.3268	45.7083						184.5	682.741	0.180619	0.180691
134.4	5.73355	42.9232	45.7379						184.5	682.741	0.180619	0.180619
134.88	5.74013	43.2697	45.9474						184.5	682.741	0.180619	0.18069
134.92	5.69079	42.795	45.9057						184.5	682.741	0.180619	0.180725
135.36	5.75439	42.5099	45.6776						184.5	682.741	0.180619	0.180797
135.84	5.84978	43.0121	45.8509						184.5	682.741	0.180619	0.180797
136.32	5.60746	43.364	44.2116						181.579	685.155	0.181258	0.180831
136.8	5.95066	43.4605	45.1228						183.077	683.918	0.180931	0.180834
137.28	5.88816	43.5241	44.5175						181.538	685.189	0.181267	0.180834
137.76	5.75219	42.5603	46.3421						184.5	682.741	0.180619	0.180869
138.24	5.59211	43.0548	45.1053						183.077	683.918	0.180931	0.180832
138.72	5.47368	42.9594	45.9101						184.39	682.832	0.180643	0.180725
139.68	5.66338	42.7401	46.0022						184.5	682.741	0.180619	0.18069
140.16	5.66228	42.716	45.1623						183.077	683.918	0.180931	0.180582
140.2	6.01754	41.9561	46.4912						186	681.5	0.180291	0.180582
141.12	5.73684	42.4737	46.386						186	681.5	0.180291	0.180544
141.6	5.6239	42.5691	45.6963						184.5	682.741	0.180619	0.180539
141.64	5.70285	42.4989	46.0044						186	681.5	0.180291	0.180536
142.08	5.67434	42.6371	45.943						184.5	682.741	0.180619	0.180499
142.56	5.83114	42.0493	44.8794						184.615	682.646	0.180594	0.180467
143.04	5.83553	42.0724	44.5888						184.615	682.646	0.180594	0.180503
143.52	5.92654	42.0044	45.4035						184.615	682.646	0.180594	0.180503
144	5.80044	41.8015	45.3618						184.615	682.646	0.180594	0.18054
144.96	5.77193	42.2478	46.7719						187.317	680.41	0.180003	0.18054
145.44	5.84539	42.8553	45.9386						184.5	682.741	0.180619	0.180577
145.48	6	42.8147	46.3575						184.5	682.741	0.180619	0.180614
146.4	5.61513	42.6996	46.0033						184.5	682.741	0.180619	0.180617
146.88	5.74232	42.7489	45.6053						184.5	682.741	0.180619	0.180584
146.92	5.82456	43.3816	45.4627						183.077	683.918	0.180931	0.180616
147.36	5.80154	43.0406	45.489						183.077	683.918	0.180931	0.180613
147.84	6.04496	42.9561	45.7928						184.5	682.741	0.180619	0.180576
148.32	5.80811	42.2621	45.5186						186	681.5	0.180291	0.180576
148.8	6.03947	42.0746	45.9167						186	681.5	0.180291	0.180611
149.28	5.75	42.3607	45.2248						184.615	682.646	0.180594	0.18054
149.76	6.06579	42.0252	46.2039						186	681.5	0.180291	0.180505
150.24	6.07895	42.5625	46.0077						184.5	682.741	0.180619	0.180505
150.72	6.00768	42.8366	45.1086						183.077	683.918	0.180931	0.180542
151.68	5.90132	42.4167	45.9013						186	681.5	0.180291	0.180613
152.16	5.69627	42.727	45.7116						184.5	682.741	0.180619	0.180616
152.2	5.8136	42.5855	46.0175						184.5	682.741	0.180619	0.180652
153.12	6.26206	42.6064	45.8586						184.5	682.741	0.180619	0.180616
153.6	6.20395	42.8399	44.8925						183.077	683.918	0.180931	0.180548
153.64	5.90241	42.5658	45.7829						184.5	682.741	0.180619	0.180548
154.08	6.2489	42.9046	45.5011						184.5	682.741	0.180619	0.180512
154.56	5.93311	42.0822	46.3026						186	681.5	0.180291	0.180475
155.04	5.40241	41.8827	45.9145						185.854	681.621	0.180323	0.180439
155.52	6.06469	42.25	45.9529						186	681.5	0.180291	0.180368
156	6.25439	41.6042	45.6897						186	681.5	0.180291	0.180331
156.96	5.96711	42.3268	45.7434						186	681.5	0.180291	0.180262
157.44	6.04167	41.5998	46.3739						186	681.5	0.180291	0.180262
157.48	6.14145	42.2029	45.8366						186	681.5	0.180291	0.180293
158.4	5.77193	41.9803	45.8421						186	681.5	0.180291	0.180329
158.88	6.28399	42.3059	46.602						187.317	680.41	0.180003	0.180366
158.92	5.83882	42.455	46.375						186	681.5	0.180291	0.180366
159.36	5.85746	42.3925	45.2489						184.615	682.646	0.180594	0.180402
159.84	5.98465	42.5022	45.784						184.5	682.741	0.180619	0.180439
160.32	6.22368	42.6612	45.693						184.5	682.741	0.180619	0.180439
160.8	5.8443	41.9901	45.6349						186	681.5	0.180291	0.180471
161.28	6.2489	42.8344	45.5822						184.5	682.741	0.180619	0.180471
161.76	5.86294	42.6217	46.2993						184.5	682.741	0.180619	0.180437
162.24	5.92325	42.4781	46.1393						186	681.5	0.180291	0.1804
162.72	6.08772	41.7116	45.761						186	681.5	0.180291	0.180364
163.68	5.75768	42.0208	46.0779						186	681.5	0.180291	0.180332
164.16	6.14912	42.136	45.8695						186	681.5	0.180291	0.180263
164.64	5.80702	42.1908	45.8344						186	681.5	0.180291	0.180227
165.12	5.9364	42.0559	45.9616						186	681.5	0.180291	0.180263
165.6	5.64912	41.6096	46.7511						187.317	680.41	0.180003	0.180263
166.08	6.07018	42.4057	46.8509						187.317	680.41	0.180003	0.180263
166.56	5.99781	42.4836	46.3476						186	681.5	0.180291	0.1803
167.04	5.9989	42.6711	46.3761						184.5	682.741	0.180619	0.180371
167.52	5.72697	42.4967	46.2061						186	681.5	0.180291	0.180371
168	6.26754	41.7259	46.4134						186	681.5	0.180291	0.180371
168.48	6.02522	42.6404	45.7116						184.5	682.741	0.180619	0.180403
168.96	5.64474	42.6414	45.4068						183.077	683.918	0.180931	0.180403
169.44	5.8739	42.1732	46.0296						186	681.5	0.180291	0.180366
169.92	6.16886	41.5175	47.1853						187.317	680.41	0.180003	0.18033
170.4	6.04496	41.9331	45.9627						186	681.5	0.180291	0.18033
170.88	6.0943	41.8454	46.3618						186	681.5	0.180291	0.180293
171.36	6.35088	41.5241	46.1096						186	681.5	0.180291	0.180222
171.84	5.85088	41.4759	46.3136						187.5	680.258	0.179962	0.180293
172.32	6.22259	42.2237	46.4792						186	681.5	0.180291	0.180329
172.8	5.51096	42.0055	46.2632						186	681.5	0.180291	0.180329
173.28	5.85746	42.1524	45.8991						186	681.5	0.180291	0.180366
173.76	5.87281	42.7368	45.3344						183.077	683.918	0.180931	0.180366
174.24	5.73465	42.6162	46.6667						185.854	681.621	0.180323	0.180402
174.72	5.75439	42.1787	46.2774						186	681.5	0.180291	0.180402
175.2	5.96491	42.6107	45.5296						184.5	682.741	0.180619	0.180402
175.68	5.89364	42.4901	46.0022						186	681.5	0.180291	0.180402
176.16	5.98684	42.2818	45.6513						186	681.5	0.180291	0.180331
176.64	6.03947	41.818	46.3849						186	681.5	0.180291	0.180364
177.12	5.99123	41.9485	45.716						186	681.5	0.180291	0.180435
177.6	5.98355	42.3684	45.8838						186	681.5	0.180291	0.180506
178.08	5.91996	41.9978	45.9605						186	681.5	0.180291	0.180506
178.56	5.75658	42.7445	45.8246						184.5	682.741	0.180619	0.180577
179.04	5.73246	42.9002	45.3487						183.077	683.918	0.180931	0.180648
179.52	6.12171	42.8717	44.0428						181.579	685.155	0.181258	0.180685
180	5.92434	42.4441	46.3289						186	681.5	0.180291	0.180685
180.48	5.91996	42.5493	45.3454						183.077	683.918	0.180931	0.180685
180.96	5.58882	42.6996	44.8805						183.077	683.918	0.180931	0.180682
181.44	6.44846	42.7807	46.136						184.5	682.741	0.180619	0.180579
181.92	6.04605	41.9221	46.4309						186	681.5	0.180291	0.180505
182.4	5.64035	41.5241	46.3421						186	681.5	0.180291	0.180541
182.88	6.06908	41.8882	45.2939						184.615	682.646	0.180594	0.18047
183.36	5.92434	42.0033	46.5406						187.317	680.41	0.180003	0.180399
183.84	6.15132	42.0844	45.2818						184.615	682.646	0.180594	0.180326
184.32	6.14693	42.7127	45.58						184.5	682.741	0.180619	0.18029
184.8	6.04276	41.9868	45.6272						186	681.5	0.180291	0.180222
185.28	6.06031	41.6053	46.4715						186	681.5	0.180291	0.180156
185.76	5.88816	41.0318	45.8827						187.5	680.258	0.179962	0.180188
186.24	5.92105	41.2664	46.0351						187.5	680.258	0.179962	0.180087
186.72	5.91886	41.0789	46.5779						188.78	679.198	0.179682	0.179983
187.2	6.1886	41.6491	46.7719						187.317	680.41	0.180003	0.179983
187.68	5.85526	41.6327	46.4539						186	681.5	0.180291	0.179946
188.16	5.77412	41.375	46.9682						188.78	679.198	0.179682	0.17988
188.64	5.88158	41.4594	46.9057						188.78	679.198	0.179682	0.179784
189.12	5.73246	41.977	45.5833						186	681.5	0.180291	0.179779
189.6	5.85746	40.6864	45.8914						187.5	680.258	0.179962	0.179708
190.08	5.79934	40.0998	47.2928						190.244	677.987	0.179362	0.179576
190.56	5.72259	39.9539	47.6107						191.429	677.007	0.179103	0.17954
191.04	6.1568	40.4868	45.9649						189	679.016	0.179634	0.179504
191.52	6.26864	40.2061	46.9123						190.244	677.987	0.179362	0.179401
192	5.97368	40.4605	47.7423						191.429	677.007	0.179103	0.179396
192.48	5.55702	40.2171	47.0833						190.244	677.987	0.179362	0.179463
192.96	5.59539	39.8454	47.4836						190.244	677.987	0.179362	0.179522
193.44	5.72917	39.7884	47.1732						190.244	677.987	0.179362	0.179492
193.92	5.87281	40.3322	45.4781						187.692	680.099	0.17992	0.179559
194.4	5.94298	40.8772	46.4057						187.5	680.258	0.179962	0.179588
194.88	5.88596	40.0899	46.4298						189	679.016	0.179634	0.179552
195.36	5.59539	40.2445	46.7928						190.244	677.987	0.179362	0.179516
195.84	5.72259	40.5899	45.7281						187.5	680.258	0.179962	0.179481
196.32	5.87061	40.364	47.1535						190.244	677.987	0.179362	0.179419
196.8	5.83991	39.3958	46.9211						191.707	676.777	0.179042	0.179352
197.28	5.72588	39.3947	46.511						191.707	676.777	0.179042	0.179322
197.76	5.65022	39.4638	46.8662						191.707	676.777	0.179042	0.179322
198.24	5.74452	39.6557	46.9211						190.244	677.987	0.179362	0.179285
198.72	5.58991	39.591	46.9101						190.244	677.987	0.179362	0.179285
199.2	5.73026	39.8125	46.9539						190.244	677.987	0.179362	0.179321
199.68	5.97917	39.784	46.5395						190.244	677.987	0.179362	0.179362
200.16	5.59649	39.955	46.295						189	679.016	0.179634	0.179398
200.64	5.67105	39.6875	46.5461						190.244	677.987	0.179362	0.179369
201.12	6.05592	40.0811	46.8279						190.244	677.987	0.179362	0.179399
201.6	5.48026	39.7204	47.0746						190	678.189	0.179415	0.179399
202.08	5.59868	39.6579	47.0658						190.244	677.987	0.179362	0.179364
202.56	5.85307	39.92	47.5976						191.429	677.007	0.179103	0.179334
203.04	6.04276	40.4879	46.1075						189	679.016	0.179634	0.17927
203.52	5.76645	39.8004	47.0077						190.244	677.987	0.179362	0.179234
204	5.91118	38.9243	46.9167						191.707	676.777	0.179042	0.179193
204.48	5.77632	39.818	47.1009						190.244	677.987	0.179362	0.179193
204.96	6.20175	39.4715	47.5121						192.857	675.827	0.17879	0.179132
205.44	5.98575	39.1491	46.9276						191.707	676.777	0.179042	0.179137
205.92	5.5625	39.3958	47.3509						191.707	676.777	0.179042	0.179074
206.4	5.83882	39.6721	46.8224						190.244	677.987	0.179362	0.179139
206.88	5.51535	38.8004	48.5099						193.953	674.923	0.178551	0.179104
207.36	5.25439	39.7325	46.352						188.78	679.198	0.179682	0.179167
207.84	5.53289	39.4605	47.7029						192.857	675.827	0.17879	0.179167
208.32	5.91228	39.8772	45.9298						189	679.016	0.179634	0.179203
208.8	6.09978	39.3443	47.2818						191.707	676.777	0.179042	0.179203
209.28	5.54276	39.8059	46.9397						190.244	677.987	0.179362	0.179293
209.76	5.79276	39.2873	47.1447						191.707	676.777	0.179042	0.179257
210.24	5.80373	39.5493	47.4781						190.244	677.987	0.179362	0.179285
210.72	5.97588	39.7259	47.1787						190.244	677.987	0.179362	0.179255
211.2	6.23026	39.6206	47.4671						190.244	677.987	0.179362	0.179262
211.68	6.2182	40.0789	47.1184						190.244	677.987	0.179362	0.179198
212.16	5.75219	39.318	46.534						191.707	676.777	0.179042	0.17917
212.64	5.58333	39.7884	46.6579						190.244	677.987	0.179362	0.179107
213.12	5.36184	39.0779	47.3596						191.429	677.007	0.179103	0.179113
213.6	5.56908	38.9868	47.5691						192.857	675.827	0.17879	0.179113
214.08	5.69408	39.193	47.5515						192.857	675.827	0.17879	0.179119
214.56	5.79276	38.9737	47.5702						192.857	675.827	0.17879	0.179154
215.04	5.37171	39.557	46.8925						190	678.189	0.179415	0.179119
215.52	5.76645	39.5252	46.7314						190.244	677.987	0.179362	0.179148
216	5.43311	39.7928	47.1864						190	678.189	0.179415	0.179211
216.48	6.23026	39.5088	46.864						190.244	677.987	0.179362	0.179239
216.96	5.74123	39.2116	46.7906						191.707	676.777	0.179042	0.179239
217.44	5.83772	39.7193	46.8947						190.244	677.987	0.179362	0.179239
217.92	6.27741	40.0647	46.6535						190.244	677.987	0.179362	0.179239
218.4	5.94189	39.4638	46.5318						191.707	676.777	0.179042	0.179177
218.88	5.83991	39.3147	47.9079						192.857	675.827	0.17879	0.179207
219.36	5.39254	39.5811	46.9441						190	678.189	0.179415	0.179207
219.84	5.51096	39.5504	47.4309						190.244	677.987	0.179362	0.179201
220.32	5.375	39.0724	47.5132						192.558	676.074	0.178856	0.179145
220.8	6.05044	39.7719	46.4189						189	679.016	0.179634	0.17921
221.28	5.70395	39.3213	46.6985						191.707	676.777	0.179042	0.179304
221.76	5.79825	39.3586	46.0329						190.5	677.775	0.179306	0.179263
222.24	5.49781	39.3717	47.818						192.558	676.074	0.178856	0.179293
222.72	5.72259	39.5724	46.4825						189	679.016	0.179634	0.179314
223.2	5.9693	39.7412	46.4167						189	679.016	0.179634	0.179248
223.68	5.62939	39.2719	46.5482						191.707	676.777	0.179042	0.179283
224.16	5.67434	39.6842	46.3333						189	679.016	0.179634	0.17929
224.64	6.07566	39.3904	47.023						191.707	676.777	0.179042	0.179282
225.12	6.22697	39.4485	46.8904						191.707	676.777	0.179042	0.179252
225.6	6.11294	39.7412	46.5132						190.244	677.987	0.179362	0.179222
226.08	5.77083	39.6053	47.1842						190.244	677.987	0.179362	0.179194
226.56	5.6261	39.1667	47.5493						192.857	675.827	0.17879	0.179107
227.04	5.47588	39.4178	45.875						190.244	677.987	0.179362	0.179107
227.52	5.57346	39.6064	46.5526						190.244	677.987	0.179362	0.179173
228	5.76974	38.7248	48.2336						192.857	675.827	0.17879	0.179203
228.48	5.42873	38.943	47.7621						192.558	676.074	0.178856	0.179197
228.96	5.63377	39.4518	46.8169						191.707	676.777	0.179042	0.179261
229.44	5.5625	39.7368	46.3257						189	679.016	0.179634	0.179218
229.92	5.65351	39.8289	46.2686						189	679.016	0.179634	0.179218
230.4	5.67325	38.9112	46.1184						190.5	677.775	0.179306	0.179246
230.88	6.11623	39.5318	46.6524						190.244	677.987	0.179362	0.179267
231.36	6.56579	39.2248	47.4079						192	676.535	0.178978	0.179231
231.84	6.07566	39.5779	46.7018						190.244	677.987	0.179362	0.179165
232.32	5.81689	38.7281	47.1239						191.707	676.777	0.179042	0.179099
232.8	5.69846	39.1414	46.8224						191.707	676.777	0.179042	0.179077
233.28	5.53399	38.4671	46.9879						193.171	675.568	0.178722	0.179021
233.76	5.82127	38.8355	46.8191						191.707	676.777	0.179042	0.179034
234.24	5.63706	38.9057	46.83						191.707	676.777	0.179042	0.178971
234.72	6.02522	39.5143	47.9364						191.429	677.007	0.179103	0.178971
235.2	5.46711	39.2226	47.5033						192.558	676.074	0.178856	0.179007
235.68	5.4989	38.523	46.909						191.429	677.007	0.179103	0.179042
236.16	6.0307	38.8377	47.6382						192.857	675.827	0.17879	0.179042
236.64	5.9386	39.0384	46.7237						191.707	676.777	0.179042	0.179042
237.12	5.82566	39.6283	46.636						190.244	677.987	0.179362	0.179065
237.6	5.89035	39.2588	46.9879						191.707	676.777	0.179042	0.179085
238.08	6.03509	39.4375	46.6678						191.707	676.777	0.179042	0.179079
238.56	6.46272	39.4627	46.6645						191.707	676.777	0.179042	0.179106
239.04	5.77412	39.3914	46.2083						190.5	677.775	0.179306	0.179113
239.52	5.85855	38.568	46.8893						191.707	676.777	0.179042	0.179113
240	5.78947	39.1009	46.8421						191.707	676.777	0.179042	0.17912
240.48	5.80044	38.7149	47.4145						191.707	676.777	0.179042	0.17912
240.96	5.40132	38.6776	47.2094						191.429	677.007	0.179103	0.179092
241.44	5.66886	39.6414	47.2621						190.244	677.987	0.179362	0.179035
241.92	5.41667	38.7544	46.9781						191.429	677.007	0.179103	0.179035
242.4	5.63925	38.9726	47.4485						191.707	676.777	0.179042	0.179007
242.88	5.17434	38.398	46.8882						192.857	675.827	0.17879	0.178979
243.36	5.73575	38.8235	47.6754						192.857	675.827	0.17879	0.178918
243.84	6.11075	38.8739	46.6809						191.707	676.777	0.179042	0.178854
244.32	6.00219	38.7226	47.5603						192.857	675.827	0.17879	0.17875
244.8	5.81469	38.5395	47.6086						192.857	675.827	0.17879	0.178688
245.28	5.36513	38.2829	47.9572						193.953	674.923	0.178551	0.178688
245.76	5.45175	37.989	47.1162						192.857	675.827	0.17879	0.178661
246.24	5.79057	37.3465	48.1349						195.714	673.472	0.178167	0.178573
246.72	5.59759	37.5965	47.7336						194.286	674.649	0.178479	0.178512
247.2	5.24232	37.7292	47.2971						192.857	675.827	0.17879	0.178452
247.68	5.45395	37.5088	47.8103						193.953	674.923	0.178551	0.178418
248.16	5.35636	37.2675	47.8377						195.349	673.773	0.178247	0.178358
248.64	5.09101	37.3706	47.7522						195.349	673.773	0.178247	0.178367
249.12	5.34649	37.0307	47.6853						195.349	673.773	0.178247	0.178367
249.6	5.41996	37.2752	47.5822						195.349	673.773	0.178247	0.178298
250.08	5.35636	36.7522	47.5044						195.349	673.773	0.178247	0.178255
250.56	5.04496	36.8476	47.6721						195.349	673.773	0.178247	0.178246
251.04	5.21711	37.1173	47.1546						194.286	674.649	0.178479	0.178212
251.52	5.58443	36.7379	48.3048						195.714	673.472	0.178167	0.178155
252	5.92105	36.6908	47.9068						195.714	673.472	0.178167	0.178121
252.48	5.84211	36.8947	48.0033						195.714	673.472	0.178167	0.178087
252.96	5.08333	36.17	47.9046						196.744	672.626	0.177943	0.178113
253.44	5.16009	36.3717	48.9419						197.727	671.819	0.17773	0.178054
253.92	5.27961	36.4419	48.4616						196.744	672.626	0.177943	0.178063
254.4	4.93202	36.3739	47.8904						196.744	672.626	0.177943	0.178038
254.88	5.09539	37.1908	47.3871						194.286	674.649	0.178479	0.178013
255.36	4.98904	36	48.2116						196.744	672.626	0.177943	0.177979
255.84	5.48684	36.8465	48.1809						195.349	673.773	0.178247	0.178062
256.32	5.32785	36.364	47.8322						196.744	672.626	0.177943	0.178053
256.8	5.32127	36.4682	48.1086						196.744	672.626	0.177943	0.178029
256.84	5.59649	35.7314	48.5066						198.14	671.481	0.177641	0.17796
257.76	5.30921	36.6129	47.4923						194.286	674.649	0.178479	0.177926
258.24	5.52083	36.3235	48.3607						197.143	672.298	0.177857	0.177917
258.28	5.33224	35.8838	48.8542						197.727	671.819	0.17773	0.177894
258.72	5.72588	36.0154	48.2094						197.143	672.298	0.177857	0.177894
259.2	5.64803	36.3026	48.557						198.14	671.481	0.177641	0.177927
259.68	5.20833	35.7873	47.3279						195.714	673.472	0.178167	0.177868
260.16	5.33991	35.9232	48.8103						197.727	671.819	0.17773	0.177854
260.64	5.42105	35.9561	47.625						196.744	672.626	0.177943	0.177902
261.12	5.38816	36.1601	48.0384						196.744	672.626	0.177943	0.177888
261.6	5.20504	36.477	47.8289						196.744	672.626	0.177943	0.177922
262.08	5.20066	35.7928	48.6162						197.727	671.819	0.17773	0.177897
262.56	4.92763	36.2434	47.4945						195.714	673.472	0.178167	0.177921
263.04	5.09759	35.6974	49.2215						197.727	671.819	0.17773	0.177897
263.52	5.20066	36.0789	48.0132						196.744	672.626	0.177943	0.177922
264	4.95833	35.6875	48.2752						196.744	672.626	0.177943	0.177912
264.48	5.33772	35.8925	47.5932						196.744	672.626	0.177943	0.177936
265.44	5.29715	35.6524	49.0647						197.727	671.819	0.17773	0.177878
265.92	5.11952	36.0581	47.0647						195.714	673.472	0.178167	0.177901
265.96	5.53509	35.5987	48.2039						197.143	672.298	0.177857	0.177878
266.88	5.10417	35.8048	47.7226						196.744	672.626	0.177943	0.177878
267.36	5.54605	35.7094	48.511						198.14	671.481	0.177641	0.177878
267.4	5.12719	35.7643	47.7467						196.744	672.626	0.177943	0.177878
268.32	5.47368	35.7993	49.0033						197.727	671.819	0.17773	0.177878
268.8	5.26206	35.5066	47.9868						196.744	672.626	0.177943	0.177863
268.84	5.33333	36.2796	47.6831						196.744	672.626	0.177943	0.177863
269.76	5.26096	36.148	48.9518						197.727	671.819	0.17773	0.177897
270.24	5.08662	36.3805	47.3575						195.714	673.472	0.178167	0.177887
270.28	5.05702	35.9419	49.3739						197.727	671.819	0.17773	0.177902
270.72	4.97149	35.8969	48.4254						196.744	672.626	0.177943	0.177926
271.2	5.30154	36.0943	48.3037						196.744	672.626	0.177943	0.177903
271.68	5.55263	36.0954	48.2171						197.143	672.298	0.177857	0.177903
272.16	5.72697	35.7818	48.0077						197.143	672.298	0.177857	0.177878
272.64	5.07895	36.0943	47.4463						195.714	673.472	0.178167	0.177902
273.12	5.2807	35.8728	49.2807						197.727	671.819	0.17773	0.177902
273.6	5.125	35.9901	48.5515						197.727	671.819	0.17773	0.177868
274.08	5.22259	35.6875	47.9605						196.744	672.626	0.177943	0.177821
274.56	5.08772	35.9901	48.0998						196.744	672.626	0.177943	0.177831
275.04	5.08991	36.2226	47.9178						196.744	672.626	0.177943	0.177782
275.52	4.93531	35.4035	48.1941						198.14	671.481	0.177641	0.177806
276	5.22259	35.3629	48.9529						199.091	670.703	0.177435	0.177854
276.48	5.15789	36.0954	48.1096						196.744	672.626	0.177943	0.177854
277.44	4.99123	35.7182	49.3914						197.727	671.819	0.17773	0.177831
277.92	5.25548	36.0121	47.5373						196.744	672.626	0.177943	0.177774
277.96	5.39583	35.5691	47.4792						195.714	673.472	0.178167	0.177808
278.88	5.49781	35.6502	48.3684						196.744	672.626	0.177943	0.177864
279.36	5.22039	35.5735	48.7763						197.727	671.819	0.17773	0.177831
279.4	5.25219	35.4353	48.5197						199.091	670.703	0.177435	0.177854
280.32	4.94737	35.7083	48.0954						196.744	672.626	0.177943	0.177821
280.8	5.17434	35.7379	48.4452						196.744	672.626	0.177943	0.177796
280.84	5.02303	35.1919	48.2643						198.14	671.481	0.177641	0.177796
281.76	5.25439	35.7204	48.2029						196.744	672.626	0.177943	0.17782
282.24	4.87939	35.3564	48.4353						198.14	671.481	0.177641	0.177876
282.28	4.94189	35.8772	47.943						196.744	672.626	0.177943	0.177876
282.72	5.24232	35.6283	47.6963						196.744	672.626	0.177943	0.177852
283.2	5.16447	35.8279	48.3015						196.744	672.626	0.177943	0.177886
283.68	5.02961	35.5296	47.9715						196.744	672.626	0.177943	0.177829
284.16	4.98794	35.8202	47.9474						196.744	672.626	0.177943	0.177839
284.64	5.32566	35.6732	48.5351						197.727	671.819	0.17773	0.17783
285.12	5.24123	35.9068	48.2807						196.744	672.626	0.177943	0.17783
285.6	5.45504	35.3684	49.0625						199.091	670.703	0.177435	0.177806
286.08	5.44956	35.841	48.5526						197.727	671.819	0.17773	0.177806
286.56	5.53618	35.6524	48.0241						197.143	672.298	0.177857	0.17775
287.04	5.07018	36.0493	48.4693						196.744	672.626	0.177943	0.177717
287.52	4.90899	35.9934	48.6831						197.727	671.819	0.17773	0.177693
288	5.20175	35.9375	48.4561						196.744	672.626	0.177943	0.17775
288.48	4.98794	35.4298	49.0822						199.091	670.703	0.177435	0.177773
289.44	5.45724	35.4934	48.7708						199.091	670.703	0.177435	0.177783
289.92	5.16996	35.989	48.5121						197.727	671.819	0.17773	0.177783
289.96	5.00768	35.7555	47.6853						196.744	672.626	0.177943	0.177807
290.88	5.09539	35.58	48.1557						196.744	672.626	0.177943	0.177773
291.36	5.31908	35.6469	48.2862						196.744	672.626	0.177943	0.177806
291.4	5.4386	35.5011	48.2511						196.744	672.626	0.177943	0.177862
292.32	5.01645	36.2325	47.6086						196.744	672.626	0.177943	0.177886
292.8	5.17215	35.3454	47.7401						198.14	671.481	0.177641	0.177886
292.84	5.37829	35.7807	48.5252						197.727	671.819	0.17773	0.177862
293.76	5.10197	35.8618	47.795						196.744	672.626	0.177943	0.177862
294.24	4.92654	36.0482	48.2862						196.744	672.626	0.177943	0.177887
294.28	4.89364	35.7566	47.7489						196.744	672.626	0.177943	0.177863
294.72	5.16996	35.5702	48.6305						197.727	671.819	0.17773	0.177897
295.2	5.18202	36.2851	48.1996						196.744	672.626	0.177943	0.177921
295.68	5.14474	36.0702	47.0921						195.714	673.472	0.178167	0.177911
296.16	5.27522	35.5822	49.3257						197.727	671.819	0.17773	0.177878
296.64	4.97259	35.5143	47.6601						196.744	672.626	0.177943	0.177878
297.12	5.27851	35.7248	48.2379						196.744	672.626	0.177943	0.177878
297.6	5.58333	36.0439	48.0746						197.143	672.298	0.177857	0.177844
298.08	5.15789	35.4331	47.8026						198.14	671.481	0.177641	0.177762
298.56	5.23904	35.5625	48.3213						196.744	672.626	0.177943	0.177786
299.04	5.26864	35.9956	48.6809						197.727	671.819	0.17773	0.177762
299.52	5.22149	35.3958	48.4682						198.14	671.481	0.177641	0.177739
300	5.33114	35.3893	49.1842						199.091	670.703	0.177435	0.177748
300.48	5.36513	35.9287	47.9857						196.744	672.626	0.177943	0.177725
301.44	4.99781	35.6546	48.8947						197.727	671.819	0.17773	0.177669
301.92	4.9682	35.545	49.0493						197.727	671.819	0.17773	0.177659
301.96	5.46711	35.5164	48.4221						196.744	672.626	0.177943	0.177636
302.88	5.14693	35.3026	49.2752						199.091	670.703	0.177435	0.177683
303.36	5.14035	35.4485	49.2368						199.091	670.703	0.177435	0.177627
303.4	4.96272	35.1316	48.1502						198.14	671.481	0.177641	0.177617
304.32	5.36952	34.8816	48.9792						199.091	670.703	0.177435	0.177562
304.8	5.19846	35.2412	47.17						197.143	672.298	0.177857	0.177518
304.84	4.95285	35.2434	48.5274						199.091	670.703	0.177435	0.177518
305.76	5.27632	35.1568	48.2237						198.14	671.481	0.177641	0.177485
306.24	5.47478	34.6908	50.08						200	669.96	0.177238	0.17743
306.28	5.52632	34.7763	48.375						198.571	671.128	0.177547	0.177397
306.72	5.20724	34.6107	48.6601						199.091	670.703	0.177435	0.177317
307.2	5.31579	34.0175	48.5482						200.455	669.589	0.17714	0.177307
307.68	5.13048	33.9101	49.182						200.455	669.589	0.17714	0.177273
308.16	4.98575	34.1042	48.5833						200.455	669.589	0.17714	0.177229
308.64	4.94079	34.0954	49.1612						200.455	669.589	0.17714	0.177163
309.12	4.84649	33.6842	48.3629						199.535	670.34	0.177339	0.177078
309.6	4.71711	33.6294	48.4079						199.535	670.34	0.177339	0.177045
310.08	4.81908	33.364	49.1853						201.818	668.48	0.176846	0.177024
310.56	5.2818	33.6294	49.5746						201.333	668.874	0.176951	0.177013
311.04	4.93311	32.8553	49.5581						202.667	667.791	0.176664	0.176928
311.52	5.15351	33.0636	49.318						201.818	668.48	0.176846	0.176895
312	4.48136	32.6557	48.8344						201.333	668.874	0.176951	0.176861
312.48	5.06908	33.1908	48.2993						200.93	669.202	0.177038	0.176861
313.44	4.80592	32.3684	50.1447						204	666.712	0.176379	0.176817
313.92	4.64145	32.7072	48.3048						200.93	669.202	0.177038	0.176817
313.96	4.67982	32.5779	48.4211						200.93	669.202	0.177038	0.176817
314.88	4.92873	33.0033	48.9967						201.818	668.48	0.176846	0.176753
315.36	4.78509	32.375	48.9792						203.182	667.374	0.176554	0.1767
315.4	5.01425	32.5417	49.5121						202.667	667.791	0.176664	0.176719
316.32	4.99671	32.6996	48.6009						201.818	668.48	0.176846	0.176665
316.8	4.89474	32.068	49.8476						204	666.712	0.176379	0.176612
316.84	5.16996	32.4463	49.2895						203.182	667.374	0.176554	0.176579
317.76	4.9693	32.3531	49.1579						203.182	667.374	0.176554	0.176579
318.24	4.65899	32.3421	48.9485						203.182	667.374	0.176554	0.176567
318.28	5.1557	31.7851	49.4221						203.182	667.374	0.176554	0.176534
318.72	4.89583	32.398	49.2083						203.182	667.374	0.176554	0.176534
319.2	5.0943	31.8882	49.3213						203.182	667.374	0.176554	0.176534
319.68	4.75987	31.989	49.3498						203.182	667.374	0.176554	0.176534
320.16	4.86513	31.6195	49.1349						203.182	667.374	0.176554	0.176515
320.64	5.11842	32.1579	49.9112						204	666.712	0.176379	0.176515
321.12	5.08662	32.3936	48.8739						203.182	667.374	0.176554	0.176515
321.6	4.78509	31.8564	49.1513						203.182	667.374	0.176554	0.176515
322.08	4.75987	31.5175	50.4068						204	666.712	0.176379	0.176515
322.56	5.04825	32.4178	49.0428						203.182	667.374	0.176554	0.176548
323.04	4.74342	31.9572	49.3695						203.182	667.374	0.176554	0.176548
323.52	4.73465	31.9189	49.3377						203.182	667.374	0.176554	0.176528
324	4.55044	31.7478	49.2072						203.182	667.374	0.176554	0.176528
324.48	4.87061	32.5077	49.3651						201.818	668.48	0.176846	0.176548
325.44	4.96601	32.4156	49.8849						204	666.712	0.176379	0.176528
325.92	5.24232	31.8531	49.9309						204	666.712	0.176379	0.176548
325.96	4.94737	32.1721	48.7752						203.182	667.374	0.176554	0.176529
326.88	4.68421	32.2007	48.9035						203.182	667.374	0.176554	0.176529
327.36	4.73026	32.0099	49.807						204	666.712	0.176379	0.176446
327.4	4.90132	32.3224	48.2357						202.326	668.068	0.176737	0.176446
327.84	4.73355	32.1086	49.5987						204	666.712	0.176379	0.176497
328.32	4.61184	32.1579	48.5132						203.182	667.374	0.176554	0.176497
328.8	4.86842	31.2643	49.9189						205.333	665.638	0.176095	0.176497
329.28	5.07346	31.9682	49.8531						204	666.712	0.176379	0.176485
329.76	4.99123	32.523	48.8783						201.818	668.48	0.176846	0.176445
330.24	5.0318	32.4397	49.4068						203.182	667.374	0.176554	0.176464
330.72	5.08333	32.1568	48.9561						203.182	667.374	0.176554	0.176464
331.2	4.66776	31.4408	49.2544						204.545	666.272	0.176263	0.176515
331.68	4.76096	32.1447	49.8114						204	666.712	0.176379	0.176588
332.16	4.9693	32.2993	49.3421						203.182	667.374	0.176554	0.176556
332.64	4.90132	32.2697	48.7982						203.182	667.374	0.176554	0.176556
333.12	4.99561	32.159	49.1338						203.182	667.374	0.176554	0.176556
333.6	4.89693	32.5329	47.9057						200.93	669.202	0.177038	0.176588
334.08	4.97039	31.7643	48.8684						203.182	667.374	0.176554	0.176588
334.56	5.15461	31.8081	48.8684						203.182	667.374	0.176554	0.176569
335.04	4.74671	32.2643	49.1711						203.182	667.374	0.176554	0.176518
335.52	4.72368	32.0154	49.3257						203.182	667.374	0.176554	0.176485
336	4.90241	31.636	50.1086						204	666.712	0.176379	0.176432
336.48	4.94189	32.2039	49.8761						204	666.712	0.176379	0.176412
336.96	4.8136	31.3311	49.9232						205.333	665.638	0.176095	0.176393
337.44	5.11404	31.4254	48.8618						204.545	666.272	0.176263	0.176393
337.92	4.80702	32.2105	48.5932						203.182	667.374	0.176554	0.176393
338.4	4.98794	31.5954	49.5461						204	666.712	0.176379	0.176412
338.88	4.77522	31.5088	49.9814						204	666.712	0.176379	0.176412
339.36	4.69846	32.0757	48.9397						203.182	667.374	0.176554	0.176444
339.84	4.8443	32.2467	48.6732						203.182	667.374	0.176554	0.176476
340.32	4.71272	31.5877	48.6064						203.182	667.374	0.176554	0.176457
340.8	4.75	31.5921	50.0428						204	666.712	0.176379	0.176457
341.28	4.60855	31.8114	49.8607						204	666.712	0.176379	0.176476
341.76	4.64583	32.1425	49.0559						203.182	667.374	0.176554	0.176497
342.24	4.90132	31.9232	50.17						204	666.712	0.176379	0.176497
342.72	4.76425	32.0757	49.8695						204	666.712	0.176379	0.176529
343.2	4.52412	32.0768	49.4178						203.182	667.374	0.176554	0.176548
343.68	5.01974	31.9627	48.0647						202.326	668.068	0.176737	0.176568
344.16	4.75987	31.8487	48.511						203.182	667.374	0.176554	0.176548
344.64	4.72368	32.6404	48.8257						201.818	668.48	0.176846	0.176548
345.12	4.60307	31.5965	49.4002						203.182	667.374	0.176554	0.176568
345.6	4.89583	31.6634	48.6875						203.182	667.374	0.176554	0.176568
346.08	5.20504	31.9748	49.7039						204	666.712	0.176379	0.176548
346.56	4.86952	31.6261	49.9737						204	666.712	0.176379	0.176515
347.04	4.92763	31.8487	49.0066						203.182	667.374	0.176554	0.176432
347.52	4.98246	32.0779	48.5175						203.182	667.374	0.176554	0.176412
348	4.65351	31.6239	49.4518						203.182	667.374	0.176554	0.176433
348.48	4.71491	31.4638	49.3816						204.545	666.272	0.176263	0.176452
348.96	4.55154	31.3783	50.1316						205.333	665.638	0.176095	0.176452
349.44	4.50877	31.5197	50.3684						204	666.712	0.176379	0.176433
349.92	4.55921	31.977	48.0186						202.326	668.068	0.176737	0.176453
350.4	4.73136	32.0296	49.0866						203.182	667.374	0.176554	0.176453
350.88	4.81469	31.9923	49.5713						204	666.712	0.176379	0.176485
351.36	4.80373	31.6436	50.1272						204	666.712	0.176379	0.176536
351.84	4.89474	31.7577	48.1086						202.326	668.068	0.176737	0.176556
352.32	4.74671	31.9485	49.3158						203.182	667.374	0.176554	0.176535
352.8	4.9386	32.0559	48.9287						203.182	667.374	0.176554	0.176516
353.28	4.54825	31.8213	48.6305						203.182	667.374	0.176554	0.176484
353.76	4.90899	31.7939	48.9583						203.182	667.374	0.176554	0.176504
354.24	4.75877	32.4386	48.7127						203.182	667.374	0.176554	0.176464
354.72	4.83114	31.6579	49.6382						204	666.712	0.176379	0.176445
355.2	4.89912	31.1952	49.9945						205.333	665.638	0.176095	0.176425
355.68	4.9989	32.3213	48.8136						203.182	667.374	0.176554	0.176425
356.16	4.58772	32.0285	49.5987						204	666.712	0.176379	0.176406
356.64	4.73794	31.9408	50.1908						204	666.712	0.176379	0.176386
357.12	4.69298	32.2303	49.9474						204	666.712	0.176379	0.176406
357.6	4.74013	32.2127	48.7116						203.182	667.374	0.176554	0.176457
358.08	4.94408	32.0373	49.8575						204	666.712	0.176379	0.176437
358.56	4.96382	32.2226	49.7226						204	666.712	0.176379	0.176457
359.04	5.29825	32.4309	49.3224						203.182	667.374	0.176554	0.176497
359.52	4.75768	32.4649	48.5241						203.182	667.374	0.176554	0.176536
360	5.06908	32.1721	49.5406						204	666.712	0.176379	0.176536
360.48	5.19846	31.7325	49.4638						203.182	667.374	0.176554	0.176505
360.96	5.10965	31.6721	48.2456						202.326	668.068	0.176737	0.176473
361.44	5.38706	31.6601	48.2763						202.326	668.068	0.176737	0.176441
361.92	4.68969	31.7226	49.0219						203.182	667.374	0.176554	0.176408
362.4	4.84978	31.1557	50.0197						205.333	665.638	0.176095	0.176377
362.88	4.72259	31.2116	50.0164						205.333	665.638	0.176095	0.176308
363.36	4.82456	31.1096	48.9112						204.545	666.272	0.176263	0.176237
363.84	4.7489	31.0943	48.5077						204.545	666.272	0.176263	0.176152
364.32	4.85526	30.9408	49.6261						205.333	665.638	0.176095	0.176069
364.8	4.60855	30.8366	50.648						206.087	665.033	0.175935	0.176023
365.28	4.61952	30.5154	49.9759						205.333	665.638	0.176095	0.17601
365.76	4.60855	29.8388	48.8147						205.909	665.175	0.175972	0.175928
366.24	4.88158	29.784	49.568						206.667	664.568	0.175812	0.175847
366.72	4.99452	29.4836	49.0186						207.273	664.083	0.175683	0.175784
367.2	4.73904	29.6086	49.2248						205.909	665.175	0.175972	0.175754
367.68	4.71272	29.4441	50.0658						208	663.503	0.17553	0.175659
368.16	4.66447	29.2763	50.1042						208	663.503	0.17553	0.175594
368.64	4.70614	28.9857	50.1217						208	663.503	0.17553	0.175546
369.12	4.47259	28.7018	49.6908						207.391	663.989	0.175658	0.175513
369.6	4.33882	28.3235	50.5296						209.362	662.421	0.175244	0.175432
370.08	4.32895	27.9945	49.8728						208.696	662.95	0.175384	0.175418
370.56	3.97149	28.0329	50.0406						208.696	662.95	0.175384	0.175386
371.04	4.45175	28.2303	49.8969						208.696	662.95	0.175384	0.17537
371.52	4.54825	27.8048	49.966						209.333	662.443	0.17525	0.175294
372	4.52083	28.0055	48.6963						208.636	662.997	0.175396	0.175295
372.48	4.59868	28.2917	49.6327						209.333	662.443	0.17525	0.175295
372.96	4.12719	28.0285	49.6316						208.696	662.95	0.175384	0.175249
373.44	4.45175	27.4112	50.9978						210.638	661.412	0.174977	0.175249
373.92	4.61732	27.852	49.6107						209.333	662.443	0.17525	0.175234
374.4	4.44627	27.7215	49.886						208.696	662.95	0.175384	0.175187
374.88	4.61952	27.4561	50.205						210.667	661.389	0.174971	0.175202
375.36	4.24123	27.6842	49.8816						208.696	662.95	0.175384	0.175172
375.84	4.14474	27.3936	49.7829						210	661.916	0.17511	0.175217
376.32	4.01206	27.2599	50.8618						210.638	661.412	0.174977	0.175217
376.8	4.375	27.5822	49.7533						208.696	662.95	0.175384	0.175186
377.28	4.36842	27.1743	50.1338						210	661.916	0.17511	0.175249
377.76	4.27083	27.6173	49.5362						208.696	662.95	0.175384	0.175218
378.24	4.30702	27.4956	49.2697						209.333	662.443	0.17525	0.175218
378.72	4.11075	27.4923	50.3037						210	661.916	0.17511	0.175233
379.2	4.31579	27.5932	49.4529						208	663.503	0.17553	0.175187
379.68	4.26535	26.6842	49.9232						210	661.916	0.17511	0.175157
380.16	4.38268	26.8893	50.3344						210	661.916	0.17511	0.175126
380.64	4.1557	27.2325	49.9529						210	661.916	0.17511	0.175126
381.12	4.64583	27.3235	50.4945						210.667	661.389	0.174971	0.175157
381.6	4.5625	27.3004	50.6184						211.304	660.887	0.174838	0.17511
382.08	4.21601	27.4397	50.3586						210	661.916	0.17511	0.17511
382.56	4.45504	27.3904	48.886						209.333	662.443	0.17525	0.17511
383.04	4.17544	27.7829	49.8125						208.696	662.95	0.175384	0.17511
383.52	4.11842	27.4704	50.2511						210	661.916	0.17511	0.175141
384	4.20504	27.3849	50.1173						210	661.916	0.17511	0.175171
384.48	4.45395	26.8772	49.5066						210	661.916	0.17511	0.175171
384.96	4.35746	27.114	49.6151						210	661.916	0.17511	0.175156
385.44	4.27632	26.9441	49.4309						209.333	662.443	0.17525	0.175125
385.92	4.32566	26.8246	49.9912						210	661.916	0.17511	0.175141
386.4	4.50548	27.1842	49.2303						210	661.916	0.17511	0.175126
386.88	4.27741	27.0757	49.8553						210	661.916	0.17511	0.175126
387.36	4.26206	26.8618	49.6404						210	661.916	0.17511	0.175111
387.84	4.26974	27.4419	49.1765						209.333	662.443	0.17525	0.175111
388.32	4.63268	26.7511	49.6393						210.667	661.389	0.174971	0.17508
388.8	4.17325	27.011	49.7599						210	661.916	0.17511	0.17508
389.28	3.98904	26.5603	51.0241						210.638	661.412	0.174977	0.17505
389.76	4.10197	27.0406	48.6129						209.333	662.443	0.17525	0.17505
390.24	4.1886	26.3553	50.3344						211.304	660.887	0.174838	0.175035
390.72	4.25548	26.7423	49.9145						210	661.916	0.17511	0.17505
391.2	4.40241	26.3081	50.4539						211.304	660.887	0.174838	0.175035
391.68	4.0011	27.2489	50.4846						210	661.916	0.17511	0.175035
392.16	4.33114	27.1513	49.6732						210	661.916	0.17511	0.175004
392.64	4.47807	26.7774	49.75						210	661.916	0.17511	0.175034
393.12	4.61732	26.7917	49.6908						210.667	661.389	0.174971	0.175018
393.6	4.38816	26.7434	50.9243						210.638	661.412	0.174977	0.175049
394.08	4.57675	26.5154	49.8805						210.667	661.389	0.174971	0.175034
394.56	4.36184	26.9232	50.0998						210	661.916	0.17511	0.175034
395.04	4.19189	26.3958	49.3542						210.667	661.389	0.174971	0.175004
395.52	4.27083	26.8388	49.5603						210	661.916	0.17511	0.175019
396	4.26425	26.5329	50.6743						210.638	661.412	0.174977	0.175034
396.48	4.32566	27.0757	49.9814						210	661.916	0.17511	0.175049
396.96	4.21711	26.3268	49.8147						211.304	660.887	0.174838	0.175019
397.44	4.3114	26.5833	50.1634						210	661.916	0.17511	0.175035
397.92	4.16996	26.7971	49.9276						210	661.916	0.17511	0.175035
398.4	4.11842	26.6513	50.2708						210	661.916	0.17511	0.175049
398.88	4.2489	26.4572	50.0844						211.304	660.887	0.174838	0.175019
399.36	4.2489	26.9945	49.8607						210	661.916	0.17511	0.175049
399.84	4.19298	26.9583	50.1338						210	661.916	0.17511	0.175049
400.32	4.33662	26.9068	50.4539						210	661.916	0.17511	0.175065
400.8	4.35197	26.2314	49.9101						211.304	660.887	0.174838	0.175035
401.28	4.36842	26.6842	50.114						210	661.916	0.17511	0.175035
401.76	4.0318	26.5329	50.2445						210	661.916	0.17511	0.17499
402.24	4.12171	26.6338	48.5757						209.333	662.443	0.17525	0.17499
402.72	4.32895	26.2588	50.0548						211.304	660.887	0.174838	0.175006
403.2	4.08443	26.1568	50.1261						211.304	660.887	0.174838	0.175006
403.68	4.39912	26.4331	50.9857						211.915	660.407	0.174711	0.174962
404.16	4.0943	26.6634	50.0121						210	661.916	0.17511	0.174946
404.64	4.46053	26.8487	49.2325						209.333	662.443	0.17525	0.174884
405.12	4.29715	26.3377	50.2599						211.304	660.887	0.174838	0.174899
405.6	4.48136	26.2862	50.705						211.915	660.407	0.174711	0.174899
406.08	4.07675	26.3662	49.4748						210.667	661.389	0.174971	0.174913
406.56	4.60088	26.4781	49.614						212	660.341	0.174693	0.174883
407.04	4.39912	26.3235	48.8366						210.667	661.389	0.174971	0.174837
407.52	4.16667	26.4287	49.6711						211.304	660.887	0.174838	0.174837
408	4.34539	25.9331	49.8695						211.304	660.887	0.174838	0.174851
408.48	4.29496	25.8454	49.8081						211.304	660.887	0.174838	0.174822
408.96	4.1864	26.0691	50.2873						211.304	660.887	0.174838	0.174869
409.44	4.33882	26.4814	50.0581						211.304	660.887	0.174838	0.174884
409.92	4.21272	26.0395	50.0022						211.304	660.887	0.174838	0.1749
410.4	4.49671	26.0669	50.6601						211.915	660.407	0.174711	0.174914
410.88	4.1886	26.5461	49.9945						210	661.916	0.17511	0.174945
411.36	3.94846	26.5625	50.159						210	661.916	0.17511	0.174975
411.84	4.4375	26.5625	50.6853						210.638	661.412	0.174977	0.174975
412.32	4.49781	26.4342	49.2171						210.667	661.389	0.174971	0.174959
412.8	4.15899	26.5044	49.8936						210	661.916	0.17511	0.174959
413.28	4.00768	26.7763	49.9265						210	661.916	0.17511	0.174959
413.76	4.16338	26.2818	50.2785						211.304	660.887	0.174838	0.174959
414.24	4.6239	26.4956	49.83						212	660.341	0.174693	0.174974
414.72	4.30154	26.0987	50.5011						211.915	660.407	0.174711	0.174945
415.2	4.10307	26.5987	50.1886						210	661.916	0.17511	0.17493
415.68	4.10526	26.5219	49.6327						210	661.916	0.17511	0.1749
416.16	4.35526	26.7467	50.3487						210	661.916	0.17511	0.174914
416.64	4.2489	26.3925	51.2467						211.915	660.407	0.174711	0.174961
417.12	4.11294	26.614	50.9243						210.638	661.412	0.174977	0.174975
417.6	4.25548	26.3289	50.3026						211.304	660.887	0.174838	0.174945
418.08	4.68311	26.7292	49.8169						210.667	661.389	0.174971	0.174914
418.56	4.2489	26.9934	49.5373						210	661.916	0.17511	0.174899
419.04	4.12829	26.42	49.7127						211.304	660.887	0.174838	0.174883
419.52	3.95395	26.1579	49.9671						211.304	660.887	0.174838	0.174868
420	4.08882	25.7939	49.6162						211.304	660.887	0.174838	0.174837
420.48	4.10746	25.9934	49.0822						210.667	661.389	0.174971	0.174807
420.96	4.09649	25.2116	49.9474						212.609	659.864	0.174567	0.174746
421.44	4.20833	25.7511	50.3333						211.304	660.887	0.174838	0.174716
421.92	4.0011	25.1327	49.7029						212.609	659.864	0.174567	0.174656
422.4	4.17654	25.4989	49.1502						212	660.341	0.174693	0.174596
422.88	3.94079	24.9594	50.0461						212.609	659.864	0.174567	0.174492
423.36	3.97807	24.7094	50.273						212.609	659.864	0.174567	0.174432
423.84	3.98246	23.5077	50.3882						213.913	658.847	0.174298	0.174313
424.32	3.72588	23.6798	49.9737						213.913	658.847	0.174298	0.174266
424.8	3.91118	23.0384	50.318						215.217	657.836	0.174031	0.174163
425.28	3.69627	22.5691	50.1667						215.217	657.836	0.174031	0.174062
425.76	3.91009	22.2555	50.3904						216.522	656.831	0.173765	0.173973
426.24	3.85088	22.58	49.159						214.667	658.262	0.174143	0.173914
426.72	3.88596	22.0154	49.9035						216.522	656.831	0.173765	0.173855
427.2	3.77632	21.6645	50.9463						217.021	656.448	0.173663	0.173837
427.68	3.86732	21.8706	49.625						216.522	656.831	0.173765	0.173807
428.16	4.03947	21.8015	49.8026						216.522	656.831	0.173765	0.173832
428.64	3.76206	21.6305	49.6184						216.522	656.831	0.173765	0.173771
429.12	3.85088	21.7807	49.3871						216	657.232	0.173871	0.173753
429.6	3.73904	22.0658	49.7807						216.522	656.831	0.173765	0.173757
430.08	3.74671	22.034	48.3037						215.455	657.652	0.173982	0.173751
430.56	3.83553	21.307	48.5208						217.333	656.209	0.1736	0.173756
431.04	3.95833	21.3629	48.7928						217.333	656.209	0.1736	0.173738
431.52	3.84759	21.0592	48.3026						216.818	656.603	0.173705	0.173708
432	3.88377	21.4627	48.2928						216.818	656.603	0.173705	0.173701
432.48	3.80044	21.2401	47.3279						216.279	657.017	0.173814	0.17367
432.96	3.5943	21.1217	49.2917						217.333	656.209	0.1736	0.173682
433.44	3.76864	21.3103	48.8443						217.333	656.209	0.1736	0.173724
433.92	3.97807	21.1469	48.4496						216.818	656.603	0.173705	0.173743
434.4	3.79057	21.2336	48.4178						216.818	656.603	0.173705	0.173743
434.88	3.83114	21.455	48.2336						216.818	656.603	0.173705	0.173749
435.36	3.82675	21.841	48.2325						215.455	657.652	0.173982	0.173779
435.84	3.53728	21.7412	48.7774						216	657.232	0.173871	0.173803
436.32	3.89474	21.2555	47.8224						216.818	656.603	0.173705	0.173803
436.8	3.45833	21.0307	48.2829						216	657.232	0.173871	0.173803
437.28	3.45614	20.83	48.3509						216	657.232	0.173871	0.173803
437.76	3.68969	20.9693	46.9649						216.279	657.017	0.173814	0.173772
438.24	3.64364	20.977	47.545						216.818	656.603	0.173705	0.173742
438.72	3.67105	21.0186	48.1502						216.818	656.603	0.173705	0.173731
439.2	3.85636	20.9825	48.0439						216.818	656.603	0.173705	0.173712
439.68	3.71711	20.9792	48.3037						216.818	656.603	0.173705	0.173694
440.16	3.92325	20.8026	49.1086						217.333	656.209	0.1736	0.173712
440.64	3.88048	21.0822	49.1206						217.333	656.209	0.1736	0.173712
441.12	4.00439	21.2577	48.4002						216.818	656.603	0.173705	0.173712
441.6	3.74781	20.966	48.1053						216.818	656.603	0.173705	0.173712
442.08	3.75439	21.5132	47.9923						215.455	657.652	0.173982	0.173712
442.56	3.59211	21.0132	47.7621						216.818	656.603	0.173705	0.173724
443.04	3.54934	20.6787	48.0252						216.818	656.603	0.173705	0.173694
443.52	3.72807	20.8728	48.4627						216.818	656.603	0.173705	0.173682
444	3.63925	20.7237	48.4923						216.818	656.603	0.173705	0.173689
444.48	3.86623	21.1458	47.648						216.818	656.603	0.173705	0.17367
444.96	3.6261	19.9342	49.2664						218.667	655.193	0.173331	0.173659
445.44	3.81798	20.6129	49.2182						217.333	656.209	0.1736	0.173647
445.92	3.41118	20.5954	49.3037						216.522	656.831	0.173765	0.173647
446.4	3.70943	21.0482	47.1129						216.279	657.017	0.173814	0.173647
446.88	3.65461	20.818	48.784						217.333	656.209	0.1736	0.173647
447.36	3.94846	20.5592	48.9013						217.333	656.209	0.1736	0.173689
447.84	3.87939	20.9178	47.6623						216.818	656.603	0.173705	0.17367
448.32	3.70175	21.4364	47.5625						216.818	656.603	0.173705	0.173632
448.8	3.85636	20.9123	47.75						216.818	656.603	0.173705	0.17359
449.28	3.84868	20.6261	48.3246						216.818	656.603	0.173705	0.173601
449.76	3.67982	20.4046	48.4715						218.182	655.561	0.173429	0.173582
450.24	3.65241	20.2094	47.7785						218.182	655.561	0.173429	0.173551
450.72	3.85088	20.4934	47.7083						218.182	655.561	0.173429	0.17351
451.2	3.62281	20.8377	48.0537						216.818	656.603	0.173705	0.17351
451.68	3.88706	20.4616	48.3717						218.182	655.561	0.173429	0.17351
452.16	3.5614	20.4057	47.6009						218.182	655.561	0.173429	0.173529
452.64	3.92763	20.3607	48.6974						218.667	655.193	0.173331	0.17356
453.12	3.94846	20.8531	48.0921						216.818	656.603	0.173705	0.173549
453.6	3.61404	20.9792	48.0954						216.818	656.603	0.173705	0.17353
454.08	3.72697	20.8553	48.6327						217.333	656.209	0.1736	0.173538
454.56	3.91118	20.8158	47.6557						216.818	656.603	0.173705	0.173538
455.04	3.99232	20.409	48.8662						218.667	655.193	0.173331	0.173556
455.52	3.57456	20.3037	47.2303						217.674	655.948	0.173531	0.173526
456	3.43531	19.9803	48.5307						217.826	655.833	0.173501	0.173495
456.48	3.91118	20.034	47.5066						218.182	655.561	0.173429	0.173495
456.96	3.49671	20.2763	48.7445						217.826	655.833	0.173501	0.173464
457.44	3.60526	20.0559	47.7643						218.182	655.561	0.173429	0.173464
457.92	3.64912	19.784	48.4243						218.182	655.561	0.173429	0.173484
458.4	3.45724	20.4408	47.648						217.333	656.209	0.1736	0.173476
458.88	3.61513	20.3947	48.2379						218.182	655.561	0.173429	0.173476
459.36	3.88377	20.4934	48.9715						218.667	655.193	0.173331	0.173479
459.84	3.58991	20.5789	47.9397						216.818	656.603	0.173705	0.173468
460.32	3.72039	20.4298	48.1305						218.182	655.561	0.173429	0.173468
460.8	3.60307	20.0877	47.7895						218.182	655.561	0.173429	0.173449
461.28	3.69079	20.3147	46.7511						217.674	655.948	0.173531	0.173449
461.76	3.88706	19.7467	48.7237						218.667	655.193	0.173331	0.173449
462.24	3.70833	20.0691	47.7357						218.182	655.561	0.173429	0.173408
462.72	3.63706	20.4221	48.1875						218.182	655.561	0.173429	0.173408
463.2	3.88706	20.3355	47.5691						218.182	655.561	0.173429	0.173438
463.68	3.62061	20.0351	49						218.667	655.193	0.173331	0.173416
464.16	3.85636	20.4803	49.1404						218.667	655.193	0.173331	0.173464
464.64	3.78399	20.3487	48.3279						218.182	655.561	0.173429	0.173495
465.12	3.75219	20.7664	47.6436						216.818	656.603	0.173705	0.173484
465.6	3.82895	20.2895	48.6162						218.667	655.193	0.173331	0.173484
466.08	3.45066	20.6053	48.5088						216.522	656.831	0.173765	0.173526
466.56	3.70066	20.9704	47.8026						216.818	656.603	0.173705	0.173536
467.04	3.76754	20.2116	48.7292						218.667	655.193	0.173331	0.173536
467.52	3.95724	20.0461	48.1393						218.182	655.561	0.173429	0.173536
468	3.79167	20.6721	47.9715						216.818	656.603	0.173705	0.173547
468.48	4.14035	20.3607	48.3487						218.182	655.561	0.173429	0.173499
468.96	3.66557	20.2895	47.9496						218.182	655.561	0.173429	0.173499
469.44	3.66996	20.6656	48.3761						216.818	656.603	0.173705	0.173541
469.92	3.66776	20.3969	48.0329						218.182	655.561	0.173429	0.17359
470.4	3.70175	20.1908	48.5022						218.667	655.193	0.173331	0.173548
470.88	3.57566	21.0746	48.0055						216.818	656.603	0.173705	0.173579
471.36	3.74013	20.7971	47.6831						216.818	656.603	0.173705	0.173568
471.84	3.47259	20.5055	48.4057						216	657.232	0.173871	0.173527
472.32	4.01316	20.0921	48.886						218.667	655.193	0.173331	0.173557
472.8	3.67434	20.8827	48.3311						216.818	656.603	0.173705	0.173568
473.28	3.51316	20.4594	48.7336						218.667	655.193	0.173331	0.173568
473.76	3.79934	20.3761	48.5844						218.667	655.193	0.173331	0.173537
474.24	3.67763	20.9408	48.1096						216.818	656.603	0.173705	0.173488
474.72	3.72807	20.3048	47.8498						218.182	655.561	0.173429	0.173488
475.2	3.67873	20.5219	47.6195						216.818	656.603	0.173705	0.173488
475.68	3.66886	19.8816	48.3037						218.182	655.561	0.173429	0.173518
476.16	3.53947	20.375	48.1831						218.182	655.561	0.173429	0.17356
476.64	3.56689	20.2862	48.7379						218.667	655.193	0.173331	0.17356
477.12	3.83991	20.7357	48.0099						216.818	656.603	0.173705	0.173579
477.6	3.84649	20.8015	48.6447						217.333	656.209	0.1736	0.173579
478.08	3.99671	20.9331	48.4715						216.818	656.603	0.173705	0.173598
478.56	3.81908	20.9452	48.3542						216.818	656.603	0.173705	0.173628
479.04	3.70285	20.6809	49.3958						217.333	656.209	0.1736	0.173651
479.52	3.61952	21.0241	48.1239						216.818	656.603	0.173705	0.173631
480	3.62719	20.7039	48.6809						217.333	656.209	0.1736	0.173612
480.48	3.54386	20.6393	47.8607						216.818	656.603	0.173705	0.173582
480.96	3.69737	20.0855	47.0143						217.674	655.948	0.173531	0.17354
481.44	3.79496	20.1853	47.3487						217.674	655.948	0.173531	0.173501
481.92	3.50219	19.7171	48.3936						218.182	655.561	0.173429	0.17343
482.4	3.78728	19.795	47.5877						218.182	655.561	0.173429	0.173371
482.88	3.94079	19.625	48.9825						218.667	655.193	0.173331	0.173279
483.36	3.67325	19.1162	47.2906						219.07	654.887	0.17325	0.173207
483.84	3.96272	18.7708	48.6853						220	654.184	0.173064	0.173068
484.32	3.82456	18.8399	48.7083						220	654.184	0.173064	0.172948
484.8	3.81689	17.8136	48.2237						220.909	653.5	0.172884	0.172827
485.28	3.52193	17.5219	48.2379						220.909	653.5	0.172884	0.172688
485.76	4.13048	16.4879	48.7478						224	651.2	0.172275	0.172566
486.24	4.13816	16.1349	48.0493						223.636	651.469	0.172346	0.172464
486.72	3.75329	15.7599	47.5197						223.636	651.469	0.172346	0.172339
487.2	3.98026	15.386	47.8432						225	650.465	0.172081	0.172235
487.68	4.10526	14.9781	47.3026						224.651	650.721	0.172148	0.1721
488.16	4.35526	14.9726	46.7664						224.651	650.721	0.172148	0.172032
488.64	4.59539	14.6634	46.5976						225.714	649.943	0.171943	0.171957
489.12	4.86623	14.8958	46.7697						225.714	649.943	0.171943	0.171882
489.6	4.6886	14.4397	47.3794						227.143	648.905	0.171668	0.171836
490.08	4.75329	14.2478	46.5592						227.143	648.905	0.171668	0.171782
490.56	4.52741	14.1042	47.068						227.143	648.905	0.171668	0.171729
491.04	4.74013	14.1118	47.2357						227.143	648.905	0.171668	0.171705
491.52	4.61513	13.6184	46.8322						227.143	648.905	0.171668	0.171644
492	4.62061	14.0625	46.8333						227.143	648.905	0.171668	0.17162
492.48	4.84868	13.8914	46.9759						227.143	648.905	0.171668	0.17162
492.96	4.5943	13.9803	45.9879						226.829	649.132	0.171728	0.17159
493.44	5.16886	13.4682	46.5811						228.571	647.876	0.171396	0.17156
493.92	4.81908	13.3827	46.1107						228.293	648.076	0.171449	0.171535
494.4	4.625	13.5691	47.3607						227.143	648.905	0.171668	0.171542
494.88	5.27851	13.136	46.5636						228.571	647.876	0.171396	0.171512
495.36	5.14364	13.3553	46.7149						228.571	647.876	0.171396	0.171505
495.84	5.10526	13.3794	46.2467						228.293	648.076	0.171449	0.171499
496.32	4.89035	13.739	46.2127						226.829	649.132	0.171728	0.171493
496.8	5.08443	13.0241	47.0636						228.571	647.876	0.171396	0.171463
497.28	4.89035	13.6162	47.045						227.143	648.905	0.171668	0.171469
497.76	5.28509	12.8739	47.8246						228.837	647.685	0.171345	0.171439
498.24	5.00658	13.1787	46.6042						228.571	647.876	0.171396	0.171373
498.72	5.1864	12.7357	47.0789						228.571	647.876	0.171396	0.171337
499.2	4.89035	12.8739	46.4605						228.293	648.076	0.171449	0.171281
499.68	5.15022	12.4035	47.3706						230	646.856	0.171126	0.171196
500.16	5.55592	12.261	47.8224						231.429	645.845	0.170858	0.171201
500.64	5.09868	12.523	46.9112						228.571	647.876	0.171396	0.171176
501.12	5.5625	12.3717	47.2533						231.22	645.992	0.170897	0.171151
501.6	5.89803	12.4452	46.5559						231.22	645.992	0.170897	0.171151
502.08	5.2193	12.6743	46.7577						228.571	647.876	0.171396	0.171187
502.56	5.57675	12.5373	47.2544						229.756	647.029	0.171172	0.171247
503.04	5.96711	12.5855	46.9287						229.756	647.029	0.171172	0.171212
503.52	5.28618	13.2138	46.4649						228.293	648.076	0.171449	0.171212
504	4.93969	13.2018	46.2467						228.293	648.076	0.171449	0.171273
504.48	4.86404	13.1985	47.0164						228.571	647.876	0.171396	0.171243
504.96	5.47259	12.3816	47.7357						230.233	646.691	0.171082	0.171213
505.44	5.76096	12.2862	47.1228						231.22	645.992	0.170897	0.171187
505.92	5.26535	12.6689	46.4046						228.293	648.076	0.171449	0.17113
506.4	5.02522	12.4441	46.693						230	646.856	0.171126	0.171069
506.88	5.54057	11.8936	46.6162						231.22	645.992	0.170897	0.171018
507.36	5.69189	12.1404	46.489						231	646.147	0.170938	0.171023
507.84	5.89474	12.2007	46.2357						231	646.147	0.170938	0.171084
508.32	6.07346	12.0208	47.0702						231.22	645.992	0.170897	0.171084
508.8	5.74013	12.42	45.8553						231	646.147	0.170938	0.171114
509.28	5.42982	12.477	46.9868						230	646.856	0.171126	0.17114
509.76	5.17982	13.0691	45.7588						228.293	648.076	0.171449	0.171161
510.24	5.1864	12.7675	46.1283						228.293	648.076	0.171449	0.171156
510.72	4.90461	12.8739	46.8991						228.571	647.876	0.171396	0.171156
511.2	5.26425	11.9759	47.0811						230	646.856	0.171126	0.171156
511.68	5.42873	12.17	47.1305						230	646.856	0.171126	0.171186
512.16	5.63925	12.3618	46.7697						231.22	645.992	0.170897	0.171125
512.64	5.72697	12.0537	47.273						231.22	645.992	0.170897	0.171094
512.68	5.88925	12.4013	46.3443						231	646.147	0.170938	0.171074
513.12	4.98575	12.818	46.7862						228.571	647.876	0.171396	0.17107
513.6	5.80154	11.761	46.7961						231.22	645.992	0.170897	0.171094
514.08	5.45066	12.273	45.8882						229.756	647.029	0.171172	0.171155
515.04	5.66228	12.636	46.4583						229.5	647.212	0.17122	0.171211
515.52	5.32895	12.477	47.8695						230.233	646.691	0.171082	0.171261
515.56	4.78618	12.8607	47.602						228.837	647.685	0.171345	0.171267
516	5.39912	13.4408	46.159						228.293	648.076	0.171449	0.171323
516.48	5.38158	12.9649	46.6667						228.571	647.876	0.171396	0.171348
516.96	4.98355	13.057	46.6568						228.571	647.876	0.171396	0.171332
517.44	4.87939	13.3344	46.1184						228.293	648.076	0.171449	0.171312
518.4	5.24232	12.9276	46.5625						228.571	647.876	0.171396	0.171292
518.88	5.28399	12.5855	47.3904						228.571	647.876	0.171396	0.171287
518.92	5.37061	12.4408	47.7204						230.233	646.691	0.171082	0.171262
519.36	5.57456	11.9024	47.4715						231.22	645.992	0.170897	0.171262
519.84	5.61513	12.5855	47.4594						229.756	647.029	0.171172	0.171256
520.32	4.91667	12.5625	46.6601						228.571	647.876	0.171396	0.171262
521.28	5.19737	12.4748	46.0219						229.756	647.029	0.171172	0.171262
521.76	5.46711	12.6875	47.1173						228.571	647.876	0.171396	0.171296
521.8	4.80482	13.1634	47.3454						228.571	647.876	0.171396	0.171389
522.24	5.18969	13.2445	45.9254						228.293	648.076	0.171449	0.17142
522.72	5.15351	13.4035	46.9759						228.571	647.876	0.171396	0.17142
523.2	5.41447	12.909	46.9474						228.571	647.876	0.171396	0.17145
524.16	4.83553	13.5088	46.4013						226.829	649.132	0.171728	0.17142
524.64	5.32675	13.2818	46.4967						228.293	648.076	0.171449	0.17142
524.68	5.24232	12.8739	47.2368						228.571	647.876	0.171396	0.17142
525.12	4.80811	13.4923	45.9496						228.293	648.076	0.171449	0.171426
525.6	5.4375	12.4298	47.1732						230	646.856	0.171126	0.171426
526.08	5.49232	12.5855	46.7566						228.571	647.876	0.171396	0.171389
527.04	5.41776	12.6535	46.0296						228.293	648.076	0.171449	0.171383
527.52	5.0011	12.9934	46.4901						228.293	648.076	0.171449	0.171383
527.56	5.35746	12.7357	47.1711						228.571	647.876	0.171396	0.171358
528	5.03399	12.8662	46.6952						228.571	647.876	0.171396	0.171394
528.48	5.19298	13.0735	47.1645						228.571	647.876	0.171396	0.171394
528.96	5.27303	12.9507	47.0077						228.571	647.876	0.171396	0.171388
529.44	5.60855	12.6382	46.4594						229.5	647.212	0.17122	0.171382
530.4	5.29825	13.2599	46.4112						228.293	648.076	0.171449	0.171382
530.88	5.09539	12.8191	47.2621						228.571	647.876	0.171396	0.171357
530.92	5.27522	13.0537	47.3827						228.571	647.876	0.171396	0.171357
531.36	4.91776	12.8914	47.1612						228.571	647.876	0.171396	0.171302
531.84	5.48246	12.8629	47.4221						228.571	647.876	0.171396	0.171291
532.32	5.10746	12.4978	46.2971						229.756	647.029	0.171172	0.171226
533.28	5.18092	12.864	46.8629						228.571	647.876	0.171396	0.171232
533.76	5.57566	12.1096	46.8651						231.22	645.992	0.170897	0.171232
533.8	5.42544	11.955	46.7248						230	646.856	0.171126	0.171238
534.24	5.54825	12.1623	47.5186						231.429	645.845	0.170858	0.171238
534.72	5.44846	12.6404	46.4408						228.293	648.076	0.171449	0.171257
535.2	5.20285	12.7818	46.6096						228.571	647.876	0.171396	0.171263
536.16	5.3443	12.7456	46.2379						228.293	648.076	0.171449	0.171318
536.64	4.91228	12.9331	47.4518						228.571	647.876	0.171396	0.171323
536.68	5.07566	12.9726	47.5932						228.837	647.685	0.171345	0.171358
537.12	5	13.4561	46.1239						228.293	648.076	0.171449	0.171301
537.6	5.35855	12.7237	46.7368						228.571	647.876	0.171396	0.171276
538.08	5.63706	12.9364	47.1941						229.756	647.029	0.171172	0.171276
539.04	5.35746	12.3936	46.2423						229.756	647.029	0.171172	0.171226
539.52	5.50439	12.2445	46.193						231	646.147	0.170938	0.171146
539.56	5.26645	12.3136	46.4452						229.756	647.029	0.171172	0.171054
540	5.13487	12.7599	46.1129						228.293	648.076	0.171449	0.170969
540.48	5.63706	11.6831	46.2303						231	646.147	0.170938	0.170887
540.96	5.91228	11.1458	47.0274						232.683	644.965	0.170626	0.170772
541.44	6.40132	11.1042	46.6009						232.683	644.965	0.170626	0.170682
542.4	6.19298	10.6831	46.8596						232.683	644.965	0.170626	0.170566
542.88	6.5636	10.5855	44.9825						233.684	644.268	0.170441	0.170391
542.92	6.97917	9.96162	46.205						235.385	643.094	0.170131	0.170177
543.36	6.61623	10.0461	45.8125						235.385	643.094	0.170131	0.169968
543.84	7.19737	9.52632	45.9989						235.385	643.094	0.170131	0.169758
544.32	7.2182	9.38377	44.7314						236.842	642.097	0.169867	0.16949
545.28	8.74452	7.56689	44.9901						241.622	638.894	0.16902	0.169242
545.76	8.92325	7.07127	43.6524						243.243	637.829	0.168738	0.168999
545.8	9.14693	6.85965	44.3114						243.243	637.829	0.168738	0.16876
546.24	10.0417	6.37281	43.7083						246.316	635.837	0.168211	0.16852
546.72	10.1941	6.03289	44.409						246.316	635.837	0.168211	0.168307
547.2	10.5976	5.67763	43.8443						247.895	634.827	0.167944	0.168162
548.16	10.0658	5.36075	43.8279						247.692	634.956	0.167978	0.1681
548.64	10.239	5.45724	43.8728						247.692	634.956	0.167978	0.168012
548.68	10.0384	5.15022	43.4309						247.895	634.827	0.167944	0.167957
549.12	10.6031	5.45066	43.8421						249.231	633.978	0.167719	0.167903
549.6	10.1513	5.63816	43.2829						246.486	635.728	0.168182	0.167878
550.08	10.4682	5.48794	43.3103						247.895	634.827	0.167944	0.167845
551.04	10.6864	5.07785	43.7993						249.231	633.978	0.167719	0.167777
551.52	10.8169	4.87281	44.0121						249.231	633.978	0.167719	0.167723
551.56	10.9386	4.90461	44.1721						249.231	633.978	0.167719	0.16766
552	10.9572	4.82127	43.3794						249.474	633.825	0.167678	0.167552
552.48	11.784	4.75768	42.1787						251.351	632.642	0.167366	0.167518
552.96	11.3542	4.45395	42.7643						250.769	633.008	0.167462	0.167479
553.44	11.7489	4.41118	42.2379						252.632	631.842	0.167154	0.167422
554.4	11.7511	4.17763	42.8947						252.308	632.044	0.167207	0.167393
554.88	11.4682	4.50877	42.4375						249.73	633.663	0.167636	0.167393
554.92	11.75	4.51206	42.3081						251.351	632.642	0.167366	0.167381
555.36	11.7478	4.25768	43.4923						252.308	632.044	0.167207	0.167401
555.84	11.3958	4.20066	42.9978						250.769	633.008	0.167462	0.167454
556.32	10.9408	4.59978	42.9507						249.474	633.825	0.167678	0.167506
557.28	11.557	4.37829	43.9441						252	632.236	0.167258	0.167464
557.76	10.9627	4.77632	42.3772						249.73	633.663	0.167636	0.167447
557.8	11.2039	4.89803	41.8914						249.73	633.663	0.167636	0.167447
558.24	11.2785	4.58333	43.239						249.474	633.825	0.167678	0.167413
558.72	11.5033	4.2511	43.8213						252	632.236	0.167258	0.167366
559.2	11.693	4.15022	42.75						252.308	632.044	0.167207	0.16736
560.16	11.8849	4.16776	42.9397						252.308	632.044	0.167207	0.167307
560.64	12.2171	3.87281	42.1568						252.632	631.842	0.167154	0.167259
560.68	12.0559	3.73575	43.7664						252	632.236	0.167258	0.167207
561.12	12.1831	3.84101	43.0395						252.308	632.044	0.167207	0.167258
561.6	11.6491	4.35417	42.3739						252.632	631.842	0.167154	0.167306
562.08	11.7654	4.35965	42.9057						252.308	632.044	0.167207	0.167353
563.04	11.5899	4.46491	42.9594						252.308	632.044	0.167207	0.167416
563.52	11.1338	4.80482	43.6919						249.231	633.978	0.167719	0.167463
563.56	11.2346	4.93092	42.1908						249.73	633.663	0.167636	0.167515
564	10.9397	5.01425	42.4572						249.73	633.663	0.167636	0.167573
564.48	11.0724	4.72039	43.6371						249.231	633.978	0.167719	0.167579
564.96	10.989	4.90351	43.2434						249.474	633.825	0.167678	0.167607
565.44	11.2917	4.73575	43.2204						249.474	633.825	0.167678	0.167556
566.4	11.4079	4.71711	42.9868						249.474	633.825	0.167678	0.167532
566.88	11.9529	3.94627	43.6206						252	632.236	0.167258	0.167484
566.92	11.4375	4.27412	43.091						250.769	633.008	0.167462	0.167475
567.36	11.5515	4.34539	43.5592						252	632.236	0.167258	0.167475
567.84	11.625	4.53728	43.1612						251.053	632.83	0.167415	0.167475
568.32	11.75	4.22807	43.318						252.308	632.044	0.167207	0.16747
569.28	11.0932	4.63596	42.2379						249.73	633.663	0.167636	0.167517
569.76	10.9441	4.9364	42.9649						249.474	633.825	0.167678	0.16757
569.8	10.9254	4.98684	43.3925						249.474	633.825	0.167678	0.167621
570.24	10.784	5.08662	42.4419						249.73	633.663	0.167636	0.167659
570.72	10.8454	4.9375	43.4178						249.474	633.825	0.167678	0.167716
571.2	10.182	5.11513	42.8596						247.895	634.827	0.167944	0.167721
572.16	10.7478	5.07456	43.8882						249.231	633.978	0.167719	0.167669
572.64	11.0471	4.78509	44.6096						249	634.124	0.167758	0.167645
572.68	11.2752	4.71491	44.0384						249.231	633.978	0.167719	0.167597
573.12	10.886	5.08443	43.4452						249.474	633.825	0.167678	0.167545
573.6	11.5186	4.36623	43.0439						252.308	632.044	0.167207	0.167463
574.08	11.3344	4.28289	42.9243						250.769	633.008	0.167462	0.167412
575.04	11.7292	4.41776	43.0768						252.308	632.044	0.167207	0.167403
575.52	11.8289	4.27522	42.7544						252.308	632.044	0.167207	0.167398
575.56	11.9737	4.16447	43.4013						252.308	632.044	0.167207	0.167374
576	11.5976	4.18202	43.7686						252	632.236	0.167258	0.167431
576.48	11.3136	4.65022	43.2292						249.474	633.825	0.167678	0.167455
576.96	11.3607	4.64474	43.352						249.474	633.825	0.167678	0.167512
577.44	11.4079	4.42105	43.2862						250.769	633.008	0.167462	0.167564
578.4	10.7917	4.52632	43.5175						249.231	633.978	0.167719	0.167617
578.88	11.0077	4.71053	43.3717						249.474	633.825	0.167678	0.167639
578.92	11.1853	4.73684	43.6864						249.231	633.978	0.167719	0.167615
579.36	11.0241	4.92434	42.5647						249.474	633.825	0.167678	0.167557
579.84	10.7939	4.61623	43.3213						249.474	633.825	0.167678	0.167523
580.32	11.0998	4.42654	42.8048						250.769	633.008	0.167462	0.167466
581.28	11.489	4.26645	42.6612						250.769	633.008	0.167462	0.167414
581.76	12.0998	4.28509	42.4145						252.632	631.842	0.167154	0.167385
581.8	11.9013	4.19737	41.6623						252.632	631.842	0.167154	0.167385
582.24	12.182	4.07018	43.3553						252.308	632.044	0.167207	0.167361
582.72	12.3015	4.01206	42.5154						252.308	632.044	0.167207	0.167356
583.2	11.3618	4.0318	43.3015						250.769	633.008	0.167462	0.16738
584.16	11.341	4.50877	42.5362						249.474	633.825	0.167678	0.167438
584.64	11.4934	4.42325	43.1458						250.769	633.008	0.167462	0.167497
584.68	11.5976	4.67105	42.7533						251.053	632.83	0.167415	0.167502
585.12	11.2697	4.64364	42.9287						249.474	633.825	0.167678	0.167502
585.6	11.4682	4.51535	43.4814						249.474	633.825	0.167678	0.167474
586.08	11.1754	4.63487	42.7664						249.474	633.825	0.167678	0.167416
587.04	11.8936	4.05154	43.9671						252	632.236	0.167258	0.167352
587.52	11.6886	4.26206	42.7138						252.308	632.044	0.167207	0.167323
587.56	11.8279	4.17982	42.5888						252.308	632.044	0.167207	0.167265
588	11.7697	4.03947	42.4221						252.632	631.842	0.167154	0.167213
588.48	12.7917	3.79276	42.4627						254.211	630.86	0.166894	0.16716
588.96	11.6053	3.95724	42.4189						252.632	631.842	0.167154	0.167155
589.44	12.3542	3.71162	42.4704						252.632	631.842	0.167154	0.16716
590.4	12.0022	3.93311	42.8092						252.308	632.044	0.167207	0.16716
590.88	11.5833	4.14912	42.8136						252.308	632.044	0.167207	0.167189
590.92	11.9101	4.03838	42.8059						252.308	632.044	0.167207	0.167224
591.36	12.1491	3.88048	43.6217						252	632.236	0.167258	0.16723
591.84	12.2818	4.19737	42.9167						252.308	632.044	0.167207	0.167236
592.32	11.2993	4.26316	42.3487						251.053	632.83	0.167415	0.167236
593.28	12.3355	4.06579	42.9715						252.308	632.044	0.167207	0.167236
593.76	12.2774	3.91009	42.8443						252.308	632.044	0.167207	0.16723
593.8	11.7544	3.92434	42.7686						252.308	632.044	0.167207	0.167219
594.24	12.3355	3.86184	43.2325						252.308	632.044	0.167207	0.167162
594.72	12.4364	3.51754	43.3487						252.308	632.044	0.167207	0.167111
595.2	12.1107	3.73246	42.4364						252.632	631.842	0.167154	0.167111
596.16	12.4474	3.69956	42.2039						252.632	631.842	0.167154	0.167111
596.64	12.7445	3.26864	42.4463						255.385	630.133	0.166702	0.167111
596.68	12.6382	3.59868	42.6941						253.846	631.086	0.166954	0.167105
597.12	12.2851	3.93421	42.7368						252.308	632.044	0.167207	0.167093
597.6	11.9375	4.03838	42.6612						252.308	632.044	0.167207	0.167093
598.08	12.2939	4.03838	42.6513						252.308	632.044	0.167207	0.167077
599.04	11.8322	4.07456	42.0987						252.632	631.842	0.167154	0.16707
599.52	12.3311	3.8443	41.0855						252.973	631.629	0.167098	0.167014
599.56	12.386	3.72039	42.4814						252.632	631.842	0.167154	0.166874
600	12.2763	3.05811	43.3268						253.5	631.301	0.167011	0.166697
600.48	12.9232	3.29496	41.1491						255.789	629.883	0.166636	0.166463
600.96	13.9298	2.59978	41.6721						256.923	629.184	0.166451	0.166239
601.44	14.5757	2.19079	40.9923						260	627.296	0.165951	0.166017
602.4	15.7346	1.50877	40.0154						262.105	626.007	0.16561	0.165763
602.88	16.6393	1.32566	39.2489						265.263	624.073	0.165099	0.165497
602.92	16.5976	1.56908	37.9715						265	624.234	0.165141	0.165224
603.36	16.8827	1.27851	38.6195						265.263	624.073	0.165099	0.164972
603.84	17.2906	1.39583	37.432						266.667	623.21	0.16487	0.164744
604.32	18.102	1.54057	36.4156						268.235	622.242	0.164614	0.164601
605.28	19.0921	1.37061	36.3991						270.857	620.61	0.164182	0.164499
605.76	19.4825	1.11623	35.6404						270.857	620.61	0.164182	0.164393
605.8	19.7007	1.05373	36.2577						272.571	619.531	0.163897	0.164259
606.24	19.1754	0.935307	37.3037						270	621.146	0.164324	0.164151
606.72	19.3092	0.969298	36.011						270.857	620.61	0.164182	0.164103
607.2	19.2094	1.04057	35.5044						270.857	620.61	0.164182	0.164039
608.16	19.9529	1.04057	35.8246						272.571	619.531	0.163897	0.16399
608.64	19.7379	0.949561	35.5844						272.571	619.531	0.163897	0.163918
608.68	19.3969	0.921053	35.523						270.857	620.61	0.164182	0.163799
609.12	20.5022	0.989035	36.2708						274.286	618.439	0.163608	0.16365
609.6	20.1491	0.949561	34.5899						273.529	618.922	0.163736	0.163561
610.08	20.9243	1.01754	34.2654						276.364	617.096	0.163253	0.16351
611.04	20.864	1.11513	34.1524						276.364	617.096	0.163253	0.163492
611.52	20.693	1.05592	32.3805						278.71	615.547	0.162843	0.163409
611.56	20.3059	1.02193	33.1316						275.625	617.576	0.16338	0.163423
612	20.7544	0.881579	34.5395						275.294	617.79	0.163437	0.163423
612.48	20.0592	1.01754	34.6985						273.529	618.922	0.163736	0.163477
612.96	20.5691	1.02632	35.1096						275.294	617.79	0.163437	0.163549
613.44	19.7072	0.769737	34.7686						273.529	618.922	0.163736	0.163648
614.4	19.7785	0.878289	35.0702						273.529	618.922	0.163736	0.163705
614.88	19.5866	0.946272	35.295						273.529	618.922	0.163736	0.163771
614.92	20.1897	0.983553	35.5044						272.571	619.531	0.163897	0.163718
615.36	20.4134	0.985746	34.9693						273.529	618.922	0.163736	0.163675
615.84	19.5044	0.925439	35.7697						272.571	619.531	0.163897	0.163636
616.32	19.2961	1.08772	35.0789						271.765	620.04	0.164032	0.163582
617.28	20.5121	0.901316	34.0713						276.364	617.096	0.163253	0.163528
617.76	21.1382	1.06689	33.4507						277.5	616.35	0.163056	0.163398
617.8	20.4561	1.01316	33.0263						275.625	617.576	0.16338	0.163344
618.24	21.318	1.16338	33.8268						276.364	617.096	0.163253	0.163293
618.72	21.0735	0.927632	33.5636						276.364	617.096	0.163253	0.16326
619.2	21.6425	0.841009	32.9539						279.375	615.101	0.162725	0.163281
620.16	21.0088	0.821272	34.273						276.364	617.096	0.163253	0.163374
620.64	21.3991	0.83443	34.9901						275.294	617.79	0.163437	0.163381
620.68	20.1787	1.0011	34.7423						273.529	618.922	0.163736	0.163415
621.12	20.5197	0.791667	34.6283						275.294	617.79	0.163437	0.163436
621.6	20.2917	0.903509	35.7664						272.571	619.531	0.163897	0.163548
622.08	20.6118	0.850877	35.1579						275.294	617.79	0.163437	0.163568
623.04	20.1261	0.882675	34.1831						274.545	618.272	0.163564	0.163568
623.52	20.8037	0.949561	35.0965						275.294	617.79	0.163437	0.163515
623.56	20.2127	0.997807	34.8717						273.529	618.922	0.163736	0.163423
624	20.5789	0.945175	34.6195						275.294	617.79	0.163437	0.163316
624.48	21.0395	1.02961	34.6656						275.294	617.79	0.163437	0.163225
624.96	21.193	1.04386	33.6009						276.364	617.096	0.163253	0.163132
625.44	22.6129	1.0011	33.9309						280	614.678	0.162613	0.163076
626.4	21.7467	0.826754	33.8936						278.182	615.899	0.162936	0.162987
626.88	22.705	0.862939	33.5406						280	614.678	0.162613	0.162967
626.92	21.5888	1.02303	32.9923						279.375	615.101	0.162725	0.162981
627.36	22.0921	0.877193	33.58						278.182	615.899	0.162936	0.162981
627.84	21.864	0.932018	34.1952						278.182	615.899	0.162936	0.163073
628.32	21.2379	0.822368	33.5877						276.364	617.096	0.163253	0.163142
629.28	20.1217	0.91886	33.614						274.545	618.272	0.163564	0.163213
629.76	21.4046	0.984649	34.4452						276.364	617.096	0.163253	0.163272
629.8	21.0921	0.820175	34.8882						275.294	617.79	0.163437	0.163249
630.24	20.4529	0.866228	33.7818						274.545	618.272	0.163564	0.163225
630.72	20.9112	1.04825	33.6985						276.364	617.096	0.163253	0.163166
631.2	21.3849	1.06798	33.943						276.364	617.096	0.163253	0.163048
632.16	21.568	0.993421	32.8004						279.375	615.101	0.162725	0.162952
632.64	22.4529	1	32.5888						279.375	615.101	0.162725	0.162778
632.68	22.1568	0.95614	32.591						279.375	615.101	0.162725	0.162648
633.12	22.3059	1.0307	31.6853						280.645	614.239	0.162497	0.162589
633.6	23.4309	0.919956	32.9287						281.25	613.824	0.162387	0.162554
634.08	22.8454	0.77193	31.4474						284	611.894	0.161877	0.162541
635.04	22.8717	0.855263	33.2851						281.25	613.824	0.162387	0.162516
635.52	22.227	0.949561	33.2368						279.375	615.101	0.162725	0.162549
635.56	22.4704	0.884868	33.5197						278.182	615.899	0.162936	0.162574
636	22.5724	0.830044	33.523						280	614.678	0.162613	0.162635
636.48	21.8246	0.949561	31.932						280.645	614.239	0.162497	0.162729
636.96	22.739	0.948465	35.6974						277.714	616.209	0.163018	0.162767
637.44	21.5987	0.980263	32.6228						279.375	615.101	0.162725	0.162767
638.4	21.7072	1.04276	33.8059						278.182	615.899	0.162936	0.162743
638.88	21.9868	1.00658	33.398						279.375	615.101	0.162725	0.162691
638.92	21.8662	0.961623	32.5822						279.375	615.101	0.162725	0.162611
639.36	21.7982	0.952851	33.4638						279.375	615.101	0.162725	0.162484
639.84	22.4013	0.984649	32.6568						279.375	615.101	0.162725	0.162347
640.32	23.3717	0.850877	31.5735						282.581	612.899	0.162143	0.162187
641.28	23.9496	0.890351	32.0263						284.516	611.523	0.161779	0.162122
641.76	23.4956	0.757675	30.9748						284	611.894	0.161877	0.162122
641.8	23.6173	0.775219	30.9068						286	610.441	0.161492	0.162097
642.24	23.7007	0.911184	31.489						286	610.441	0.161492	0.16212
642.72	22.8596	0.885965	31.5998						282.581	612.899	0.162143	0.162148
643.2	22.4441	0.839912	33.0998						279.375	615.101	0.162725	0.162239
644.16	22.4298	0.936404	32.4825						280.645	614.239	0.162497	0.162538
644.64	22.2149	1.02412	33.6963						278.182	615.899	0.162936	0.162607
644.68	22.5318	0.944079	33.0077						281.25	613.824	0.162387	0.162387
645.12	21.9134	0.952851	33.307						279.375	615.101	0.162725
645.6	22.0899	0.932018	32.8125						279.375	615.101	0.162725
646.08	21.4781	1.07566	33.6634						276.364	617.096	0.163253
647.04	22.0658	0.694079	32.4375						280.645	614.239	0.162497
647.52	21.9605	0.858553	32.5493						279.375	615.101	0.162725
647.56	22.5932	0.891447	32.8893						281.25	613.824	0.162387
648	22.3838	0.859649	32.852						279.375	615.101	0.162725
648.48	23.0461	0.780702	32.4616						282.581	612.899	0.162143
648.96	22.261	0.734649	33.7752						278.182	615.899	0.162936
649.44	22.8838	0.755482	33.3059						281.25	613.824	0.162387
650.4	22.0186	0.817982	33.5099						278.182	615.899	0.162936
650.88	21.5197	0.970395	32.58						279.375	615.101	0.162725
650.92	21.9145	0.95614	34.0537						278.182	615.899	0.162936
651.36	21.8191	0.872807	34.8279						277.059	616.641	0.163132
651.84	21.125	0.91886	33.5888						276.364	617.096	0.163253
652.32	21.4627	0.934211	34.2259						276.364	617.096	0.163253
653.28	20.9594	0.851974	34.7149						275.294	617.79	0.163437
653.76	20.4803	1.0307	34.2807						274.545	618.272	0.163564
653.8	21.1711	1.00658	35.0055						275.294	617.79	0.163437
654.24	20.7588	0.922149	34.0011						276.364	617.096	0.163253
654.72	20.9024	0.794956	34.1436						276.364	617.096	0.163253
655.2	22.5296	0.743421	33.5471						280	614.678	0.162613
655.68	23.3882	0.677632	30.7928						284	611.894	0.161877
656.16	24.852	0.780702	30.727						288	608.939	0.161095
656.64	26.0669	0.803728	29.1053						293.571	604.457	0.159909
657.12	27.3575	0.825658	28.7357						295.714	602.594	0.159416
657.6	27.1798	0.91557	27.3432						300	598.59	0.158357
658.08	28.068	0.839912	26.8366						302.222	596.349	0.157764
658.56	28.2368	0.960526	25.9452						304.444	593.982	0.157138
659.04	28.4463	0.854167	26.4792						304.444	593.982	0.157138
659.52	29.0537	0.891447	25.5691						306.429	591.753	0.156548
660	29.057	0.960526	25.5592						306.429	591.753	0.156548
660.48	29.7686	0.898026	24.1568						312.414	584.277	0.154571
660.96	30.5702	0.866228	24.0307						314	582.084	0.153991
661.44	30.6447	0.774123	21.9178						318	576.111	0.15241
661.92	31.5428	0.864035	22.67						317.419	577.019	0.152651
662.4	32.2456	0.961623	21.8048						319.355	573.932	0.151834
662.88	33.3136	1.04386	20.6009						322.5	568.543	0.150408
663.36	33.4013	0.998904	19.5965						324.375	565.096	0.149496
663.84	34.4529	1.09649	18.7138						327.273	559.398	0.147989
664.32	34.6568	1.0636	17.7171						330	553.595	0.146454
664.8	35.7018	1.17215	17.2522						332.571	547.701	0.144895
665.28	36.6579	1.33662	16.1875						335	541.734	0.143316
665.76	36.6721	1.2807	15.5164						335	541.734	0.143316
666.24	36.943	1.4068	15.6721						335	541.734	0.143316
666.72	35.8498	1.18421	15.1711						336	539.157	0.142634
667.2	35.6371	1.17763	15.8377						334.286	543.531	0.143791
667.68	36.2818	1.18092	16.4243						334.286	543.531	0.143791
668.16	35.7522	1.08004	16.9989						332.571	547.701	0.144895
668.64	35.5822	1.20066	16.091						334.286	543.531	0.143791
669.12	35.7982	1.10088	16.955						332.571	547.701	0.144895
669.6	35.3706	1.0011	17.0581						331.765	549.596	0.145396
670.08	34.8542	1.08772	16.0406						333.529	545.395	0.144284
670.56	35.6042	1.07785	16.648						332.571	547.701	0.144895
671.04	35.2566	1.24123	16.8322						331.765	549.596	0.145396
671.52	35.9364	1.05921	15.9397						334.286	543.531	0.143791
672	36.0855	1.43092	15.6064						334.286	543.531	0.143791
672.48	36.2226	1.30592	14.9276						336	539.157	0.142634
672.96	37.3706	1.16667	13.9616						338.333	532.86	0.140968
673.44	37.7292	1.51535	13.3728						341.667	523.136	0.138396
673.92	38	1.37281	12.6875						340.541	526.521	0.139291
674.4	38.1261	1.27412	13.6327						338.919	531.216	0.140533
674.88	38.7039	1.35197	13.6195						339.474	529.633	0.140115
675.36	37.7621	1.25658	13.7105						338.919	531.216	0.140533
675.84	37.1031	1.30373	13.8279						338.333	532.86	0.140968
676.32	37.307	1.23794	14.5581						336.667	537.399	0.142169
676.8	37.0943	1.26864	14.42						338.333	532.86	0.140968
677.28	37.1546	1.22478	14.4496						338.333	532.86	0.140968
677.76	36.4309	1.34649	14.1963						337.714	534.57	0.141421
678.24	37.1985	1.43202	15.0219						336.667	537.399	0.142169
678.72	35.7643	1.44189	14.773						336	539.157	0.142634
679.2	35.6228	1.4068	14.6656						336	539.157	0.142634
679.68	36.7292	1.30263	14.5044						336.667	537.399	0.142169
680.16	36.773	1.31798	14.9145						336.667	537.399	0.142169
680.64	36.648	1.38377	13.2741						340	528.109	0.139711
681.12	37.8925	1.34978	12.9868						340.541	526.521	0.139291
681.6	38.0603	1.46711	12.0373						342.162	521.614	0.137993
682.08	39.1294	1.51316	11.6261						343.784	516.486	0.136637
682.56	38.795	1.5	11.1787						344.211	515.099	0.13627
683.04	38.8026	1.53509	12.0559						343.784	516.486	0.136637
683.52	38.3662	1.54057	12.2445						343.333	517.933	0.137019
684	37.3673	1.46162	13.0197						340	528.109	0.139711
684.48	37.386	1.44408	13.3904						340	528.109	0.139711
684.96	36.9627	1.48465	13.9857						338.333	532.86	0.140968
685.44	37.2072	1.3739	14.3564						338.333	532.86	0.140968
685.92	36.8575	1.44846	14.5691						336.667	537.399	0.142169
686.4	36.5691	1.36404	15.5482						335	541.734	0.143316
686.88	36.7533	1.34649	15.3739						336.667	537.399	0.142169
687.36	35.7379	1.31908	15.4134						336	539.157	0.142634
687.84	36.125	1.13377	15.8081						334.286	543.531	0.143791
688.32	36.4123	1.04386	15.6886						334.286	543.531	0.143791
688.8	36.0833	1.27193	14.8739						336	539.157	0.142634
689.28	36.2643	1.19079	15.4364						336	539.157	0.142634
689.76	36.6798	1.25987	14.0197						338.333	532.86	0.140968
690.24	36.8136	1.27522	14.1656						338.333	532.86	0.140968
690.72	37.4386	1.46272	12.7971						340	528.109	0.139711
691.2	37.0921	1.50439	13.2379						341.143	524.723	0.138816
691.68	36.6283	1.48575	13.7829						338.333	532.86	0.140968
692.16	36.4583	1.50658	13.9331						338.824	531.485	0.140605
692.64	36.7664	1.32895	15.1162						336.667	537.399	0.142169
693.12	36.1864	1.23465	14.5833						336	539.157	0.142634
693.6	35.4035	1.24452	16.3048						333.529	545.395	0.144284
694.08	35.727	1.13596	16.33						334.286	543.531	0.143791
694.56	35.1963	1.08553	15.5757						333.529	545.395	0.144284
695.04	35.2752	1.05373	15.8618						333.529	545.395	0.144284
695.52	35.4419	1.0943	17.5066						330	553.595	0.146454
696	35.0603	0.944079	16.1096						333.529	545.395	0.144284
696.48	35.5559	0.936404	16.6689						332.571	547.701	0.144895
696.96	34.6107	1.01864	16.5581						331.765	549.596	0.145396
697.44	34.7357	1.10855	16.0724						333.529	545.395	0.144284
697.92	36.2906	1.23794	14.6502						336	539.157	0.142634
698.4	36.3947	1.20943	14.8651						336	539.157	0.142634
698.88	36.8344	1.49232	13.6732						338.333	532.86	0.140968
699.36	37.75	1.43531	13.1689						340.541	526.521	0.139291
699.84	37.2807	1.42654	13.1009						340	528.109	0.139711
700.32	37.1382	1.44189	13.1809						340	528.109	0.139711
700.8	36.8761	1.35197	14.0526						338.333	532.86	0.140968
701.28	36.7314	1.2193	14.352						338.333	532.86	0.140968
701.76	37.3728	1.07566	14.352						338.333	532.86	0.140968
702.24	35.9605	1.03728	15.0417						336	539.157	0.142634
702.72	36.3125	1.14364	14.886						336	539.157	0.142634
703.2	36.5055	1.08443	15.7873						335	541.734	0.143316
703.68	36.5252	1.0011	15.3344						336.667	537.399	0.142169
704.16	35.3794	1.30263	15.0855						335.294	540.983	0.143117
704.64	35.3783	1.20614	15.523						333.529	545.395	0.144284
705.12	35.9002	1.19189	16.159						334.286	543.531	0.143791
705.6	36.341	1.35855	14.6689						336	539.157	0.142634
706.08	36.3432	1.38706	14.9638						336	539.157	0.142634
706.56	38.6129	1.39254	13.5143						339.474	529.633	0.140115
707.04	38.0197	1.52303	13.2982						341.667	523.136	0.138396
707.52	38.568	1.5943	11.67						343.784	516.486	0.136637
708	38.5943	1.42434	12.1294						342.632	520.153	0.137607
708.48	38.3947	1.51206	11.6447						343.333	517.933	0.137019
708.96	38.3662	1.33004	12.2664						342.162	521.614	0.137993
709.44	37.7752	1.37719	12.3454						342.162	521.614	0.137993
709.92	37.1294	1.22807	12.352						341.667	523.136	0.138396
710.4	37.1689	1.34539	13.0899						340	528.109	0.139711
710.88	36.9386	1.29167	13.3169						340	528.109	0.139711
711.36	37.0351	1.29605	14.4956						338.333	532.86	0.140968
711.84	36.75	1.36513	13.5351						338.333	532.86	0.140968
712.32	37.2412	1.38268	14.3509						338.333	532.86	0.140968
712.8	36.4759	1.48246	14.3169						337.714	534.57	0.141421
713.28	38.0724	1.41447	13.58						338.919	531.216	0.140533
713.76	36.4485	1.38596	13.545						337.714	534.57	0.141421
714.24	37.2259	1.49452	13.8399						338.333	532.86	0.140968
714.72	38.4715	1.30263	12.6382						340.541	526.521	0.139291
715.2	38.4079	1.58114	11.7599						343.333	517.933	0.137019
715.68	39.42	1.49013	11.284						344.211	515.099	0.13627
716.16	39.4145	1.58662	10.5351						345.405	511.13	0.135219
716.64	39.3706	1.8739	10.3421						347.027	505.535	0.133739
717.12	38.7686	1.66996	11.1557						345.405	511.13	0.135219
717.6	39.341	1.54825	12.0099						343.784	516.486	0.136637
718.08	38.7906	1.57785	11.5504						343.784	516.486	0.136637
718.56	38.3596	1.72697	11.5691						343.333	517.933	0.137019
719.04	38.284	1.83882	12.7796						341.667	523.136	0.138396
719.52	38.0713	1.59649	12.5373						341.667	523.136	0.138396
720	38.1261	1.66009	12.3662						343.333	517.933	0.137019
720.48	39.1491	1.64693	11.5263						343.784	516.486	0.136637
720.96	39.6404	2.02522	10.5329						345.789	509.826	0.134875
721.44	40.4276	2.13268	9.02851						348.947	498.59	0.131902
721.92	41.7029	2.4682	7.98465						351	490.768	0.129833
722.4	43.1787	3.03509	7.62171						352.5	484.78	0.128249
722.88	43.2741	3.47478	7.50329						352.5	484.78	0.128249
723.36	42.1612	4.09539	7.26096						355.263	473.12	0.125164
723.84	39.3235	4.73794	6.36075						358.235	459.621	0.121593
724.32	34.3279	3.64145	6.02741						356	469.868	0.124304
724.8	26.7149	3.19298	5.41118						355	474.266	0.125467
725.28	17.4134	3.01864	4.61513						351.429	489.081	0.129386
725.76	12.0208	3.32346	4.59868						346.667	506.799	0.134074
726.24	8.05702	3.24452	4.45395						348	502.061	0.13282
726.72	6.49671	3.4364	4.07675						340	528.109	0.139711
727.2	6.18202	3.02961	3.63377						340	528.109	0.139711
727.68	6.84649	3.0636	3.74781						345	512.491	0.13558
728.16	6.23355	3.43092	4.11404						340	528.109	0.139711
728.64	6.63158	3.23355	3.76206						345	512.491	0.13558
729.12	7.83004	2.99781	3.87061						348	502.061	0.13282
729.6	6.33991	3.28947	4.0011						340	528.109	0.139711
730.08	7.19408	2.79496	3.83662						345	512.491	0.13558
730.56	7.80154	3.40241	4.22149						348	502.061	0.13282
731.04	8.20724	3.29386	4.08224						348	502.061	0.13282
731.52	7.67325	3.60636	4.0307						0	1059	0.280159
732	7.23684	3.07675	4.85965						330	553.595	0.146454
732.48	7.81031	3.07127	3.85965						348	502.061	0.13282
732.96	7.20724	3.28947	3.76206						345	512.491	0.13558
733.44	4.61513	2.97478	3.44189						0	1059	0.280159
733.92	2.41009	2.20285	2.87171						240	639.97	0.169304
734.4	1.38487	1.57346	1.77632						180	686.457	0.181602
734.88	2.13487	2.48026	2.14583						0	1059	0.280159
735.36	2.00877	2.35965	2.125						0	1059	0.280159
735.84	1.93311	2.16338	1.92544						0	1059	0.280159
736.32	1.68969	1.99452	1.91886						0	1059	0.280159
736.8	1.86952	1.72588	2.00987						0	1059	0.280159
737.28	2.40461	2.48465	2.25329						0	1059	0.280159
737.76	3.12171	3.07785	1.69846						60	792.948	0.209775
738.24	3.47588	2.97588	2.48465						60	792.948	0.209775
738.72	3.28289	2.61623	2.14693						60	792.948	0.209775
739.2	4.14912	3.05921	2.50439						0	1059	0.280159
739.68	2.88268	2.6864	2.47807						60	792.948	0.209775
740.16	2.95943	2.47039	2.31469						0	1059	0.280159
740.64	2.89583	2.22807	2.33224						0	1059	0.280159
741.12	2.49123	2.26754	2.1557						0	1059	0.280159
741.6	2.68202	2.3136	2.18969						0	1059	0.280159
742.08	2.76425	2.45285	2.17215						0	1059	0.280159
742.56	2.08114	2.25548	1.77961						0	1059	0.280159
743.04	1.5318	1.80921	1.75						0	1059	0.280159
743.52	2.73794	2.61952	2.31579						60	792.948	0.209775
744	6.98684	6.90022	5.11952						60	792.948	0.209775
744.48	13.9529	14.6086	9.59211						72	773.846	0.204721
744.96	18.7741	19.3289	12.1327						60	792.948	0.209775
745.44	19.6151	20.1393	13.0099						60	792.948	0.209775
745.92	17.2281	17.1842	12.2862						60	792.948	0.209775
746.4	13.7171	14.0482	9.3125						60	792.948	0.209775
746.88	9.56579	10.1107	6.12939						60	792.948	0.209775
747.36	8.85197	8.57785	6.10855						60	792.948	0.209775
747.84	6.82346	6.7818	5.35965						60	792.948	0.209775
748.32	5.57785	5.48575	4.06579						30	878.198	0.232328
748.8	5.28947	5.29386	3.82785						60	792.948	0.209775
749.28	4.53947	4.95395	3.60417						60	792.948	0.209775
749.76	5.18969	5.34759	4.05482						60	792.948	0.209775
750.24	5.01754	5.46491	4.49232						60	792.948	0.209775
750.72	5.53399	5.84649	4.25548						60	792.948	0.209775
751.2	5.57675	5.78509	4.86404						60	792.948	0.209775
751.68	6.01974	6.00987	4.72478						60	792.948	0.209775
752.16	7.81689	8.12171	5.36294						60	792.948	0.209775
752.64	10.5658	11.1118	7.30373						60	792.948	0.209775
753.12	18.4441	18.6371	12.3081						68.5714	778.71	0.206008
753.6	31.011	32.398	23.8969						67.5	780.32	0.206434
754.08	41.239	43.1206	33.5625						73.3333	772.065	0.20425
754.56	44.5888	47.409	37.4693						72	773.846	0.204721
755.04	44.4035	47.6831	36.7939						81.8182	761.985	0.201583
755.52	42.6173	45.7917	34.8432						76.3636	768.229	0.203235
756	39.8684	42.7632	29.8509						73.8462	771.396	0.204073
756.48	36.8498	39.0855	28.0395						70.9091	775.348	0.205118
756.96	31.6985	32.3618	21.2851						60	792.948	0.209775
757.44	26.2094	27.1096	17.8498						66.6667	781.603	0.206773
757.92	22.2292	23.3958	14.5526						67.5	780.32	0.206434
758.4	20.4397	21.3202	13.6787						68.5714	778.71	0.206008
758.88	16.2982	16.5921	10.1239						68.5714	778.71	0.206008
759.36	15.352	16.0362	9.70066						70	776.631	0.205458
759.84	13.7884	14.6612	9.41667						70	776.631	0.205458
760.32	12.8936	13.1974	7.35526						60	792.948	0.209775
760.8	10.8191	10.989	6.85965						60	792.948	0.209775
761.28	10.1634	10.2544	6.05921						60	792.948	0.209775
761.76	10.398	10.3838	6.37281						60	792.948	0.209775
762.24	11.875	12.5757	6.89583						70	776.631	0.205458
762.72	17.0932	16.4715	10.2072						51.4286	810.836	0.214507
763.2	24.8432	24.8224	15.2292						60	792.948	0.209775
763.68	31.9002	33.1491	20.3969						64.6154	784.884	0.207641
764.16	36.0713	36.0186	23.6568						60	792.948	0.209775
764.64	33.2533	33.5702	21.3794						64.6154	784.884	0.207641
765.12	27.2171	25.4397	14.9781						50	814.238	0.215407
765.6	20.0077	20.0636	11.1897						60	792.948	0.209775
766.08	13.2193	12.3235	7.34211						50	814.238	0.215407
766.56	8.60855	8.16557	5.06689						45	827.223	0.218842
767.04	6.43202	5.63706	3.95504						60	792.948	0.209775
767.52	3.7807	3.6886	3.14583						60	792.948	0.209775
768	2.73246	2.99781	2.16447						60	792.948	0.209775
768.48	2.17215	2.02522	2.66009						240	639.97	0.169304
768.96	1.97697	2.25219	2.07785						0	1059	0.280159
769.44	1.61075	1.78618	1.86184						0	1059	0.280159
769.92	1.67873	1.79715	1.92434						0	1059	0.280159
770.4	1.53728	1.48575	1.90899						300	598.59	0.158357
770.88	1.93969	2.11842	2.01535						0	1059	0.280159
771.36	1.91996	2.0011	2.36075						0	1059	0.280159
771.84	2.08443	2.15022	2.05811						0	1059	0.280159
772.32	4.15789	3.77412	2.97149						60	792.948	0.209775
772.8	8.99671	8.3114	5.56579						40	842.052	0.222765
773.28	19.7796	16.4002	9.99452						36	855.4	0.226296
773.76	25.9496	22.5099	14.2336						45	827.223	0.218842
774.24	26.8235	23.6469	15.6689						43.6364	831.075	0.219861
774.72	25.8388	22.4452	13.8147						40	842.052	0.222765
775.2	20.8596	17.5208	9.64693						43.6364	831.075	0.219861
775.68	14.489	13.3333	7.89912						50	814.238	0.215407
776.16	12.318	11.0987	6.88487						48	819.225	0.216726
776.64	8.78289	7.76864	4.93092						45	827.223	0.218842
777.12	8.02303	7.22478	4.59649						40	842.052	0.222765
777.6	6.38048	5.79496	4.07127						60	792.948	0.209775
778.08	6.59868	5.88268	4.26206						40	842.052	0.222765
778.56	5.10746	5.04715	3.62281						60	792.948	0.209775
779.04	5.5943	4.79276	3.375						40	842.052	0.222765
779.52	7.39912	6.01206	4.43531						40	842.052	0.222765
780	12.8564	10.8289	7.05592						40	842.052	0.222765
780.48	29.7697	26.9868	17.5439						45	827.223	0.218842
780.96	46.3279	44.114	34.4978						50	814.238	0.215407
781.44	47.1042	47.5537	41.7182						70	776.631	0.205458
781.92	43.8596	45.6897	43.1404						100	745.53	0.19723
782.4	45.4046	47.432	42.9265						90	753.907	0.199446
782.88	23.8355	28.8673	32.568						206.667	664.568	0.175812
783.36	10.2807	12.5417	14.4759						195	674.06	0.178323
783.84	11.9035	14.1809	18.0998						220	654.184	0.173064
784.32	18.568	21.6711	27.3838						217.5	656.081	0.173567
784.8	17.5219	21.6261	28.261						216	657.232	0.173871
785.28	8.65132	10.1787	12.6129						225	650.465	0.172081
785.76	2.41996	2.77851	2.90132						180	686.457	0.181602
786.24	2.06031	2.29715	2.48026						0	1059	0.280159
786.72	1.86404	1.8761	2.25						0	1059	0.280159
787.2	1.26754	1.27193	1.27851						0	1059	0.280159
787.68	2.05154	2.16338	2.12061						0	1059	0.280159
788.16	1.78728	1.93202	1.87829						0	1059	0.280159
788.64	2.16557	2.32456	2.31689						0	1059	0.280159
789.12	1.10417	1.41776	0.969298						0	1059	0.280159
789.6	1.13048	1.29167	0.940789						0	1059	0.280159
790.08	0.968202	1.17544	0.876096						0	1059	0.280159
790.56	1.42982	1.48904	1.70395						240	639.97	0.169304
791.04	1.66996	1.84759	2.06798						0	1059	0.280159
791.52	2.16667	2.34868	2.35088						0	1059	0.280159
792	1.79715	1.80154	2.1864						0	1059	0.280159
792.48	1.98026	2.25877	2.26645						0	1059	0.280159
792.96	1.74452	1.6568	1.90899						0	1059	0.280159
793.44	1.36404	1.45285	1.39912						0	1059	0.280159
793.92	2.21491	2.44846	2.30482						0	1059	0.280159
794.4	1.13706	1.19518	1.07566						0	1059	0.280159
794.88	1.08443	1.08443	1.08443						0	1059	0.280159
795.36	0.924342	0.944079	0.892544						0	1059	0.280159
795.84	1.02193	1.0307	0.962719						0	1059	0.280159
796.32	0.888158	0.888158	0.888158						0	1059	0.280159
796.8	0.867325	0.867325	0.867325						0	1059	0.280159
797.28	0.900219	1.03838	0.79057						0	1059	0.280159
797.76	0.808114	0.823465	0.846491						0	1059	0.280159
798.24	1.02522	0.982456	0.985746						0	1059	0.280159
798.72	1.04934	1.10855	0.951754						0	1059	0.280159
799.2	0.983553	0.992325	0.973684						0	1059	0.280159
799.68	0.910088	0.921053	0.888158						0	1059	0.280159
800.16	1.26206	1.44627	1.35417						0	1059	0.280159
800.64	1.75329	1.77412	2.31908						0	1059	0.280159
801.12	1.3114	1.37061	1.25877						0	1059	0.280159
801.6	2.40899	2.78838	2.71601						180	686.457	0.181602
802.08	1.30921	1.54715	1.77412						180	686.457	0.181602
802.56	1.13925	1.29825	1.1557						0	1059	0.280159
803.04	1.15461	1.11294	1.11623						0	1059	0.280159
803.52	1.13268	1.14364	1.13706						0	1059	0.280159
804	1.2807	1.2807	1.33333						0	1059	0.280159
804.48	1.26425	1.2818	1.23904						0	1059	0.280159
804.96	1.25548	1.25	1.29605						0	1059	0.280159
805.44	1.91776	2.26316	2.69956						240	639.97	0.169304
805.92	3.9386	4.37061	5.26974						240	639.97	0.169304
806.4	4.56908	5.30263	6.24781						240	639.97	0.169304
806.88	2.88706	3.33224	4.16886						240	639.97	0.169304
807.36	3.5636	3.80373	4.51096						240	639.97	0.169304
807.84	4.27522	4.79605	5.45175						180	686.457	0.181602
808.32	4.47039	5.11842	6.30263						210	661.916	0.17511
808.8	3.57237	4.25	5.31798						240	639.97	0.169304
809.28	4.59868	5.59211	6.54825						210	661.916	0.17511
809.76	4.95504	6.09101	7.32018						210	661.916	0.17511
810.24	6.14912	6.79715	8.12061						210	661.916	0.17511
810.72	8.39364	9.88048	10.4868						180	686.457	0.181602
811.2	6.83882	8.10526	9.24013						210	661.916	0.17511
811.68	6.18969	6.86513	9.00877						220	654.184	0.173064
812.16	4.20724	5.01535	6.71382						220	654.184	0.173064
812.64	3.42763	4.33114	5.40899						210	661.916	0.17511
813.12	6.3739	7.4386	9.23026						220	654.184	0.173064
813.6	6.70943	7.87171	9.50219						220	654.184	0.173064
814.08	6.93311	8.30921	9.30373						210	661.916	0.17511
814.56	6.96601	8.21711	9.76206						220	654.184	0.173064
815.04	7.6239	8.37281	9.34101						240	639.97	0.169304
815.52	5.72807	6.54715	7.33114						180	686.457	0.181602
816	3.32675	3.82456	3.98246						180	686.457	0.181602
816.48	1.52851	1.94627	2.10526						0	1059	0.280159
816.96	1.34978	1.38596	1.55592						240	639.97	0.169304
817.44	1.23465	1.32018	1.28399						0	1059	0.280159
817.92	0.788377	0.788377	0.827851						0	1059	0.280159
818.4	0.883772	0.883772	0.883772						0	1059	0.280159
818.88	0.848684	0.864035	0.872807						0	1059	0.280159
819.36	0.911184	0.911184	1.13487						0	1059	0.280159
819.84	0.955044	0.955044	0.955044						0	1059	0.280159
820.32	0.895833	0.908991	0.875						0	1059	0.280159
820.8	0.89693	0.89693	1.0011						0	1059	0.280159
821.28	0.906798	0.906798	0.906798						0	1059	0.280159
821.76	1.05373	1.05373	1.05373						0	1059	0.280159
822.24	0.942982	0.942982	1.03289						0	1059	0.280159
822.72	0.830044	0.845395	0.971491						0	1059	0.280159
823.2	0.843202	0.843202	0.843202						0	1059	0.280159
823.68	0.824561	0.881579	0.781798						0	1059	0.280159
824.16	0.787281	0.796053	0.791667						0	1059	0.280159
824.64	0.910088	0.9375	0.870614						0	1059	0.280159
825.12	0.769737	0.769737	1.04605						0	1059	0.280159
825.6	0.966009	0.966009	0.966009						0	1059	0.280159
826.08	0.946272	0.946272	0.946272						0	1059	0.280159
826.56	0.79386	0.875	0.720395						0	1059	0.280159
827.04	0.857456	0.928728	0.873904						0	1059	0.280159
827.52	0.927632	0.951754	0.936404						0	1059	0.280159
828	0.83443	1.03399	0.773026						0	1059	0.280159
828.48	0.910088	0.910088	0.923246						0	1059	0.280159
828.96	0.858553	0.858553	0.858553						0	1059	0.280159
829.44	0.967105	1.04605	0.865132						0	1059	0.280159
829.92	0.880482	0.880482	0.880482						0	1059	0.280159
830.4	0.955044	0.955044	0.955044						0	1059	0.280159
830.88	0.919956	0.919956	0.919956						0	1059	0.280159
831.36	0.747807	0.940789	0.844298						0	1059	0.280159
831.84	0.755482	0.79386	0.6875						0	1059	0.280159
832.32	0.995614	0.995614	0.995614						0	1059	0.280159
832.8	0.807018	0.807018	0.807018						0	1059	0.280159
833.28	0.849781	0.849781	0.849781						0	1059	0.280159
833.76	0.902412	0.916667	0.881579						0	1059	0.280159
834.24	0.845395	0.845395	0.845395						0	1059	0.280159
834.72	0.903509	0.958333	0.835526						0	1059	0.280159
835.2	0.945175	1.01754	0.837719						0	1059	0.280159
835.68	0.858553	0.929825	0.776316						0	1059	0.280159
836.16	1.01974	0.944079	0.967105						0	1059	0.280159
836.64	0.907895	0.907895	0.907895						0	1059	0.280159
837.12	0.861842	0.861842	0.892544						0	1059	0.280159
837.6	0.745614	0.865132	0.803728						0	1059	0.280159
838.08	1.04605	1.04605	1.0636						0	1059	0.280159
838.56	0.992325	0.992325	1.15351						0	1059	0.280159
839.04	0.902412	1.02961	1.01864						0	1059	0.280159
839.52	0.953947	0.953947	0.953947						0	1059	0.280159
840	0.958333	0.894737	0.907895						0	1059	0.280159
840.48	0.794956	0.633772	1.20395						0	1059	0.280159
840.96	0.932018	0.932018	0.932018						0	1059	0.280159
841.44	0.948465	0.948465	1.05373						0	1059	0.280159
841.92	0.89364	0.955044	0.855263						0	1059	0.280159
842.4	0.861842	0.861842	0.861842						0	1059	0.280159
842.88	0.908991	0.917763	0.900219						0	1059	0.280159
843.36	0.816886	0.816886	0.966009						0	1059	0.280159
843.84	1.15351	1.16886	1.12939						0	1059	0.280159
844.32	1.07566	1.10417	1.02303						0	1059	0.280159
844.8	0.983553	0.983553	1.01425						0	1059	0.280159
845.28	0.985746	0.986842	0.984649						0	1059	0.280159
845.76	1.05592	1.05592	1.05592						0	1059	0.280159
846.24	1.12281	1.125	1.1886						0	1059	0.280159
846.72	1.55702	1.65241	1.93969						0	1059	0.280159
847.2	24.3958	28.1601	33.9178						216	657.232	0.173871
847.68	17.7193	1.2193	36.5888						268.333	622.181	0.164598
848.16	7.21491	8.74013	45.114						236.842	642.097	0.169867
848.64	3.7489	18.2434	47.5088						220.909	653.5	0.172884
849.12	4.06798	24.7018	48.239						211.364	660.84	0.174825
849.6	4.70395	29.1985	48.2511						206.512	664.692	0.175845
850.08	4.97588	32.9221	47.7039						200.93	669.202	0.177038
850.56	4.98246	35.0395	47.8509						198.14	671.481	0.177641
851.04	5.47149	37.0241	45.8838						193.171	675.568	0.178722
851.52	5.76974	38.1678	46.7741						193.171	675.568	0.178722
852	5.72697	39.7423	45.1776						187.692	680.099	0.17992
852.48	5.54386	41.0077	44.7675						186.154	681.373	0.180257
852.96	5.75548	40.7105	45.4638						186.154	681.373	0.180257
853.44	6.10197	41.2785	44.9265						186.154	681.373	0.180257
853.92	5.99013	42.0954	45.3235						184.615	682.646	0.180594
854.4	6.50658	42.5175	45.0757						183.158	683.851	0.180913
854.88	6.29825	42.5833	45.5811						184.5	682.741	0.180619
855.36	6.12939	42.3662	44.9024						184.615	682.646	0.180594
855.84	6.61623	42.9923	44.4221						181.622	685.12	0.181249
856.32	5.86952	43.3673	44.0504						181.579	685.155	0.181258
856.8	5.93202	43.8871	43.8849						180	686.457	0.181602
857.28	6.1239	44.0263	45.3224						181.538	685.189	0.181267
857.76	6.04386	44.2061	44.4408						180	686.457	0.181602
858.24	6.18969	43.9276	44.9068						181.538	685.189	0.181267
858.72	6.18421	44.0888	44.6985						181.538	685.189	0.181267
859.2	5.9375	44.0855	45.2675						181.538	685.189	0.181267
859.68	6.02412	45.1568	44.1064						178.462	687.724	0.181937
860.16	6.00548	44.3092	44.5592						181.538	685.189	0.181267
860.64	6.35307	45.1327	44.1031						178.462	687.724	0.181937
861.12	6.45175	44.7368	43.6623						178.462	687.724	0.181937
861.6	6.91776	44.83	43.4726						176.842	689.053	0.182289
862.08	6.99013	44.9814	42.8158						176.842	689.053	0.182289
862.56	7.31798	44.2675	44.341						180	686.457	0.181602
863.04	6.44627	45.4243	44.6162						180	686.457	0.181602
863.52	6.6886	45.4649	42.761						176.842	689.053	0.182289
864	6.17325	45.1656	43.727						178.462	687.724	0.181937
864.48	6.14035	45.432	44.023						178.462	687.724	0.181937
864.96	6.29715	45.4781	43.6919						178.462	687.724	0.181937
865.44	6.65461	45.3925	43.7281						178.421	687.757	0.181946
865.92	6.29276	45.1009	43.4726						176.923	688.987	0.182272
866.4	6.22039	45.5143	43.9989						177	688.924	0.182255
866.88	6.13706	45.5482	44.0471						177	688.924	0.182255
867.36	6.58662	45.1645	44.2719						178.421	687.757	0.181946
867.84	6.57346	45.3739	44.0439						178.421	687.757	0.181946
868.32	7.0932	45.9912	43.6864						176.923	688.987	0.182272
868.8	6.98684	45.557	43.0044						175.385	690.247	0.182605
869.28	6.58114	45.4375	43.8991						178.421	687.757	0.181946
869.76	7.02632	45.4101	43.7094						178.421	687.757	0.181946
870.24	6.96382	44.9616	44.295						178.421	687.757	0.181946
870.72	6.10197	46.3586	42.5932						175.5	690.152	0.18258
871.2	5.96162	46.0482	43.8498						177	688.924	0.182255
871.68	6.50219	45.9419	43.284						175.385	690.247	0.182605
872.16	6.32456	45.6261	43.9846						177	688.924	0.182255
872.64	5.90789	46.2741	43.602						177	688.924	0.182255
873.12	6.48794	45.5636	43.7182						177	688.924	0.182255
873.6	5.91667	45.7138	44.1316						177	688.924	0.182255
874.08	6.47588	45.8717	43.4989						175.5	690.152	0.18258
874.56	6.49123	46.6875	43.352						174.146	691.258	0.182872
875.04	6.81469	46.2018	43.0932						175.385	690.247	0.182605
875.52	6.47039	46.0537	43.8564						177	688.924	0.182255
876	6.93969	45.8487	43.9013						176.923	688.987	0.182272
876.48	6.92873	45.9857	43.5066						176.923	688.987	0.182272
876.96	6.70724	45.6634	43.0515						175.385	690.247	0.182605
877.44	6.4693	46.0658	44.2357						177	688.924	0.182255
877.92	6.51425	45.9956	44.5658						178.462	687.724	0.181937
878.4	6.39583	46.1009	44.1579						177	688.924	0.182255
878.88	6.9068	45.682	43.534						176.923	688.987	0.182272
879.36	6.18531	45.4737	43.7566						178.462	687.724	0.181937
879.84	6.43969	46.1535	43.8311						177	688.924	0.182255
880.32	6.42105	45.2632	43.8629						178.462	687.724	0.181937
880.8	6.94079	46.7281	42.0625						172.5	692.598	0.183227
881.28	6.5307	45.5559	42.4956						173.846	691.502	0.182937
881.76	6.95614	45.7467	43.4496						175.385	690.247	0.182605
882.24	6.76864	45.6678	42.9123						175.385	690.247	0.182605
882.72	6.93531	46.3257	42.7039						175.385	690.247	0.182605
883.2	7.12939	45.0724	43.2138						176.842	689.053	0.182289
883.68	6.76316	45.8344	42.8575						175.385	690.247	0.182605
884.16	6.0614	45.9803	42.9068						175.5	690.152	0.18258
884.64	7.01316	46.2237	43.1042						175.385	690.247	0.182605
885.12	6.36184	46.4265	43.9167						177	688.924	0.182255
885.6	6.39803	46.3586	43.4605						175.5	690.152	0.18258
886.08	6.54825	45.3772	43.7851						178.421	687.757	0.181946
886.56	6.40789	45.2533	44.1228						178.462	687.724	0.181937
887.04	6.48136	46.3596	42.6382						175.5	690.152	0.18258
887.52	6.20395	47.0855	43.386						174.146	691.258	0.182872
888	6.62171	46.1349	42.9682						175.385	690.247	0.182605
888.48	6.86404	45.7204	43.9529						176.923	688.987	0.182272
888.96	7.00877	45.7445	43.4309						175.385	690.247	0.182605
889.44	6.89474	46.7346	41.9485						172.5	692.598	0.183227
889.92	6.89254	46.1952	43.3564						175.385	690.247	0.182605
890.4	6.95395	45.8728	42.9682						175.385	690.247	0.182605
890.88	6.19846	46.2368	43.4561						175.5	690.152	0.18258
891.36	6.36842	46.5077	42.557						174.146	691.258	0.182872
891.84	6.52083	46.6327	43.3421						174	691.377	0.182904
892.32	6.42434	46.3958	43.8651						177	688.924	0.182255
892.8	6.57566	46.5417	42.42						172.5	692.598	0.183227
893.28	6.08662	45.7928	44.3849						177	688.924	0.182255
893.76	6.40351	46.5647	43.4419						174.146	691.258	0.182872
894.24	6.58882	46.3169	43.2357						175.385	690.247	0.182605
894.72	7.08553	46.0099	43.057						175.385	690.247	0.182605
895.2	6.45395	46.1382	43.0351						175.5	690.152	0.18258
895.68	6.8761	46.1985	43.2226						175.385	690.247	0.182605
896.16	6.97149	45.7149	43.9726						176.923	688.987	0.182272
896.64	6.73355	46.1678	42.6217						175.385	690.247	0.182605
897.12	6.86513	46.5241	42.0274						172.5	692.598	0.183227
897.6	6.47807	46.341	43.2675						175.5	690.152	0.18258
898.08	6.75548	46.2796	42.9309						175.385	690.247	0.182605
898.56	6.80921	46.5055	43.6787						175.5	690.152	0.18258
899.04	6.30702	46.2083	43.3827						175.5	690.152	0.18258
899.52	6.72697	47.0077	42.8289						174	691.377	0.182904
900	6.30482	46.2982	42.5307						175.5	690.152	0.18258
900	6.22149	45.9518	43.0515						175.5	690.152	0.18258

## Sheet: color analysis 3. run
Color analysis 3. run
t [s]	R	G	B		pixel marking the rectangle:				H	r [nm]	∆n	∆n smoothed over 10 points	error [%]
0.48	7.055	45.505	41.233						172.308	692.754	0.183268	0.183268	4.77469
0.96	7.068	45.072	41.385			pixel1	pixel2		173.684	691.634	0.182972	0.183071
1.44	7.353	44.809	41.344		x	885	921		173.684	691.634	0.182972	0.18297
1.92	7.19	45.25	41.658		y	351	374		175.263	690.346	0.182631	0.182975
2.4	7.998	45.305	41.034						173.514	691.773	0.183009	0.182982
2.88	7.819	45.126	41.976						175.135	690.451	0.182659	0.182982
3.36	7.814	45.598	41.201						172.105	692.918	0.183312	0.182944
3.84	7.884	44.685	41.191						173.514	691.773	0.183009	0.182941
4.32	8.29	45.431	41.032						173.514	691.773	0.183009	0.183011
4.8	7.257	45.588	40.979						172.308	692.754	0.183268	0.183007
5.28	7.22	45.36	41.73						175.263	690.346	0.182631	0.183042
5.76	7.333	45.523	41.562						173.846	691.502	0.182937	0.182969
6.24	7.187	45.528	40.588						172.308	692.754	0.183268	0.182969
6.72	7.087	45.12	41.374						173.684	691.634	0.182972	0.182998
7.2	6.836	44.944	41.487						173.684	691.634	0.182972	0.182928
7.68	7.545	44.79	42.292						175.135	690.451	0.182659	0.182969
8.16	7.503	45.416	41.181						173.514	691.773	0.183009	0.183049
8.2	7.327	45.661	41.05						172.308	692.754	0.183268	0.183054
8.64	7.2	44.965	42.405						175.263	690.346	0.182631	0.183019
9.6	7.778	45.058	41.462						173.514	691.773	0.183009	0.183023
10.08	8.2	46.191	40.28						170.526	694.197	0.18365	0.183058
10.12	7.724	45.554	40.769						172.105	692.918	0.183312	0.183019
10.56	7.886	44.836	42.066						175.135	690.451	0.182659	0.183019
11.04	7.565	45.323	41.071						173.514	691.773	0.183009	0.183057
11.52	7.062	45.153	41.225						173.684	691.634	0.182972	0.183057
12	7.748	44.878	41.931						175.135	690.451	0.182659	0.182981
12.48	7.47	45.649	41.045						172.308	692.754	0.183268	0.182944
12.96	7.016	45.085	41.43						173.684	691.634	0.182972	0.182974
13.44	7.541	45.23	41.314						173.514	691.773	0.183009	0.182936
13.92	7.169	44.705	41.364						173.684	691.634	0.182972	0.18294
14.4	7.458	45.094	41.216						173.684	691.634	0.182972	0.182979
14.88	7.174	46.012	41.725						173.846	691.502	0.182937	0.182911
15.36	7.652	44.97	42.382						175.135	690.451	0.182659	0.182915
15.84	7.865	44.788	41.446						173.514	691.773	0.183009	0.182915
16.32	7.999	45.498	40.848						173.514	691.773	0.183009	0.182919
16.8	8.077	45.154	41.663						175.135	690.451	0.182659	0.182952
17.28	8.168	44.828	41.197						173.514	691.773	0.183009	0.182956
17.76	8.104	45.191	41.244						173.514	691.773	0.183009	0.182991
18.72	7.826	45.49	41.196						173.514	691.773	0.183009	0.182949
19.2	7.353	45.563	40.678						172.308	692.754	0.183268	0.182977
19.24	6.862	45.415	41.293						173.684	691.634	0.182972	0.182938
19.68	7.482	44.953	41.213						173.684	691.634	0.182972	0.182934
20.16	7.302	45.053	41.899						175.263	690.346	0.182631	0.18293
20.64	7.429	45.536	41.388						172.308	692.754	0.183268	0.182926
21.12	7.479	44.303	41.654						176.757	689.123	0.182308	0.182897
21.6	7.491	45.432	40.885						173.684	691.634	0.182972	0.182901
22.08	7.544	45.598	41.615						173.684	691.634	0.182972	0.182906
22.56	7.976	45.587	41.89						173.684	691.634	0.182972	0.182947
23.04	8.205	45.429	41.188						173.514	691.773	0.183009	0.18299
23.52	8.165	45.106	41.451						173.514	691.773	0.183009	0.183026
24	8.217	45.499	41.413						173.514	691.773	0.183009	0.182988
24.48	8.188	45.289	41.23						173.514	691.773	0.183009	0.18295
24.96	7.919	45.896	40.266						170.526	694.197	0.18365	0.182915
25.44	7.321	45.249	42.082						175.263	690.346	0.182631	0.182873
25.92	7.36	44.682	41.713						175.263	690.346	0.182631	0.182865
26.4	7.434	45.196	41.763						175.263	690.346	0.182631	0.182823
26.88	7.709	45.147	41.792						175.135	690.451	0.182659	0.182823
27.36	7.421	45.236	41.7						175.263	690.346	0.182631	0.182713
27.84	7.373	45.597	41.685						173.846	691.502	0.182937	0.182826
28.32	7.194	44.865	41.587						175.263	690.346	0.182631	0.182902
28.8	7.818	45.484	40.794						173.514	691.773	0.183009	0.182978
29.28	7.622	45.274	41.568						175.135	690.451	0.182659	0.183017
29.76	7.691	45.671	40.122						170.526	694.197	0.18365	0.183059
30.24	8.239	45.557	40.572						172.105	692.918	0.183312	0.183062
30.72	8.369	45.647	40.932						172.105	692.918	0.183312	0.1831
31.2	7.914	45.313	41.327						173.514	691.773	0.183009	0.183096
31.68	7.886	45.2	40.991						173.514	691.773	0.183009	0.183096
32.64	7.416	45.344	40.662						173.684	691.634	0.182972	0.183059
33.16	6.946	44.675	40.845						173.684	691.634	0.182972	0.183021
33.6	7.225	45.361	41.208						173.684	691.634	0.182972	0.182983
34.08	7.395	44.377	41.355						175.135	690.451	0.182659	0.182983
34.12	7.018	45.348	40.275						172.105	692.918	0.183312	0.183017
34.56	6.926	45.144	40.625						173.684	691.634	0.182972	0.182982
35.04	7.493	45.413	41.271						173.684	691.634	0.182972	0.182947
35.52	7.882	44.938	41.179						173.514	691.773	0.183009	0.182951
36	7.615	45.522	41.191						172.105	692.918	0.183312	0.182951
36.96	8.189	44.987	41.648						175.135	690.451	0.182659	0.182879
37.44	7.894	44.832	41.72						175.135	690.451	0.182659	0.182883
37.48	7.797	44.78	41.034						173.514	691.773	0.183009	0.182887
37.92	8.198	45.358	42.036						175.135	690.451	0.182659	0.182845
38.4	7.871	45.089	41.617						175.135	690.451	0.182659	0.182807
38.88	7.741	45.207	41.327						173.514	691.773	0.183009	0.182842
39.36	7.655	45.026	41.173						173.514	691.773	0.183009	0.182877
39.84	7.232	45.185	41.587						175.263	690.346	0.182631	0.182873
40.32	6.847	45.34	41.288						173.684	691.634	0.182972	0.182912
41.28	7.194	45.46	41.331						173.684	691.634	0.182972	0.182912
41.76	7.352	44.946	41.28						173.684	691.634	0.182972	0.182873
42.24	7.29	45.194	41.101						173.684	691.634	0.182972	0.182873
42.72	7.801	45.114	40.891						173.514	691.773	0.183009	0.182915
43.2	8.003	45.028	41.504						175.135	690.451	0.182659	0.182919
43.68	7.809	45.359	41.537						175.135	690.451	0.182659	0.182923
44.16	7.8	45.219	41.37						173.514	691.773	0.183009	0.182927
44.64	7.551	45.354	40.678						173.514	691.773	0.183009	0.182889
45.12	7.739	44.994	40.84						173.514	691.773	0.183009	0.182885
45.6	7.603	45.436	41.387						173.514	691.773	0.183009	0.182882
46.08	8.029	45.43	40.994						173.514	691.773	0.183009	0.182913
46.56	6.989	45.045	41.562						175.263	690.346	0.182631	0.182871
47.04	7.392	45.248	41.226						173.684	691.634	0.182972	0.182905
47.52	7.45	44.864	41.602						175.263	690.346	0.182631	0.182866
48	7.382	45.575	41.706						173.846	691.502	0.182937	0.182866
48.48	7.452	45.009	42.217						175.263	690.346	0.182631	0.182866
48.96	7.578	45.657	41.313						172.105	692.918	0.183312	0.182908
49.44	7.613	45.28	42.117						175.135	690.451	0.182659	0.182873
49.92	7.805	45.351	41.153						173.514	691.773	0.183009	0.182948
50.4	8.337	45.176	40.724						173.514	691.773	0.183009	0.182918
50.88	8.178	45.375	41.021						173.514	691.773	0.183009	0.182959
51.36	7.926	45.273	42.497						175.135	690.451	0.182659	0.182922
51.84	8.186	45.509	41.17						172.105	692.918	0.183312	0.182957
52.32	8.038	44.957	42.034						175.135	690.451	0.182659	0.182915
52.8	7.651	45.169	40.956						173.514	691.773	0.183009	0.182876
53.28	7.159	45.425	41.165						173.684	691.634	0.182972	0.182872
53.76	7.214	44.739	40.954						173.684	691.634	0.182972	0.18291
54.24	7.065	45.14	42.057						175.263	690.346	0.182631	0.18291
54.72	7.659	44.82	41.965						175.135	690.451	0.182659	0.182949
55.2	7.038	45.479	40.952						173.684	691.634	0.182972	0.182983
55.68	7.517	45.216	40.918						173.514	691.773	0.183009	0.182987
56.16	7.91	45.644	41.019						172.105	692.918	0.183312	0.182991
56.64	8.014	45.045	41.389						173.514	691.773	0.183009	0.183033
57.12	8.107	45.654	41.355						172.105	692.918	0.183312	0.183072
57.6	8.198	45.404	41.28						173.514	691.773	0.183009	0.183037
58.08	8.499	45.364	41.116						173.514	691.773	0.183009	0.182995
58.56	7.603	45.489	40.512						173.514	691.773	0.183009	0.182923
59.04	7.981	45.047	41.364						173.514	691.773	0.183009	0.182915
59.52	7.669	44.783	41.657						175.135	690.451	0.182659	0.182842
60	7.27	45.445	41.5						175.263	690.346	0.182631	0.182871
60.48	7.539	44.833	41.535						175.135	690.451	0.182659	0.182863
60.96	7.129	45.657	41.767						173.846	691.502	0.182937	0.182859
61.44	7.628	45.148	41.64						175.135	690.451	0.182659	0.182859
61.92	7.217	45.578	41.303						172.308	692.754	0.183268	0.182932
62.4	7.406	45.949	41.528						173.846	691.502	0.182937	0.182978
62.88	8.035	45.746	41.715						173.684	691.634	0.182972	0.183017
63.36	8.257	45.173	41.196						173.514	691.773	0.183009	0.183025
63.84	8.391	46.057	41.024						172.105	692.918	0.183312	0.183064
64.8	8.522	45.172	41.459						173.333	691.92	0.183048	0.183035
65.28	8.177	45.356	41.371						173.514	691.773	0.183009	0.183039
65.32	8.161	45.358	41.068						173.514	691.773	0.183009	0.183039
65.76	8.159	45.03	40.843						173.514	691.773	0.183009	0.183
66.72	7.666	44.766	40.998						173.514	691.773	0.183009	0.182966
67.2	7.469	44.693	41.42						173.684	691.634	0.182972	0.182962
67.24	6.676	45.223	40.85						173.684	691.634	0.182972	0.182962
67.68	8.11	44.911	41.737						175.135	690.451	0.182659	0.182962
68.16	8.118	45.078	40.915						173.514	691.773	0.183009	0.182926
68.64	7.813	45.425	40.851						173.514	691.773	0.183009	0.182926
69.12	7.657	45.024	40.999						173.514	691.773	0.183009	0.182935
70.08	8.338	45.136	41.402						173.514	691.773	0.183009	0.182903
70.56	8.952	44.65	41.529						175	690.561	0.182688	0.182906
70.6	8.312	45.129	41.271						173.514	691.773	0.183009	0.182871
71.04	8.519	44.895	41.491						173.333	691.92	0.183048	0.182795
71.52	8.74	44.81	41.624						175	690.561	0.182688	0.182756
72	8.764	44.791	42.025						175	690.561	0.182688	0.182756
72.48	8.747	44.747	41.871						175	690.561	0.182688	0.182716
73.44	7.984	44.289	41.98						176.667	689.197	0.182327	0.18264
73.92	8.385	44.934	41.765						175.135	690.451	0.182659	0.18256
73.96	7.771	45.053	41.34						173.514	691.773	0.183009	0.182522
74.4	7.807	44.361	41.667						176.667	689.197	0.182327	0.182485
74.88	8.382	44.415	41.988						176.667	689.197	0.182327	0.182405
75.36	8.444	44.302	42.06						176.667	689.197	0.182327	0.182408
75.84	8.686	44.029	42.121						176.571	689.275	0.182348	0.18229
76.8	8.66	44.413	41.83						176.571	689.275	0.182348	0.182217
77.28	8.689	43.548	42.805						178.286	687.868	0.181976	0.182136
77.32	8.625	43.784	42.49						176.571	689.275	0.182348	0.182136
77.76	8.98	43.46	42.631						180	686.457	0.181602	0.182056
78.72	8.748	43.589	42.298						176.571	689.275	0.182348	0.181973
79.2	8.281	43.226	42.886						180	686.457	0.181602	0.18193
79.24	7.884	44.033	41.876						176.667	689.197	0.182327	0.181889
79.68	8.659	43.065	42.507						180	686.457	0.181602	0.181806
80.16	8.034	43.423	42.975						180	686.457	0.181602	0.181806
80.64	7.847	43.626	43.059						178.333	687.829	0.181965	0.181723
81.12	8.14	43.386	43.22						180	686.457	0.181602	0.181723
82.08	8.196	42.999	42.844						180	686.457	0.181602	0.181643
82.56	7.954	43.235	43.132						180	686.457	0.181602	0.18156
83.04	8.299	42.93	43.066						180	686.457	0.181602	0.181518
83.52	8.015	43.115	42.923						180	686.457	0.181602	0.181437
84	8.671	42.699	43.43						180	686.457	0.181602	0.181396
84.48	8.625	42.036	44.278						183.429	683.627	0.180854	0.181396
84.96	8.827	42.535	43.592						181.714	685.044	0.181228	0.181396
85.44	8.352	43.22	43.558						181.667	685.083	0.181239	0.181355
85.92	8.399	42.305	43.226						181.714	685.044	0.181228	0.181355
86.4	8.105	42.875	43.091						180	686.457	0.181602	0.181355
86.88	7.64	43.211	43.173						180	686.457	0.181602	0.18148
87.36	7.53	42.696	43.586						181.667	685.083	0.181239	0.181522
87.84	7.942	42.771	42.642						180	686.457	0.181602	0.181562
88.32	7.431	42.685	42.635						180	686.457	0.181602	0.181562
88.8	7.767	42.778	42.423						178.286	687.868	0.181976	0.181481
89.28	7.849	42.734	43.071						180	686.457	0.181602	0.181481
89.76	8.272	42.779	43.267						180	686.457	0.181602	0.181522
90.24	8.294	42.269	43.079						181.714	685.044	0.181228	0.18148
90.72	8.162	42.104	43.849						183.333	683.706	0.180875	0.181441
91.2	8.321	42.619	43.112						180	686.457	0.181602	0.181318
91.68	8.336	42.868	42.812						180	686.457	0.181602	0.18124
92.16	8.028	42.091	43.146						181.714	685.044	0.181228	0.181281
92.64	7.495	42.548	43.584						181.622	685.12	0.181249	0.181323
93.12	7.784	41.934	43.709						183.333	683.706	0.180875	0.181362
93.6	7.15	42.049	43.742						183.243	683.78	0.180894	0.181322
94.08	7.831	42.626	42.461						178.286	687.868	0.181976	0.181322
94.56	7.438	42.775	43.097						180	686.457	0.181602	0.181322
95.04	7.528	42.039	42.916						181.714	685.044	0.181228	0.181361
95.52	7.378	42.366	43.428						181.667	685.083	0.181239	0.181442
96	7.251	42.537	43.163						180	686.457	0.181602	0.181479
96.48	8.235	42.286	42.974						181.714	685.044	0.181228	0.181437
96.96	8.067	42.576	42.574						180	686.457	0.181602	0.181396
97.44	7.637	42.507	42.776						180	686.457	0.181602	0.181396
97.92	8.061	42.391	42.566						181.714	685.044	0.181228	0.181436
98.4	7.929	42.806	43.086						180	686.457	0.181602	0.181436
98.88	8.301	42.261	43.022						181.714	685.044	0.181228	0.181399
99.36	7.939	42.33	43.463						181.714	685.044	0.181228	0.181359
99.84	7.972	42.714	43.4						180	686.457	0.181602	0.181399
100.32	7.718	42.519	43.02						180	686.457	0.181602	0.181441
100.8	7.21	42.032	44.192						183.243	683.78	0.180894	0.1814
101.28	6.779	42.325	42.704						181.667	685.083	0.181239	0.181361
101.76	7.108	43.039	42.385						178.333	687.829	0.181965	0.181322
102.24	6.747	42.518	42.854						180	686.457	0.181602	0.181322
102.72	7.346	42.386	42.939						181.667	685.083	0.181239	0.181241
103.2	7.516	42.284	43.614						183.333	683.706	0.180875	0.181278
103.68	8.051	41.806	43.612						183.333	683.706	0.180875	0.181237
104.16	7.87	42.562	43.292						180	686.457	0.181602	0.181157
104.64	8.298	41.94	44.081						183.333	683.706	0.180875	0.181076
105.12	8.002	42.416	42.679						181.714	685.044	0.181228	0.181116
105.6	7.969	42.042	44.495						183.333	683.706	0.180875	0.181157
106.08	8.179	42.765	43.524						181.667	685.083	0.181239	0.181197
106.56	7.594	42.452	43.852						183.333	683.706	0.180875	0.181157
107.04	7.517	42.516	42.703						180	686.457	0.181602	0.181238
107.52	7.411	42.339	43.346						181.667	685.083	0.181239	0.181238
108	7.139	42.417	43.056						181.667	685.083	0.181239	0.181278
108.48	6.961	42.006	42.928						181.667	685.083	0.181239	0.181278
108.96	7.493	42.693	42.666						180	686.457	0.181602	0.181317
109.44	7.518	42.406	43.336						181.714	685.044	0.181228	0.181276
109.92	7.278	42.332	43.27						181.667	685.083	0.181239	0.181275
110.4	7.611	42.619	43.693						181.667	685.083	0.181239	0.181234
110.88	7.876	42.169	42.789						181.714	685.044	0.181228	0.181233
111.36	8.326	42.246	42.927						181.714	685.044	0.181228	0.181193
111.84	8.362	42.041	43.205						181.714	685.044	0.181228	0.181116
112.32	7.957	42.349	43.66						183.333	683.706	0.180875	0.181116
112.8	7.595	41.804	43.406						181.714	685.044	0.181228	0.181156
113.28	7.001	42.132	42.742						181.667	685.083	0.181239	0.181119
113.76	7.238	41.253	43.808						184.865	682.439	0.180539	0.18112
114.24	7.409	41.939	42.642						181.667	685.083	0.181239	0.181162
114.72	7.271	42.696	42.954						180	686.457	0.181602	0.181201
115.2	7.236	42.126	43.595						183.243	683.78	0.180894	0.181201
115.68	7.039	41.864	42.606						181.667	685.083	0.181239	0.1812
116.16	6.854	42.685	43.165						180	686.457	0.181602	0.181277
116.64	7.613	42.217	43.289						181.714	685.044	0.181228	0.181236
117.12	7.588	42.062	43.41						181.714	685.044	0.181228	0.181155
117.6	7.658	41.994	43.319						181.714	685.044	0.181228	0.181153
118.08	8.039	41.564	42.711						181.714	685.044	0.181228	0.181152
118.56	8.071	42.225	43.52						183.333	683.706	0.180875	0.181073
119.04	8.09	41.79	43.782						183.333	683.706	0.180875	0.181075
119.52	8.121	42.125	43.653						183.333	683.706	0.180875	0.181076
120	7.743	41.956	43.236						181.714	685.044	0.181228	0.181077
120.48	7.468	41.892	43.891						183.243	683.78	0.180894	0.181078
120.96	6.76	42.264	42.965						181.667	685.083	0.181239	0.181117
121.44	7.157	42.069	42.948						181.667	685.083	0.181239	0.181198
121.92	7.188	42.146	43.41						181.667	685.083	0.181239	0.181198
122.4	6.927	42.468	43.055						181.667	685.083	0.181239	0.181161
122.88	7.624	41.918	43.482						181.714	685.044	0.181228	0.181197
123.36	6.957	42.514	42.952						180	686.457	0.181602	0.181196
123.84	7.215	41.351	43.12						183.333	683.706	0.180875	0.181115
124.32	7.452	41.857	43.522						183.243	683.78	0.180894	0.181072
124.8	7.873	41.132	42.439						181.765	685.002	0.181217	0.180991
125.28	7.982	41.504	43.061						181.714	685.044	0.181228	0.180954
125.76	7.622	41.147	43.744						185	682.327	0.18051	0.180836
126.24	7.968	41.041	43.486						183.429	683.627	0.180854	0.180799
126.72	7.531	40.671	43.897						185	682.327	0.18051	0.180685
127.2	6.69	41.824	43.957						183.243	683.78	0.180894	0.180607
127.68	7.304	40.58	44.149						184.865	682.439	0.180539	0.180491
128.16	6.85	41.058	44.051						184.865	682.439	0.180539	0.180459
128.2	6.804	39.92	44.797						187.895	679.931	0.179876	0.180424
129.12	6.773	40.42	43.383						185	682.327	0.18051	0.180388
129.6	6.985	40.283	44.115						186.486	681.097	0.180184	0.180348
129.64	6.329	40.45	43.717						186.316	681.238	0.180222	0.180309
130.08	6.907	40.901	43.85						184.865	682.439	0.180539	0.180306
130.56	6.772	39.921	43.518						186.486	681.097	0.180184	0.18034
131.04	7.276	40.522	43.838						184.865	682.439	0.180539	0.180308
131.52	7.404	40.421	44.214						186.486	681.097	0.180184	0.180308
132	7.883	41.064	44.059						185	682.327	0.18051	0.180269
132.96	7.417	39.913	44.409						186.486	681.097	0.180184	0.180126
133.44	7.029	40.592	44.644						186.316	681.238	0.180222	0.180096
133.48	6.701	40.382	44.314						186.486	681.097	0.180184	0.180057
134.4	6.533	39.738	44.852						187.895	679.931	0.179876	0.180023
134.88	6.572	39.189	45.5						190.769	677.553	0.179247	0.179987
134.92	6.462	39.757	44.719						187.692	680.099	0.17992	0.179914
135.36	6.795	39.911	44.367						186.486	681.097	0.180184	0.17991
135.84	6.872	39.672	45.273						187.895	679.931	0.179876	0.17991
136.32	6.712	39.744	43.854						186.486	681.097	0.180184	0.17994
136.8	7.278	39.452	44.694						189.474	678.624	0.17953	0.180004
137.28	7.139	40.239	44.275						186.486	681.097	0.180184	0.179994
137.76	7.266	40.01	44.471						186.486	681.097	0.180184	0.179994
138.24	7.773	39.778	44.212						186.667	680.948	0.180145	0.180028
138.72	7.666	39.773	44.646						188.108	679.755	0.179829	0.180033
139.68	7.64	39.787	44.718						188.108	679.755	0.179829	0.180105
140.16	7.013	39.998	44.035						186.486	681.097	0.180184	0.180109
140.2	6.768	40.426	43.943						186.486	681.097	0.180184	0.180109
141.12	6.43	39.853	44.119						186.316	681.238	0.180222	0.18008
141.6	6.814	40.156	44.294						186.486	681.097	0.180184	0.180085
141.64	6.371	40.14	43.62						186.316	681.238	0.180222	0.180124
142.08	6.805	40.116	43.841						186.486	681.097	0.180184	0.180124
142.56	6.546	39.731	44.615						187.895	679.931	0.179876	0.18009
143.04	6.96	39.913	45.128						187.895	679.931	0.179876	0.180013
143.52	7.037	39.838	44.057						186.486	681.097	0.180184	0.180013
144	6.94	39.897	44.207						186.486	681.097	0.180184	0.180009
144.96	7.337	39.863	45.107						187.895	679.931	0.179876	0.180009
145.44	7.396	39.492	45.255						189.474	678.624	0.17953	0.180043
145.48	7.249	40.047	43.605						186.486	681.097	0.180184	0.180043
146.4	7.014	40.024	44.309						186.486	681.097	0.180184	0.179971
146.88	7.474	39.548	44.458						186.486	681.097	0.180184	0.179971
146.92	7.07	40.324	43.705						186.486	681.097	0.180184	0.180005
147.36	6.636	39.8	45.086						187.895	679.931	0.179876	0.180043
147.84	6.78	39.064	44.812						189.474	678.624	0.17953	0.179971
148.32	6.619	40.468	44.311						186.486	681.097	0.180184	0.179971
148.8	6.885	39.664	44.333						186.486	681.097	0.180184	0.179936
149.28	7.104	39.782	45.112						187.895	679.931	0.179876	0.179936
149.76	7.08	39.395	44.725						189.474	678.624	0.17953	0.179966
150.24	6.599	39.554	44.068						186.486	681.097	0.180184	0.180039
150.72	6.668	39.546	44.581						187.895	679.931	0.179876	0.180005
151.68	7.422	40.222	44.202						186.486	681.097	0.180184	0.180005
152.16	7.707	39.975	44.356						186.667	680.948	0.180145	0.179966
152.2	7.095	39.777	43.691						186.486	681.097	0.180184	0.180039
153.12	7.443	39.993	44.513						187.895	679.931	0.179876	0.180039
153.6	7.041	40.339	44.49						186.486	681.097	0.180184	0.18
153.64	6.934	39.277	44.61						189.474	678.624	0.17953	0.18
154.08	7.268	39.618	44.152						186.486	681.097	0.180184	0.179965
154.56	6.63	39.819	44.202						186.486	681.097	0.180184	0.179965
155.04	6.551	39.352	45.043						189.474	678.624	0.17953	0.179927
155.52	6.582	39.661	44.285						186.486	681.097	0.180184	0.179927
156	6.961	39.379	44.431						188.108	679.755	0.179829	0.179965
156.96	6.84	39.9	44.376						186.486	681.097	0.180184	0.179893
157.44	6.981	38.861	44.668						189.474	678.624	0.17953	0.179893
157.48	6.932	39.962	44.323						186.486	681.097	0.180184	0.179926
158.4	7.335	39.892	44.844						187.895	679.931	0.179876	0.179926
158.88	7.935	39.647	45.68						189.474	678.624	0.17953	0.179931
158.92	6.943	40.094	44.047						186.486	681.097	0.180184	0.179897
159.36	7.846	39.981	44.736						188.108	679.755	0.179829	0.179935
159.84	7.118	39.62	44.483						186.486	681.097	0.180184	0.179901
160.32	7.479	39.609	44.611						187.895	679.931	0.179876	0.179901
160.8	7.384	39.624	44.64						187.895	679.931	0.179876	0.179974
161.28	7.122	39.853	44.928						187.895	679.931	0.179876	0.179974
161.76	7.359	39.72	45.379						187.895	679.931	0.179876	0.179979
162.24	6.786	39.739	44.727						187.895	679.931	0.179876	0.179906
162.72	6.989	39.659	44.205						186.486	681.097	0.180184	0.179868
163.68	7.08	39.935	43.941						186.486	681.097	0.180184	0.179823
164.16	7.367	39.965	44.575						187.895	679.931	0.179876	0.179823
164.64	7.12	39.453	45.052						189.474	678.624	0.17953	0.179778
165.12	7.429	39.47	45.007						189.474	678.624	0.17953	0.179813
165.6	7.729	39.479	45.437						189.73	678.413	0.179474	0.179773
166.08	7.437	39.896	44.551						187.895	679.931	0.179876	0.179669
166.56	7.593	39.248	44.563						189.73	678.413	0.179474	0.179669
167.04	7.404	39.542	44.409						186.486	681.097	0.180184	0.179608
167.52	7.511	39.547	44.688						188.108	679.755	0.179829	0.179608
168	7.157	39.01	45.805						190.769	677.553	0.179247	0.179614
168.48	7.017	40.186	44.865						187.895	679.931	0.179876	0.179575
168.96	7.013	39.239	46.879						192	676.535	0.178978	0.179615
169.44	6.867	39.329	44.899						189.474	678.624	0.17953	0.179542
169.92	6.823	39.391	45.188						189.474	678.624	0.17953	0.179547
170.4	7.012	39.461	44.936						189.474	678.624	0.17953	0.179612
170.88	6.819	39.271	44.324						188.108	679.755	0.179829	0.179601
171.36	7.443	39.237	44.731						189.474	678.624	0.17953	0.179696
171.84	7.259	39.703	44.686						187.895	679.931	0.179876	0.179764
172.32	7.566	39.654	45.052						188.108	679.755	0.179829	0.179803
172.8	7.721	39.202	44.275						188.333	679.568	0.17978	0.179841
173.28	7.826	39.516	44.849						188.108	679.755	0.179829	0.179881
173.76	8.048	39.695	44.324						186.667	680.948	0.180145	0.17999
174.24	7.451	39.606	45.26						187.895	679.931	0.179876	0.179994
174.72	6.652	40.001	45.072						187.895	679.931	0.179876	0.180038
175.2	6.88	39.58	44.16						186.486	681.097	0.180184	0.18001
175.68	6.633	39.849	43.365						185	682.327	0.18051	0.18005
176.16	6.399	39.626	44.766						187.692	680.099	0.17992	0.179982
176.64	6.333	39.743	43.728						186.316	681.238	0.180222	0.179943
177.12	6.918	39.451	45.431						189.474	678.624	0.17953	0.179938
177.6	6.652	40.018	44.272						186.486	681.097	0.180184	0.179934
178.08	7.247	39.464	44.732						189.474	678.624	0.17953	0.179818
178.56	7.263	39.144	45.039						189.474	678.624	0.17953	0.179808
179.04	7.676	39.978	44.569						188.108	679.755	0.179829	0.1797
179.52	7.548	39.989	43.98						186.667	680.948	0.180145	0.179738
180	7.638	38.852	45.197						189.73	678.413	0.179474	0.179666
180.48	7.871	39.78	45.173						188.108	679.755	0.179829	0.179666
180.96	6.734	38.864	45.975						190.769	677.553	0.179247	0.179672
181.44	6.68	40.155	44.627						187.895	679.931	0.179876	0.179672
181.92	6.669	39.155	44.656						189.474	678.624	0.17953	0.179712
182.4	6.78	39.125	45.36						189.474	678.624	0.17953	0.179718
182.88	6.279	38.819	45.237						189.231	678.825	0.179583	0.179718
183.36	6.714	39.182	44.028						188.108	679.755	0.179829	0.17975
183.84	6.755	39.871	43.31						185	682.327	0.18051	0.179711
184.32	6.736	38.887	45.028						189.474	678.624	0.17953	0.179711
184.8	6.73	39.405	44.375						188.108	679.755	0.179829	0.179711
185.28	7.048	38.701	44.692						189.474	678.624	0.17953	0.179667
185.76	6.992	38.646	45.4						189.474	678.624	0.17953	0.179596
186.24	7.079	38.701	44.627						189.474	678.624	0.17953	0.179455
186.72	7.154	38.603	45.295						189.474	678.624	0.17953	0.179357
187.2	7.083	38.24	45.482						191.053	677.318	0.179185	0.179324
187.68	6.815	38.225	44.666						191.053	677.318	0.179185	0.179263
188.16	5.93	37.859	45.227						190.769	677.553	0.179247	0.179194
188.64	5.914	36.951	45.748						193.5	675.297	0.17865	0.179125
189.12	6.391	37.821	44.447						189.474	678.624	0.17953	0.179019
189.6	6.104	38.071	45.898						192	676.535	0.178978	0.178988
190.08	6.398	37.097	44.995						192.308	676.281	0.17891	0.17892
190.56	6.187	37.206	45.086						192.308	676.281	0.17891	0.178875
191.04	6.896	37.307	45.545						193.846	675.011	0.178574	0.178867
191.52	6.316	37.207	45.455						192.308	676.281	0.17891	0.178761
192	6.942	36.986	45.582						193.846	675.011	0.178574	0.178745
192.48	6.661	37.333	45.422						192.632	676.014	0.17884	0.178708
192.96	6.842	37.046	45.636						193.846	675.011	0.178574	0.178652
193.44	7.062	36.965	45.856						193.846	675.011	0.178574	0.17866
193.92	6.59	37.106	45.413						192.632	676.014	0.17884	0.17866
194.4	6.584	37.065	46.414						193.846	675.011	0.178574	0.178668
194.88	6.23	36.878	46.564						194.634	674.362	0.178403	0.178647
195.36	6.16	37.055	46.296						193.5	675.297	0.17865	0.178619
195.84	6.371	37.495	45.451						192.308	676.281	0.17891	0.178664
196.32	6.315	36.678	46.138						193.5	675.297	0.17865	0.178664
196.8	5.881	36.971	45.592						193.5	675.297	0.17865	0.178664
197.28	6.033	36.474	45.745						195	674.06	0.178323	0.178683
197.76	6.297	37.593	45.661						192	676.535	0.178978	0.178675
198.24	6.622	36.718	45.385						192.632	676.014	0.17884	0.17861
198.72	6.767	36.984	46.316						193.846	675.011	0.178574	0.178601
199.2	7.002	37.024	46.008						193.846	675.011	0.178574	0.178593
199.68	6.664	37.146	45.541						193.846	675.011	0.178574	0.178629
200.16	7.081	36.833	46.591						195	674.06	0.178323	0.178622
200.64	6.956	36.754	46.325						193.846	675.011	0.178574	0.178601
201.12	6.941	36.822	46.127						193.846	675.011	0.178574	0.178609
201.6	6.221	36.647	46.482						193.5	675.297	0.17865	0.178617
202.08	6.049	36.668	45.486						192.308	676.281	0.17891	0.178655
202.56	6.037	36.705	45.783						193.5	675.297	0.17865	0.178691
203.04	6.073	36.817	46.005						193.5	675.297	0.17865	0.178691
203.52	6.309	37.038	46.014						193.5	675.297	0.17865	0.178691
204	5.927	36.573	45.337						192.308	676.281	0.17891	0.178712
204.48	6.418	36.587	46.382						193.5	675.297	0.17865	0.178647
204.96	6.886	37.26	45.749						193.846	675.011	0.178574	0.178638
205.44	6.66	36.938	46.111						193.846	675.011	0.178574	0.178659
205.92	7.019	37.406	44.783						192.632	676.014	0.17884	0.178651
206.4	7.238	36.738	46.554						195	674.06	0.178323	0.178614
206.88	7.024	36.559	46.445						193.846	675.011	0.178574	0.178614
207.36	6.816	37.287	45.429						192.632	676.014	0.17884	0.178586
207.84	6.729	36.65	45.981						193.846	675.011	0.178574	0.178594
208.32	6.665	36.66	46.016						193.846	675.011	0.178574	0.178573
208.8	5.986	37.262	46.022						193.5	675.297	0.17865	0.178601
209.28	6.468	36.472	45.639						195	674.06	0.178323	0.178609
209.76	6.409	37.134	45.643						193.5	675.297	0.17865	0.178588
210.24	6.256	36.973	46.2						193.5	675.297	0.17865	0.178588
210.72	6.513	37.065	45.993						193.846	675.011	0.178574	0.178618
211.2	6.371	36.562	46.335						193.5	675.297	0.17865	0.178609
211.68	6.324	37.202	45.534						193.5	675.297	0.17865	0.178637
212.16	6.703	37.317	45.73						193.846	675.011	0.178574	0.178658
212.64	6.858	37.446	45.231						192.632	676.014	0.17884	0.17865
213.12	7.231	36.934	46.341						193.846	675.011	0.178574	0.17865
213.6	7.048	37.032	46.118						193.846	675.011	0.178574	0.17865
214.08	6.888	36.935	45.409						192.632	676.014	0.17884	0.178587
214.56	6.932	37.282	46.263						193.846	675.011	0.178574	0.178596
215.04	6.683	36.79	46.028						193.846	675.011	0.178574	0.178575
215.52	6.107	37.292	45.766						193.5	675.297	0.17865	0.178612
216	6.028	36.358	46.791						196.098	673.157	0.178084	0.178584
216.48	6.28	37.144	45.586						193.5	675.297	0.17865	0.178535
216.96	5.981	37.001	45.598						193.5	675.297	0.17865	0.178535
217.44	6.494	36.883	45.424						192.308	676.281	0.17891	0.178516
217.92	6.255	36.464	45.898						195	674.06	0.178323	0.178508
218.4	6.272	36.911	46.943						194.634	674.362	0.178403	0.178534
218.88	6.621	36.745	46.151						193.846	675.011	0.178574	0.178555
219.36	6.437	37.005	46.75						194.634	674.362	0.178403	0.178584
219.84	6.88	37.265	45.619						193.846	675.011	0.178574	0.178547
220.32	6.884	37.077	46.961						195	674.06	0.178323	0.178583
220.8	7.035	37.168	45.201						192.632	676.014	0.17884	0.178611
221.28	7.067	37.511	46.389						192.308	676.281	0.17891	0.178611
221.76	6.605	37.1	46.031						193.846	675.011	0.178574	0.178638
222.24	6.329	36.719	46.272						193.5	675.297	0.17865	0.17861
222.72	5.98	36.755	45.862						193.5	675.297	0.17865	0.178647
223.2	6.15	36.454	45.375						193.846	675.011	0.178574	0.178626
223.68	5.689	36.888	45.771						193.5	675.297	0.17865	0.178597
224.16	6.278	36.388	45.677						195	674.06	0.178323	0.178605
224.64	5.97	36.939	45.858						193.5	675.297	0.17865	0.178597
225.12	6.251	36.865	45.619						193.5	675.297	0.17865	0.17856
225.6	6.297	36.693	45.911						193.5	675.297	0.17865	0.17856
226.08	6.306	37.057	45.63						193.5	675.297	0.17865	0.178552
226.56	7.007	37.271	45.558						193.846	675.011	0.178574	0.17858
227.04	6.815	37.422	46.619						195	674.06	0.178323	0.178544
227.52	6.62	36.867	45.972						193.846	675.011	0.178574	0.178544
228	6.518	36.944	45.523						193.846	675.011	0.178574	0.178535
228.48	6.872	37.02	46.081						193.846	675.011	0.178574	0.178535
228.96	5.764	36.326	45.644						195	674.06	0.178323	0.178535
229.44	6.465	36.866	46.146						193.5	675.297	0.17865	0.178563
229.92	6.728	36.634	45.515						193.846	675.011	0.178574	0.178499
230.4	6.097	36.724	45.687						193.5	675.297	0.17865	0.178499
230.88	6.584	36.756	45.74						193.846	675.011	0.178574	0.178435
231.36	6.582	36.739	45.982						193.846	675.011	0.178574	0.178531
231.84	6.644	36.217	46.749						196.5	672.826	0.177996	0.178522
232.32	6.765	37.319	45.567						193.846	675.011	0.178574	0.17859
232.8	7.234	36.26	46.96						196.5	672.826	0.177996	0.178582
233.28	7.187	37.67	45.168						191.053	677.318	0.179185	0.178611
233.76	6.924	36.831	45.532						193.846	675.011	0.178574	0.178641
234.24	7.228	37.579	45.173						191.053	677.318	0.179185	0.178686
234.72	7.347	37.296	45.721						193.846	675.011	0.178574	0.178694
235.2	6.635	37.178	45.191						192.632	676.014	0.17884	0.178767
235.68	6.647	37.268	45.389						192.632	676.014	0.17884	0.178736
236.16	6.181	36.725	46.64						194.634	674.362	0.178403	0.178736
236.64	6.277	36.846	46.09						193.5	675.297	0.17865	0.178668
237.12	6.255	37.133	45.782						193.5	675.297	0.17865	0.178668
237.6	6.347	36.598	45.371						192.308	676.281	0.17891	0.178602
238.08	6.721	37.094	45.57						193.846	675.011	0.178574	0.178602
238.56	6.517	36.607	45.939						193.846	675.011	0.178574	0.178621
239.04	6.667	36.728	46.38						193.846	675.011	0.178574	0.178612
239.52	6.68	36.285	46.032						195.385	673.744	0.178239	0.178633
240	7.032	36.965	45.439						192.632	676.014	0.17884	0.178559
240.48	6.997	36.504	45.794						193.846	675.011	0.178574	0.178531
240.96	7.084	36.735	46.204						193.846	675.011	0.178574	0.178503
241.44	7.142	37.054	44.652						192.632	676.014	0.17884	0.178475
241.92	6.533	36.39	46.089						195.385	673.744	0.178239	0.178448
242.4	6.3	36.387	45.511						195	674.06	0.178323	0.178391
242.88	6.231	36.169	45.692						195	674.06	0.178323	0.178326
243.36	5.95	36.436	45.839						195	674.06	0.178323	0.178298
243.84	6.359	35.449	45.872						196.5	672.826	0.177996	0.178205
244.32	6.384	35.796	46.076						195	674.06	0.178323	0.178178
244.8	6.363	35.471	45.913						196.5	672.826	0.177996	0.178141
245.28	5.912	35.873	45.804						195	674.06	0.178323	0.178069
245.76	6.391	35.24	45.774						196.5	672.826	0.177996	0.177997
246.24	6.425	34.8	45.899						196.5	672.826	0.177996	0.177986
246.72	6.467	35.486	46.048						196.5	672.826	0.177996	0.177914
247.2	6.82	34.963	46.626						198	671.596	0.177671	0.177878
247.68	6.466	34.475	46.42						198	671.596	0.177671	0.177781
248.16	6.589	34.629	46.147						196.923	672.479	0.177904	0.177755
248.64	5.937	34.319	46.136						198	671.596	0.177671	0.177729
249.12	6.062	34.085	46.274						198	671.596	0.177671	0.177729
249.6	5.927	34.485	46.991						199.024	670.757	0.177449	0.177729
250.08	5.732	34.662	46.531						197.561	671.955	0.177766	0.177705
250.56	5.304	34.357	46.012						197.561	671.955	0.177766	0.177654
251.04	5.667	34.815	45.901						196.5	672.826	0.177996	0.17763
251.52	5.719	34.156	46.034						198	671.596	0.177671	0.177666
252	6.211	34.41	46.899						199.024	670.757	0.177449	0.177654
252.48	6.007	34.285	46.919						199.024	670.757	0.177449	0.177608
252.96	6.442	34.073	46.575						199.024	670.757	0.177449	0.177572
253.44	6.344	34.786	45.592						196.5	672.826	0.177996	0.177512
253.92	6.62	34.324	46.99						199.5	670.368	0.177346	0.177487
254.4	6.61	34.103	47.147						199.5	670.368	0.177346	0.177487
254.88	6.22	33.892	46.553						199.024	670.757	0.177449	0.177452
255.36	5.861	33.991	46.702						199.024	670.757	0.177449	0.177463
255.84	6.045	34.14	46.665						199.024	670.757	0.177449	0.177402
256.32	5.614	34.286	46.675						199.024	670.757	0.177449	0.177438
256.8	5.616	33.422	47.155						200.488	669.562	0.177133	0.177474
256.84	5.496	33.641	46.943						198.571	671.128	0.177547	0.177499
257.76	5.78	33.716	46.673						199.024	670.757	0.177449	0.177523
258.24	5.522	34.186	46.133						198	671.596	0.177671	0.177537
258.28	5.607	33.813	46.415						198	671.596	0.177671	0.177525
258.72	6.037	34.218	45.895						198	671.596	0.177671	0.177574
259.2	6.125	34.207	46.309						198	671.596	0.177671	0.177563
259.68	6.579	34.29	45.674						198.462	671.217	0.177571	0.177552
260.16	6.545	34.008	47.098						199.5	670.368	0.177346	0.177615
260.64	7.074	34.194	46.437						198.462	671.217	0.177571	0.177615
261.12	6.454	33.865	46.888						199.024	670.757	0.177449	0.17759
261.6	6.84	34.114	46.809						199.5	670.368	0.177346	0.177566
262.08	6.405	34.934	45.448						195.385	673.744	0.178239	0.177587
262.56	6.462	33.924	46.398						198	671.596	0.177671	0.177612
263.04	6.347	34.05	46.681						199.024	670.757	0.177449	0.177564
263.52	6.181	33.948	46.518						199.024	670.757	0.177449	0.177552
264	6.16	34.675	46.744						197.561	671.955	0.177766	0.177552
264.48	6.526	33.594	46.478						198.462	671.217	0.177571	0.177504
265.44	6.603	33.71	47.59						200.488	669.562	0.177133	0.177444
265.92	6.768	34.449	47.305						199.5	670.368	0.177346	0.177433
265.96	6.636	34.241	46.509						199.5	670.368	0.177346	0.177458
266.88	6.839	34.318	45.426						197.368	672.113	0.177808	0.177411
267.36	7.082	33.784	47.693						200.488	669.562	0.177133	0.177386
267.4	7.176	33.627	46.514						199.5	670.368	0.177346	0.17741
268.32	6.949	34.547	46.671						198	671.596	0.177671	0.177446
268.8	7.238	33.702	47.445						199.5	670.368	0.177346	0.177482
268.84	6.967	33.57	47.179						199.5	670.368	0.177346	0.177467
269.76	6.604	34.242	47.418						199.5	670.368	0.177346	0.177502
270.24	6.057	33.504	46.478						198	671.596	0.177671	0.177502
270.28	5.858	34.031	46.499						198	671.596	0.177671	0.177491
270.72	6.323	33.987	46.324						198	671.596	0.177671	0.177516
271.2	6.47	34.008	46.739						199.024	670.757	0.177449	0.177541
271.68	6.781	34.039	46.655						199.5	670.368	0.177346	0.177541
272.16	6.831	33.632	46.098						198.462	671.217	0.177571	0.17753
272.64	6.644	34.052	46.438						198.462	671.217	0.177571	0.177493
273.12	6.921	34.463	45.99						198.462	671.217	0.177571	0.177482
273.6	6.703	33.59	46.801						199.5	670.368	0.177346	0.177496
274.08	7.325	33.628	45.938						198.462	671.217	0.177571	0.177496
274.56	7.018	33.907	46.808						199.5	670.368	0.177346	0.177435
275.04	6.913	33.926	46.484						198.462	671.217	0.177571	0.177421
275.52	6.566	33.974	45.994						198.462	671.217	0.177571	0.177433
276	6.559	34.003	47.301						199.5	670.368	0.177346	0.177444
276.48	6.521	33.454	47.479						201	669.145	0.177022	0.177455
277.44	5.909	34.068	46.915						199.024	670.757	0.177449	0.177455
277.92	6.248	33.643	45.956						198	671.596	0.177671	0.17743
277.96	6.084	33.661	46.77						199.024	670.757	0.177449	0.177405
278.88	6.457	33.845	45.952						198	671.596	0.177671	0.17743
279.36	6.673	33.988	46.871						199.5	670.368	0.177346	0.177466
279.4	6.523	33.687	47.016						199.5	670.368	0.177346	0.177491
280.32	7.042	33.539	47.282						199.5	670.368	0.177346	0.177455
280.8	6.836	33.796	46.208						198.462	671.217	0.177571	0.177468
280.84	6.795	33.846	47.065						199.5	670.368	0.177346	0.177444
281.76	6.37	33.922	46.444						198	671.596	0.177671	0.177444
282.24	6.645	33.53	46.685						199.5	670.368	0.177346	0.177455
282.28	6.844	33.598	46.408						198.462	671.217	0.177571	0.177466
282.72	6.345	33.952	47.009						199.024	670.757	0.177449	0.177453
283.2	6.758	33.571	46.863						199.5	670.368	0.177346	0.177453
283.68	6.196	33.519	46.61						199.024	670.757	0.177449	0.177453
284.16	6.223	33.925	46.851						199.024	670.757	0.177449	0.177453
284.64	6.099	33.752	46.703						199.024	670.757	0.177449	0.177453
285.12	6.035	33.361	46.225						199.5	670.368	0.177346	0.177453
285.6	6.266	33.732	46.132						198	671.596	0.177671	0.177453
286.08	6.6	33.75	47.324						199.5	670.368	0.177346	0.177441
286.56	6.505	33.754	46.358						198.462	671.217	0.177571	0.177455
287.04	6.415	33.6	46.992						199.024	670.757	0.177449	0.177408
287.52	6.85	34.095	47.106						199.5	670.368	0.177346	0.177408
288	7.001	33.751	47.087						199.5	670.368	0.177346	0.177359
288.48	7.16	34.129	46.282						198.462	671.217	0.177571	0.177371
289.44	6.676	32.887	47.115						201	669.145	0.177022	0.177334
289.92	6.591	33.777	46.926						199.5	670.368	0.177346	0.177323
289.96	6.274	33.783	47.964						200	669.96	0.177238	0.177276
290.88	6.059	33.982	46.694						199.024	670.757	0.177449	0.177301
291.36	6.147	33.69	48.17						200	669.96	0.177238	0.177288
291.4	6.597	33.876	46.91						199.5	670.368	0.177346	0.177349
292.32	6.349	33.416	47.772						201.429	668.796	0.17693	0.177385
292.8	6.624	33.704	46.444						198.462	671.217	0.177571	0.177422
292.84	6.265	33.686	46.787						199.024	670.757	0.177449	0.17741
293.76	6.845	34.137	45.654						198.462	671.217	0.177571	0.177447
294.24	6.456	33.824	46.299						198	671.596	0.177671	0.177472
294.28	6.847	34.116	45.732						198.462	671.217	0.177571	0.177472
294.72	6.927	33.736	46.806						199.5	670.368	0.177346	0.177483
295.2	6.916	33.883	46.348						198.462	671.217	0.177571	0.177483
295.68	6.717	33.874	46.427						198.462	671.217	0.177571	0.177435
296.16	6.254	33.214	47.664						201.429	668.796	0.17693	0.177435
296.64	5.982	33.642	46.207						198	671.596	0.177671	0.177421
297.12	6.278	33.711	46.571						199.024	670.757	0.177449	0.177457
297.6	5.589	33.335	47.207						200.488	669.562	0.177133	0.177457
298.08	5.73	33.883	46.243						198	671.596	0.177671	0.177484
298.56	6.001	33.861	46.798						199.024	670.757	0.177449	0.177592
299.04	6.155	34.091	45.526						198	671.596	0.177671	0.177618
299.52	6.523	33.974	45.839						198.462	671.217	0.177571	0.177631
300	6.584	33.916	45.488						197.368	672.113	0.177808	0.177691
300.48	6.302	33.935	45.003						196.923	672.479	0.177904	0.177655
301.44	6.31	34.274	44.66						196.923	672.479	0.177904	0.177706
301.92	6.632	33.969	45.519						198.462	671.217	0.177571	0.177694
301.96	6.442	33.659	45.723						198	671.596	0.177671	0.177706
302.88	5.71	33.174	45.936						199.5	670.368	0.177346	0.177654
303.36	5.841	33.938	44.985						196.923	672.479	0.177904	0.177617
303.4	5.639	33.041	45.447						198.462	671.217	0.177571	0.177531
304.32	5.532	33.522	45.672						198	671.596	0.177671	0.177471
304.8	5.62	32.7	46.452						199.5	670.368	0.177346	0.177399
304.84	5.5	33.079	44.911						198.462	671.217	0.177571	0.177363
305.76	5.48	32.177	46.009						200.488	669.562	0.177133	0.177265
306.24	5.528	32.058	46.357						201	669.145	0.177022	0.177146
306.28	5.858	31.96	46.283						201	669.145	0.177022	0.177016
306.72	5.772	32.124	45.944						201	669.145	0.177022	0.176923
307.2	5.909	31.719	45.787						201	669.145	0.177022	0.176804
307.68	6.173	30.909	46.87						203.415	667.185	0.176504	0.176756
308.16	6.123	31.2	46.92						203.415	667.185	0.176504	0.176678
308.64	6.127	30.95	46.672						203.415	667.185	0.176504	0.176655
309.12	5.861	30.786	46.504						203.415	667.185	0.176504	0.176655
309.6	5.653	30.943	45.952						202.5	667.926	0.1767	0.176655
310.08	5.333	30.463	47.024						204.286	666.482	0.176318	0.17669
310.56	5.202	30.789	45.644						201.951	668.372	0.176818	0.176669
311.04	5.277	30.54	45.415						201	669.145	0.177022	0.176704
311.52	5.366	30.871	45.13						201	669.145	0.177022	0.176739
312	5.104	30.675	46.461						201.951	668.372	0.176818	0.176703
312.48	4.948	30.432	46.64						204.286	666.482	0.176318	0.176689
313.44	5.361	30.503	45.886						201.951	668.372	0.176818	0.17662
313.92	5.394	30.619	45.655						201.951	668.372	0.176818	0.176548
313.96	5.533	30.324	45.654						204	666.712	0.176379	0.176477
314.88	5.607	30.454	46.825						204.878	666.004	0.176192	0.176428
315.36	6.038	30.155	46.716						204.878	666.004	0.176192	0.176484
315.4	5.735	30.347	45.822						204	666.712	0.176379	0.176484
316.32	5.687	30.391	46.48						204	666.712	0.176379	0.176449
316.8	5.587	30.428	45.98						204	666.712	0.176379	0.176442
316.84	5.387	30.528	45.892						201.951	668.372	0.176818	0.176463
317.76	5.073	30.828	45.502						201.951	668.372	0.176818	0.176498
318.24	5.313	30.403	46.282						203.415	667.185	0.176504	0.176533
318.28	4.984	30.114	46.586						204.286	666.482	0.176318	0.176547
318.72	5.593	29.966	46.138						204	666.712	0.176379	0.176561
319.2	4.968	29.824	46.38						203.415	667.185	0.176504	0.176512
319.68	5.31	30.443	45.463						202.5	667.926	0.1767	0.176463
320.16	5.487	30.116	46.492						203.415	667.185	0.176504	0.176485
320.64	5.327	30.084	45.853						203.415	667.185	0.176504	0.176541
321.12	5.784	30.494	45.574						204	666.712	0.176379	0.176576
321.6	5.902	30.371	46.246						204	666.712	0.176379	0.176611
322.08	5.807	30.659	45.597						202.5	667.926	0.1767	0.176569
322.56	5.483	30.604	46.373						201.951	668.372	0.176818	0.176569
323.04	5.77	30.84	45.734						202.5	667.926	0.1767	0.176626
323.52	5.08	30.648	45.699						201.951	668.372	0.176818	0.176662
324	5.268	30.327	46.506						204.286	666.482	0.176318	0.176676
324.48	5.12	30.076	45.858						203.415	667.185	0.176504	0.176634
325.44	4.541	30.516	45.47						201	669.145	0.177022	0.176599
325.92	4.701	29.952	45.279						202.5	667.926	0.1767	0.176563
325.96	4.701	29.722	45.776						203.415	667.185	0.176504	0.176528
326.88	5.28	30.032	46.953						204.286	666.482	0.176318	0.176514
327.36	5.399	30.168	46.496						203.415	667.185	0.176504	0.176479
327.4	5.551	30.142	46.222						204	666.712	0.176379	0.176467
327.84	5.412	30.134	45.775						203.415	667.185	0.176504	0.17648
328.32	5.52	30.373	46.585						204.878	666.004	0.176192	0.176425
328.8	5.762	29.85	46.648						204.878	666.004	0.176192	0.176446
329.28	5.806	30.677	44.566						201.538	668.707	0.176907	0.176481
329.76	5.273	30.805	46.067						201.951	668.372	0.176818	0.176516
330.24	4.984	29.326	46.678						205.714	665.332	0.176014	0.176496
330.72	5.043	29.837	45.54						203.415	667.185	0.176504	0.17653
331.2	4.983	30.671	45.573						201.951	668.372	0.176818	0.176565
331.68	4.946	30.023	45.295						202.5	667.926	0.1767	0.17652
332.16	5.45	30.325	46.532						204.286	666.482	0.176318	0.176507
332.64	5.184	29.92	45.981						203.415	667.185	0.176504	0.176548
333.12	5.466	30.198	45.957						203.415	667.185	0.176504	0.176513
333.6	4.725	29.823	45.671						203.415	667.185	0.176504	0.176464
334.08	5.192	30	45.361						202.5	667.926	0.1767	0.176429
334.56	5.694	30.434	45.645						204	666.712	0.176379	0.176449
335.04	5.688	30.137	46.703						204.878	666.004	0.176192	0.176415
335.52	5.526	30.129	45.591						204	666.712	0.176379	0.176415
336	5.513	29.571	46.388						204	666.712	0.176379	0.176365
336.48	5.485	29.912	46.322						203.415	667.185	0.176504	0.176344
336.96	5.809	29.545	46.88						204.878	666.004	0.176192	0.176337
337.44	4.979	30.368	46.427						203.415	667.185	0.176504	0.176351
337.92	5.522	29.44	46.446						205.5	665.504	0.176059	0.176344
338.4	4.85	29.83	46.398						203.415	667.185	0.176504	0.176344
338.88	5.122	29.705	46.997						204.286	666.482	0.176318	0.176389
339.36	5.044	29.776	47.15						204.286	666.482	0.176318	0.176389
339.84	4.97	30.012	46.654						204.286	666.482	0.176318	0.176375
340.32	5.556	30.247	45.674						204	666.712	0.176379	0.17639
340.8	5.835	30.611	45.492						201.538	668.707	0.176907	0.176376
341.28	6.049	29.652	46.647						204.878	666.004	0.176192	0.176342
341.76	5.781	29.667	46.386						204	666.712	0.176379	0.176384
342.24	5.635	30.022	46.801						204.878	666.004	0.176192	0.176405
342.72	5.71	29.89	45.621						204	666.712	0.176379	0.176419
343.2	5.093	29.026	46.831						205.714	665.332	0.176014	0.17632
343.68	5.169	30.349	45.343						202.5	667.926	0.1767	0.176334
344.16	5.097	30.046	45.78						203.415	667.185	0.176504	0.176348
344.64	4.833	29.759	46.24						203.415	667.185	0.176504	0.176348
345.12	5.214	29.48	46.684						205.714	665.332	0.176014	0.176361
345.6	4.815	29.541	46.709						204.286	666.482	0.176318	0.176416
346.08	5.114	30.275	45.818						203.415	667.185	0.176504	0.176394
346.56	5.074	29.441	46.31						204.878	666.004	0.176192	0.176402
347.04	5.315	29.61	45.88						203.415	667.185	0.176504	0.176388
347.52	5.288	29.756	46.272						203.415	667.185	0.176504	0.176408
348	5.462	29.801	45.655						203.415	667.185	0.176504	0.176394
348.48	5.911	29.772	45.377						203.077	667.459	0.176576	0.176373
348.96	5.805	29.833	46.377						204	666.712	0.176379	0.176387
349.44	6.204	29.851	46.589						204.878	666.004	0.176192	0.176333
349.92	5.771	29.717	46.892						204.878	666.004	0.176192	0.176312
350.4	5.478	30.148	47.04						204.286	666.482	0.176318	0.176258
350.88	5.261	29.776	46.654						204.286	666.482	0.176318	0.176195
351.36	5.361	29.168	46.661						205.714	665.332	0.176014	0.176209
351.84	5.193	29.899	46.866						204.286	666.482	0.176318	0.17623
352.32	4.97	29.402	46.577						205.714	665.332	0.176014	0.176215
352.8	5.212	29.11	46.752						205.714	665.332	0.176014	0.176222
353.28	5.096	29.679	45.961						203.415	667.185	0.176504	0.176229
353.76	5.598	29.589	46.465						204	666.712	0.176379	0.176269
354.24	5.642	29.238	46.039						205.5	665.504	0.176059	0.176241
354.72	5.598	29.823	45.999						204	666.712	0.176379	0.17626
355.2	5.801	30.005	46.466						204	666.712	0.176379	0.176246
355.68	5.984	29.744	46.192						204	666.712	0.176379	0.176176
356.16	5.561	29.225	46.454						205.5	665.504	0.176059	0.17617
356.64	5.615	29.677	46.71						204.878	666.004	0.176192	0.176205
357.12	5.525	29.394	46.529						206.341	664.829	0.175881	0.176164
357.6	5.682	28.755	47.381						206.341	664.829	0.175881	0.176124
358.08	5.289	29.51	46.606						204.286	666.482	0.176318	0.176103
358.56	5.08	29.411	45.357						204	666.712	0.176379	0.176118
359.04	5.237	29.2	46.861						205.714	665.332	0.176014	0.176118
359.52	4.744	28.713	47.401						205.714	665.332	0.176014	0.176187
360	5.255	29.383	46.027						204.878	666.004	0.176192	0.176168
360.48	5.418	29.368	45.618						204.878	666.004	0.176192	0.176134
360.96	5.388	29.083	46.251						204.878	666.004	0.176192	0.176114
361.44	5.375	29.767	45.654						203.415	667.185	0.176504	0.176154
361.92	5.462	28.406	46.818						207.143	664.187	0.175711	0.176139
362.4	5.414	28.652	46.617						205.714	665.332	0.176014	0.176125
362.88	5.385	28.885	46.265						204.878	666.004	0.176192	0.176038
363.36	5.187	28.812	45.464						204	666.712	0.176379	0.175984
363.84	5.13	28.185	46.143						206.341	664.829	0.175881	0.175896
364.32	4.793	27.885	45.195						205.5	665.504	0.176059	0.175863
364.8	4.795	26.61	46.739						208.571	663.048	0.17541	0.175779
365.28	4.397	26.614	45.622						207.143	664.187	0.175711	0.175693
365.76	4.467	26.639	46.058						207.143	664.187	0.175711	0.175552
366.24	4.678	26.909	46.817						208.571	663.048	0.17541	0.175466
366.72	4.61	25.783	46.313						209.268	662.495	0.175263	0.17536
367.2	4.447	26.363	46.309						208.571	663.048	0.17541	0.175344
367.68	4.594	25.899	46.57						210	661.916	0.17511	0.175244
368.16	5.016	26.304	47.201						210	661.916	0.17511	0.175195
368.64	4.619	25.732	47.148						210	661.916	0.17511	0.175145
369.12	4.811	25.714	46.464						209.268	662.495	0.175263	0.175095
369.6	4.62	25.25	47.017						211.429	660.789	0.174812	0.175095
370.08	4.706	25.861	45.935						209.268	662.495	0.175263	0.175095
370.56	4.253	24.855	46.569						210.698	661.365	0.174964	0.175062
371.04	4.595	25.374	46.741						211.429	660.789	0.174812	0.175046
371.52	4.426	25.596	46.438						208.571	663.048	0.17541	0.175029
372	4.288	25.185	45.841						210	661.916	0.17511	0.17503
372.48	4.541	25.026	46.741						211.429	660.789	0.174812	0.175013
372.96	4.335	25.368	46.917						210.698	661.365	0.174964	0.175046
373.44	4.501	24.97	45.388						210	661.916	0.17511	0.175079
373.92	4.439	24.774	47.97						211.364	660.84	0.174825	0.175013
374.4	4.362	25.293	46.307						210	661.916	0.17511	0.17503
374.88	4.718	25.782	46.266						209.268	662.495	0.175263	0.175046
375.36	4.401	24.971	45.947						210	661.916	0.17511	0.175045
375.84	4.703	24.822	46.596						211.429	660.789	0.174812	0.175028
376.32	4.838	25.52	46.198						209.268	662.495	0.175263	0.17506
376.8	4.808	25.103	46.015						210.732	661.338	0.174957	0.17506
377.28	4.941	25.409	45.988						210.732	661.338	0.174957	0.174994
377.76	4.529	24.676	46.298						210.732	661.338	0.174957	0.174978
378.24	4.314	24.717	46.199						210	661.916	0.17511	0.174995
378.72	4.386	25.404	45.935						210	661.916	0.17511	0.17493
379.2	4.539	24.868	47.637						212.093	660.268	0.174674	0.174898
379.68	4.245	24.715	47.284						210.698	661.365	0.174964	0.174882
380.16	4.346	24.949	47.173						210.698	661.365	0.174964	0.174882
380.64	4.383	24.458	46.596						212.093	660.268	0.174674	0.174834
381.12	4.731	24.677	47.551						212.093	660.268	0.174674	0.174801
381.6	4.79	24.533	46.92						211.429	660.789	0.174812	0.174884
382.08	4.562	24.567	46.493						210.732	661.338	0.174957	0.174834
382.56	4.65	24.544	47.687						212.093	660.268	0.174674	0.174817
383.04	4.861	25.112	46.511						211.429	660.789	0.174812	0.17485
383.52	4.846	25.606	45.196						208.5	663.105	0.175425	0.174865
384	4.518	24.342	46.822						212.857	659.67	0.174516	0.174898
384.48	4.566	24.828	47.201						211.429	660.789	0.174812	0.174899
384.96	4.264	25.23	46.92						210.698	661.365	0.174964	0.174914
385.44	4.543	25.156	46.789						211.429	660.789	0.174812	0.174931
385.92	4.357	24.723	46.413						210	661.916	0.17511	0.174863
386.4	4.347	24.986	46.592						210.698	661.365	0.174964	0.174896
386.88	4.602	24.62	46.709						211.429	660.789	0.174812	0.174912
387.36	4.426	25.289	46.976						210.698	661.365	0.174964	0.174895
387.84	4.329	24.316	46.447						211.429	660.789	0.174812	0.174928
388.32	4.848	24.827	47.106						211.429	660.789	0.174812	0.174848
388.8	4.619	24.775	46.435						210.732	661.338	0.174957	0.174848
389.28	5.049	25.028	46.699						211.429	660.789	0.174812	0.174881
389.76	4.402	24.525	46.237						210	661.916	0.17511	0.174897
390.24	4.784	24.194	47.566						213.488	659.177	0.174386	0.174914
390.72	4.475	24.834	47.116						210.698	661.365	0.174964	0.174931
391.2	4.362	25.143	46.238						210	661.916	0.17511	0.174948
391.68	4.396	24.565	46.486						210	661.916	0.17511	0.174981
392.16	4.305	24.988	47.185						210.698	661.365	0.174964	0.174948
392.64	4.346	24.616	46.682						210.698	661.365	0.174964	0.174995
393.12	4.096	25.028	45.546						210	661.916	0.17511	0.174945
393.6	4.279	24.516	45.96						210	661.916	0.17511	0.174928
394.08	4.638	24.614	46.819						211.429	660.789	0.174812	0.174911
394.56	4.47	24.27	46.116						211.429	660.789	0.174812	0.174894
395.04	4.742	24.164	47.363						212.857	659.67	0.174516	0.174878
395.52	4.767	24.814	46.356						210.732	661.338	0.174957	0.174844
396	4.946	24.648	46.263						210.732	661.338	0.174957	0.174844
396.48	4.699	24.723	46.727						211.429	660.789	0.174812	0.174829
396.96	4.647	24.598	47.118						211.429	660.789	0.174812	0.174814
397.44	4.771	24.804	47.09						211.429	660.789	0.174812	0.174847
397.92	4.439	24.882	45.869						210	661.916	0.17511	0.174801
398.4	4.263	24.169	46.955						212.093	660.268	0.174674	0.174785
398.88	4.388	23.953	46.781						212.093	660.268	0.174674	0.174801
399.36	3.979	24.106	46.112						211.429	660.789	0.174812	0.174801
399.84	4.389	23.645	47.7						212.727	659.771	0.174543	0.174786
400.32	4.408	24.094	46.076						211.429	660.789	0.174812	0.174753
400.8	4.387	25.313	46.599						210.698	661.365	0.174964	0.174753
401.28	4.668	24.931	46.523						211.429	660.789	0.174812	0.174768
401.76	4.479	24.427	46.672						212.093	660.268	0.174674	0.174768
402.24	4.616	24.773	46.97						211.429	660.789	0.174812	0.174798
402.72	4.645	24.966	47.724						212.093	660.268	0.174674	0.174783
403.2	4.751	24.555	47.061						211.429	660.789	0.174812	0.174733
403.68	4.654	24.554	46.763						211.429	660.789	0.174812	0.174718
404.16	4.77	24.581	47.12						211.429	660.789	0.174812	0.174733
404.64	4.348	23.839	46.55						212.093	660.268	0.174674	0.174718
405.12	4.63	23.954	46.64						212.857	659.67	0.174516	0.174718
405.6	4.328	23.973	46.599						212.093	660.268	0.174674	0.174734
406.08	3.964	24.294	46.348						211.429	660.789	0.174812	0.174686
406.56	4.104	24.124	46.818						212.093	660.268	0.174674	0.174686
407.04	4.371	24.128	46.673						212.093	660.268	0.174674	0.174718
407.52	4.555	24.779	46.017						210.732	661.338	0.174957	0.174767
408	4.573	24.197	47.62						213.488	659.177	0.174386	0.174782
408.48	4.988	24.727	46.735						211.429	660.789	0.174812	0.174765
408.96	4.799	24.72	46.238						210.732	661.338	0.174957	0.174747
409.44	4.938	24.758	45.788						210.732	661.338	0.174957	0.174729
409.92	5.225	24.72	46.756						211.429	660.789	0.174812	0.17468
410.4	5.057	24.248	45.958						212.195	660.188	0.174653	0.174695
410.88	5.042	23.831	47.028						212.857	659.67	0.174516	0.174662
411.36	4.849	24.174	46.595						212.857	659.67	0.174516	0.174646
411.84	4.739	24.315	47.425						212.857	659.67	0.174516	0.174582
412.32	5.193	24.142	47.037						212.857	659.67	0.174516	0.174549
412.8	4.712	24.28	47.261						212.857	659.67	0.174516	0.174567
413.28	4.606	24.671	46.51						211.429	660.789	0.174812	0.174616
413.76	4.752	24.334	47.976						213.488	659.177	0.174386	0.174616
414.24	4.985	24.357	46.803						212.857	659.67	0.174516	0.174631
414.72	5.02	24.624	46.882						211.429	660.789	0.174812	0.174628
415.2	5.256	24.799	46.016						210.732	661.338	0.174957	0.17461
415.68	5.328	24.366	47.132						212.857	659.67	0.174516	0.174577
416.16	5.282	24.433	46.405						212.195	660.188	0.174653	0.174591
416.64	5.847	24.492	46.07						213	659.558	0.174486	0.17464
417.12	5.785	24.429	46.976						213.659	659.045	0.17435	0.174607
417.6	5.19	24.315	46.586						212.857	659.67	0.174516	0.174558
418.08	5.405	24.279	46.736						212.857	659.67	0.174516	0.174574
418.56	4.879	24.79	46.036						210.732	661.338	0.174957	0.174558
419.04	4.833	23.866	46.854						212.857	659.67	0.174516	0.174577
419.52	4.964	24.246	47.385						212.857	659.67	0.174516	0.174595
420	4.865	24.276	46.311						212.195	660.188	0.174653	0.174563
420.48	4.868	24.237	46.775						212.857	659.67	0.174516	0.174544
420.96	4.847	24.035	46.231						212.195	660.188	0.174653	0.174477
421.44	5.165	23.599	46.933						212.857	659.67	0.174516	0.174458
421.92	5.122	23.314	47.043						214.286	658.557	0.174221	0.174393
422.4	5.26	23.041	46.411						213.659	659.045	0.17435	0.174293
422.88	5.367	22.665	46.293						213.659	659.045	0.17435	0.174228
423.36	5.168	22.863	45.934						213.659	659.045	0.17435	0.174103
423.84	5	22.353	46.573						215.714	657.452	0.173929	0.174018
424.32	5.146	21.256	46.157						216.585	656.782	0.173752	0.173942
424.8	4.193	20.53	46.011						215.714	657.452	0.173929	0.173863
425.28	4.369	20.449	47.021						217.674	655.948	0.173531	0.173772
425.76	4.637	20.678	46.351						216.585	656.782	0.173752	0.173672
426.24	4.166	19.626	46.913						217.674	655.948	0.173531	0.173587
426.72	4.344	19.988	45.746						217.143	656.355	0.173639	0.173542
427.2	4.371	19.722	46.732						217.674	655.948	0.173531	0.173478
427.68	4.632	19.735	46.192						218.049	655.663	0.173456	0.173426
428.16	4.67	19.288	46.257						219.512	654.552	0.173162	0.173361
428.64	4.408	18.671	46.099						218.571	655.265	0.173351	0.17332
429.12	4.423	18.52	46.15						218.571	655.265	0.173351	0.173256
429.6	4.51	18.686	46.813						220	654.184	0.173064	0.173204
430.08	4.589	18.778	46.126						219.512	654.552	0.173162	0.173204
430.56	4.694	19.063	45.549						219.512	654.552	0.173162	0.173214
431.04	4.698	18.801	46.587						220	654.184	0.173064	0.173203
431.52	4.815	19.091	46.684						220	654.184	0.173064	0.173203
432	3.887	19.019	45.27						218.049	655.663	0.173456	0.173234
432.48	4.459	18.798	46.537						219.07	654.887	0.17325	0.173213
432.96	4.467	18.995	46.869						219.07	654.887	0.17325	0.173192
433.44	4.338	18.791	46.097						218.571	655.265	0.173351	0.173214
433.92	4.337	18.695	45.803						218.571	655.265	0.173351	0.173183
434.4	4.304	18.351	46.862						220.465	653.833	0.172972	0.17315
434.88	4.283	18.487	46.953						220.465	653.833	0.172972	0.173161
435.36	4.591	18.612	45.387						219	654.94	0.173264	0.173152
435.84	4.661	18.457	46.81						221.429	653.11	0.172781	0.17312
436.32	4.393	18.471	45.437						219.512	654.552	0.173162	0.17312
436.8	4.307	18.864	46.385						218.571	655.265	0.173351	0.173162
437.28	4.821	19.01	46.139						219.512	654.552	0.173162	0.173216
437.76	4.623	18.774	47.126						220	654.184	0.173064	0.173225
438.24	4.456	18.817	45.931						218.571	655.265	0.173351	0.173289
438.72	3.81	18.559	46.446						218.571	655.265	0.173351	0.173267
439.2	4.316	18.95	45.418						218.049	655.663	0.173456	0.173236
439.68	4.154	18.828	46.175						218.571	655.265	0.173351	0.173236
440.16	4.136	18.872	45.923						218.571	655.265	0.173351	0.173214
440.64	4.025	18.32	46.966						220.465	653.833	0.172972	0.173182
441.12	4.017	18.495	46.366						220	654.184	0.173064	0.17315
441.6	3.985	18.29	45.405						219.512	654.552	0.173162	0.173118
442.08	4.521	18.189	45.954						220.976	653.45	0.17287	0.173097
442.56	4.459	18.215	45.931						220	654.184	0.173064	0.173065
443.04	4.48	18.483	46.465						220	654.184	0.173064	0.173096
443.52	4.501	18.572	46.258						219.512	654.552	0.173162	0.173096
444	4.671	18.8	45.994						219.512	654.552	0.173162	0.173117
444.48	4.319	18.2	46.004						220	654.184	0.173064	0.17317
444.96	4.076	18.814	46.56						219.07	654.887	0.17325	0.17317
445.44	4.138	18.353	46.184						220	654.184	0.173064	0.17316
445.92	3.872	18.877	46.3						218.571	655.265	0.173351	0.173149
446.4	4.012	19.185	46.133						218.571	655.265	0.173351	0.173138
446.88	4.143	18.201	46.05						220	654.184	0.173064	0.173138
447.36	3.77	17.867	47.062						220.465	653.833	0.172972	0.173118
447.84	4.047	18.082	45.643						220	654.184	0.173064	0.173129
448.32	4.03	18.371	46.461						220	654.184	0.173064	0.173108
448.8	4.123	17.723	46.452						220	654.184	0.173064	0.173098
449.28	4.346	18.263	46.479						220	654.184	0.173064	0.17313
449.76	4.556	18.732	46.221						219.512	654.552	0.173162	0.173119
450.24	4.651	18.784	46.454						219.512	654.552	0.173162	0.173108
450.72	4.582	18.669	45.468						219	654.94	0.173264	0.173108
451.2	4.301	18.515	45.999						218.571	655.265	0.173351	0.173108
451.68	4.537	18.49	45.813						220.976	653.45	0.17287	0.173077
452.16	4.213	18.171	47.024						220.465	653.833	0.172972	0.173066
452.64	4.199	18.008	46.282						220	654.184	0.173064	0.173066
453.12	3.885	17.989	46.491						220	654.184	0.173064	0.173044
453.6	4.152	17.385	46.432						221.429	653.11	0.172781	0.173001
454.08	4.314	17.858	45.66						220	654.184	0.173064	0.173022
454.56	3.997	17.629	45.216						219.512	654.552	0.173162	0.173011
455.04	4.052	17.818	45.583						220	654.184	0.173064	0.17299
455.52	4.529	18.362	45.324						220.5	653.807	0.172965	0.17299
456	4.344	18.054	46.21						220	654.184	0.173064	0.17299
456.48	4.595	18.186	45.81						220.976	653.45	0.17287	0.172968
456.96	4.666	18.148	46.39						220.976	653.45	0.17287	0.172947
457.44	4.401	17.869	45.881						220	654.184	0.173064	0.172947
457.92	4.505	17.998	46.614						221.429	653.11	0.172781	0.172958
458.4	4.65	17.916	46.409						220.976	653.45	0.17287	0.172926
458.88	4.359	18.04	46.506						220.465	653.833	0.172972	0.172948
459.36	4.123	17.812	46.068						220	654.184	0.173064	0.172938
459.84	3.924	17.523	45.869						220	654.184	0.173064	0.172938
460.32	3.709	17.223	45.563						221.429	653.11	0.172781	0.172969
460.8	4.321	17.898	46.049						220	654.184	0.173064	0.172991
461.28	4.027	17.332	46.346						221.429	653.11	0.172781	0.172991
461.76	4.195	18.152	46.167						220	654.184	0.173064	0.172969
462.24	4.134	17.613	45.658						220	654.184	0.173064	0.172959
462.72	4.278	18.381	46.43						220	654.184	0.173064	0.17298
463.2	4.39	17.813	46.779						220.465	653.833	0.172972	0.172958
463.68	4.636	18.057	45.804						220.976	653.45	0.17287	0.172949
464.16	4.376	17.773	47.122						220.465	653.833	0.172972	0.172917
464.64	4.549	17.761	45.499						220.5	653.807	0.172965	0.172895
465.12	4.572	17.669	46.411						220.976	653.45	0.17287	0.172864
465.6	4.119	17.013	46.534						221.86	652.788	0.172695	0.172874
466.08	3.855	17.279	46.041						221.429	653.11	0.172781	0.172896
466.56	4.039	17.426	45.453						220.976	653.45	0.17287	0.172865
467.04	4.159	17.428	46.211						221.429	653.11	0.172781	0.172876
467.52	3.826	17.686	45.514						220	654.184	0.173064	0.172909
468	4.022	17.767	46.113						220	654.184	0.173064	0.172993
468.48	4.15	17.447	46.733						221.86	652.788	0.172695	0.172993
468.96	4.304	17.542	46.425						220	654.184	0.173064	0.172983
469.44	4.071	17.833	45.063						219.512	654.552	0.173162	0.173015
469.92	4.311	18.538	45.051						218.049	655.663	0.173456	0.172983
470.4	4.48	17.44	45.977						221.429	653.11	0.172781	0.172952
470.88	4.397	17.427	46.099						221.429	653.11	0.172781	0.172971
471.36	4.34	17.605	45.559						220	654.184	0.173064	0.172949
471.84	4.442	17.184	46.435						221.429	653.11	0.172781	0.172939
472.32	4.128	16.979	46.097						221.429	653.11	0.172781	0.172854
472.8	4.098	17.192	44.877						220.976	653.45	0.17287	0.172854
473.28	3.865	16.899	45.418						220.976	653.45	0.17287	0.172886
473.76	3.777	17.54	45.98						220	654.184	0.173064	0.172854
474.24	4.392	16.875	46.905						221.86	652.788	0.172695	0.172896
474.72	4.104	17.459	46.013						221.429	653.11	0.172781	0.172928
475.2	3.857	17.809	46.298						220	654.184	0.173064	0.172909
475.68	3.68	17.427	45.517						221.429	653.11	0.172781	0.172899
476.16	4.219	17.515	45.266						219.512	654.552	0.173162	0.172867
476.64	4.376	17.621	45.877						220	654.184	0.173064	0.172877
477.12	4.459	17	46.823						221.86	652.788	0.172695	0.172877
477.6	4.31	17.318	45.904						221.429	653.11	0.172781	0.172845
478.08	4.391	16.852	45.707						221.429	653.11	0.172781	0.172845
478.56	4.278	16.966	46.139						221.429	653.11	0.172781	0.172803
479.04	4.074	16.708	46.132						221.429	653.11	0.172781	0.172771
479.52	4.08	17.281	46.076						221.429	653.11	0.172781	0.172781
480	3.613	16.766	45.68						221.429	653.11	0.172781	0.172781
480.48	3.782	16.588	45.954						221.429	653.11	0.172781	0.172749
480.96	4.129	16.683	45.978						221.429	653.11	0.172781	0.172727
481.44	3.866	16.552	46.187						221.429	653.11	0.172781	0.172673
481.92	3.763	16.568	45.984						221.429	653.11	0.172781	0.172587
482.4	3.968	15.859	45.822						222.857	652.046	0.172499	0.172439
482.88	4.349	15.586	45.457						222.439	652.357	0.172581	0.172266
483.36	4.398	15.019	44.752						223.902	651.272	0.172294	0.172093
483.84	4.462	14.268	45.181						225.366	650.197	0.17201	0.171919
484.32	4.922	13.138	45.884						228.293	648.076	0.171449	0.171757
484.8	5.207	12.449	45.057						229.5	647.212	0.17122	0.171594
485.28	5.251	12.325	44.546						229.5	647.212	0.17122	0.171448
485.76	5.107	12.427	44.804						229.5	647.212	0.17122	0.171335
486.24	5.431	11.872	43.225						228.947	647.606	0.171324	0.171225
486.72	5.515	11.96	43.521						230.526	646.482	0.171027	0.171179
487.2	5.017	11.887	43.682						229.231	647.404	0.171271	0.171163
487.68	5.265	12.247	43.938						229.231	647.404	0.171271	0.171141
488.16	5.708	11.873	43.629						230.526	646.482	0.171027	0.17112
488.64	5.522	11.541	43.791						230.526	646.482	0.171027	0.171054
489.12	5.633	11.777	42.85						230.27	646.664	0.171075	0.171026
489.6	5.768	11.524	43.667						230.526	646.482	0.171027	0.170966
490.08	5.271	11.304	42.709						230.526	646.482	0.171027	0.17091
490.56	5.753	11.014	43.857						232.105	645.369	0.170733	0.170878
491.04	5.785	11.009	42.785						231.892	645.519	0.170772	0.170845
491.52	6.023	10.89	43.692						232.105	645.369	0.170733	0.170807
492	5.747	10.919	43.298						231.892	645.519	0.170772	0.170774
492.48	5.551	11.164	43.905						232.105	645.369	0.170733	0.170741
492.96	5.84	11.326	43.867						232.105	645.369	0.170733	0.170741
493.44	5.743	11.152	44.247						232.105	645.369	0.170733	0.170797
493.92	5.61	11.449	44.193						232.105	645.369	0.170733	0.170825
494.4	5.764	11.389	43.783						232.105	645.369	0.170733	0.170825
494.88	5.63	11.485	44.244						232.105	645.369	0.170733	0.170825
495.36	5.421	11.908	43.601						229.231	647.404	0.171271	0.170829
495.84	5.417	11.301	43.596						230.769	646.31	0.170982	0.170829
496.32	5.934	11.377	43.351						231.892	645.519	0.170772	0.170833
496.8	5.723	10.546	44.419						232.105	645.369	0.170733	0.170801
497.28	5.983	10.79	43.119						231.892	645.519	0.170772	0.170805
497.76	6.247	10.635	43.613						232.105	645.369	0.170733	0.170746
498.24	5.935	10.627	42.908						231.892	645.519	0.170772	0.170722
498.72	6.103	10.335	43.504						233.684	644.268	0.170441	0.170718
499.2	5.936	11.011	43.003						231.892	645.519	0.170772	0.170722
499.68	5.981	10.857	43.725						232.105	645.369	0.170733	0.170714
500.16	5.76	10.944	43.074						231.892	645.519	0.170772	0.170714
500.64	5.747	10.992	43.807						232.105	645.369	0.170733	0.170709
501.12	5.81	11.402	43.181						231.892	645.519	0.170772	0.170742
501.6	5.641	10.918	44.83						232.308	645.228	0.170695	0.170742
502.08	5.84	11.347	43.713						232.105	645.369	0.170733	0.170746
502.56	5.945	10.992	43.588						232.105	645.369	0.170733	0.170709
503.04	5.977	10.728	44.036						232.105	645.369	0.170733	0.170677
503.52	6.111	10.693	43.201						231.892	645.519	0.170772	0.170677
504	6.069	10.752	42.996						231.892	645.519	0.170772	0.170685
504.48	6.156	10.301	43.58						233.684	644.268	0.170441	0.170657
504.96	6.453	10.208	43.747						233.684	644.268	0.170441	0.170661
505.44	6.064	10.653	43.166						231.892	645.519	0.170772	0.170665
505.92	5.696	11.235	42.831						231.892	645.519	0.170772	0.170665
506.4	5.677	10.441	42.924						233.514	644.386	0.170473	0.170665
506.88	5.701	10.793	43.366						231.892	645.519	0.170772	0.170698
507.36	6.139	10.988	43.476						231.892	645.519	0.170772	0.170726
507.84	5.716	11.084	43.138						231.892	645.519	0.170772	0.170662
508.32	6.193	10.884	43.47						231.892	645.519	0.170772	0.170629
508.8	5.918	10.736	43.844						232.105	645.369	0.170733	0.170599
509.28	5.991	10.619	44.524						232.308	645.228	0.170695	0.170566
509.76	6.764	10.119	43.02						235	643.358	0.170201	0.170536
510.24	6.374	10.377	42.665						233.514	644.386	0.170473	0.170506
510.72	6.651	9.641	42.747						235	643.358	0.170201	0.17047
511.2	6.442	9.903	43.463						233.514	644.386	0.170473	0.170441
511.68	6.281	10.355	42.348						233.333	644.512	0.170506	0.170413
512.16	5.912	10.425	42.239						233.333	644.512	0.170506	0.170439
512.64	6.292	10.13	43.949						233.684	644.268	0.170441	0.170439
512.68	6.041	10.424	42.565						233.514	644.386	0.170473	0.170469
513.12	6.291	10.017	43.581						233.684	644.268	0.170441	0.170503
513.6	6.09	10.248	43.694						233.684	644.268	0.170441	0.170499
514.08	6.064	10.32	43.37						233.514	644.386	0.170473	0.170495
515.04	5.792	10.191	42.901						233.514	644.386	0.170473	0.170499
515.52	5.97	10.632	43.207						231.892	645.519	0.170772	0.170469
515.56	5.826	10.244	43.424						233.514	644.386	0.170473	0.170442
516	6.02	10.443	43.012						233.514	644.386	0.170473	0.170415
516.48	6.049	9.803	43.423						233.514	644.386	0.170473	0.170412
516.96	6.664	9.616	43.455						235	643.358	0.170201	0.170387
517.44	6.538	9.675	43.362						235	643.358	0.170201	0.170354
518.4	6.599	9.779	42.914						235	643.358	0.170201	0.170354
518.88	6.429	9.85	43.994						233.684	644.268	0.170441	0.170354
518.92	6.652	9.901	41.282						234.706	643.561	0.170254	0.170354
519.36	6.496	9.932	42.782						233.514	644.386	0.170473	0.170384
519.84	6.201	10.442	43.298						233.514	644.386	0.170473	0.170382
520.32	6.426	9.778	43.177						233.514	644.386	0.170473	0.170408
521.28	6.029	10.269	43.495						233.514	644.386	0.170473	0.170412
521.76	5.942	10.461	43.079						233.514	644.386	0.170473	0.170436
521.8	6.588	9.797	44.111						235.135	643.265	0.170176	0.170372
522.24	6.366	9.86	43.695						233.684	644.268	0.170441	0.170309
522.72	6.214	10.102	43.41						233.514	644.386	0.170473	0.170312
523.2	6.093	9.876	42.628						233.514	644.386	0.170473	0.170309
524.16	7.071	9.128	43.457						236.667	642.217	0.169899	0.170245
524.64	6.954	9.407	42.506						236.667	642.217	0.169899	0.170248
524.68	6.13	9.826	42.089						233.333	644.512	0.170506	0.170251
525.12	6.461	9.5	43.689						233.684	644.268	0.170441	0.170251
525.6	6.943	9.42	42.589						236.667	642.217	0.169899	0.170251
526.08	6.697	9.807	42.841						235	643.358	0.170201	0.170315
527.04	6.463	9.778	43.213						233.514	644.386	0.170473	0.170375
527.52	6.471	10.32	42.937						233.514	644.386	0.170473	0.170372
527.56	6.331	9.783	42.969						233.514	644.386	0.170473	0.170375
528	6.126	10.265	42.511						233.514	644.386	0.170473	0.170409
528.48	6.161	10.006	43.712						233.684	644.268	0.170441	0.170373
528.96	6.176	10.412	43.024						233.514	644.386	0.170473	0.170377
529.44	6.412	10.168	43.262						233.514	644.386	0.170473	0.170377
530.4	6.805	9.686	42.927						235	643.358	0.170201	0.170347
530.88	6.999	9.331	43.722						236.757	642.155	0.169882	0.170347
530.92	6.135	9.843	42.453						233.333	644.512	0.170506	0.170384
531.36	6.376	10.18	42.714						233.514	644.386	0.170473	0.170384
531.84	6.662	10.131	42.538						235	643.358	0.170201	0.17044
532.32	6.333	10.346	42.502						233.514	644.386	0.170473	0.170467
533.28	6.254	10.511	42.725						231.892	645.519	0.170772	0.170566
533.76	6.151	10.498	42.628						233.514	644.386	0.170473	0.170532
533.8	5.349	10.819	43.511						230.769	646.31	0.170982	0.170528
534.24	6.122	10.14	44.4						233.684	644.268	0.170441	0.170559
534.72	6.074	10.766	42.903						231.892	645.519	0.170772	0.170559
535.2	6.597	10.489	43.017						235	643.358	0.170201	0.170525
536.16	5.92	10.331	43.593						233.684	644.268	0.170441	0.170522
536.64	6.374	9.735	43.315						233.514	644.386	0.170473	0.170465
536.68	6.303	9.685	42.846						233.514	644.386	0.170473	0.170469
537.12	5.761	10.39	43.096						233.514	644.386	0.170473	0.170435
537.6	6.067	10.211	43.518						233.684	644.268	0.170441	0.170466
538.08	6.226	10.398	42.665						233.514	644.386	0.170473	0.170469
539.04	6.435	10.446	42.576						233.514	644.386	0.170473	0.170405
539.52	6.121	10.064	43.357						233.514	644.386	0.170473	0.170342
539.56	5.886	10.125	42.727						233.514	644.386	0.170473	0.170278
540	6.408	9.671	42.601						233.514	644.386	0.170473	0.170151
540.48	7.188	9.134	43.16						236.667	642.217	0.169899	0.169987
540.96	7.21	8.927	42.813						236.667	642.217	0.169899	0.169823
541.44	6.94	8.585	42.519						236.667	642.217	0.169899	0.169625
542.4	7.931	7.95	42.22						240	639.97	0.169304	0.169359
542.88	7.754	7.031	41.246						241.765	638.8	0.168995	0.169034
542.92	8.481	7.295	40.935						241.765	638.8	0.168995	0.168777
543.36	8.588	6.936	40.782						243.529	637.642	0.168688	0.168496
543.84	9.875	6.004	39.998						247.059	635.361	0.168085	0.168215
544.32	10.592	5.497	40.461						250.286	633.312	0.167543	0.167999
545.28	10.853	4.913	40.754						250	633.492	0.167591	0.167838
545.76	10.923	4.342	40.978						251.351	632.642	0.167366	0.167682
545.8	11.053	4.431	40.948						251.351	632.642	0.167366	0.167535
546.24	10.77	4.357	41.111						251.351	632.642	0.167366	0.167449
546.72	10.95	4.606	40.429						250.286	633.312	0.167543	0.167455
547.2	10.92	4.551	40.955						250	633.492	0.167591	0.167393
548.16	11.416	4.092	40.697						251.351	632.642	0.167366	0.167387
548.64	11.179	4.293	40.351						251.667	632.445	0.167313	0.167351
548.68	10.968	4.78	40.696						250	633.492	0.167591	0.167284
549.12	11.802	3.815	40.245						253.333	631.405	0.167038	0.167198
549.6	11.448	4.289	40.132						251.667	632.445	0.167313	0.167076
550.08	12.009	4.142	39.555						253.333	631.405	0.167038	0.167009
551.04	12.499	3.14	39.491						255	630.371	0.166765	0.166955
551.52	12.345	3.301	39.115						255	630.371	0.166765	0.166894
551.56	12.606	3.271	38.67						256.667	629.342	0.166493	0.166887
552	12.264	3.468	39.015						255	630.371	0.166765	0.166856
552.48	12.171	3.393	39.822						254.595	630.622	0.166831	0.166856
552.96	11.795	3.504	39.523						253.333	631.405	0.167038	0.166917
553.44	11.854	3.539	39.373						253.714	631.168	0.166976	0.166948
554.4	11.918	3.753	39.579						253.333	631.405	0.167038	0.167008
554.88	12.072	3.651	39.792						253.333	631.405	0.167038	0.167039
554.92	11.481	3.644	39.617						251.667	632.445	0.167313	0.167001
555.36	11.753	3.579	39.787						253.333	631.405	0.167038	0.166941
555.84	12.013	3.705	39.689						253.333	631.405	0.167038	0.166878
556.32	11.912	3.79	39.525						253.333	631.405	0.167038	0.166809
557.28	12.765	3.443	38.702						256.667	629.342	0.166493	0.16674
557.76	13.039	3.126	38.715						256.667	629.342	0.166493	0.166649
557.8	12.677	2.992	37.945						257.143	629.049	0.166415	0.166618
558.24	13.108	2.962	38.375						257.143	629.049	0.166415	0.166588
558.72	13.112	2.948	38.329						257.143	629.049	0.166415	0.16655
559.2	12.73	3.16	38.562						256.667	629.342	0.166493	0.16655
560.16	12.49	3.324	39.326						255	630.371	0.166765	0.16658
560.64	12.392	3.208	39.255						255	630.371	0.166765	0.166642
560.68	12.103	3.131	38.218						255.429	630.106	0.166695	0.166704
561.12	12.501	3.046	39.19						256.667	629.342	0.166493	0.166713
561.6	12.478	3.399	39.211						255	630.371	0.166765	0.166743
562.08	12.289	3.624	38.758						253.714	631.168	0.166976	0.166743
563.04	12.3	3.545	38.714						253.714	631.168	0.166976	0.166713
563.52	12.891	3.313	38.998						256.667	629.342	0.166493	0.166661
563.56	11.883	3.076	39.181						255	630.371	0.166765	0.166652
564	12.44	3.195	39.222						255	630.371	0.166765	0.166622
564.48	13.263	2.802	38.667						256.667	629.342	0.166493	0.166559
564.96	13.31	2.456	38.433						258.333	628.317	0.166222	0.166506
565.44	13.311	2.767	38.315						257.143	629.049	0.166415	0.166497
566.4	13.224	2.64	38.982						256.667	629.342	0.166493	0.166497
566.88	13.173	3.083	37.868						257.143	629.049	0.166415	0.166504
566.92	13.278	2.834	39.368						256.667	629.342	0.166493	0.166513
567.36	13.216	2.926	38.256						257.143	629.049	0.166415	0.16658
567.84	12.339	3.164	38.676						255	630.371	0.166765	0.166589
568.32	12.37	2.918	39.585						254.595	630.622	0.166831	0.166589
569.28	12.607	2.918	39.66						256.216	629.62	0.166566	0.166598
569.76	12.372	3.356	39.517						254.595	630.622	0.166831	0.166576
569.8	12.795	2.732	39.158						256.667	629.342	0.166493	0.166576
570.24	12.592	2.869	39.012						256.667	629.342	0.166493	0.166516
570.72	12.881	2.96	38.842						256.667	629.342	0.166493	0.166439
571.2	13.677	2.557	39.576						257.838	628.622	0.166302	0.166413
572.16	13.117	2.656	38.108						257.143	629.049	0.166415	0.166354
572.64	13.794	2.531	39.054						258.333	628.317	0.166222	0.166346
572.68	13.559	2.519	38.273						258.857	627.996	0.166137	0.166376
573.12	13.495	2.665	37.432						257.647	628.739	0.166333	0.166376
573.6	13.37	2.416	38.893						257.838	628.622	0.166302	0.166397
574.08	12.92	2.85	38.223						257.143	629.049	0.166415	0.166436
575.04	12.271	2.859	39.366						255	630.371	0.166765	0.166496
575.52	12.979	2.901	39.245						256.667	629.342	0.166493	0.166566
575.56	12.688	3.168	39.062						256.667	629.342	0.166493	0.166614
576	12.251	3.33	38.808						255	630.371	0.166765	0.166635
576.48	12.304	3.198	38.983						255	630.371	0.166765	0.166652
576.96	12.454	3.206	38.775						255	630.371	0.166765	0.166622
577.44	12.297	3.296	38.657						255	630.371	0.166765	0.166613
578.4	13.23	2.569	39.179						256.667	629.342	0.166493	0.166613
578.88	13.079	2.633	39.527						256.216	629.62	0.166566	0.166613
578.92	13.358	2.644	38.978						256.667	629.342	0.166493	0.166583
579.36	13.225	2.652	38.48						257.143	629.049	0.166415	0.166561
579.84	12.923	2.81	38.62						256.667	629.342	0.166493	0.166531
580.32	12.489	3.044	39.18						255	630.371	0.166765	0.166553
581.28	12.713	2.963	38.587						256.667	629.342	0.166493	0.166575
581.76	12.777	3.077	39.503						256.216	629.62	0.166566	0.166629
581.8	12.923	3.436	38.803						256.667	629.342	0.166493	0.166675
582.24	12.345	3.198	38.481						255.429	630.106	0.166695	0.166713
582.72	12.472	3.347	38.671						255	630.371	0.166765	0.166713
583.2	12.217	3.593	39.254						253.714	631.168	0.166976	0.166743
584.16	11.832	3.341	39.659						254.595	630.622	0.166831	0.166735
584.64	12.011	3.328	39.853						254.595	630.622	0.166831	0.166735
584.68	11.815	3.261	39.325						255	630.371	0.166765	0.166712
585.12	12.473	3.214	39.271						255	630.371	0.166765	0.166682
585.6	13.135	2.776	38.527						256.667	629.342	0.166493	0.166628
586.08	12.791	2.896	38.575						256.667	629.342	0.166493	0.166591
587.04	12.845	2.981	39.169						256.667	629.342	0.166493	0.166583
587.52	12.598	2.931	38.998						256.667	629.342	0.166493	0.166583
587.56	12.597	3.08	38.975						256.667	629.342	0.166493	0.166591
588	13.164	3.262	39.381						256.667	629.342	0.166493	0.166628
588.48	12.422	3.292	39.34						255	630.371	0.166765	0.166682
588.96	11.968	3.348	39.142						255	630.371	0.166765	0.166736
589.44	12.249	3.199	40.078						254.595	630.622	0.166831	0.166789
590.4	12.272	3.492	39.849						254.595	630.622	0.166831	0.16682
590.88	11.768	3.544	39.206						253.714	631.168	0.166976	0.16682
590.92	12.254	3.909	38.889						253.714	631.168	0.166976	0.166781
591.36	11.962	3.656	38.877						253.714	631.168	0.166976	0.166742
591.84	12.087	3.251	38.761						255	630.371	0.166765	0.166696
592.32	12.625	3.272	38.503						256.667	629.342	0.166493	0.166658
593.28	12.868	2.939	38.229						257.143	629.049	0.166415	0.166635
593.76	13.088	2.871	38.367						257.143	629.049	0.166415	0.166581
593.8	13.285	2.658	37.734						257.143	629.049	0.166415	0.166557
594.24	13.357	2.81	38.868						256.667	629.342	0.166493	0.166557
594.72	12.191	3.115	39.109						255	630.371	0.166765	0.166566
595.2	12.743	2.965	38.662						256.667	629.342	0.166493	0.166574
596.16	12.13	3.292	38.636						255	630.371	0.166765	0.166583
596.64	11.961	3.366	38.913						255	630.371	0.166765	0.166591
596.68	12.643	3.098	39.672						256.216	629.62	0.166566	0.166591
597.12	12.627	3.191	39.406						256.667	629.342	0.166493	0.166553
597.6	12.568	3.291	38.907						256.667	629.342	0.166493	0.166553
598.08	12.596	3.303	38.764						256.667	629.342	0.166493	0.166522
599.04	12.625	3.134	38.521						256.667	629.342	0.166493	0.166492
599.52	12.858	3.004	37.701						257.143	629.049	0.166415	0.166424
599.56	12.78	2.797	38.76						256.667	629.342	0.166493	0.166424
600	13.117	2.777	38.737						256.667	629.342	0.166493	0.166383
600.48	13.194	2.881	38.768						256.667	629.342	0.166493	0.166405
600.96	13.525	2.44	38.101						260	627.296	0.165951	0.166396
601.44	13.27	2.567	38.63						256.667	629.342	0.166493	0.166413
602.4	13.549	2.432	40.085						258.947	627.941	0.166122	0.166413
602.88	12.419	3.299	38.054						255.429	630.106	0.166695	0.166405
602.92	12.518	3.008	38.123						257.143	629.049	0.166415	0.166344
603.36	12.765	2.937	39.893						256.216	629.62	0.166566	0.166303
603.84	13.075	2.868	38.662						256.667	629.342	0.166493	0.166202
604.32	13.124	2.786	37.955						257.143	629.049	0.166415	0.16613
605.28	13.772	2.038	37.936						260	627.296	0.165951	0.165914
605.76	14.575	1.889	37.128						262.286	625.897	0.165581	0.165681
605.8	14.707	1.722	36.79						262.286	625.897	0.165581	0.165416
606.24	15.428	1.677	35.691						262.941	625.496	0.165475	0.165085
606.72	16.686	1.475	36.363						267.429	622.74	0.164746	0.164802
607.2	17.628	1.365	35.055						270	621.146	0.164324	0.164537
608.16	18.142	1.286	34.016						270.909	620.577	0.164174	0.16427
608.64	18.847	1.204	32.38						274.839	618.084	0.163514	0.164026
608.68	18.618	1.015	34.286						272.727	619.432	0.163871	0.163708
609.12	19.677	1.252	33.597						274.545	618.272	0.163564	0.163471
609.6	19.751	1.069	32.022						276.774	616.827	0.163182	0.163281
610.08	20.334	1.103	32.636						275.625	617.576	0.16338	0.163107
611.04	20.592	1.082	30.967						280	614.678	0.162613	0.162979
611.52	21.002	1.006	31.201						280	614.678	0.162613	0.16284
611.56	21.1	1.075	30.622						280	614.678	0.162613	0.162631
612	21.156	1.227	31.143						280	614.678	0.162613	0.162429
612.48	20.711	1.307	30.459						281.379	613.735	0.162364	0.162155
612.96	20.954	1.447	30.547						280	614.678	0.162613	0.161966
613.44	21.593	1.329	29.463						285	611.173	0.161686	0.161816
614.4	21.953	1.326	28.398						286.667	609.946	0.161361	0.161584
614.88	22.704	1.329	27.864						288.889	608.255	0.160914	0.161445
614.92	22.801	1.098	27.957						288.889	608.255	0.160914	0.161369
615.36	22.944	1.073	28.626						287.143	609.589	0.161267	0.161266
615.84	22.599	1.181	27.3						290.769	606.771	0.160522	0.161278
616.32	22.342	1.035	27.937						286.667	609.946	0.161361	0.161359
617.28	22.127	0.929	28.691						285	611.173	0.161686	0.161409
617.76	21.514	1.153	29.118						285	611.173	0.161686	0.16154
617.8	21.475	1.264	27.936						284.444	611.575	0.161792	0.161598
618.24	21.127	1.307	28.613						282.857	612.705	0.162091	0.161803
618.72	21.961	1.242	28.488						286.667	609.946	0.161361	0.161884
619.2	20.656	1.372	28.678						282.857	612.705	0.162091	0.161896
620.16	20.892	1.479	28.197						284.444	611.575	0.161792	0.16186
620.64	20.917	1.444	29.532						281.379	613.735	0.162364	0.161812
620.68	20.813	1.377	29.472						282.857	612.705	0.162091	0.161681
621.12	20.743	1.447	27.909						284.444	611.575	0.161792	0.161671
621.6	21.655	1.375	28.363						286.667	609.946	0.161361	0.161549
622.08	22.163	1.399	28.097						286.667	609.946	0.161361	0.161502
623.04	22.67	1.24	28.169						288.889	608.255	0.160914	0.16139
623.52	22.728	1.086	29.011						287.143	609.589	0.161267	0.161345
623.56	22.452	1.245	27.458						288.462	608.586	0.161001	0.161333
624	22.37	1.157	28.027						286.667	609.946	0.161361	0.161414
624.48	22.422	1.165	27.996						286.667	609.946	0.161361	0.161593
624.96	21.592	1.344	28.843						285	611.173	0.161686	0.161795
625.44	21.668	1.317	28.73						285	611.173	0.161686	0.161959
626.4	21.249	1.339	29.345						282.857	612.705	0.162091	0.162152
626.88	20.191	1.383	30.539						278	616.019	0.162968	0.162199
626.92	20.445	1.433	29.756						279.31	615.144	0.162737	0.162281
627.36	20.04	1.466	29.769						279.31	615.144	0.162737	0.162281
627.84	19.928	1.297	30.204						279.31	615.144	0.162737	0.162292
628.32	20.916	1.472	28.427						284.444	611.575	0.161792	0.162211
629.28	20.834	1.21	28.976						282.857	612.705	0.162091	0.162033
629.76	21.768	1.149	28.925						285	611.173	0.161686	0.161869
629.8	21.335	1.314	28.149						284.444	611.575	0.161792	0.161828
630.24	21.972	1.143	28.038						286.667	609.946	0.161361	0.161787
630.72	22.232	1.04	27.804						286.667	609.946	0.161361	0.16182
631.2	22.573	1.077	28.904						287.143	609.589	0.161267	0.161807
632.16	20.776	1.287	29.543						281.379	613.735	0.162364	0.161883
632.64	21.215	1.268	29.678						281.379	613.735	0.162364	0.161946
632.68	21.094	1.378	28.51						282.857	612.705	0.162091	0.162085
633.12	21.524	1.2	29.672						283.448	612.287	0.161981	0.162225
633.6	20.827	1.305	29.823						281.379	613.735	0.162364	0.162316
634.08	20.823	1.443	29.747						281.379	613.735	0.162364	0.162299
635.04	20.772	1.197	30.649						280	614.678	0.162613	0.162269
635.52	20.602	1.213	30.504						280	614.678	0.162613	0.162256
635.56	20.863	1.227	29.396						282.857	612.705	0.162091	0.162188
636	20.256	1.268	27.656						282.222	613.15	0.162209	0.162076
636.48	20.977	1.094	29.347						282.857	612.705	0.162091	0.161925
636.96	21.756	0.998	29.638						283.448	612.287	0.161981	0.161822
637.44	22.201	1.006	28.065						286.667	609.946	0.161361	0.161683
638.4	22.266	1.1	28.294						286.667	609.946	0.161361	0.161683
638.88	22.306	1.094	27.481						288.462	608.586	0.161001	0.161588
638.92	22.215	1.238	28.812						285	611.173	0.161686	0.161555
639.36	21.89	1.087	27.905						286.667	609.946	0.161361	0.161522
639.84	21.292	1.071	28.691						282.857	612.705	0.162091	0.161559
640.32	22.209	1.071	28.163						286.667	609.946	0.161361	0.16167
641.28	20.784	1.19	28.077						284.444	611.575	0.161792	0.161791
641.76	21.625	1.071	29.383						285	611.173	0.161686	0.161866
641.8	21.686	1.078	29.258						285	611.173	0.161686	0.161947
642.24	21.147	1.11	29.787						281.379	613.735	0.162364	0.161902
642.72	21.054	1.193	29.15						282.857	612.705	0.162091	0.161938
643.2	20.9	0.963	30.085						281.379	613.735	0.162364	0.161995
644.16	21.452	1.03	29.066						282.857	612.705	0.162091	0.161984
644.64	21.998	1.037	29.326						285	611.173	0.161686	0.161821
644.68	22.069	1.006	28.97						285	611.173	0.161686	0.161686
645.12	22.536	1.019	26.997						290.769	606.771	0.160522
645.6	23.511	1.011	27.014						293.077	604.875	0.16002
646.08	22.147	1.196	27.579						286.667	609.946	0.161361
647.04	21.895	1.146	27.737						286.667	609.946	0.161361
647.52	22.387	1.188	28.24						286.667	609.946	0.161361
647.56	22.316	1.168	28.323						286.667	609.946	0.161361
648	21.822	1.099	28.431						286.667	609.946	0.161361
648.48	22.393	1.008	28.254						286.667	609.946	0.161361
648.96	22.901	0.95	27.965						288.889	608.255	0.160914
649.44	21.768	0.966	29.212						285	611.173	0.161686
650.4	21.863	1.068	28.055						286.667	609.946	0.161361
650.88	21.877	1.027	29.334						285	611.173	0.161686
650.92	22.193	1.019	29.338						285	611.173	0.161686
651.36	21.36	1.028	28.43						284.444	611.575	0.161792
651.84	22.144	1.073	27.575						286.667	609.946	0.161361
652.32	23.051	1.075	27.838						288.889	608.255	0.160914
653.28	23.269	1.251	25.454						295	603.224	0.159583
653.76	22.546	1.32	25.07						295	603.224	0.159583
653.8	23.064	1.224	26.435						292.8	605.107	0.160081
654.24	23.392	1.16	26.473						292.8	605.107	0.160081
654.72	23.664	0.983	27.085						293.077	604.875	0.16002
655.2	23.53	1.148	27.632						291.111	606.496	0.160449
655.68	22.754	1.056	28.172						288.889	608.255	0.160914
656.16	22.892	1.105	27.858						288.889	608.255	0.160914
656.64	22.205	1.032	27.055						288.462	608.586	0.161001
657.12	22.876	0.851	28.343						288.889	608.255	0.160914
657.6	22.411	1.034	27.141						288.462	608.586	0.161001
658.08	22.446	1.095	26.951						288.462	608.586	0.161001
658.56	24.024	0.847	27.005						293.077	604.875	0.16002
659.04	24.289	0.997	25.186						297.5	600.973	0.158988
659.52	26.59	1.147	24.687						304.615	593.795	0.157089
660	28.553	1.124	22.574						312.857	583.674	0.154411
660.48	29.841	1.088	21.622						316.552	578.35	0.153003
660.96	29.807	1.171	19.776						320.69	571.702	0.151244
661.44	31.611	1.214	18.786						325.161	563.596	0.149099
661.92	31.69	1.195	19.092						325.161	563.596	0.149099
662.4	32.014	1.125	18.419						327.097	559.758	0.148084
662.88	33.317	1.118	18.046						328.125	557.632	0.147522
663.36	33.809	1.134	17.096						330.909	551.56	0.145915
663.84	33.412	1.113	16.862						330	553.595	0.146454
664.32	33.874	1.234	16.788						330.909	551.56	0.145915
664.8	33.608	1.303	15.635						332.727	547.33	0.144796
665.28	33.439	1.281	15.99						331.875	549.34	0.145328
665.76	34.372	1.277	15.796						332.727	547.33	0.144796
666.24	32.556	1.656	13.991						336.774	537.112	0.142093
666.72	33.41	1.69	15.737						332.903	546.91	0.144685
667.2	33.934	1.429	15.021						334.545	542.881	0.143619
667.68	34.2	1.469	14.996						334.545	542.881	0.143619
668.16	34.244	1.672	15.573						333.75	544.856	0.144142
668.64	34.325	1.56	14.556						335.625	540.132	0.142892
669.12	35.017	1.774	13.315						340	528.109	0.139711
669.6	35.633	1.674	12.904						340.588	526.38	0.139254
670.08	36.023	1.684	12.291						342.353	521.022	0.137837
670.56	35.049	1.799	12.853						340	528.109	0.139711
671.04	34.965	1.795	12.62						340	528.109	0.139711
671.52	34.736	1.52	14.172						338.182	533.282	0.14108
672	33.629	1.583	13.343						339.375	529.916	0.140189
672.48	34.001	1.422	13.935						336.364	538.202	0.142381
672.96	33.82	1.512	14.519						335.625	540.132	0.142892
673.44	33.468	1.417	15.15						333.75	544.856	0.144142
673.92	32.958	1.546	14.463						336.774	537.112	0.142093
674.4	33.887	1.478	15.161						334.545	542.881	0.143619
674.88	32.997	1.565	15.017						334.839	542.143	0.143424
675.36	32.747	1.543	14.757						334.839	542.143	0.143424
675.84	33.743	1.249	16.03						332.727	547.33	0.144796
676.32	33.726	1.404	15.554						332.727	547.33	0.144796
676.8	34.044	1.4	15.061						334.545	542.881	0.143619
677.28	34.516	1.438	13.966						337.059	536.35	0.141891
677.76	35.356	1.536	12.435						341.818	522.673	0.138273
678.24	36.147	1.743	11.353						344.118	515.402	0.13635
678.72	35.439	1.88	11.693						341.818	522.673	0.138273
679.2	35.758	1.597	11.987						342.353	521.022	0.137837
679.68	35.609	1.745	12.315						342.353	521.022	0.137837
680.16	34.859	1.892	12.669						340	528.109	0.139711
680.64	35.43	1.838	12.977						340	528.109	0.139711
681.12	34.363	1.958	12.911						339.375	529.916	0.140189
681.6	34.115	1.64	14.05						337.5	535.156	0.141576
682.08	34.454	1.717	13.862						337.5	535.156	0.141576
682.56	33.391	1.474	14.067						335.625	540.132	0.142892
683.04	34.091	1.523	14.14						337.5	535.156	0.141576
683.52	34.576	1.586	14.248						338.182	533.282	0.14108
684	34.904	1.565	13.435						340	528.109	0.139711
684.48	35.347	1.382	13.877						337.059	536.35	0.141891
684.96	34.611	1.586	13.537						338.182	533.282	0.14108
685.44	34.895	1.557	12.391						341.818	522.673	0.138273
685.92	35.405	1.888	10.751						343.636	516.962	0.136762
686.4	36.246	1.948	11.107						344.118	515.402	0.13635
686.88	36.035	2.182	10.085						345.882	509.509	0.134791
687.36	36.17	2.05	9.669						345.882	509.509	0.134791
687.84	36.487	2.122	10.982						344.118	515.402	0.13635
688.32	36.051	1.998	11.462						344.118	515.402	0.13635
688.8	35.816	2.022	11.553						342.353	521.022	0.137837
689.28	35.859	1.844	11.888						342.353	521.022	0.137837
689.76	35.002	1.885	12.46						341.818	522.673	0.138273
690.24	35.184	1.444	11.477						342.353	521.022	0.137837
690.72	35.504	1.663	11.93						342.353	521.022	0.137837
691.2	35.605	1.591	12.509						340.588	526.38	0.139254
691.68	35.61	1.448	12.345						341.143	524.723	0.138816
692.16	34.917	1.764	11.695						341.818	522.673	0.138273
692.64	35.5	1.548	12.236						342.353	521.022	0.137837
693.12	35.303	1.704	12.341						341.818	522.673	0.138273
693.6	35.86	1.717	11.786						342.353	521.022	0.137837
694.08	36.201	2.052	11.462						344.118	515.402	0.13635
694.56	36.39	2.363	10.549						344.118	515.402	0.13635
695.04	37.066	2.652	9.267						349.412	496.857	0.131444
695.52	37.211	2.511	9.468						349.412	496.857	0.131444
696	37.672	2.212	9.171						348.333	500.85	0.1325
696.48	36.69	2.489	9.774						346.286	508.123	0.134424
696.96	37.2	2.151	10.337						346.286	508.123	0.134424
697.44	37.108	1.784	10.513						344.571	513.914	0.135956
697.92	37.512	2.059	10.679						345	512.491	0.13558
698.4	37.045	1.809	10.269						346.286	508.123	0.134424
698.88	36.915	1.868	10.688						344.571	513.914	0.135956
699.36	36.219	2.094	11.333						344.118	515.402	0.13635
699.84	35.801	1.672	11.397						344.118	515.402	0.13635
700.32	36.451	2.003	10.874						344.118	515.402	0.13635
700.8	36.048	2.038	10.847						344.118	515.402	0.13635
701.28	36.149	2.01	10.996						344.118	515.402	0.13635
701.76	35.395	1.937	10.862						343.636	516.962	0.136762
702.24	35.084	2.061	10.982						343.636	516.962	0.136762
702.72	36.855	1.946	10.026						346.286	508.123	0.134424
703.2	36.906	2.189	9.095						348	502.061	0.13282
703.68	37.457	2.113	9.262						348	502.061	0.13282
704.16	37.156	2.552	9.137						349.412	496.857	0.131444
704.64	38.345	2.082	9.957						346.667	506.799	0.134074
705.12	37.55	2.022	9.154						348.333	500.85	0.1325
705.6	37.182	2.014	9.959						346.286	508.123	0.134424
706.08	36.4	2.025	10.482						345.882	509.509	0.134791
706.56	36.525	1.756	11.304						344.571	513.914	0.135956
707.04	35.112	1.797	12.347						341.818	522.673	0.138273
707.52	35.575	1.745	11.665						342.353	521.022	0.137837
708	34.955	1.634	13.376						340	528.109	0.139711
708.48	34.426	1.892	13.652						337.5	535.156	0.141576
708.96	34.562	1.903	12.786						340	528.109	0.139711
709.44	34.829	1.671	13.15						340	528.109	0.139711
709.92	34.261	1.492	13.132						338.182	533.282	0.14108
710.4	34.394	1.563	12.849						339.375	529.916	0.140189
710.88	34.797	1.611	12.523						340	528.109	0.139711
711.36	35.598	1.864	11.981						342.353	521.022	0.137837
711.84	36.245	1.72	10.889						344.118	515.402	0.13635
712.32	36.489	1.716	10.561						344.118	515.402	0.13635
712.8	36.654	2.028	11.109						344.571	513.914	0.135956
713.28	36.456	1.791	10.944						344.118	515.402	0.13635
713.76	35.889	1.756	11.104						344.118	515.402	0.13635
714.24	35.957	1.668	12.094						342.353	521.022	0.137837
714.72	34.7	1.871	11.975						341.818	522.673	0.138273
715.2	35.177	1.743	12.575						340	528.109	0.139711
715.68	34.276	1.779	13.055						339.375	529.916	0.140189
716.16	34.901	1.5	13.667						337.059	536.35	0.141891
716.64	35.12	1.49	13.5						337.059	536.35	0.141891
717.12	35.001	1.242	14.312						337.059	536.35	0.141891
717.6	33.934	1.434	13.458						338.182	533.282	0.14108
718.08	35.136	1.252	12.681						338.824	531.485	0.140605
718.56	35.715	1.314	13.484						339.429	529.762	0.140149
719.04	34.708	1.481	12.573						338.824	531.485	0.140605
719.52	35.947	1.788	12.002						342.353	521.022	0.137837
720	37.853	2.175	9.785						346.667	506.799	0.134074
720.48	38.553	3.034	7.209						353.333	481.35	0.127341
720.96	41.115	4.158	6.745						355.135	473.679	0.125312
721.44	41.735	5.927	5.653						350	494.632	0.130855
721.92	39.1	5.593	5.286						351.765	487.744	0.129033
722.4	38.141	5.712	5.393						351.818	487.531	0.128976
722.88	36.832	5.48	4.784						350	494.632	0.130855
723.36	36.034	6.591	5.376						353.871	479.098	0.126746
723.84	35.046	7.087	4.583						354	478.553	0.126601
724.32	32.5	6.884	4.721						354.286	477.34	0.12628
724.8	29.937	8.008	4.344						359.231	454.868	0.120335
725.28	25.586	7.563	3.459						363.043	435.524	0.115218
725.76	20.414	7.056	3.196						14.1176	957.97	0.253431
726.24	17.437	6.772	3.144						17.1429	940.308	0.248759
726.72	13.953	6.174	2.974						16.3636	944.736	0.24993
727.2	11.541	6.167	3.142						20	924.764	0.244647
727.68	9.894	5.208	3.093						17.1429	940.308	0.248759
728.16	6.911	4.41	2.483						24	904.742	0.23935
728.64	6.989	4.711	2.775						30	878.198	0.232328
729.12	4.283	3.594	2.74						60	792.948	0.209775
729.6	2.779	2.688	2.753						0	1059	0.280159
730.08	2.909	2.711	2.297						60	792.948	0.209775
730.56	5.463	3.831	2.734						30	878.198	0.232328
731.04	8.122	5.487	3.22						24	904.742	0.23935
731.52	8.887	5.467	3.859						12	971.109	0.256907
732	6.553	5.004	3.081						30	878.198	0.232328
732.48	5.695	4.044	2.552						20	924.764	0.244647
732.96	3.933	2.893	2.281						30	878.198	0.232328
733.44	3.7	2.377	1.871						0	1059	0.280159
733.92	3.09	2.816	2.052						60	792.948	0.209775
734.4	3.341	2.437	1.915						0	1059	0.280159
734.88	2.637	2.303	2.064						0	1059	0.280159
735.36	2.943	2.338	1.972						0	1059	0.280159
735.84	2.808	2.339	1.878						0	1059	0.280159
736.32	3.06	2.544	1.989						60	792.948	0.209775
736.8	3.101	2.549	1.951						60	792.948	0.209775
737.28	3.439	3.085	1.993						60	792.948	0.209775
737.76	4.124	2.84	2.585						0	1059	0.280159
738.24	3.611	2.891	2.657						0	1059	0.280159
738.72	5.747	3.707	3.029						20	924.764	0.244647
739.2	8.761	5.981	3.862						24	904.742	0.23935
739.68	12.465	9.127	4.297						37.5	850.231	0.224929
740.16	19.479	15.202	7.787						38.1818	847.947	0.224325
740.64	24.048	20.08	11.586						40	842.052	0.222765
741.12	22.66	18.336	10.155						36.9231	852.195	0.225449
741.6	18.507	15.278	8.249						38.1818	847.947	0.224325
742.08	15.759	11.587	5.556						36	855.4	0.226296
742.56	10.993	7.881	4.112						34.2857	861.56	0.227926
743.04	8.991	6.365	3.299						30	878.198	0.232328
743.52	6.495	4.725	2.994						40	842.052	0.222765
744	4.78	3.468	2.311						20	924.764	0.244647
744.48	3.708	3.023	2.373						30	878.198	0.232328
744.96	3.628	2.602	2.634						0	1059	0.280159
745.44	3.131	2.558	2.349						60	792.948	0.209775
745.92	2.627	2.462	1.972						0	1059	0.280159
746.4	2.583	2.874	2.332						60	792.948	0.209775
746.88	2.459	2.559	2.446						120	731.247	0.193452
747.36	2.523	2.551	2.564						0	1059	0.280159
747.84	2.878	2.824	2.847						0	1059	0.280159
748.32	2.705	2.635	2.726						0	1059	0.280159
748.8	2.538	2.461	2.485						0	1059	0.280159
749.28	3.086	2.818	2.244						60	792.948	0.209775
749.76	5.774	4.171	2.928						20	924.764	0.244647
750.24	8.17	5.113	3.044						24	904.742	0.23935
750.72	8.355	5.079	3.345						24	904.742	0.23935
751.2	6.796	4.123	2.904						15	952.687	0.252033
751.68	4.041	2.801	2.659						0	1059	0.280159
752.16	2.959	2.538	2.097						60	792.948	0.209775
752.64	2.738	2.57	2.581						0	1059	0.280159
753.12	2.49	2.576	2.815						180	686.457	0.181602
753.6	2.676	2.778	2.48						60	792.948	0.209775
754.08	2.991	2.846	3.133						0	1059	0.280159
754.56	3.686	3.613	3.439						60	792.948	0.209775
755.04	2.937	3	2.164						60	792.948	0.209775
755.52	2.746	2.885	2.497						60	792.948	0.209775
756	2.671	2.885	2.202						60	792.948	0.209775
756.48	3.034	3.151	2.567						0	1059	0.280159
756.96	2.858	2.863	2.554						0	1059	0.280159
757.44	2.475	2.543	2.309						120	731.247	0.193452
757.92	2.608	2.626	2.377						60	792.948	0.209775
758.4	2.465	2.547	1.996						120	731.247	0.193452
758.88	3.993	2.937	2.404						30	878.198	0.232328
759.36	7.807	4.827	3.037						24	904.742	0.23935
759.84	13.362	8.547	4.437						33.3333	865.101	0.228863
760.32	15.019	9.449	4.422						27.2727	889.77	0.235389
760.8	13.758	9.001	4.679						26.6667	892.451	0.236098
761.28	11.424	7.868	3.633						34.2857	861.56	0.227926
761.76	9.449	5.701	3.605						24	904.742	0.23935
762.24	6.791	4.076	2.566						15	952.687	0.252033
762.72	6.005	3.345	2.713						0	1059	0.280159
763.2	4.923	3.109	2.474						20	924.764	0.244647
763.68	4.502	3.018	2.354						20	924.764	0.244647
764.16	3.957	2.942	2.234						30	878.198	0.232328
764.64	3.712	2.704	2.222						30	878.198	0.232328
765.12	3.501	2.873	2.14						30	878.198	0.232328
765.6	3.987	2.572	2.501						0	1059	0.280159
766.08	4.43	2.863	2.425						30	878.198	0.232328
766.56	4.177	2.989	2.561						0	1059	0.280159
767.04	4.924	3.583	2.645						30	878.198	0.232328
767.52	5.827	3.95	2.584						20	924.764	0.244647
768	6.988	4.933	2.971						30	878.198	0.232328
768.48	12.934	8.619	4.19						33.3333	865.101	0.228863
768.96	19.374	14.933	7.382						40	842.052	0.222765
769.44	27.02	21.554	12.106						40	842.052	0.222765
769.92	32.318	27.197	15.858						41.25	838.16	0.221735
770.4	32.501	26.501	15.804						38.8235	845.834	0.223766
770.88	28.478	22.677	12.736						40	842.052	0.222765
771.36	23.574	19.004	10.4						38.5714	846.66	0.223984
771.84	19.61	15.409	8.687						32.7273	867.4	0.229471
772.32	16.608	12.185	6.376						32.7273	867.4	0.229471
772.8	14.764	10.957	5.906						33.3333	865.101	0.228863
773.28	13.346	9.874	4.961						37.5	850.231	0.224929
773.76	12.368	9.288	4.288						37.5	850.231	0.224929
774.24	12.234	9.339	4.718						34.2857	861.56	0.227926
774.72	13.327	9.709	5.156						37.5	850.231	0.224929
775.2	12.518	9.169	4.543						30	878.198	0.232328
775.68	12.883	9.207	4.297						33.3333	865.101	0.228863
776.16	13.95	9.833	5.157						33.3333	865.101	0.228863
776.64	14.331	9.475	5.324						26.6667	892.451	0.236098
777.12	14.558	10.426	5.626						26.6667	892.451	0.236098
777.6	15.059	10.581	5.647						33.3333	865.101	0.228863
778.08	18.254	13.199	7.105						32.7273	867.4	0.229471
778.56	23.043	19.042	11.3						40	842.052	0.222765
779.04	30.307	26.658	19.027						43.6364	831.075	0.219861
779.52	33.116	32.088	23.17						54	805.032	0.212971
780	40.991	39.704	31.116						54	805.032	0.212971
780.48	38.688	40.277	32.606						68.5714	778.71	0.206008
780.96	39.497	40.668	35.129						80	763.98	0.202111
781.44	38.438	41.015	36.525						105	741.754	0.196231
781.92	37.296	40.711	39.247						150	710.178	0.187878
782.4	33.582	37.73	38.702						192	676.535	0.178978
782.88	26.989	31.321	32.703						200	669.96	0.177238
783.36	24.839	27.518	28.354						180	686.457	0.181602
783.84	25.821	29.152	29.505						195	674.06	0.178323
784.32	32.479	34.635	35.647						195	674.06	0.178323
784.8	33.032	36.121	35.464						160	702.557	0.185862
785.28	35.017	39.75	38.627						168	696.23	0.184188
785.76	32.664	37.685	38.753						190	678.189	0.179415
786.24	15.185	17.626	19.047						195	674.06	0.178323
786.72	7.74	10.391	13.054						216	657.232	0.173871
787.2	4.67	6.362	9.45						225	650.465	0.172081
787.68	4.078	5.787	8.035						210	661.916	0.17511
788.16	3.53	4.932	6.211						210	661.916	0.17511
788.64	2.137	2.427	2.589						240	639.97	0.169304
789.12	1.634	1.704	1.439						60	792.948	0.209775
789.6	1.54	1.473	1.81						300	598.59	0.158357
790.08	1.255	1.27	1.225						0	1059	0.280159
790.56	1.362	1.362	1.362						0	1059	0.280159
791.04	1.311	1.311	1.311						0	1059	0.280159
791.52	1.208	1.208	1.208						0	1059	0.280159
792	1.033	1.035	1.042						0	1059	0.280159
792.48	0.885	0.885	1.005						0	1059	0.280159
792.96	0.828	0.911	0.701						0	1059	0.280159
793.44	0.913	0.913	0.961						0	1059	0.280159
793.92	1.102	1.102	1.242						0	1059	0.280159
794.4	0.99	0.99	1.101						0	1059	0.280159
794.88	1.04	1.039	1.093						0	1059	0.280159
795.36	0.849	0.849	0.849						0	1059	0.280159
795.84	0.895	0.95	0.922						0	1059	0.280159
796.32	0.984	1.04	1.012						0	1059	0.280159
796.8	1.229	1.187	1.193						0	1059	0.280159
797.28	0.972	1.03	0.891						0	1059	0.280159
797.76	0.969	0.998	0.919						0	1059	0.280159
798.24	0.997	0.997	1.033						0	1059	0.280159
798.72	1.069	1.075	1.214						0	1059	0.280159
799.2	1.133	1.147	1.123						0	1059	0.280159
799.68	1.129	1.131	1.365						0	1059	0.280159
800.16	1.112	1.112	1.112						0	1059	0.280159
800.64	1.066	1.111	0.978						0	1059	0.280159
801.12	1.131	1.132	1.151						0	1059	0.280159
801.6	1.635	1.617	1.623						0	1059	0.280159
802.08	1.064	1.064	1.064						0	1059	0.280159
802.56	0.867	0.865	0.92						0	1059	0.280159
803.04	0.906	0.906	0.906						0	1059	0.280159
803.52	0.873	0.885	0.856						0	1059	0.280159
804	1.009	0.727	0.797						0	1059	0.280159
804.48	0.916	0.961	0.854						0	1059	0.280159
804.96	1.181	0.985	1.057						0	1059	0.280159
805.44	0.87	0.87	0.87						0	1059	0.280159
805.92	1.054	1.054	1.054						0	1059	0.280159
806.4	0.974	0.974	0.974						0	1059	0.280159
806.88	0.956	0.965	0.972						0	1059	0.280159
807.36	0.891	0.911	0.871						0	1059	0.280159
807.84	0.872	0.921	0.914						0	1059	0.280159
808.32	0.911	0.911	1.055						0	1059	0.280159
808.8	0.938	0.938	0.938						0	1059	0.280159
809.28	0.885	0.919	0.863						0	1059	0.280159
809.76	0.996	0.996	0.996						0	1059	0.280159
810.24	0.858	0.858	0.858						0	1059	0.280159
810.72	0.948	1.041	1.003						0	1059	0.280159
811.2	0.82	0.828	1.016						0	1059	0.280159
811.68	0.867	0.924	0.889						0	1059	0.280159
812.16	0.822	0.822	0.876						0	1059	0.280159
812.64	0.804	0.804	0.908						0	1059	0.280159
813.12	0.861	0.861	0.861						0	1059	0.280159
813.6	0.957	0.975	0.923						0	1059	0.280159
814.08	0.857	0.94	0.732						0	1059	0.280159
814.56	0.731	0.731	0.731						0	1059	0.280159
815.04	0.813	0.869	0.841						0	1059	0.280159
815.52	0.712	0.716	0.78						0	1059	0.280159
816	0.865	0.869	0.912						0	1059	0.280159
816.48	0.698	0.698	0.873						0	1059	0.280159
816.96	0.899	0.899	0.899						0	1059	0.280159
817.44	0.864	0.864	0.864						0	1059	0.280159
817.92	0.764	0.764	0.764						0	1059	0.280159
818.4	0.689	0.69	0.688						0	1059	0.280159
818.88	0.918	0.921	0.914						0	1059	0.280159
819.36	1.992	1.969	2.533						240	639.97	0.169304
819.84	3.666	3.892	4.577						240	639.97	0.169304
820.32	3.736	4.438	5.886						240	639.97	0.169304
820.8	1.584	1.737	2.235						0	1059	0.280159
821.28	1.074	1.242	1.204						0	1059	0.280159
821.76	1.978	2.071	2.756						240	639.97	0.169304
822.24	2.012	2.069	2.711						240	639.97	0.169304
822.72	3.878	4.44	5.445						240	639.97	0.169304
823.2	1.713	1.955	2.116						0	1059	0.280159
823.68	1.123	1.123	1.123						0	1059	0.280159
824.16	2.069	1.995	2.255						0	1059	0.280159
824.64	2.591	2.737	3.127						0	1059	0.280159
825.12	4.942	5.346	6.101						240	639.97	0.169304
825.6	5.306	5.542	6.429						180	686.457	0.181602
826.08	2.03	2.205	2.437						0	1059	0.280159
826.56	1.351	1.547	1.891						180	686.457	0.181602
827.04	1.625	1.3	2.509						270	621.146	0.164324
827.52	3.264	3.617	5.031						210	661.916	0.17511
828	6.484	7.327	9.727						225	650.465	0.172081
828.48	7.278	8.412	10.138						220	654.184	0.173064
828.96	8.511	9.154	9.217						0	1059	0.280159
829.44	8.065	8.916	7.551						120	731.247	0.193452
829.92	6.378	6.767	5.269						90	753.907	0.199446
830.4	5.715	6.257	4.827						60	792.948	0.209775
830.88	6.088	6.182	5.477						60	792.948	0.209775
831.36	6.657	6.918	5.842						60	792.948	0.209775
831.84	7.325	7.565	6.393						90	753.907	0.199446
832.32	5.986	6.311	5.47						60	792.948	0.209775
832.8	4.501	4.987	5.429						0	1059	0.280159
833.28	3.993	4.462	5.54						240	639.97	0.169304
833.76	5.554	6.633	7.695						210	661.916	0.17511
834.24	5.334	5.817	6.79						210	661.916	0.17511
834.72	4.071	4.814	5.625						210	661.916	0.17511
835.2	3.049	3.401	3.972						240	639.97	0.169304
835.68	2.175	2.367	2.884						240	639.97	0.169304
836.16	2.782	3.089	3.447						0	1059	0.280159
836.64	1.135	1.411	1.3						0	1059	0.280159
837.12	0.763	0.763	0.811						0	1059	0.280159
837.6	0.799	0.799	0.799						0	1059	0.280159
838.08	0.849	0.89	0.825						0	1059	0.280159
838.56	0.873	0.873	0.953						0	1059	0.280159
839.04	0.819	0.819	0.819						0	1059	0.280159
839.52	0.898	0.898	0.946						0	1059	0.280159
840	0.87	0.901	0.826						0	1059	0.280159
840.48	0.849	0.855	0.948						0	1059	0.280159
840.96	0.718	0.718	0.802						0	1059	0.280159
841.44	0.727	0.727	0.867						0	1059	0.280159
841.92	0.814	0.814	0.814						0	1059	0.280159
842.4	1.119	1.194	1.542						240	639.97	0.169304
842.88	2.026	1.838	2.246						0	1059	0.280159
843.36	2.447	2.64	2.819						180	686.457	0.181602
843.84	1.306	1.13	1.172						0	1059	0.280159
844.32	1.08	1.155	1.049						0	1059	0.280159
844.8	10.789	13.216	15.835						216	657.232	0.173871
845.28	8.078	9.886	15.849						225	650.465	0.172081
845.76	17.006	22.898	32.762						217.5	656.081	0.173567
846.24	20.475	24.554	31.062						212.727	659.771	0.174543
846.72	38.593	35.882	33.013						30	878.198	0.232328
847.2	39.925	34.907	32.293						22.5	912.021	0.241275
847.68	39.872	34.65	31.607						22.5	912.021	0.241275
848.16	39.281	34.805	29.79						33.3333	865.101	0.228863
848.64	39.963	34.288	31.026						20	924.764	0.244647
849.12	38.392	32.213	28.748						20	924.764	0.244647
849.6	36.262	29.139	26.249						18	935.532	0.247495
850.08	35.234	27.732	26.171						13.3333	962.76	0.254698
850.56	32.464	28.034	27.207						12	971.109	0.256907
851.04	31.687	28.733	28.249						15	952.687	0.252033
851.52	30.889	29.641	29.958						0	1059	0.280159
852	29.388	29.476	30.45						240	639.97	0.169304
852.48	29.304	28.708	30.217						240	639.97	0.169304
852.96	27.866	29.515	30.208						180	686.457	0.181602
853.44	26.429	30.337	31.131						192	676.535	0.178978
853.92	23.884	31.061	31.288						180	686.457	0.181602
854.4	21.802	31.486	32.998						190.909	677.437	0.179216
854.88	19.379	32.399	33.247						184.286	682.918	0.180666
855.36	18.407	32.355	34.191						187.5	680.258	0.179962
855.84	16.85	33.137	34.156						183.529	683.544	0.180832
856.32	16.412	33.565	34.769						183.158	683.851	0.180913
856.8	15.605	33.245	34.416						183.333	683.706	0.180875
857.28	15.561	33.557	35.409						183.158	683.851	0.180913
857.76	13.888	33.696	35.261						182.857	684.1	0.180979
858.24	13.36	34.241	34.954						182.727	684.207	0.181007
858.72	13.136	34.196	35.767						185.217	682.148	0.180462
859.2	11.905	34.212	35.646						185	682.327	0.18051
859.68	11.867	34.32	34.812						182.609	684.305	0.181033
860.16	11.505	34.459	36.251						185	682.327	0.18051
860.64	11.56	34.199	36.043						185	682.327	0.18051
861.12	11.128	35.305	36.007						182.4	684.477	0.181079
861.6	10.414	35.409	35.159						180	686.457	0.181602
862.08	10.361	34.917	35.849						182.308	684.553	0.181099
862.56	10.977	34.736	36.175						182.4	684.477	0.181079
863.04	11.026	35.116	35.312						180	686.457	0.181602
863.52	10.425	34.591	35.726						182.308	684.553	0.181099
864	10.502	34.441	35.758						184.8	682.493	0.180554
864.48	10.153	34.593	35.74						182.308	684.553	0.181099
864.96	9.871	34.797	36.112						182.308	684.553	0.181099
865.44	9.792	35.189	35.275						180	686.457	0.181602
865.92	8.883	35.262	35.997						182.222	684.624	0.181117
866.4	9.612	35.817	35.7						180	686.457	0.181602
866.88	8.955	34.414	36.06						184.444	682.787	0.180632
867.36	8.529	35.173	36.533						184.286	682.918	0.180666
867.84	9.176	34.262	37.469						186.429	681.145	0.180197
868.32	8.27	34.741	36.249						182.143	684.69	0.181135
868.8	8.066	35.341	35.392						180	686.457	0.181602
869.28	8.199	34.844	36.079						182.143	684.69	0.181135
869.76	8.159	34.997	35.724						182.143	684.69	0.181135
870.24	7.64	35.674	36.924						182.069	684.751	0.181151
870.72	7.627	35.932	36.964						182.069	684.751	0.181151
871.2	7.61	35.742	36.92						182.069	684.751	0.181151
871.68	7.651	36.557	36.381						177.931	688.16	0.182053
872.16	7.208	35.744	36.953						182	684.808	0.181166
872.64	7.183	36.193	37.736						183.871	683.261	0.180757
873.12	6.965	37.223	37.424						180	686.457	0.181602
873.6	6.607	36.931	37.659						181.935	684.861	0.18118
874.08	6.732	37.344	37.015						180	686.457	0.181602
874.56	6.693	36.744	38.038						181.935	684.861	0.18118
875.04	6.947	36.731	37.883						181.935	684.861	0.18118
875.52	6.581	36.85	37.597						181.935	684.861	0.18118
876	6.826	37.871	37.646						180	686.457	0.181602
876.48	6.738	37.016	38.401						181.935	684.861	0.18118
876.96	7.214	37.08	37.058						180	686.457	0.181602
877.44	6.677	36.42	38.691						185.625	681.81	0.180373
877.92	6.452	37.596	38.807						181.818	684.958	0.181206
878.4	6.815	37.321	38.362						181.935	684.861	0.18118
878.88	6.386	38.161	38.904						181.818	684.958	0.181206
879.36	6.227	37.969	39.088						181.818	684.958	0.181206
879.84	6.478	38.159	38.057						180	686.457	0.181602
880.32	6.311	38.951	39.451						180	686.457	0.181602
880.8	6.402	38.092	39.527						183.529	683.544	0.180832
881.28	6.636	38.261	39.106						181.875	684.911	0.181193
881.76	6.131	39.12	39.699						181.765	685.002	0.181217
882.24	6.545	39.087	39.537						181.818	684.958	0.181206
882.72	6.459	39.631	39.926						180	686.457	0.181602
883.2	6.613	38.861	39.601						181.818	684.958	0.181206
883.68	6.334	39.655	40.381						180	686.457	0.181602
884.16	6.424	39.321	39.887						181.765	685.002	0.181217
884.64	7.021	39.098	40.886						183.529	683.544	0.180832
885.12	6.446	39.152	39.865						181.765	685.002	0.181217
885.6	6.371	40.224	40.928						181.714	685.044	0.181228
886.08	6.61	40.778	40.873						180	686.457	0.181602
886.56	6.57	39.954	40.686						181.765	685.002	0.181217
887.04	6.058	40.008	40.367						180	686.457	0.181602
887.52	6.171	40.72	40.297						178.286	687.868	0.181976
888	6.267	40.833	40.253						178.286	687.868	0.181976
888.48	6.099	40.073	40.662						181.714	685.044	0.181228
888.96	6.388	40.477	39.904						180	686.457	0.181602
889.44	6.37	40.9	40.891						180	686.457	0.181602
889.92	6.522	40.463	40.812						181.765	685.002	0.181217
890.4	6.68	41.206	40.429						178.235	687.91	0.181987
890.88	6.894	40.511	41.131						180	686.457	0.181602
891.36	6.823	41.101	40.605						180	686.457	0.181602
891.84	7.04	41.705	40.498						176.571	689.275	0.182348
892.32	6.988	41.063	41.077						180	686.457	0.181602
892.8	7.154	41.215	40.127						178.235	687.91	0.181987
893.28	6.613	41.019	40.867						180	686.457	0.181602
893.76	6.39	41.634	41.446						178.333	687.829	0.181965
894.24	6.747	41.727	40.786						178.286	687.868	0.181976
894.72	6.825	41.273	40.951						180	686.457	0.181602
895.2	6.82	41.74	40.657						178.286	687.868	0.181976
895.68	6.532	41.25	41.298						180	686.457	0.181602
896.16	6.814	41.307	40.705						180	686.457	0.181602
896.64	6.608	41.278	40.548						180	686.457	0.181602
897.12	6.686	40.952	41.953						181.714	685.044	0.181228
897.6	7.399	41.182	41.154						180	686.457	0.181602
898.08	7.428	41.505	40.83						178.286	687.868	0.181976
898.56	6.881	41.621	40.509						178.286	687.868	0.181976
899.04	7.364	41.908	40.626						178.286	687.868	0.181976
899.52	7.034	42.045	40.245						176.571	689.275	0.182348
900	6.802	41.328	40.803						180	686.457	0.181602
900.48	7.299	41.442	41.462						180	686.457	0.181602

## Sheet: response times
Response times
2. run		% of response
	c step [10^3 ppm]	∆n(0%)	∆n(100%)	∆n(90%)	t(90%) [min]	∆n(10%)	t(10%) [min]	tr [min]	error [min]
	0,82 to 1,10	0.180384	0.179127	0.180258	3.072	0.179252	3.304	13.92	2.32927
	1,65 to 1,92	0.176473	0.174914	0.176317	6.048	0.17507	6.36	18.72	2.78764
	2,47 to 2,7	0.171309	0.167191	0.170897	9.008	0.167603	9.2	11.52	2.10009
3. run		% of response
	c step [10^3 ppm]	∆n(0%)	∆n(100%)	∆n(90%)	t(90%) [min]	∆n(10%)	t(10%) [min]	tr [min]	error [min]
	0,82 to 1,10	0.17978	0.178595	0.179661	3	0.178713	3.208	12.48	2.32927
	1,65 to 1,92	0.176262	0.174648	0.1761	6.088	0.17481	6.376	17.28	2.78764
	2,47 to 2,7	0.170418	0.16662	0.170038	9.008	0.167	9.168	9.6	2.10009
