# Supplementary material for: Quantitative volatile organic compound sensing with liquid crystal core fibers
Source: Cell Rep Phys Sci. 2021 Dec 22;2(12):100661. doi: 10.1016/j.xcrp.2021.100661 (PMC8724680; doi:10.1016/j.xcrp.2021.100661)
Supplement: Data S5. Raw data from calibration of 5CB flow for electrospinning experiments; three individual calibrations on different days — The procedure is described in Supplemental experimental procedures. [file mmc6.xlsx]

## Sheet: key
key
time	=	t
flow	=	u
thickness	=	d
standard deviation	=	σ
red value	=	R
green value	=	G
blue value	=	B
hue value	=	H
retardation	=	r
birefringence	=	∆n

## Sheet: Michel-Levy
Michel Levy
												example 5CB fiber
r [nm]	R	G	B				H	r calculated [nm]	B	error [%]		d [µm]	abs	%
40	56	54	55		1st order		330	553.595	0.152627	0.8		3.62712	0.629604	17.3582
97	91	91	93				240	639.97	0.17644
158	148	148	150				240	639.97	0.17644
218	201	202	203				210	661.916	0.182491
234	215	216	217				210	661.916	0.182491
259	230	223	216				30	878.198	0.24212
267	229	218	205				32.5	868.271	0.239383
275	229	213	194				32.5714	867.997	0.239308
281	229	207	183				31.3043	872.94	0.24067
306	228	187	142				381.395	312.993	0.0862925
332	220	163	109				379.189	330.637	0.0911569
350	211	143	91				376	354.624	0.0977701
400	190	94	51				368.561	404.11	0.111413
430	184	74	45				362.518	438.301	0.12084
450	174	60	40				358.955	456.195	0.125773
475	175	45	36				353.885	479.04	0.132072
505	170	38	59				350.455	492.888	0.13589
536	166	36	86				336.923	536.714	0.147973
551	163	34	100				329.302	555.122	0.153048
565	162	33	111		2nd order		323.721	566.319	0.156135
575	160	32	118				319.688	573.384	0.158082
589	140	40	126				308.4	589.421	0.162504
664	67	104	135				207.353	664.019	0.183071
728	91	172	97				124.444	728.224	0.200772
747	118	179	84				98.5263	746.687	0.205862
826	219	201	36				54.0984	804.818	0.221889
843	227	198	32				51.0769	811.662	0.223776
866	237	193	27				47.4286	820.7	0.226268
910	251	172	22				39.3013	844.284	0.23277
948	246	134	30				28.8889	882.817	0.243393
998	241	92	59				10.8791	978.333	0.269727
1101	207	60	149				323.673	566.407	0.156159
					3rd order
