# Supplementary material for: Quantitative volatile organic compound sensing with liquid crystal core fibers
Source: Cell Rep Phys Sci. 2021 Dec 22;2(12):100661. doi: 10.1016/j.xcrp.2021.100661 (PMC8724680; doi:10.1016/j.xcrp.2021.100661)
Supplement: Data S6. Raw data from calibration of E7 flow for electrospinning experiments; three individual calibrations on different days — The procedure is described in Supplemental experimental procedures. [file mmc7.xlsx]

## Sheet: key
key
time	=	t
pressure	=	p
flow	=	u
standard deviation	=	σ
density	=	ρ
mass	=	m
flow rate by flow unit	=	Qs
flow rate by balance	=	Qw

## Sheet: cali 1, 250 mbar
t [s]	command	p [mbar]	u [µL/min]
0	0	-0.631181	-1.56
0.1	0	-0.31559	-1.54		run		flow unit
0.2	0	-0.631181	-1.52		1		t [s]	p [mbar]	σ [mbar]	u(5CB) [µL/min]	σ [µL/min]		ρ [g/mL]
0.3	0	-0.631181	-1.54				58.7	249.589	8.21504	11.3572	1.85278		1.008
0.4	0	-0.631181	-1.56
0.5	0	-0.631181	-1.54				balance
0.6	0	-0.31559	-1.5				mass [g]			u(5CB) [µL/min]
0.7	0	-0.31559	-1.54				0.0072			7.30105
0.8	0	-0.31559	-1.52
0.9	0	-0.31559	-1.54
1	0	-0.31559	-1.54
1.1	0	-0.31559	-1.54				flow unit
1.2	0	-0.31559	-1.52		2		t [s]	p [mbar]	σ [mbar]	u(5CB) [µL/min]	σ [µL/min]
1.3	0	-0.31559	-1.54				58.4	249.422	10.4433	10.7989	1.81648
1.4	0	-0.31559	-1.52
1.5	0	-0.31559	-1.56				balance
1.6	0	-0.31559	-1.48				mass [g]			u(5CB) [µL/min]
1.7	0	-0.31559	-1.5				0.0074			7.5424
1.8	0	-0.31559	-1.5
1.9	0	-0.31559	-1.5
2	0	-0.31559	-1.54
2.1	0	-0.31559	-1.56				flow unit
2.2	0	-0.31559	-1.52		3		t [s]	p [mbar]	σ [mbar]	u(5CB) [µL/min]	σ [µL/min]
2.3	0	-0.31559	-1.52				59.2	249.825	2.23807	10.9059	1.71874
2.4	0	-0.31559	-1.52
2.5	0	-0.31559	-1.5				balance
2.6	0	-0.31559	-1.48				mass [g]			u(5CB) [µL/min]
2.7	0	-0.31559	-1.52				0.007			7.03829
2.8	0	-0.31559	-1.52
2.9	0	-0.31559	-1.48
3	0	-0.31559	-1.52
3.1	0	-0.31559	-1.48
3.2	0	-0.31559	-1.48
3.3	0	-0.31559	-1.5
3.4	0	0	-1.48
3.5	0	-0.31559	-1.52
3.6	0	0	-1.48
3.7	0	-0.31559	-1.48
3.8	0	-0.31559	-1.46
3.9	0	0	-1.48
4	0	-0.31559	-1.5
4.1	0	0	-1.48
4.2	0	0	-1.44
4.3	0	-0.31559	-1.42
4.4	0	0	-1.44
4.5	0	-0.31559	-1.44
4.6	0	-0.31559	-1.48
4.7	0	0	-1.44
4.8	0	-0.31559	-1.48
4.9	0	0	-1.42
5	0	0	-1.46
5.1	0	-0.31559	-1.46
5.2	0	0	-1.46
5.3	0	-0.31559	-1.46
5.4	0	0	-1.48
5.5	0	0	-1.44
5.6	0	-0.31559	-1.44
5.7	0	-0.31559	-1.46
5.8	0	0	-1.44
5.9	0	0	-1.42
6	0	0	-1.44
6.1	0	0	-1.48
6.2	0	0	-1.42
6.3	0	0	-1.42
6.4	0	0	-1.44
6.5	0	0	-1.44
6.6	0	0	-1.44
6.7	0	0	-1.44
6.8	0	0	-1.42
6.9	0	0	-1.46
7	0	0	-1.46
7.1	0	-0.31559	-1.42
7.2	0	0	-1.44
7.3	0	-0.31559	-1.44
7.4	0	0	-1.44
7.5	0	0	-1.42
7.6	0	0	-1.4
7.7	0	0	-1.44
7.8	0	0	-1.38
7.9	0	0	-1.42
8	0	0	-1.42
8.1	0	0	-1.38
8.2	0	0	-1.44
8.3	0	0	-1.42
8.4	0	0	-1.44
8.5	0	-0.31559	-1.44
8.6	0	-0.31559	-1.38
8.7	0	0	-1.36
8.8	0	0	-1.42
8.9	0	0	-1.38
9	0	0	-1.4
9.1	0	0	-1.44
9.2	0	0	-1.4
9.3	0	0	-1.38
9.4	0	0	-1.42
9.5	0	0	-1.42
9.6	0	0	-1.4
9.7	0	-0.31559	-1.38
9.8	0	0	-1.4
9.9	0	0	-1.42
10	0	0	-1.4
10.1	0	0	-1.42
10.2	0	0	-1.38
10.3	0	0	-1.36
10.4	0	-0.31559	-1.38
10.5	0	-0.31559	-1.4
10.6	0	0	-1.38
10.7	0	0	-1.38
10.8	0	0	-1.36
10.9	0	0	-1.42
11	0	0	-1.42
11.1	0	0	-1.44
11.2	0	0	-1.42
11.3	0	0	-1.4
11.4	0	0	-1.34
11.5	0	-0.31559	-1.4
11.6	0	0	-1.36
11.7	0	0	-1.38
11.8	0	0	-1.42
11.9	0	0	-1.4
12	0	0	-1.4
12.1	0	0	-1.4
12.2	0	0	-1.42
12.3	0	0	-1.34
12.4	0	0	-1.36
12.5	0	0	-1.38
12.6	0	0	-1.42
12.7	0	0	-1.38
12.8	0	-0.31559	-1.36
12.9	0	0	-1.38
13	0	0	-1.38
13.1	0	0	-1.38
13.2	0	0	-1.38
13.3	0	0	-1.38
13.4	0	0	-1.34
13.5	0	0	-1.42
13.6	0	0	-1.4
13.7	0	0	-1.4
13.8	0	0	-1.38
13.9	0	0	-1.36
14	0	0	-1.36
14.1	0	0	-1.36
14.2	0	0	-1.36
14.3	0	0	-1.34
14.4	0	0	-1.42
14.5	0	0	-1.4
14.6	0	0	-1.4
14.7	0	0	-1.42
14.8	0	0	-1.36
14.9	0	0	-1.34
15	0	0	-1.36
15.1	0	0	-1.38
15.2	0	0	-1.34
15.3	0	0	-1.32
15.4	0	0	-1.34
15.5	0	0	-1.42
15.6	0	0	-1.36
15.7	0	0	-1.38
15.8	0	0	-1.4
15.9	0	0	-1.36
16	0	0	-1.38
16.1	0	0	-1.42
16.2	0	0	-1.42
16.3	0	0	-1.36
16.4	0	0	-1.38
16.5	0	0	-1.38
16.6	0	0	-1.36
16.7	0	0	-1.32
16.8	0	0	-1.36
16.9	0	0	-1.36
17	0	0	-1.36
17.1	0	0	-1.42
17.2	0	0	-1.36
17.3	0	-0.31559	-1.36
17.4	0	0	-1.38
17.5	0	0	-1.38
17.6	0	0	-1.38
17.7	0	0	-1.38
17.8	0	0	-1.36
17.9	0	0	-1.32
18	0	0	-1.38
18.1	0	0	-1.4
18.2	0	0	-1.36
18.3	0	0	-1.38
18.4	0	0	-1.36
18.5	0	0	-1.38
18.6	0	0	-1.38
18.7	0	0	-1.4
18.8	0	0	-1.36
18.9	0	0	-1.36
19	0	0	-1.36
19.1	0	0	-1.38
19.2	0	0	-1.36
19.3	0	0	-1.38
19.4	0	0	-1.34
19.5	0	0	-1.38
19.6	0	0	-1.38
19.7	0	0	-1.38
19.8	0	0	-1.32
19.9	0	0	-1.32
20	0	0	-1.36
20.1	0	0	-1.34
20.2	0	0	-1.36
20.3	0	0	-1.36
20.4	0	0	-1.36
20.5	0	0	-1.34
20.6	0	0	-1.36
20.7	0	0	-1.36
20.8	0	0	-1.36
20.9	0	0	-1.38
21	0	0	-1.38
21.1	0	0	-1.36
21.2	0	0	-1.36
21.3	0	0	-1.34
21.4	0	0	-1.36
21.5	0	0	-1.36
21.6	0	0	-1.36
21.7	0	0	-1.34
21.8	0	0	-1.32
21.9	0	0	-1.36
22	0	0	-1.36
22.1	0	0	-1.38
22.2	0	0	-1.38
22.3	0	-0.31559	-1.34
22.4	0	0	-1.36
22.5	0	0	-1.36
22.6	0	0	-1.32
22.7	0	0	-1.4
22.8	0	0	-1.34
22.9	0	0	-1.38
23	0	0	-1.36
23.1	0	0	-1.34
23.2	0	0	-1.34
23.3	0	0	-1.38
23.4	0	0	-1.34
23.5	0	0	-1.34
23.6	0	0	-1.38
23.7	0	0	-1.34
23.8	0	0	-1.36
23.9	0	0	-1.36
24	0	-0.31559	-1.3
24.1	0	0	-1.32
24.2	0	0	-1.38
24.3	0	0	-1.34
24.4	0	0	-1.38
24.5	0	0	-1.38
24.6	0	0	-1.4
24.7	0	0	-1.36
24.8	0	0	-1.36
24.9	0	0	-1.34
25	0	0	-1.36
25.1	0	0	-1.32
25.2	0	-0.31559	-1.3
25.3	0	0	-1.34
25.4	0	0	-1.32
25.5	0	0	-1.36
25.6	0	0	-1.36
25.7	0	0	-1.32
25.8	0	0	-1.36
25.9	0	0	-1.36
26	0	0	-1.36
26.1	0	0	-1.36
26.2	0	0	-1.32
26.3	0	0	-1.34
26.4	0	0	-1.36
26.5	0	0	-1.38
26.6	0	0	-1.36
26.7	0	0	-1.34
26.8	0	0	-1.36
26.9	0	0	-1.4
27	0	0	-1.34
27.1	0	0	-1.34
27.2	0	0	-1.36
27.3	0	0	-1.32
27.4	0	0	-1.36
27.5	0	0	-1.32
27.6	0	0	-1.36
27.7	0	0	-1.32
27.8	0	0	-1.36
27.9	0	0	-1.34
28	0	0	-1.32
28.1	0	0	-1.34
28.2	0	0	-1.36
28.3	0	0	-1.36
28.4	0	0	-1.32
28.5	0	0	-1.34
28.6	0	0	-1.32
28.7	0	0	-1.32
28.8	0	0	-1.34
28.9	0	0	-1.34
29	0	0	-1.32
29.1	0	0	-1.34
29.2	0	0	-1.36
29.3	0	0	-1.34
29.4	0	0	-1.32
29.5	0	0	-1.36
29.6	0	0	-1.3
29.7	0	0	-1.38
29.8	0	0	-1.38
29.9	0	0	-1.32
30	0	0	-1.34
30.1	0	-0.31559	-1.36
30.2	0	0	-1.36
30.3	0	0	-1.32
30.4	0	0	-1.34
30.5	0	0	-1.32
30.6	0	0	-1.36
30.7	0	0	-1.3
30.8	0	0	-1.3
30.9	0	0	-1.34
31	0	0	-1.36
31.1	0	0	-1.36
31.2	0	0	-1.38
31.3	0	0	-1.36
31.4	0	0	-1.36
31.5	0	0	-1.3
31.6	0	0	-1.36
31.7	0	0	-1.36
31.8	0	0	-1.4
31.9	0	0	-1.36
32	0	0	-1.34
32.1	0	0	-1.36
32.2	0	0	-1.32
32.3	0	0	-1.32
32.4	0	0	-1.36
32.5	0	0	-1.34
32.6	0	-0.31559	-1.36
32.7	0	0	-1.36
32.8	0	0	-1.38
32.9	0	-0.31559	-1.36
33	0	0	-1.3
33.1	0	0	-1.34
33.2	0	0	-1.34
33.3	0	0	-1.36
33.4	0	0	-1.36
33.5	0	0	-1.38
33.6	0	0	-1.42
33.7	0	0	-1.34
33.8	0	0	-1.34
33.9	0	0	-1.4
34	0	0	-1.36
34.1	0	0	-1.34
34.2	0	0	-1.28
34.3	0	0	-1.32
34.4	0	0	-1.32
34.5	0	0	-1.36
34.6	0	0	-1.36
34.7	0	0	-1.32
34.8	0	-0.31559	-1.34
34.9	0	0	-1.32
35	0	0	-1.32
35.1	0	0	-1.36
35.2	0	0	-1.32
35.3	0	0	-1.28
35.4	0	0	-1.32
35.5	0	0	-1.32
35.6	0	0	-1.32
35.7	0	0	-1.36
35.8	0	0	-1.28
35.9	0	0	-1.4
36	0	0	-1.34
36.1	0	0	-1.38
36.2	0	0	-1.38
36.3	0	0	-1.34
36.4	0	0	-1.32
36.5	0	0	-1.32
36.6	0	0	-1.34
36.7	0	0	-1.36
36.8	0	0	-1.38
36.9	0	0	-1.32
37	0	-0.31559	-1.4
37.1	0	0	-1.32
37.2	0	0	-1.36
37.3	0	0	-1.34
37.4	0	0	-1.28
37.5	0	0	-1.32
37.6	0	0	-1.34
37.7	0	0	-1.32
37.8	0	0	-1.32
37.9	0	0	-1.38
38	0	0	-1.32
38.1	0	0	-1.32
38.2	0	0	-1.32
38.3	0	0	-1.34
38.4	0	0	-1.36
38.5	0	0	-1.34
38.6	0	0	-1.36
38.7	0	0	-1.34
38.8	0	0	-1.34
38.9	0	0	-1.32
39	0	0	-1.34
39.1	0	0	-1.32
39.2	0	0	-1.36
39.3	0	0	-1.32
39.4	0	0	-1.36
39.5	0	0	-1.32
39.6	0	0	-1.32
39.7	0	0	-1.32
39.8	0	0	-1.36
39.9	0	0	-1.3
40	0	0	-1.3
40.1	0	0	-1.34
40.2	0	0	-1.36
40.3	0	0	-1.3
40.4	0	0	-1.32
40.5	0	0	-1.36
40.6	0	0	-1.36
40.7	0	0	-1.36
40.8	0	0	-1.36
40.9	0	0	-1.32
41	0	0	-1.36
41.1	0	-0.31559	-1.38
41.2	0	0	-1.3
41.3	0	0	-1.34
41.4	0	0	-1.36
41.5	0	0	-1.34
41.6	0	0	-1.34
41.7	0	0	-1.3
41.8	0	0	-1.32
41.9	0	0	-1.36
42	0	0	-1.36
42.1	0	0	-1.32
42.2	0	0	-1.26
42.3	0	0	-1.32
42.4	0	0	-1.38
42.5	0	0	-1.36
42.6	0	0	-1.32
42.7	0	0	-1.4
42.8	0	0	-1.36
42.9	0	0	-1.36
43	0	0	-1.36
43.1	0	0	-1.36
43.2	0	0	-1.4
43.3	0	0	-1.42
43.4	0	0	-1.38
43.5	0	0	-1.36
43.6	0	0	-1.42
43.7	0	0	-1.36
43.8	0	0	-1.4
43.9	0	0	-1.38
44	0	0	-1.42
44.1	0	0	-1.4
44.2	0	0	-1.38
44.3	0	0	-1.4
44.4	0	0	-1.36
44.5	0	0	-1.42
44.6	0	0	-1.34
44.7	0	0	-1.36
44.8	0	0	-1.4
44.9	0	0	-1.34
45	0	0	-1.36
45.1	0	0	-1.36
45.2	0	0	-1.36
45.3	0	0	-1.3
45.4	0	0	-1.38
45.5	0	0	-1.36
45.6	0	0	-1.36
45.7	0	0	-1.36
45.8	0	-0.31559	-1.34
45.9	0	0	-1.34
46	0	0	-1.36
46.1	0	0	-1.36
46.2	0	0	-1.3
46.3	0	0	-1.34
46.4	0	0	-1.36
46.5	0	-0.31559	-1.36
46.6	0	0	-1.36
46.7	0	0	-1.34
46.8	0	0	-1.36
46.9	0	0	-1.3
47	0	0	-1.3
47.1	0	0	-1.32
47.2	0	0	-1.32
47.3	0	0	-1.3
47.4	0	0	-1.34
47.5	0	0	-1.32
47.6	0	0	-1.3
47.7	0	0	-1.36
47.8	0	0	-1.34
47.9	0	0	-1.32
48	0	0	-1.3
48.1	0	0	-1.3
48.2	0	0	-1.36
48.3	0	0	-1.3
48.4	0	0	-1.38
48.5	0	0	-1.32
48.6	0	0	-1.3
48.7	0	-0.31559	-1.3
48.8	0	0	-1.32
48.9	0	0	-1.36
49	0	0	-1.36
49.1	0	0	-1.28
49.2	0	0	-1.34
49.3	0	0	-1.26
49.4	0	0	-1.32
49.5	0	0	-1.32
49.6	0	0	-1.4
49.7	0	0	-1.34
49.8	0	0	-1.36
49.9	0	0	-1.4
50	0	-0.31559	-1.3
50.1	0	0	-1.34
50.2	0	0	-1.28
50.3	0	0	-1.36
50.4	0	0	-1.3
50.5	0	0	-1.38
50.6	0	0	-1.38
50.7	0	0	-1.36
50.8	0	0	-1.36
50.9	0	0	-1.36
51	0	0	-1.32
51.1	0	0	-1.34
51.2	0	0	-1.34
51.3	0	0	-1.32
51.4	0	0	-1.36
51.5	0	0	-1.28
51.6	0	0	-1.32
51.7	0	0	-1.3
51.8	0	0	-1.34
51.9	0	0	-1.38
52	0	0	-1.3
52.1	0	0	-1.34
52.2	0	0	-1.36
52.3	0	0	-1.34
52.4	0	0	-1.36
52.5	0	0	-1.28
52.6	0	0	-1.34
52.7	0	0	-1.34
52.8	0	0	-1.34
52.9	0	0	-1.34
53	0	0	-1.36
53.1	0	0	-1.32
53.2	0	0	-1.3
53.3	0	0	-1.34
53.4	0	0	-1.34
53.5	0	0	-1.3
53.6	0	0	-1.32
53.7	0	0	-1.3
53.8	0	0	-1.34
53.9	0	0	-1.32
54	0	0	-1.32
54.1	0	0	-1.34
54.2	0	0	-1.32
54.3	0	0	-1.34
54.4	0	0	-1.3
54.5	0	0	-1.3
54.6	0	0	-1.36
54.7	0	0	-1.34
54.8	0	0	-1.34
54.9	0	0	-1.3
55	0	0	-1.36
55.1	0	0	-1.36
55.2	0	0	-1.36
55.3	0	0	-1.34
55.4	0	0	-1.36
55.5	0	0	-1.36
55.6	0	-0.31559	-1.34
55.7	0	0	-1.32
55.8	0	0	-1.4
55.9	0	0	-1.36
56	0	0	-1.32
56.1	0	0	-1.36
56.2	0	0	-1.32
56.3	0	0	-1.38
56.4	0	0	-1.32
56.5	0	0	-1.36
56.6	0	0	-1.3
56.7	0	0	-1.32
56.8	0	0	-1.34
56.9	0	0	-1.32
57	0	0	-1.32
57.1	0	0	-1.36
57.2	0	0	-1.36
57.3	0	0	-1.36
57.4	0	0	-1.3
57.5	0	0	-1.3
57.6	0	0	-1.34
57.7	0	0	-1.3
57.8	0	0	-1.26
57.9	0	0	-1.32
58	0	0	-1.36
58.1	0	0	-1.36
58.2	0	0	-1.32
58.3	0	0	-1.32
58.4	0	0	-1.36
58.5	0	0	-1.32
58.6	0	0	-1.3
58.7	0	0	-1.34
58.8	0	0	-1.32
58.9	0	0	-1.32
59	0	0	-1.36
59.1	0	0	-1.32
59.2	0	0	-1.32
59.3	0	0	-1.3
59.4	0	0	-1.3
59.5	0	0	-1.36
59.6	0	0	-1.32
59.7	0	0	-1.36
59.8	0	0	-1.36
59.9	0	0	-1.36
60	0	0	-1.32
60.1	0	0	-1.36
60.2	0	0	-1.38
60.3	0	-0.31559	-1.34
60.4	0	0	-1.32
60.5	0	0	-1.36
60.6	0	0	-1.36
60.7	0	0	-1.34
60.8	0	0	-1.3
60.9	0	0	-1.32
61	0	0	-1.36
61.1	0	0	-1.3
61.2	0	0	-1.32
61.3	0	0	-1.36
61.4	0	0	-1.3
61.5	0	0	-1.34
61.6	0	0	-1.32
61.7	0	0	-1.32
61.8	0	-0.31559	-1.34
61.9	0	0	-1.32
62	0	0	-1.38
62.1	0	0	-1.36
62.2	0	0	-1.34
62.3	0	0	-1.34
62.4	0	0	-1.32
62.5	0	0	-1.36
62.6	0	0	-1.36
62.7	0	0	-1.36
62.8	0	0	-1.38
62.9	0	-0.31559	-1.3
63	0	0	-1.36
63.1	0	0	-1.34
63.2	0	0	-1.32
63.3	0	0	-1.36
63.4	0	0	-1.36
63.5	0	0	-1.3
63.6	0	0	-1.32
63.7	0	0	-1.36
63.8	0	0	-1.32
63.9	0	0	-1.32
64	0	0	-1.36
64.1	0	0	-1.38
64.2	0	0	-1.34
64.3	0	0	-1.36
64.4	0	0	-1.3
64.5	0	0	-1.34
64.6	0	0	-1.32
64.7	0	0	-1.3
64.8	0	0	-1.36
64.9	0	0	-1.36
65	0	0	-1.3
65.1	0	0	-1.32
65.2	0	0	-1.3
65.3	0	0	-1.32
65.4	0	0	-1.32
65.5	0	0	-1.32
65.6	250	50.8101	-1.3
65.7	250	249.316	13.68
65.8	250	251.841	24.14
65.9	250	252.157	22.42
66	250	251.841	22.02
66.1	250	251.841	21.84
66.2	250	251.526	21.14
66.3	250	251.526	21.1
66.4	250	251.21	20.6
66.5	250	250.579	20.26
66.6	250	250.579	19.72
66.7	250	250.579	19.52
66.8	250	250.579	19.34
66.9	250	250.579	18.82
67	250	250.263	18.54
67.1	250	250.263	18.22
67.2	250	250.263	17.9
67.3	250	250.263	17.78
67.4	250	250.263	17.5
67.5	250	250.263	17.24
67.6	250	250.263	17
67.7	250	250.263	16.62
67.8	250	250.263	16.58
67.9	250	249.948	16.14
68	250	249.948	15.88
68.1	250	249.948	15.7
68.2	250	249.948	15.52
68.3	250	249.948	15.44
68.4	250	249.948	15.08
68.5	250	249.948	15.08
68.6	250	249.948	14.84
68.7	250	249.948	14.72
68.8	250	249.632	14.48
68.9	250	249.948	14.46
69	250	249.948	14.22
69.1	250	249.948	13.98
69.2	250	249.948	13.92
69.3	250	249.632	13.7
69.4	250	249.948	13.64
69.5	250	249.948	13.56
69.6	250	249.948	13.4
69.7	250	249.948	13.32
69.8	250	249.948	13.24
69.9	250	249.632	13.14
70	250	249.632	13.08
70.1	250	249.948	13.02
70.2	250	249.632	12.86
70.3	250	249.632	12.74
70.4	250	249.948	12.66
70.5	250	249.948	12.64
70.6	250	249.948	12.7
70.7	250	249.632	12.56
70.8	250	249.948	12.5
70.9	250	249.632	12.5
71	250	249.948	12.38
71.1	250	249.948	12.3
71.2	250	249.632	12.24
71.3	250	249.948	12.22
71.4	250	249.632	12.16
71.5	250	249.632	12.12
71.6	250	249.948	12.04
71.7	250	249.948	12.08
71.8	250	249.948	12.04
71.9	250	249.948	11.9
72	250	249.632	11.9
72.1	250	249.948	11.94
72.2	250	249.948	11.86
72.3	250	249.632	12
72.4	250	249.948	11.78
72.5	250	249.948	11.8
72.6	250	249.948	11.78
72.7	250	249.632	11.7
72.8	250	249.632	11.72
72.9	250	249.948	11.66
73	250	249.948	11.64
73.1	250	249.632	11.66
73.2	250	249.948	11.58
73.3	250	249.948	11.56
73.4	250	249.948	11.6
73.5	250	249.632	11.54
73.6	250	249.632	11.5
73.7	250	249.632	11.42
73.8	250	249.632	11.44
73.9	250	249.948	11.4
74	250	249.948	11.46
74.1	250	249.948	11.48
74.2	250	249.632	11.42
74.3	250	249.632	11.44
74.4	250	249.632	11.42
74.5	250	249.948	11.4
74.6	250	249.632	11.34
74.7	250	249.632	11.38
74.8	250	249.632	11.34
74.9	250	249.632	11.38
75	250	249.948	11.28
75.1	250	249.632	11.4
75.2	250	249.948	11.28
75.3	250	249.948	11.26
75.4	250	249.948	11.36
75.5	250	249.632	11.2
75.6	250	249.948	11.22
75.7	250	249.632	11.2
75.8	250	249.948	11.24
75.9	250	249.948	11.26
76	250	249.948	11.2
76.1	250	249.632	11.28
76.2	250	249.948	11.26
76.3	250	249.632	11.2
76.4	250	249.948	11.24
76.5	250	249.948	11.2
76.6	250	249.948	11.16
76.7	250	249.948	11.28
76.8	250	249.948	11.18
76.9	250	249.948	11.14
77	250	249.948	11.16
77.1	250	249.948	11.2
77.2	250	249.632	11.1
77.3	250	249.948	11.2
77.4	250	249.948	11.1
77.5	250	249.948	11.12
77.6	250	249.948	11.1
77.7	250	249.948	11.08
77.8	250	249.632	11.1
77.9	250	249.948	11.14
78	250	249.632	11.12
78.1	250	249.948	11.14
78.2	250	249.948	11.1
78.3	250	249.948	11.14
78.4	250	249.948	11.1
78.5	250	249.948	11.08
78.6	250	249.948	11.04
78.7	250	249.948	11.1
78.8	250	249.948	11.02
78.9	250	249.948	11
79	250	249.948	11
79.1	250	249.632	11.1
79.2	250	249.632	11.02
79.3	250	249.948	11.06
79.4	250	249.948	11.04
79.5	250	249.948	11
79.6	250	249.948	11.08
79.7	250	249.948	11
79.8	250	249.948	11
79.9	250	249.632	10.98
80	250	249.632	10.96
80.1	250	249.948	11.06
80.2	250	249.948	11.02
80.3	250	249.948	11.02
80.4	250	249.948	10.94
80.5	250	249.948	10.98
80.6	250	249.948	11
80.7	250	249.948	11.02
80.8	250	249.948	10.94
80.9	250	249.948	11
81	250	249.948	10.94
81.1	250	249.948	10.96
81.2	250	249.948	10.94
81.3	250	249.632	10.98
81.4	250	249.948	10.9
81.5	250	249.948	10.94
81.6	250	249.948	10.92
81.7	250	249.632	10.94
81.8	250	249.948	10.92
81.9	250	249.948	10.88
82	250	249.948	10.94
82.1	250	249.948	10.9
82.2	250	249.948	10.92
82.3	250	249.948	10.94
82.4	250	249.948	10.84
82.5	250	249.948	10.9
82.6	250	249.948	10.92
82.7	250	249.948	10.92
82.8	250	249.948	10.9
82.9	250	249.948	10.84
83	250	249.948	10.92
83.1	250	249.948	10.9
83.2	250	249.948	10.94
83.3	250	249.948	10.94
83.4	250	249.632	10.92
83.5	250	249.948	10.86
83.6	250	249.948	10.88
83.7	250	249.948	10.94
83.8	250	249.948	11
83.9	250	249.632	10.94
84	250	249.632	11
84.1	250	249.948	11.04
84.2	250	249.632	10.86
84.3	250	249.948	10.9
84.4	250	249.948	11
84.5	250	249.632	10.94
84.6	250	249.948	10.92
84.7	250	249.948	10.88
84.8	250	249.948	10.9
84.9	250	249.948	10.9
85	250	249.948	10.96
85.1	250	249.632	10.96
85.2	250	249.948	11.08
85.3	250	249.632	10.88
85.4	250	249.632	10.94
85.5	250	249.948	11.02
85.6	250	249.632	10.92
85.7	250	249.948	10.96
85.8	250	249.948	10.92
85.9	250	249.632	10.94
86	250	249.948	10.92
86.1	250	249.948	11
86.2	250	249.948	10.94
86.3	250	249.632	10.9
86.4	250	249.948	10.88
86.5	250	249.948	11
86.6	250	249.948	11
86.7	250	249.948	10.96
86.8	250	249.948	11
86.9	250	249.948	10.86
87	250	249.948	10.88
87.1	250	249.948	10.92
87.2	250	249.948	10.92
87.3	250	249.948	10.96
87.4	250	249.948	10.92
87.5	250	249.948	10.9
87.6	250	249.632	10.88
87.7	250	249.948	10.94
87.8	250	249.948	10.92
87.9	250	249.948	10.94
88	250	249.948	10.9
88.1	250	249.948	10.94
88.2	250	249.948	10.94
88.3	250	249.948	10.9
88.4	250	249.632	10.94
88.5	250	249.948	10.96
88.6	250	249.948	10.82
88.7	250	249.632	10.9
88.8	250	249.948	10.88
88.9	250	249.948	10.86
89	250	249.948	10.98
89.1	250	249.948	10.9
89.2	250	249.948	10.9
89.3	250	249.632	10.92
89.4	250	249.948	10.86
89.5	250	249.948	10.9
89.6	250	249.948	10.98
89.7	250	249.948	10.9
89.8	250	249.632	10.92
89.9	250	249.948	10.94
90	250	249.948	10.92
90.1	250	249.948	10.88
90.2	250	249.948	10.9
90.3	250	249.948	10.86
90.4	250	249.948	10.92
90.5	250	249.948	11.04
90.6	250	249.948	10.92
90.7	250	249.948	10.98
90.8	250	249.948	10.94
90.9	250	249.948	10.92
91	250	249.948	10.92
91.1	250	249.948	10.92
91.2	250	249.948	11
91.3	250	249.948	10.9
91.4	250	249.948	10.92
91.5	250	249.632	10.84
91.6	250	249.632	10.84
91.7	250	249.632	10.88
91.8	250	249.632	10.9
91.9	250	249.948	10.94
92	250	249.948	10.94
92.1	250	249.948	10.94
92.2	250	249.948	10.92
92.3	250	249.948	10.94
92.4	250	249.948	10.92
92.5	250	249.948	10.92
92.6	250	249.948	10.92
92.7	250	249.948	10.9
92.8	250	249.948	10.86
92.9	250	249.632	10.92
93	250	249.948	10.92
93.1	250	249.632	10.9
93.2	250	249.948	10.88
93.3	250	249.948	10.88
93.4	250	249.632	10.96
93.5	250	249.948	10.92
93.6	250	249.948	10.8
93.7	250	249.948	10.9
93.8	250	249.948	10.9
93.9	250	249.948	10.9
94	250	249.948	10.86
94.1	250	249.948	10.8
94.2	250	249.948	10.9
94.3	250	249.948	10.94
94.4	250	249.948	10.88
94.5	250	249.948	10.9
94.6	250	249.632	10.92
94.7	250	249.948	10.9
94.8	250	249.948	10.84
94.9	250	249.948	10.96
95	250	249.948	10.84
95.1	250	249.948	10.88
95.2	250	249.632	10.88
95.3	250	249.948	10.86
95.4	250	249.632	10.8
95.5	250	249.948	10.88
95.6	250	249.948	10.94
95.7	250	249.632	10.8
95.8	250	249.948	10.9
95.9	250	249.948	10.96
96	250	249.948	10.9
96.1	250	249.948	10.88
96.2	250	249.948	10.84
96.3	250	249.948	10.88
96.4	250	249.948	10.86
96.5	250	249.948	10.8
96.6	250	249.948	10.88
96.7	250	249.948	10.86
96.8	250	249.948	10.94
96.9	250	249.948	10.84
97	250	249.948	10.9
97.1	250	249.632	10.86
97.2	250	249.948	10.86
97.3	250	249.632	10.82
97.4	250	249.948	10.84
97.5	250	249.948	10.98
97.6	250	249.948	10.82
97.7	250	249.948	10.84
97.8	250	249.948	10.96
97.9	250	249.948	10.8
98	250	249.948	10.88
98.1	250	249.948	10.88
98.2	250	249.948	10.82
98.3	250	249.948	10.94
98.4	250	249.948	10.88
98.5	250	249.948	10.92
98.6	250	249.948	10.82
98.7	250	249.948	10.86
98.8	250	249.948	10.94
98.9	250	249.948	10.84
99	250	249.948	10.84
99.1	250	249.632	10.86
99.2	250	249.948	10.84
99.3	250	249.948	10.9
99.4	250	249.948	10.74
99.5	250	249.948	10.82
99.6	250	249.948	10.9
99.7	250	249.948	10.82
99.8	250	249.948	10.82
99.9	250	249.948	10.8
100	250	249.948	10.82
100.1	250	249.948	10.84
100.2	250	249.948	10.84
100.3	250	249.948	10.8
100.4	250	249.632	10.84
100.5	250	249.948	10.84
100.6	250	249.948	10.82
100.7	250	249.948	10.78
100.8	250	249.948	10.84
100.9	250	249.948	10.8
101	250	249.948	10.84
101.1	250	249.948	10.76
101.2	250	249.948	10.82
101.3	250	249.948	10.92
101.4	250	249.948	10.82
101.5	250	249.948	10.84
101.6	250	249.948	10.84
101.7	250	249.948	10.82
101.8	250	249.948	10.9
101.9	250	249.948	10.82
102	250	249.948	10.8
102.1	250	249.948	10.8
102.2	250	249.948	10.74
102.3	250	249.948	10.86
102.4	250	249.948	10.74
102.5	250	249.948	10.82
102.6	250	249.948	10.8
102.7	250	249.632	10.84
102.8	250	249.948	10.8
102.9	250	249.948	10.82
103	250	249.948	10.82
103.1	250	249.948	10.72
103.2	250	249.948	10.8
103.3	250	249.948	10.78
103.4	250	249.948	10.82
103.5	250	249.632	10.76
103.6	250	249.948	10.76
103.7	250	249.948	10.82
103.8	250	249.948	10.72
103.9	250	249.948	10.86
104	250	249.632	10.82
104.1	250	249.948	10.7
104.2	250	249.632	10.9
104.3	250	249.948	10.8
104.4	250	249.948	10.86
104.5	250	249.948	10.72
104.6	250	249.632	10.72
104.7	250	249.948	10.82
104.8	250	249.948	10.8
104.9	250	249.948	10.8
105	250	249.948	10.82
105.1	250	249.948	10.72
105.2	250	249.948	10.76
105.3	250	249.948	10.84
105.4	250	249.948	10.82
105.5	250	249.948	10.8
105.6	250	249.948	10.74
105.7	250	249.948	10.76
105.8	250	249.948	10.72
105.9	250	249.948	10.84
106	250	249.948	10.84
106.1	250	249.948	10.84
106.2	250	249.948	10.74
106.3	250	249.948	10.78
106.4	250	249.948	10.78
106.5	250	249.948	10.7
106.6	250	249.948	10.82
106.7	250	249.948	10.8
106.8	250	249.948	10.72
106.9	250	249.948	10.76
107	250	249.948	10.74
107.1	250	249.948	10.74
107.2	250	249.948	10.7
107.3	250	249.948	10.72
107.4	250	249.948	10.74
107.5	250	249.948	10.7
107.6	250	249.948	10.72
107.7	250	249.632	10.74
107.8	250	249.948	10.74
107.9	250	249.948	10.74
108	250	249.948	10.72
108.1	250	249.948	10.8
108.2	250	249.948	10.74
108.3	250	249.948	10.74
108.4	250	249.948	10.76
108.5	250	249.948	10.74
108.6	250	249.948	10.72
108.7	250	249.948	10.74
108.8	250	249.948	10.76
108.9	250	249.948	10.68
109	250	249.632	10.72
109.1	250	249.632	10.72
109.2	250	249.948	10.68
109.3	250	249.948	10.7
109.4	250	249.632	10.62
109.5	250	249.948	10.72
109.6	250	249.948	10.78
109.7	250	249.948	10.72
109.8	250	249.632	10.74
109.9	250	249.948	10.76
110	250	249.632	10.7
110.1	250	249.948	10.7
110.2	250	249.948	10.84
110.3	250	249.632	10.72
110.4	250	249.948	10.74
110.5	250	249.632	10.72
110.6	250	249.948	10.78
110.7	250	249.948	10.82
110.8	250	249.948	10.78
110.9	250	249.948	10.68
111	250	249.948	10.7
111.1	250	249.632	10.8
111.2	250	249.948	10.78
111.3	250	249.948	10.78
111.4	250	249.632	10.64
111.5	250	249.948	10.76
111.6	250	249.948	10.78
111.7	250	249.948	10.7
111.8	250	249.948	10.72
111.9	250	249.948	10.7
112	250	249.948	10.72
112.1	250	249.948	10.72
112.2	250	249.948	10.68
112.3	250	249.948	10.72
112.4	250	249.948	10.72
112.5	250	249.948	10.62
112.6	250	249.948	10.74
112.7	250	249.948	10.74
112.8	250	249.948	10.7
112.9	250	249.948	10.74
113	250	249.948	10.72
113.1	250	249.948	10.74
113.2	250	249.948	10.68
113.3	250	249.948	10.7
113.4	250	249.948	10.78
113.5	250	249.948	10.64
113.6	250	249.948	10.76
113.7	250	249.948	10.7
113.8	250	249.948	10.76
113.9	250	249.948	10.64
114	250	249.632	10.7
114.1	250	249.948	10.64
114.2	250	249.948	10.64
114.3	250	249.948	10.7
114.4	250	249.948	10.72
114.5	250	249.948	10.74
114.6	250	249.948	10.72
114.7	250	249.948	10.68
114.8	250	249.948	10.64
114.9	250	249.632	10.74
115	250	249.948	10.64
115.1	250	249.948	10.76
115.2	250	249.948	10.7
115.3	250	249.948	10.7
115.4	250	249.948	10.74
115.5	250	249.948	10.8
115.6	250	249.948	10.62
115.7	250	249.948	10.76
115.8	250	249.948	10.62
115.9	250	249.948	10.74
116	250	249.948	10.7
116.1	250	249.948	10.66
116.2	250	249.948	10.7
116.3	250	249.948	10.64
116.4	250	249.948	10.6
116.5	250	249.948	10.7
116.6	250	249.948	10.68
116.7	250	249.948	10.64
116.8	250	249.948	10.68
116.9	250	249.948	10.64
117	250	249.948	10.68
117.1	250	249.948	10.72
117.2	250	249.948	10.72
117.3	250	249.948	10.7
117.4	250	249.948	10.7
117.5	250	249.948	10.7
117.6	250	249.948	10.66
117.7	250	249.948	10.72
117.8	250	249.948	10.62
117.9	250	249.632	10.7
118	250	249.948	10.72
118.1	250	249.948	10.56
118.2	250	249.948	10.64
118.3	250	249.948	10.6
118.4	250	249.948	10.6
118.5	250	249.948	10.78
118.6	250	249.948	10.62
118.7	250	249.948	10.72
118.8	250	249.948	10.68
118.9	250	249.948	10.64
119	250	249.948	10.72
119.1	250	249.948	10.66
119.2	250	249.948	10.72
119.3	250	249.948	10.74
119.4	250	249.948	10.68
119.5	250	249.948	10.64
119.6	250	249.948	10.72
119.7	250	249.948	10.72
119.8	250	249.948	10.68
119.9	250	249.948	10.68
120	250	249.948	10.7
120.1	250	249.948	10.7
120.2	250	249.948	10.66
120.3	250	249.948	10.68
120.4	250	249.632	10.72
120.5	250	249.948	10.74
120.6	250	249.948	10.74
120.7	250	249.948	10.74
120.8	250	249.948	10.7
120.9	250	249.948	10.72
121	250	249.948	10.72
121.1	250	249.948	10.62
121.2	250	249.948	10.74
121.3	250	249.948	10.72
121.4	250	249.632	10.7
121.5	250	249.948	10.78
121.6	250	249.948	10.7
121.7	250	249.948	10.7
121.8	250	249.948	10.62
121.9	250	249.948	10.66
122	250	249.948	10.64
122.1	250	249.948	10.7
122.2	250	249.948	10.78
122.3	250	249.948	10.66
122.4	250	249.948	10.68
122.5	250	249.948	10.74
122.6	250	249.948	10.72
122.7	250	249.632	10.64
122.8	250	249.948	10.64
122.9	250	249.948	10.72
123	250	249.632	10.6
123.1	250	249.948	10.64
123.2	250	249.948	10.74
123.3	250	249.948	10.7
123.4	250	249.948	10.64
123.5	250	249.948	10.6
123.6	250	249.948	10.72
123.7	250	249.948	10.62
123.8	250	249.948	10.76
123.9	250	249.948	10.68
124	250	249.948	10.72
124.1	250	249.948	10.72
124.2	250	249.948	10.62
124.3	250	249.948	10.72
124.4	0	249.948	10.76
124.5	0	240.796	10.78
124.6	0	192.51	9.76
124.7	0	155.586	4.88
124.8	0	125.921	2.72
124.9	0	101.62	-1.06
125	0	80.7912	-2.68
125.1	0	65.0116	-4.12
125.2	0	51.1257	-6.28
125.3	0	41.3424	-7.12
125.4	0	32.8214	-7.64
125.5	0	25.5628	-8.52
125.6	0	20.1978	-8.52
125.7	0	15.7795	-8.94
125.8	0	11.9924	-8.94
125.9	0	9.46771	-8.86
126	0	7.57417	-8.8
126.1	0	5.04945	-8.62
126.2	0	3.4715	-8.56
126.3	0	2.52472	-8.36
126.4	0	1.26236	-8.14
126.5	0	0.631181	-7.96
126.6	0	0	-7.86
126.7	0	-0.31559	-7.52
126.8	0	-0.631181	-7.44
126.9	0	-1.26236	-7.14
127	0	-1.57795	-7.02
127.1	0	-1.57795	-6.9
127.2	0	-1.57795	-6.66
127.3	0	-1.89354	-6.42
127.4	0	-1.89354	-6.28
127.5	0	-1.89354	-6.14
127.6	0	-1.89354	-5.94
127.7	0	-2.20913	-5.78
127.8	0	-2.20913	-5.66
127.9	0	-2.20913	-5.48
128	0	-2.20913	-5.34
128.1	0	-2.20913	-5.26
128.2	0	-2.20913	-5.16
128.3	0	-2.20913	-5.16
128.4	0	-2.20913	-4.96
128.5	0	-2.20913	-4.82
128.6	0	-2.20913	-4.6
128.7	0	-2.20913	-4.58
128.8	0	-2.20913	-4.5
128.9	0	-2.20913	-4.38
129	0	-2.20913	-4.26
129.1	0	-2.20913	-4.24
129.2	0	-2.20913	-4.18
129.3	0	-2.20913	-4.08
129.4	0	-2.20913	-4
129.5	0	-2.20913	-3.92
129.6	0	-2.20913	-3.88
129.7	0	-2.52472	-3.82
129.8	0	-2.20913	-3.74
129.9	0	-2.20913	-3.7
130	0	-2.52472	-3.6
130.1	0	-2.20913	-3.56
130.2	0	-2.20913	-3.5
130.3	0	-2.52472	-3.44
130.4	0	-2.20913	-3.38
130.5	0	-2.20913	-3.4
130.6	0	-2.20913	-3.32
130.7	0	-2.20913	-3.28
130.8	0	-2.52472	-3.24
130.9	0	-2.20913	-3.2
131	0	-2.20913	-3.2
131.1	0	-2.20913	-3.06
131.2	0	-2.52472	-3.06
131.3	0	-2.20913	-3.04
131.4	0	-2.20913	-3
131.5	0	-2.20913	-2.94
131.6	0	-2.52472	-2.94
131.7	0	-2.20913	-2.88
131.8	0	-2.20913	-2.86
131.9	0	-2.52472	-2.8
132	0	-2.20913	-2.82
132.1	0	-2.20913	-2.74
132.2	0	-2.52472	-2.74
132.3	0	-2.20913	-2.68
132.4	0	-2.52472	-2.68
132.5	0	-2.20913	-2.7
132.6	0	-2.52472	-2.64
132.7	0	-2.20913	-2.62
132.8	0	-2.20913	-2.56
132.9	0	-2.52472	-2.58
133	0	-2.20913	-2.52
133.1	0	-2.20913	-2.52
133.2	0	-2.20913	-2.5
133.3	0	-2.20913	-2.5
133.4	0	-2.20913	-2.44
133.5	0	-2.20913	-2.44
133.6	0	-2.20913	-2.52
133.7	0	-2.20913	-2.44
133.8	0	-2.20913	-2.36
133.9	0	-2.20913	-2.4
134	0	-2.20913	-2.34
134.1	0	-2.20913	-2.36
134.2	0	-2.20913	-2.32
134.3	0	-2.20913	-2.38
134.4	0	-2.20913	-2.34
134.5	0	-2.52472	-2.32
134.6	0	-2.20913	-2.22
134.7	0	-2.20913	-2.32
134.8	0	-2.20913	-2.26
134.9	0	-2.20913	-2.28
135	0	-2.20913	-2.22
135.1	0	-2.20913	-2.18
135.2	0	-2.20913	-2.2
135.3	0	-2.20913	-2.26
135.4	0	-2.20913	-2.18
135.5	0	-2.20913	-2.16
135.6	0	-2.20913	-2.2
135.7	0	-2.20913	-2.2
135.8	0	-2.20913	-2.18
135.9	0	-2.20913	-2.14
136	0	-2.20913	-2.18
136.1	0	-2.20913	-2.1
136.2	0	-2.20913	-2.06
136.3	0	-2.20913	-2.08
136.4	0	-2.20913	-2.08
136.5	0	-2.20913	-2.1
136.6	0	-2.20913	-2.06
136.7	0	-2.20913	-2.08
136.8	0	-2.20913	-2.04
136.9	0	-2.20913	-2.04
137	0	-2.20913	-2.08
137.1	0	-2.20913	-2.04
137.2	0	-2.20913	-2.02
137.3	0	-2.20913	-2.02
137.4	0	-2.20913	-1.98
137.5	0	-1.89354	-1.96
137.6	0	-1.89354	-1.98
137.7	0	-1.89354	-1.92
137.8	0	-2.20913	-1.94
137.9	0	-1.89354	-1.92
138	0	-1.89354	-1.96
138.1	0	-1.89354	-1.92
138.2	0	-1.89354	-1.9
138.3	0	-1.89354	-1.9
138.4	0	-1.89354	-1.86
138.5	0	-1.89354	-1.9
138.6	0	-1.89354	-1.86
138.7	0	-1.57795	-1.84
138.8	0	-1.89354	-1.86
138.9	0	-1.89354	-1.86
139	0	-1.57795	-1.82
139.1	0	-1.57795	-1.84
139.2	0	-1.57795	-1.82
139.3	0	-1.57795	-1.82
139.4	0	-1.57795	-1.74
139.5	0	-1.57795	-1.74
139.6	0	-1.57795	-1.8
139.7	0	-1.26236	-1.72
139.8	0	-1.57795	-1.74
139.9	0	-1.57795	-1.7
140	0	-1.26236	-1.74
140.1	0	-1.26236	-1.72
140.2	0	-1.26236	-1.7
140.3	0	-1.26236	-1.72
140.4	0	-1.26236	-1.7
140.5	0	-1.57795	-1.64
140.6	0	-0.631181	-1.66
140.7	0	-1.26236	-1.64
140.8	0	-1.26236	-1.7
140.9	0	-0.631181	-1.6
141	0	-0.631181	-1.64
141.1	0	-0.631181	-1.6
141.2	0	-0.631181	-1.58
141.3	0	-0.631181	-1.62
141.4	0	-0.631181	-1.6
141.5	0	-0.631181	-1.66
141.6	0	-0.631181	-1.58
141.7	0	-0.631181	-1.64
141.8	0	-0.631181	-1.56
141.9	0	-0.631181	-1.56
142	0	-0.631181	-1.62
142.1	0	-0.631181	-1.56
142.2	0	-0.631181	-1.56
142.3	0	-0.631181	-1.56
142.4	0	-0.631181	-1.52
142.5	0	-0.631181	-1.6
142.6	0	-0.31559	-1.58
142.7	0	-0.31559	-1.54
142.8	0	-0.31559	-1.54
142.9	0	-0.31559	-1.58
143	0	-0.31559	-1.54
143.1	0	-0.31559	-1.58
143.2	0	-0.31559	-1.54
143.3	0	-0.31559	-1.58
143.4	0	-0.31559	-1.6
143.5	0	-0.631181	-1.54
143.6	0	-0.31559	-1.52
143.7	0	-0.31559	-1.54
143.8	0	-0.31559	-1.54
143.9	0	-0.31559	-1.54
144	0	-0.31559	-1.52
144.1	0	-0.31559	-1.48
144.2	0	-0.31559	-1.54
144.3	0	-0.31559	-1.54
144.4	0	-0.31559	-1.52
144.5	0	-0.31559	-1.46
144.6	0	-0.31559	-1.44
144.7	0	-0.31559	-1.5
144.8	0	-0.31559	-1.52
144.9	0	-0.31559	-1.52
145	0	-0.31559	-1.46
145.1	0	-0.31559	-1.46
145.2	0	-0.31559	-1.48
145.3	0	-0.31559	-1.48
145.4	0	-0.31559	-1.5
145.5	0	-0.31559	-1.48
145.6	0	-0.31559	-1.5
145.7	0	-0.31559	-1.46
145.8	0	-0.31559	-1.48
145.9	0	0	-1.48
146	0	-0.31559	-1.5
146.1	0	0	-1.48
146.2	0	-0.31559	-1.44
146.3	0	-0.31559	-1.48
146.4	0	0	-1.44
146.5	0	0	-1.42
146.6	0	0	-1.48
146.7	0	0	-1.48
146.8	0	0	-1.42
146.9	0	-0.31559	-1.44
147	0	0	-1.44
147.1	0	-0.31559	-1.46
147.2	0	0	-1.48
147.3	0	0	-1.42
147.4	0	0	-1.42
147.5	0	0	-1.48
147.6	0	0	-1.42
147.7	0	0	-1.44
147.8	0	0	-1.4
147.9	0	-0.31559	-1.44
148	0	0	-1.48
148.1	0	0	-1.44
148.2	0	-0.31559	-1.42
148.3	0	0	-1.44
148.4	0	0	-1.44
148.5	0	0	-1.38
148.6	0	0	-1.42
148.7	0	-0.31559	-1.4
148.8	0	0	-1.38
148.9	0	0	-1.46
149	0	0	-1.42
149.1	0	0	-1.42
149.2	0	0	-1.42
149.3	0	0	-1.42
149.4	0	0	-1.44
149.5	0	0	-1.38
149.6	0	0	-1.4
149.7	0	0	-1.4
149.8	0	0	-1.46
149.9	0	0	-1.34
150	0	0	-1.44
150.1	0	0	-1.42
150.2	0	0	-1.4
150.3	0	0.31559	-1.42
150.4	0	0	-1.42
150.5	0	0	-1.4
150.6	0	0	-1.42
150.7	0	0.31559	-1.4
150.8	0	0	-1.4
150.9	0	0	-1.38
151	0	0	-1.42
151.1	0	0	-1.36
151.2	0	0	-1.4
151.3	0	0	-1.36
151.4	0	0	-1.44
151.5	0	0	-1.36
151.6	0	0	-1.38
151.7	0	0	-1.36
151.8	0	0	-1.38
151.9	0	0	-1.36
152	0	0	-1.42
152.1	0	0	-1.36
152.2	0	0	-1.36
152.3	0	-0.31559	-1.34
152.4	0	0	-1.36
152.5	0	0	-1.38
152.6	0	0	-1.4
152.7	0	0	-1.42
152.8	0	0	-1.36
152.9	0	0	-1.36
153	0	0	-1.34
153.1	0	0	-1.4
153.2	0	0	-1.4
153.3	0	0	-1.38
153.4	0	0	-1.4
153.5	0	0	-1.42
153.6	0	0	-1.4
153.7	0	0	-1.36
153.8	0	0	-1.4
153.9	0	0	-1.28
154	0	0	-1.4
154.1	0	-0.31559	-1.36
154.2	0	0	-1.34
154.3	0	0	-1.36
154.4	0	0	-1.36
154.5	0	0	-1.4
154.6	0	0	-1.32
154.7	0	0	-1.34
154.8	0	0	-1.38
154.9	0	0	-1.36
155	0	0	-1.34
155.1	0	0	-1.34
155.2	0	0	-1.32
155.3	0	0	-1.32
155.4	0	0	-1.36
155.5	0	0	-1.32
155.6	0	0	-1.32
155.7	0	0	-1.34
155.8	0	0	-1.36
155.9	0	0	-1.36
156	0	0	-1.34
156.1	0	0	-1.38
156.2	0	0	-1.36
156.3	0	0	-1.34
156.4	0	0	-1.3
156.5	0	0	-1.36
156.6	0	0	-1.3
156.7	0	0	-1.34
156.8	0	0	-1.32
156.9	0	0	-1.34
157	0	0	-1.32
157.1	0	0	-1.32
157.2	0	0	-1.34
157.3	0	0	-1.36
157.4	0	0	-1.32
157.5	0	0	-1.36
157.6	0	0	-1.36
157.7	0	0	-1.36
157.8	0	0	-1.34
157.9	0	0	-1.36
158	0	0	-1.36
158.1	0	0	-1.44
158.2	0	0	-1.32
158.3	0	0	-1.38
158.4	0	0	-1.3
158.5	0	0	-1.36
158.6	0	0	-1.34
158.7	0	0	-1.32
158.8	0	0	-1.32
158.9	0	0	-1.38
159	0	0	-1.34
159.1	0	0	-1.4
159.2	0	0	-1.36
159.3	0	0	-1.32
159.4	0	0	-1.36
159.5	0	0.31559	-1.36
159.6	0	0	-1.34
159.7	0	0	-1.36
159.8	0	0	-1.34
159.9	0	0	-1.34
160	0	0	-1.34
160.1	0	0	-1.36
160.2	0	0.31559	-1.36
160.3	0	0	-1.34
160.4	0	0	-1.34
160.5	0	0.31559	-1.34
160.6	0	0	-1.32
160.7	0	0	-1.32
160.8	0	0	-1.38
160.9	0	0	-1.36
161	0	0	-1.36
161.1	0	0.31559	-1.36
161.2	0	0.31559	-1.32
161.3	0	0.31559	-1.32
161.4	0	0	-1.32
161.5	0	0	-1.36
161.6	0	0.31559	-1.34
161.7	0	0	-1.34
161.8	0	0	-1.32
161.9	0	0	-1.3
162	0	0.31559	-1.3
162.1	0	0.31559	-1.36
162.2	0	0	-1.34
162.3	0	-0.31559	-1.36
162.4	0	0.31559	-1.32
162.5	0	0.31559	-1.3
162.6	0	0	-1.3
162.7	0	0	-1.32
162.8	0	0	-1.3
162.9	0	0	-1.34
163	0	0.31559	-1.34
163.1	0	0	-1.36
163.2	0	0	-1.38
163.3	0	-0.31559	-1.36
163.4	0	0.31559	-1.32
163.5	0	0.31559	-1.32
163.6	0	0	-1.3
163.7	0	0	-1.36
163.8	0	0	-1.36
163.9	0	0	-1.28
164	0	0.31559	-1.36
164.1	0	0	-1.3
164.2	0	0.31559	-1.26
164.3	0	0	-1.28
164.4	0	0	-1.36
164.5	0	0	-1.3
164.6	0	0	-1.36
164.7	0	0.31559	-1.32
164.8	0	0	-1.34
164.9	0	0	-1.34
165	0	0.31559	-1.32
165.1	0	0	-1.32
165.2	0	0	-1.32
165.3	0	0	-1.34
165.4	0	0	-1.36
165.5	0	0	-1.36
165.6	0	-0.31559	-1.36
165.7	0	0	-1.28
165.8	0	0	-1.34
165.9	0	0	-1.34
166	0	0	-1.36
166.1	0	0.31559	-1.34
166.2	0	0.31559	-1.32
166.3	0	0	-1.36
166.4	0	0.31559	-1.28
166.5	0	0	-1.28
166.6	0	0	-1.3
166.7	0	0	-1.32
166.8	0	0	-1.34
166.9	0	-0.31559	-1.32
167	0	0	-1.3
167.1	0	-0.31559	-1.36
167.2	0	0	-1.34
167.3	0	0	-1.32
167.4	0	-0.31559	-1.34
167.5	0	0	-1.34
167.6	0	0	-1.36
167.7	0	-0.31559	-1.42
167.8	0	0.31559	-1.34
167.9	0	0	-1.32
168	0	0	-1.32
168.1	0	0	-1.26
168.2	0	0	-1.36
168.3	0	0	-1.36
168.4	0	0.31559	-1.34
168.5	0	0.31559	-1.34
168.6	0	0.31559	-1.32
168.7	0	0.31559	-1.34
168.8	0	0.31559	-1.34
168.9	0	0.31559	-1.34
169	0	0	-1.32
169.1	0	-0.31559	-1.34
169.2	0	-0.31559	-1.32
169.3	0	-0.31559	-1.32
169.4	0	0.31559	-1.34
169.5	0	0.31559	-1.3
169.6	0	0	-1.36
169.7	0	0.31559	-1.32
169.8	0	0.31559	-1.34
169.9	0	-0.31559	-1.36
170	0	0	-1.36
170.1	0	0	-1.3
170.2	0	0	-1.32
170.3	0	0.31559	-1.32
170.4	0	0	-1.34
170.5	0	0	-1.3
170.6	0	0.31559	-1.34
170.7	0	0	-1.34
170.8	0	0	-1.36
170.9	0	0.31559	-1.36
171	0	0	-1.34
171.1	0	-0.31559	-1.36
171.2	0	0.31559	-1.36
171.3	0	-0.31559	-1.3
171.4	0	-0.31559	-1.32
171.5	0	0	-1.32
171.6	0	-0.31559	-1.36
171.7	0	0.31559	-1.34
171.8	0	0	-1.36
171.9	0	0	-1.32
172	0	0	-1.3
172.1	0	0.31559	-1.36
172.2	0	-0.31559	-1.36
172.3	0	0	-1.32
172.4	0	0.31559	-1.36
172.5	0	0	-1.32
172.6	0	0.31559	-1.32
172.7	0	-0.31559	-1.32
172.8	0	0.31559	-1.32
172.9	0	0.31559	-1.36
173	0	0.31559	-1.34
173.1	0	-0.31559	-1.24
173.2	0	0	-1.34
173.3	0	-0.31559	-1.32
173.4	0	-0.31559	-1.34
173.5	0	0.31559	-1.32
173.6	0	0	-1.32
173.7	0	0	-1.32
173.8	0	0.31559	-1.32
173.9	0	0.31559	-1.36
174	0	0.31559	-1.36
174.1	0	-0.31559	-1.32
174.2	0	0	-1.38
174.3	0	0	-1.32
174.4	0	0.31559	-1.36
174.5	0	0	-1.36
174.6	0	-0.31559	-1.34
174.7	0	0	-1.34
174.8	0	0.31559	-1.32
174.9	0	0.31559	-1.36
175	0	0	-1.34
175.1	0	0.31559	-1.32
175.2	0	-0.31559	-1.36
175.3	0	0	-1.3
175.4	0	0.31559	-1.3
175.5	0	-0.31559	-1.34
175.6	0	-0.31559	-1.32
175.7	0	-0.31559	-1.3
175.8	0	-0.31559	-1.34
175.9	0	0	-1.36
176	0	0	-1.36
176.1	0	0	-1.28
176.2	0	0.31559	-1.3
176.3	0	0	-1.36
176.4	0	0	-1.32
176.5	0	0	-1.3
176.6	0	0	-1.36
176.7	0	-0.31559	-1.38
176.8	0	-0.31559	-1.36
176.9	0	0	-1.32
177	0	-0.31559	-1.34
177.1	0	0	-1.32
177.2	0	-0.31559	-1.36
177.3	0	0	-1.36
177.4	0	0	-1.4
177.5	0	-0.31559	-1.34
177.6	0	-0.31559	-1.36
177.7	0	-0.31559	-1.36
177.8	0	0.31559	-1.36
177.9	0	0.31559	-1.36
178	0	0	-1.32
178.1	0	0	-1.32
178.2	0	0.31559	-1.36
178.3	0	0.31559	-1.32
178.4	0	0.31559	-1.42
178.5	0	0	-1.34
178.6	0	0	-1.38
178.7	0	0	-1.34
178.8	0	-0.31559	-1.36
178.9	0	0	-1.38
179	0	0	-1.34
179.1	0	-0.31559	-1.3
179.2	0	0	-1.38
179.3	0	-0.31559	-1.32
179.4	0	0	-1.36
179.5	0	-0.31559	-1.34
179.6	0	0	-1.32
179.7	0	0.31559	-1.34
179.8	0	0	-1.36
179.9	0	0.31559	-1.28
180	0	-0.31559	-1.34
180.1	0	0	-1.28
180.2	0	0.31559	-1.34
180.3	0	0.31559	-1.32
180.4	0	0	-1.3
180.5	0	0.31559	-1.3
180.6	0	-0.31559	-1.32
180.7	0	-0.31559	-1.34
180.8	0	0	-1.36
180.9	0	-0.31559	-1.36
181	0	0	-1.32
181.1	0	-0.31559	-1.36
181.2	0	0.31559	-1.34
181.3	0	0.31559	-1.32
181.4	0	0	-1.3
181.5	0	0.31559	-1.34
181.6	0	0	-1.36
181.7	0	0	-1.32
181.8	0	-0.31559	-1.32
181.9	0	-0.31559	-1.32
182	0	0	-1.32
182.1	0	0	-1.32
182.2	0	0	-1.32
182.3	0	0	-1.32
182.4	0	0	-1.36
182.5	0	0	-1.36
182.6	0	0	-1.36
182.7	0	0	-1.32
182.8	0	0	-1.32
182.9	0	0.31559	-1.34
183	0	-0.31559	-1.32
183.1	0	0	-1.34
183.2	0	0	-1.34
183.3	0	0	-1.36
183.4	0	0	-1.32
183.5	0	0	-1.36
183.6	0	0	-1.36
183.7	0	-0.31559	-1.32
183.8	0	0	-1.34
183.9	0	0	-1.34
184	0	0.31559	-1.36
184.1	0	0	-1.36
184.2	0	-0.31559	-1.32
184.3	0	0.31559	-1.36
184.4	0	-0.31559	-1.32
184.5	0	-0.31559	-1.3
184.6	0	0.31559	-1.32
184.7	0	0.31559	-1.4
184.8	0	-0.31559	-1.34
184.9	0	0	-1.38
185	0	0.31559	-1.32
185.1	0	-0.31559	-1.32
185.2	0	0	-1.34
185.3	0	0.31559	-1.32
185.4	0	0.31559	-1.34
185.5	0	0	-1.32
185.6	0	0.31559	-1.32
185.7	0	0	-1.32
185.8	0	0	-1.34
185.9	0	0	-1.36
186	0	-0.31559	-1.34
186.1	0	0.31559	-1.36
186.2	0	0	-1.36
186.3	0	0.31559	-1.3
186.4	0	0	-1.3
186.5	0	0	-1.32
186.6	0	0	-1.3
186.7	0	0	-1.3
186.8	0	0	-1.3
186.9	0	0.31559	-1.3
187	0	0	-1.3
187.1	0	0	-1.3
187.2	0	0	-1.36
187.3	0	0	-1.32
187.4	0	0.31559	-1.34
187.5	0	0	-1.32
187.6	0	0	-1.32
187.7	0	0.31559	-1.36
187.8	0	0.31559	-1.32
187.9	0	0	-1.32
188	0	-0.31559	-1.32
188.1	0	0	-1.36
188.2	0	0	-1.36
188.3	0	0.31559	-1.34
188.4	0	0	-1.34
188.5	0	0	-1.32
188.6	0	0	-1.3
188.7	0	0	-1.38
188.8	0	0	-1.38
188.9	0	0	-1.32
189	0	0	-1.32
189.1	0	0.31559	-1.34
189.2	0	0	-1.34
189.3	0	0	-1.34
189.4	0	0	-1.3
189.5	0	0	-1.32
189.6	0	0	-1.36
189.7	0	0	-1.3
189.8	0	0	-1.32
189.9	0	0.31559	-1.36
190	0	0	-1.32
190.1	0	0.31559	-1.34
190.2	0	-0.31559	-1.3
190.3	0	0	-1.32
190.4	0	0	-1.34
190.5	0	0	-1.4
190.6	0	0	-1.34
190.7	0	0	-1.34
190.8	0	0	-1.3
190.9	0	0	-1.36
191	0	0	-1.32
191.1	0	0	-1.3
191.2	0	0	-1.3
191.3	0	0	-1.36
191.4	0	0	-1.3
191.5	0	0	-1.36
191.6	0	0	-1.34
191.7	0	0	-1.26
191.8	0	0	-1.34
191.9	0	0.31559	-1.3
192	0	0	-1.36
192.1	0	0	-1.36
192.2	0	0.31559	-1.32
192.3	0	0	-1.36
192.4	0	0	-1.32
192.5	0	0	-1.32
192.6	0	0	-1.36
192.7	0	0.31559	-1.32
192.8	0	0	-1.26
192.9	0	0	-1.32
193	0	0	-1.28
193.1	0	0	-1.34
193.2	0	0	-1.3
193.3	0	0	-1.3
193.4	0	0	-1.28
193.5	0	0	-1.32
193.6	0	0	-1.32
193.7	0	0	-1.3
193.8	0	0	-1.32
193.9	0	0	-1.32
194	0	0	-1.28
194.1	0	0.31559	-1.3
194.2	0	0	-1.3
194.3	0	0	-1.34
194.4	0	0.31559	-1.34
194.5	0	0	-1.28
194.6	0	0	-1.34
194.7	0	0	-1.3
194.8	0	0	-1.3
194.9	0	0	-1.32
195	0	0	-1.32
195.1	0	0.31559	-1.36
195.2	0	0	-1.3
195.3	0	0	-1.36
195.4	0	0	-1.4
195.5	0	0	-1.34
195.6	0	0	-1.32
195.7	0	0	-1.36
195.8	0	0	-1.36
195.9	0	0	-1.32
196	0	0	-1.34
196.1	0	0	-1.34
196.2	0	0	-1.3
196.3	0	0	-1.34
196.4	0	0.31559	-1.34
196.5	0	0	-1.36
196.6	0	0	-1.3
196.7	0	0	-1.26
196.8	0	0	-1.36
196.9	0	0	-1.34
197	0	0	-1.36
197.1	0	0	-1.32
197.2	0	0	-1.28
197.3	0	0.31559	-1.36
197.4	0	0	-1.32
197.5	0	0	-1.32
197.6	0	0	-1.36
197.7	0	0	-1.34
197.8	0	0	-1.34
197.9	0	0	-1.26
198	0	0	-1.3
198.1	0	0	-1.3
198.2	0	0	-1.36
198.3	0	0	-1.32
198.4	0	0	-1.3
198.5	0	0	-1.3
198.6	0	0	-1.3
198.7	0	0	-1.3
198.8	0	0	-1.34
198.9	0	0	-1.32
199	0	0	-1.3
199.1	0	0	-1.34
199.2	0	0	-1.32
199.3	0	0	-1.34
199.4	0	0	-1.34
199.5	0	0	-1.3
199.6	0	0	-1.3
199.7	0	0	-1.32
199.8	250	0	-1.34
[truncated: 2,461 more rows]

## Sheet: cali 2, 250 mbar
t [s]	command	p [mbar]	u [µL/min]
0	0	0	-1.36
0.1	0	0	-1.36		run		flow unit
0.2	0	0	-1.36		1		t [s]	p [mbar]	σ [mbar]	u(5CB) [µL/min]	σ [µL/min]		ρ [g/mL]
0.3	0	0	-1.4				59.4	249.093	14.4869	10.6558	1.86483		1.008
0.4	0	0	-1.38
0.5	0	0	-1.32				balance
0.6	0	0	-1.4				mass [g]			u(5CB) [µL/min]
0.7	0	0	-1.4				0.0061			6.11271
0.8	0	0	-1.36
0.9	0	0	-1.42
1	0	0	-1.32
1.1	0	0	-1.4				flow unit
1.2	0	0	-1.38		2		t [s]	p [mbar]	σ [mbar]	u(5CB) [µL/min]	σ [µL/min]
1.3	0	0	-1.32				59.1	249.914	0.842738	10.3586	1.64696
1.4	0	0	-1.38
1.5	0	0	-1.38				balance
1.6	0	0	-1.34				mass [g]			u(5CB) [µL/min]
1.7	0	0	-1.36				0.0067			6.74805
1.8	0	0	-1.36
1.9	0	0	-1.38
2	0	0	-1.36
2.1	0	0	-1.36				flow unit
2.2	0	0	-1.36		3		t [s]	p [mbar]	σ [mbar]	u(5CB) [µL/min]	σ [µL/min]
2.3	0	-0.31559	-1.36				59.5	249.523	10.2487	10.6455	1.76713
2.4	0	0	-1.36
2.5	0	0	-1.38				balance
2.6	0	0	-1.42				mass [g]			u(5CB) [µL/min]
2.7	0	0	-1.32				0.0069			6.90276
2.8	0	0	-1.38
2.9	0	0	-1.36
3	0	0	-1.34
3.1	0	0	-1.38
3.2	0	0	-1.34
3.3	0	0	-1.36
3.4	0	0	-1.42
3.5	0	0	-1.36
3.6	0	0	-1.36
3.7	0	0	-1.38
3.8	0	0	-1.4
3.9	0	0	-1.32
4	0	0	-1.36
4.1	0	0	-1.36
4.2	0	0	-1.36
4.3	0	0	-1.34
4.4	0	0	-1.36
4.5	0	0	-1.4
4.6	0	0	-1.4
4.7	0	0	-1.36
4.8	0	0	-1.38
4.9	0	0	-1.38
5	0	0	-1.36
5.1	0	0	-1.38
5.2	0	0	-1.34
5.3	0	-0.31559	-1.38
5.4	0	0	-1.32
5.5	0	0	-1.32
5.6	0	0	-1.34
5.7	0	0	-1.36
5.8	0	0	-1.38
5.9	0	0	-1.36
6	0	0	-1.34
6.1	0	-0.31559	-1.38
6.2	0	0	-1.38
6.3	0	0	-1.32
6.4	0	0	-1.36
6.5	0	0	-1.36
6.6	0	0	-1.42
6.7	0	0	-1.32
6.8	0	0	-1.38
6.9	0	0	-1.36
7	0	0	-1.4
7.1	0	0	-1.34
7.2	0	-0.31559	-1.38
7.3	0	0	-1.38
7.4	0	0	-1.36
7.5	0	0	-1.42
7.6	0	0	-1.4
7.7	0	0	-1.36
7.8	0	0	-1.32
7.9	0	0	-1.38
8	0	0	-1.38
8.1	0	0	-1.36
8.2	0	0	-1.34
8.3	0	0	-1.42
8.4	0	0	-1.34
8.5	0	0	-1.4
8.6	0	0	-1.34
8.7	0	0	-1.34
8.8	0	0	-1.36
8.9	0	0	-1.34
9	0	0	-1.36
9.1	0	-0.31559	-1.36
9.2	0	0	-1.38
9.3	0	0	-1.42
9.4	0	0	-1.36
9.5	0	0	-1.36
9.6	0	0	-1.42
9.7	0	0	-1.38
9.8	0	0	-1.36
9.9	0	0	-1.36
10	0	0	-1.38
10.1	0	0	-1.32
10.2	0	0	-1.32
10.3	0	0	-1.36
10.4	0	0	-1.38
10.5	0	0	-1.34
10.6	0	0	-1.36
10.7	0	0	-1.34
10.8	0	-0.31559	-1.34
10.9	0	0	-1.36
11	0	0	-1.36
11.1	0	0	-1.36
11.2	0	0	-1.32
11.3	0	0	-1.36
11.4	0	0	-1.36
11.5	0	0	-1.36
11.6	0	0	-1.32
11.7	0	0	-1.42
11.8	0	0	-1.36
11.9	0	0	-1.32
12	0	0	-1.38
12.1	0	0	-1.36
12.2	0	-0.31559	-1.4
12.3	0	0	-1.34
12.4	0	0	-1.32
12.5	0	0	-1.36
12.6	0	0	-1.32
12.7	0	0	-1.4
12.8	0	0	-1.36
12.9	0	0	-1.38
13	0	0	-1.4
13.1	0	0	-1.32
13.2	0	0	-1.32
13.3	0	0	-1.38
13.4	0	0	-1.36
13.5	0	0	-1.32
13.6	0	0	-1.3
13.7	0	0	-1.36
13.8	0	0	-1.36
13.9	0	-0.31559	-1.36
14	0	0	-1.4
14.1	0	0	-1.34
14.2	0	0	-1.42
14.3	0	0	-1.36
14.4	0	0	-1.36
14.5	0	0	-1.36
14.6	0	0	-1.3
14.7	0	-0.31559	-1.38
14.8	0	0	-1.36
14.9	0	0	-1.36
15	0	0	-1.44
15.1	0	0	-1.36
15.2	0	0	-1.32
15.3	0	0	-1.34
15.4	0	0	-1.36
15.5	0	0	-1.36
15.6	0	0	-1.36
15.7	0	0	-1.36
15.8	0	0	-1.36
15.9	0	0	-1.36
16	0	0	-1.36
16.1	0	0	-1.36
16.2	0	0	-1.36
16.3	0	0	-1.34
16.4	0	0	-1.36
16.5	0	0	-1.34
16.6	0	0	-1.36
16.7	0	0	-1.36
16.8	0	0	-1.4
16.9	0	0	-1.34
17	0	0	-1.36
17.1	0	0	-1.36
17.2	0	0	-1.36
17.3	0	0	-1.38
17.4	0	0	-1.42
17.5	0	0	-1.36
17.6	0	-0.31559	-1.4
17.7	0	0	-1.4
17.8	0	0	-1.36
17.9	0	0	-1.4
18	250	0	-1.38
18.1	250	0	-1.36
18.2	250	239.533	9.1
18.3	250	250.579	21.6
18.4	250	252.157	21.34
18.5	250	252.157	21.1
18.6	250	252.157	21.06
18.7	250	251.841	20.34
18.8	250	251.526	20.22
18.9	250	251.21	19.76
19	250	251.526	19.52
19.1	250	251.21	19.22
19.2	250	251.21	18.78
19.3	250	250.894	18.78
19.4	250	250.579	17.9
19.5	250	250.579	17.78
19.6	250	250.579	17.24
19.7	250	250.579	17.24
19.8	250	250.579	16.86
19.9	250	250.579	16.48
20	250	250.579	16.38
20.1	250	249.948	15.92
20.2	250	249.948	15.82
20.3	250	249.948	15.38
20.4	250	249.948	15.28
20.5	250	250.579	15.14
20.6	250	250.579	14.84
20.7	250	249.948	14.66
20.8	250	249.948	14.6
20.9	250	249.948	14.38
21	250	249.948	14.28
21.1	250	250.579	13.98
21.2	250	250.579	13.92
21.3	250	249.948	13.74
21.4	250	249.948	13.74
21.5	250	249.948	13.54
21.6	250	249.948	13.44
21.7	250	249.948	13.32
21.8	250	249.948	13.22
21.9	250	249.948	13.08
22	250	249.948	12.98
22.1	250	249.948	12.9
22.2	250	249.948	12.86
22.3	250	249.948	12.64
22.4	250	249.948	12.56
22.5	250	249.948	12.56
22.6	250	249.948	12.46
22.7	250	249.948	12.38
22.8	250	249.948	12.44
22.9	250	249.632	12.24
23	250	249.632	12.2
23.1	250	249.948	12.16
23.2	250	249.632	12.12
23.3	250	249.948	12
23.4	250	249.632	11.96
23.5	250	249.948	12.02
23.6	250	249.948	11.92
23.7	250	249.632	11.92
23.8	250	249.948	11.8
23.9	250	249.632	11.74
24	250	249.632	11.72
24.1	250	249.948	11.66
24.2	250	249.948	11.68
24.3	250	249.632	11.58
24.4	250	249.632	11.52
24.5	250	249.948	11.6
24.6	250	249.948	11.54
24.7	250	249.632	11.42
24.8	250	249.632	11.42
24.9	250	249.948	11.34
25	250	249.948	11.36
25.1	250	249.948	11.3
25.2	250	249.948	11.26
25.3	250	249.632	11.2
25.4	250	249.632	11.24
25.5	250	249.948	11.2
25.6	250	249.948	11.2
25.7	250	249.632	11.12
25.8	250	249.948	11.12
25.9	250	249.948	11.12
26	250	249.948	11.1
26.1	250	249.632	11.02
26.2	250	249.948	11.08
26.3	250	249.948	11
26.4	250	249.948	10.98
26.5	250	249.948	11
26.6	250	249.948	10.98
26.7	250	249.948	11.06
26.8	250	249.948	10.88
26.9	250	249.948	10.96
27	250	249.948	10.98
27.1	250	249.632	10.96
27.2	250	249.632	10.88
27.3	250	249.948	10.94
27.4	250	249.948	10.82
27.5	250	249.948	10.9
27.6	250	249.948	10.94
27.7	250	249.948	10.7
27.8	250	249.948	10.82
27.9	250	249.948	10.78
28	250	249.948	10.8
28.1	250	249.948	10.76
28.2	250	249.948	10.84
28.3	250	249.632	10.72
28.4	250	249.948	10.66
28.5	250	249.948	10.72
28.6	250	249.948	10.72
28.7	250	249.948	10.72
28.8	250	249.632	10.68
28.9	250	249.632	10.72
29	250	249.948	10.68
29.1	250	249.948	10.66
29.2	250	249.948	10.58
29.3	250	249.948	10.66
29.4	250	249.632	10.6
29.5	250	249.948	10.6
29.6	250	249.948	10.64
29.7	250	249.948	10.62
29.8	250	249.948	10.7
29.9	250	249.948	10.6
30	250	249.948	10.66
30.1	250	249.948	10.6
30.2	250	249.948	10.66
30.3	250	249.948	10.66
30.4	250	249.948	10.56
30.5	250	249.948	10.58
30.6	250	249.948	10.5
30.7	250	249.948	10.54
30.8	250	249.948	10.52
30.9	250	249.948	10.56
31	250	249.948	10.54
31.1	250	249.948	10.44
31.2	250	249.948	10.48
31.3	250	249.948	10.52
31.4	250	249.948	10.44
31.5	250	249.948	10.42
31.6	250	249.948	10.46
31.7	250	249.948	10.42
31.8	250	249.948	10.46
31.9	250	249.948	10.38
32	250	249.632	10.42
32.1	250	249.948	10.38
32.2	250	249.948	10.44
32.3	250	249.948	10.34
32.4	250	249.948	10.36
32.5	250	249.948	10.34
32.6	250	249.632	10.36
32.7	250	249.948	10.36
32.8	250	249.948	10.34
32.9	250	249.948	10.34
33	250	249.948	10.28
33.1	250	249.948	10.34
33.2	250	249.948	10.34
33.3	250	249.948	10.32
33.4	250	249.948	10.32
33.5	250	249.948	10.28
33.6	250	249.948	10.26
33.7	250	249.948	10.28
33.8	250	249.948	10.32
33.9	250	249.632	10.28
34	250	249.632	10.32
34.1	250	249.632	10.3
34.2	250	249.632	10.3
34.3	250	249.632	10.4
34.4	250	249.632	10.28
34.5	250	249.948	10.32
34.6	250	249.948	10.32
34.7	250	249.948	10.3
34.8	250	249.948	10.22
34.9	250	249.948	10.26
35	250	249.948	10.28
35.1	250	249.948	10.26
35.2	250	249.948	10.28
35.3	250	249.948	10.22
35.4	250	249.948	10.2
35.5	250	249.948	10.3
35.6	250	249.948	10.26
35.7	250	249.948	10.28
35.8	250	249.948	10.28
35.9	250	249.948	10.22
36	250	249.632	10.26
36.1	250	249.632	10.22
36.2	250	249.948	10.3
36.3	250	249.948	10.32
36.4	250	249.948	10.18
36.5	250	249.948	10.24
36.6	250	249.948	10.28
36.7	250	249.948	10.22
36.8	250	249.948	10.28
36.9	250	249.948	10.2
37	250	249.948	10.18
37.1	250	249.948	10.2
37.2	250	249.948	10.28
37.3	250	249.948	10.24
37.4	250	249.948	10.2
37.5	250	249.948	10.3
37.6	250	249.948	10.22
37.7	250	249.948	10.32
37.8	250	249.948	10.2
37.9	250	249.948	10.26
38	250	249.948	10.24
38.1	250	249.948	10.24
38.2	250	249.948	10.22
38.3	250	249.948	10.22
38.4	250	249.948	10.24
38.5	250	249.948	10.24
38.6	250	249.948	10.22
38.7	250	249.948	10.2
38.8	250	249.948	10.22
38.9	250	249.948	10.2
39	250	249.948	10.2
39.1	250	249.948	10.22
39.2	250	249.948	10.18
39.3	250	249.632	10.26
39.4	250	249.948	10.26
39.5	250	249.948	10.16
39.6	250	249.948	10.16
39.7	250	249.632	10.18
39.8	250	249.948	10.24
39.9	250	249.632	10.16
40	250	249.948	10.18
40.1	250	249.948	10.18
40.2	250	249.948	10.16
40.3	250	249.632	10.22
40.4	250	249.948	10.2
40.5	250	249.948	10.16
40.6	250	249.948	10.18
40.7	250	249.948	10.2
40.8	250	249.948	10.16
40.9	250	249.948	10.18
41	250	249.948	10.2
41.1	250	249.948	10.16
41.2	250	249.948	10.18
41.3	250	249.948	10.18
41.4	250	249.948	10.2
41.5	250	249.948	10.2
41.6	250	249.948	10.16
41.7	250	249.948	10.16
41.8	250	249.948	10.16
41.9	250	249.948	10.16
42	250	249.948	10.18
42.1	250	249.948	10.16
42.2	250	249.948	10.18
42.3	250	249.948	10.18
42.4	250	249.948	10.16
42.5	250	249.948	10.14
42.6	250	249.948	10.2
42.7	250	249.632	10.18
42.8	250	249.948	10.12
42.9	250	249.948	10.22
43	250	249.948	10.1
43.1	250	249.948	10.1
43.2	250	249.948	10.08
43.3	250	249.948	10.12
43.4	250	249.948	10.14
43.5	250	249.948	10.1
43.6	250	249.948	10.12
43.7	250	249.948	10.04
43.8	250	249.948	10.08
43.9	250	249.948	10.08
44	250	249.948	10.08
44.1	250	249.632	10.08
44.2	250	249.948	10.14
44.3	250	249.948	10.08
44.4	250	249.948	10.14
44.5	250	249.948	10.06
44.6	250	249.948	10.06
44.7	250	249.948	10.1
44.8	250	249.948	10.12
44.9	250	249.948	10.08
45	250	249.948	9.96
45.1	250	249.948	10.08
45.2	250	249.948	10.16
45.3	250	249.948	10.1
45.4	250	249.948	10.06
45.5	250	249.948	10.06
45.6	250	249.948	10.02
45.7	250	249.948	10.12
45.8	250	249.632	10.04
45.9	250	249.948	10.08
46	250	249.948	10.1
46.1	250	249.948	10.1
46.2	250	249.948	10.06
46.3	250	249.948	10.06
46.4	250	249.632	10.12
46.5	250	249.948	10
46.6	250	249.948	10.08
46.7	250	249.948	10.1
46.8	250	249.948	10.1
46.9	250	249.948	10.02
47	250	249.948	10.1
47.1	250	249.948	10.02
47.2	250	249.948	10.06
47.3	250	249.948	10.08
47.4	250	249.948	10.06
47.5	250	249.948	10.04
47.6	250	249.948	10.1
47.7	250	249.948	9.98
47.8	250	249.948	10.06
47.9	250	249.948	10.08
48	250	249.948	10.08
48.1	250	249.948	10.04
48.2	250	249.948	10.14
48.3	250	249.948	10.04
48.4	250	249.632	10.06
48.5	250	249.948	10.06
48.6	250	249.948	10.02
48.7	250	249.948	10.04
48.8	250	249.948	10.04
48.9	250	249.948	10
49	250	249.948	10.06
49.1	250	249.948	10.08
49.2	250	249.948	10.08
49.3	250	249.948	10.06
49.4	250	249.948	9.98
49.5	250	249.948	10
49.6	250	249.948	10.08
49.7	250	249.948	10.02
49.8	250	249.948	10.08
49.9	250	249.632	10.02
50	250	249.948	10.14
50.1	250	249.948	10.02
50.2	250	249.948	10.02
50.3	250	249.948	10.04
50.4	250	249.948	10.04
50.5	250	249.948	10.02
50.6	250	249.948	10.02
50.7	250	249.948	10.04
50.8	250	249.632	10.04
50.9	250	249.948	10.08
51	250	249.948	10.12
51.1	250	249.948	10.1
51.2	250	249.948	10.06
51.3	250	249.948	10.04
51.4	250	249.632	10.04
51.5	250	249.948	10.04
51.6	250	249.948	10.12
51.7	250	249.948	10.04
51.8	250	249.632	10.04
51.9	250	249.948	10.1
52	250	249.948	10.02
52.1	250	249.948	10.08
52.2	250	249.948	10.08
52.3	250	249.948	10.08
52.4	250	249.948	10.06
52.5	250	249.948	10.08
52.6	250	249.948	10.1
52.7	250	249.948	10.06
52.8	250	249.948	10.06
52.9	250	249.632	10.06
53	250	249.948	10.1
53.1	250	249.948	10.06
53.2	250	249.948	10.1
53.3	250	249.948	10.04
53.4	250	249.948	10.08
53.5	250	249.948	10.08
53.6	250	249.948	10.1
53.7	250	249.948	10.2
53.8	250	249.948	10.1
53.9	250	249.632	10.06
54	250	249.632	10.06
54.1	250	249.948	10.12
54.2	250	249.948	10.06
54.3	250	249.632	10.04
54.4	250	249.948	10.16
54.5	250	249.948	10.12
54.6	250	249.948	10.06
54.7	250	249.948	10.08
54.8	250	249.948	10.08
54.9	250	249.948	10.08
55	250	249.948	10.04
55.1	250	249.948	10
55.2	250	249.948	10.08
55.3	250	249.948	10.1
55.4	250	249.948	10.06
55.5	250	249.948	10.04
55.6	250	249.948	10.04
55.7	250	249.948	10.04
55.8	250	249.948	10.1
55.9	250	249.948	10
56	250	249.948	10.06
56.1	250	249.948	10.16
56.2	250	249.948	10.12
56.3	250	249.948	10.06
56.4	250	249.948	10.04
56.5	250	249.948	10.12
56.6	250	249.948	10.1
56.7	250	249.948	10.12
56.8	250	249.948	10.16
56.9	250	249.948	10.04
57	250	249.948	10.14
57.1	250	249.948	10.12
57.2	250	249.948	10.06
57.3	250	249.948	10.06
57.4	250	249.948	10.08
57.5	250	249.948	10.1
57.6	250	249.948	10.12
57.7	250	249.948	10.08
57.8	250	249.948	10.1
57.9	250	249.632	10.1
58	250	249.948	10.08
58.1	250	249.948	10.1
58.2	250	249.948	10.08
58.3	250	249.948	10.06
58.4	250	249.948	10.1
58.5	250	249.948	10.08
58.6	250	249.948	10.12
58.7	250	249.948	10.06
58.8	250	249.948	10.06
58.9	250	249.948	10.08
59	250	249.948	10.06
59.1	250	249.632	10.12
59.2	250	249.632	10.06
59.3	250	249.948	10.12
59.4	250	249.948	10.08
59.5	250	249.948	10.14
59.6	250	249.948	10.08
59.7	250	249.948	10.06
59.8	250	249.948	10.18
59.9	250	249.632	10.06
60	250	249.948	10.16
60.1	250	249.948	10.1
60.2	250	249.948	10.06
60.3	250	249.632	10.06
60.4	250	249.948	10.06
60.5	250	249.948	10.08
60.6	250	249.948	10.08
60.7	250	249.948	10.1
60.8	250	249.948	10.14
60.9	250	249.948	10.18
61	250	249.948	10.08
61.1	250	249.948	10.1
61.2	250	249.948	10.08
61.3	250	249.948	10.08
61.4	250	249.948	10.06
61.5	250	249.948	10.1
61.6	250	249.948	10.1
61.7	250	249.948	10.14
61.8	250	249.948	10.1
61.9	250	249.632	10.12
62	250	249.948	10.08
62.1	250	249.948	10.08
62.2	250	249.948	10.06
62.3	250	249.948	10.1
62.4	250	249.948	10.12
62.5	250	249.948	10.18
62.6	250	249.948	10.2
62.7	250	249.948	10.12
62.8	250	249.948	10.16
62.9	250	249.948	10.06
63	250	249.948	10.1
63.1	250	249.948	10.1
63.2	250	249.948	10.1
63.3	250	249.948	10.04
63.4	250	249.948	9.98
63.5	250	249.948	10.1
63.6	250	249.316	10.12
63.7	250	249.948	10.08
63.8	250	249.632	10.1
63.9	250	249.948	10.12
64	250	249.632	10.08
64.1	250	249.948	10.06
64.2	250	249.948	10.04
64.3	250	249.948	10.1
64.4	250	249.948	10.06
64.5	250	249.948	10.1
64.6	250	249.632	10.08
64.7	250	249.948	10.08
64.8	250	249.948	10.06
64.9	250	249.948	10.12
65	250	249.948	10.04
65.1	250	249.948	10.02
65.2	250	249.948	10.06
65.3	250	249.948	10.1
65.4	250	249.632	10.06
65.5	250	249.632	10.1
65.6	250	249.948	10.1
65.7	250	249.948	10.04
65.8	250	249.948	10.06
65.9	250	249.948	10.06
66	250	249.632	10.12
66.1	250	249.948	10.12
66.2	250	249.948	10.14
66.3	250	249.948	10.08
66.4	250	249.948	10.16
66.5	250	249.948	10.1
66.6	250	249.948	10.08
66.7	250	249.948	10.12
66.8	250	249.948	10.06
66.9	250	249.948	10.08
67	250	249.948	10.18
67.1	250	249.948	10.18
67.2	250	249.948	10.06
67.3	250	249.632	10.08
67.4	250	249.948	10.1
67.5	250	249.948	10.1
67.6	250	249.948	10.14
67.7	250	249.948	10.1
67.8	250	249.948	10.12
67.9	250	249.948	10.14
68	250	249.948	10.1
68.1	250	249.948	10.06
68.2	250	249.948	10.04
68.3	250	249.948	10.12
68.4	250	249.632	10.1
68.5	250	249.948	10.04
68.6	250	249.948	10.1
68.7	250	249.948	10.12
68.8	250	249.948	10.1
68.9	250	249.948	10.1
69	250	249.948	10.04
69.1	250	249.948	10.08
69.2	250	249.948	10
69.3	250	249.948	10.06
69.4	250	249.948	10.06
69.5	250	249.948	10
69.6	250	249.632	10.08
69.7	250	249.948	10.1
69.8	250	249.948	10.08
69.9	250	249.948	10.08
70	250	249.948	10.02
70.1	250	249.632	10.08
70.2	250	249.948	10.04
70.3	250	249.948	10.1
70.4	250	249.948	10.06
70.5	250	249.948	10.08
70.6	250	249.948	10.02
70.7	250	249.948	10.1
70.8	250	249.948	10.06
70.9	250	249.948	10.02
71	250	249.948	10.06
71.1	250	249.632	10.04
71.2	250	249.948	10.1
71.3	250	249.948	10.12
71.4	250	249.948	10.04
71.5	250	249.948	10
71.6	250	249.948	10
71.7	250	249.948	10.18
71.8	250	249.948	10.08
71.9	250	249.632	10.06
72	250	249.948	10.06
72.1	250	249.948	10.04
72.2	250	249.948	10.08
72.3	250	249.948	10.12
72.4	250	249.948	10.04
72.5	250	249.948	10
72.6	250	249.948	10.1
72.7	250	249.632	10.04
72.8	250	249.948	10.12
72.9	250	249.948	10.02
73	250	249.948	10.12
73.1	250	249.948	10.1
73.2	250	249.948	10.1
73.3	250	249.948	10.08
73.4	250	249.948	10.12
73.5	250	249.948	10.08
73.6	250	249.948	10.1
73.7	250	249.948	10.08
73.8	250	249.948	10.06
73.9	250	249.948	10.12
74	250	249.948	10.06
74.1	250	249.948	10.04
74.2	250	249.948	10.08
74.3	250	249.948	10.04
74.4	250	249.948	10.04
74.5	250	249.948	10.1
74.6	250	249.948	10.08
74.7	250	249.948	10.06
74.8	250	249.948	10.1
74.9	250	249.948	10.06
75	250	249.948	10.1
75.1	250	249.948	10.02
75.2	250	249.948	10.06
75.3	250	249.948	10.06
75.4	250	249.948	9.98
75.5	250	249.948	10
75.6	250	249.948	10.04
75.7	250	249.948	10.06
75.8	250	249.948	10.08
75.9	250	249.948	10.02
76	250	249.948	9.98
76.1	250	249.948	10.02
76.2	250	249.948	10.06
76.3	250	249.948	10.06
76.4	250	249.632	10.1
76.5	250	249.948	10.04
76.6	250	249.948	10.08
76.7	250	249.948	10.02
76.8	250	249.948	10.08
76.9	250	249.948	10.06
77	250	249.948	10.12
77.1	250	249.948	10.02
77.2	250	249.948	10.18
77.3	250	249.948	10.14
77.4	250	249.948	10.14
77.5	0	249.948	10.12
77.6	0	227.225	10.06
77.7	0	189.985	10.08
77.8	0	160.32	6.52
77.9	0	160.32	4.64
78	0	135.388	2.86
78.1	0	113.297	-0.24
78.2	0	94.3615	-1.64
78.3	0	79.2132	-4.04
78.4	0	66.274	-4.98
78.5	0	54.9127	-5.8
78.6	0	45.445	-6.98
78.7	0	37.8709	-7.36
78.8	0	31.559	-7.92
78.9	0	25.5628	-8.1
79	0	21.7757	-8.3
79.1	0	17.3575	-8.34
79.2	0	13.886	-8.38
79.3	0	11.6768	-8.28
79.4	0	9.46771	-8.28
79.5	0	7.88976	-8.18
79.6	0	5.68063	-8.08
79.7	0	4.41827	-7.98
79.8	0	2.52472	-7.78
79.9	0	2.52472	-7.78
80	0	1.89354	-7.46
80.1	0	0.946771	-7.3
80.2	0	0.31559	-7.1
80.3	0	0	-7
80.4	0	-0.31559	-6.9
80.5	0	-0.631181	-6.6
80.6	0	-1.26236	-6.5
80.7	0	-1.26236	-6.3
80.8	0	-1.57795	-6.16
80.9	0	-1.57795	-5.98
81	0	-1.89354	-5.9
81.1	0	-1.89354	-5.86
81.2	0	-1.89354	-5.62
81.3	0	-1.89354	-5.54
81.4	0	-1.89354	-5.34
81.5	0	-1.89354	-5.24
81.6	0	-1.89354	-5.18
81.7	0	-1.89354	-5.04
81.8	0	-1.89354	-4.98
81.9	0	-1.89354	-4.82
82	0	-2.20913	-4.76
82.1	0	-2.20913	-4.7
82.2	0	-2.20913	-4.6
82.3	0	-2.20913	-4.52
82.4	0	-2.20913	-4.38
82.5	0	-2.20913	-4.32
82.6	0	-2.20913	-4.26
82.7	0	-2.20913	-4.18
82.8	0	-2.20913	-4.18
82.9	0	-2.20913	-4.08
83	0	-2.20913	-3.94
83.1	0	-2.20913	-3.92
83.2	0	-2.20913	-3.86
83.3	0	-2.20913	-3.84
83.4	0	-2.20913	-3.8
83.5	0	-2.20913	-3.7
83.6	0	-2.20913	-3.64
83.7	0	-2.20913	-3.64
83.8	0	-2.20913	-3.58
83.9	0	-2.20913	-3.52
84	0	-2.20913	-3.46
84.1	0	-2.20913	-3.38
84.2	0	-2.20913	-3.34
84.3	0	-2.20913	-3.3
84.4	0	-2.52472	-3.24
84.5	0	-2.52472	-3.22
84.6	0	-2.20913	-3.2
84.7	0	-2.20913	-3.16
84.8	0	-2.20913	-3.1
84.9	0	-2.20913	-3.12
85	0	-2.20913	-3.04
85.1	0	-2.20913	-3.04
85.2	0	-2.20913	-3.04
85.3	0	-2.20913	-2.98
85.4	0	-2.20913	-2.98
85.5	0	-2.20913	-2.92
85.6	0	-2.52472	-2.86
85.7	0	-2.20913	-2.92
85.8	0	-2.20913	-2.8
85.9	0	-2.20913	-2.84
86	0	-2.20913	-2.82
86.1	0	-2.20913	-2.78
86.2	0	-2.20913	-2.74
86.3	0	-2.20913	-2.68
86.4	0	-2.20913	-2.7
86.5	0	-2.20913	-2.68
86.6	0	-2.20913	-2.66
86.7	0	-2.20913	-2.62
86.8	0	-2.20913	-2.62
86.9	0	-2.20913	-2.56
87	0	-2.20913	-2.58
87.1	0	-2.20913	-2.56
87.2	0	-2.20913	-2.48
87.3	0	-2.20913	-2.5
87.4	0	-2.20913	-2.5
87.5	0	-2.20913	-2.44
87.6	0	-2.20913	-2.44
87.7	0	-2.20913	-2.42
87.8	0	-2.20913	-2.4
87.9	0	-2.20913	-2.4
88	0	-2.20913	-2.44
88.1	0	-2.20913	-2.36
88.2	0	-2.20913	-2.32
88.3	0	-2.20913	-2.34
88.4	0	-2.20913	-2.32
88.5	0	-2.20913	-2.28
88.6	0	-2.20913	-2.32
88.7	0	-2.20913	-2.32
88.8	0	-2.20913	-2.22
88.9	0	-2.20913	-2.26
89	0	-2.20913	-2.22
89.1	0	-2.20913	-2.26
89.2	0	-2.20913	-2.12
89.3	0	-2.20913	-2.16
89.4	0	-2.20913	-2.24
89.5	0	-2.20913	-2.18
89.6	0	-2.20913	-2.2
89.7	0	-2.20913	-2.1
89.8	0	-2.20913	-2.18
89.9	0	-2.20913	-2.12
90	0	-2.20913	-2.1
90.1	0	-2.20913	-2.1
90.2	0	-2.20913	-2.12
90.3	0	-2.20913	-2.06
90.4	0	-1.89354	-2.08
90.5	0	-1.89354	-2.02
90.6	0	-2.20913	-2.06
90.7	0	-2.20913	-2.04
90.8	0	-1.89354	-2.06
90.9	0	-1.89354	-2.06
91	0	-2.20913	-2.04
91.1	0	-2.20913	-2.02
91.2	0	-1.89354	-1.98
91.3	0	-1.89354	-1.96
91.4	0	-1.89354	-1.94
91.5	0	-1.89354	-1.9
91.6	0	-1.89354	-1.98
91.7	0	-1.89354	-1.98
91.8	0	-1.89354	-1.86
91.9	0	-1.89354	-1.92
92	0	-1.89354	-1.92
92.1	0	-1.89354	-1.92
92.2	0	-1.89354	-1.88
92.3	0	-1.89354	-1.86
92.4	0	-1.89354	-1.88
92.5	0	-1.89354	-1.88
92.6	0	-1.57795	-1.8
92.7	0	-1.57795	-1.82
92.8	0	-1.57795	-1.82
92.9	0	-1.89354	-1.86
93	0	-1.57795	-1.8
93.1	0	-1.57795	-1.76
93.2	0	-1.57795	-1.74
93.3	0	-1.57795	-1.82
93.4	0	-1.57795	-1.84
93.5	0	-1.57795	-1.76
93.6	0	-1.57795	-1.78
93.7	0	-1.57795	-1.78
93.8	0	-1.57795	-1.78
93.9	0	-1.57795	-1.76
94	0	-1.57795	-1.8
94.1	0	-1.26236	-1.76
94.2	0	-1.26236	-1.74
94.3	0	-1.26236	-1.66
94.4	0	-1.26236	-1.74
94.5	0	-1.26236	-1.72
94.6	0	-1.26236	-1.68
94.7	0	-1.26236	-1.68
94.8	0	-1.26236	-1.68
94.9	0	-0.631181	-1.64
95	0	-0.631181	-1.62
95.1	0	-0.631181	-1.66
95.2	0	-0.631181	-1.66
95.3	0	-0.631181	-1.64
95.4	0	-0.631181	-1.64
95.5	0	-0.631181	-1.64
95.6	0	-0.631181	-1.64
95.7	0	-0.631181	-1.68
95.8	0	-0.631181	-1.64
95.9	0	-0.31559	-1.64
96	0	-0.631181	-1.64
96.1	0	-0.631181	-1.58
96.2	0	-0.31559	-1.64
96.3	0	-0.31559	-1.64
96.4	0	-0.31559	-1.64
96.5	0	-0.31559	-1.64
96.6	0	-0.631181	-1.6
96.7	0	-0.631181	-1.66
96.8	0	-0.31559	-1.64
96.9	0	-0.31559	-1.6
97	0	-0.31559	-1.6
97.1	0	-0.31559	-1.58
97.2	0	-0.31559	-1.62
97.3	0	-0.31559	-1.62
97.4	0	-0.31559	-1.6
97.5	0	-0.31559	-1.64
97.6	0	-0.31559	-1.58
97.7	0	-0.31559	-1.6
97.8	0	-0.31559	-1.58
97.9	0	-0.31559	-1.64
98	0	-0.31559	-1.64
98.1	0	-0.31559	-1.62
98.2	0	-0.31559	-1.66
98.3	0	-0.31559	-1.6
98.4	0	-0.31559	-1.64
98.5	0	-0.31559	-1.6
98.6	0	-0.31559	-1.64
98.7	0	-0.31559	-1.64
98.8	0	-0.31559	-1.6
98.9	0	-0.31559	-1.64
99	0	-0.31559	-1.58
99.1	0	-0.31559	-1.62
99.2	0	0	-1.62
99.3	0	0	-1.6
99.4	0	-0.31559	-1.62
99.5	0	-0.31559	-1.58
99.6	0	0	-1.58
99.7	0	0	-1.6
99.8	0	-0.31559	-1.58
99.9	0	0	-1.58
100	0	-0.31559	-1.54
100.1	0	0	-1.58
100.2	0	-0.31559	-1.58
100.3	0	-0.31559	-1.56
100.4	0	0	-1.64
100.5	0	0	-1.58
100.6	0	-0.31559	-1.58
100.7	0	0	-1.58
100.8	0	0	-1.58
100.9	0	-0.31559	-1.58
101	0	0	-1.54
101.1	0	-0.31559	-1.56
101.2	0	-0.31559	-1.62
101.3	0	0	-1.58
101.4	0	0	-1.6
101.5	0	0	-1.58
101.6	0	0	-1.54
101.7	0	0	-1.54
101.8	0	-0.31559	-1.56
101.9	0	0	-1.6
102	0	-0.31559	-1.54
102.1	0	0	-1.52
102.2	0	-0.31559	-1.58
102.3	0	0	-1.56
102.4	0	0	-1.54
102.5	0	0	-1.62
102.6	0	0	-1.56
102.7	0	0	-1.58
102.8	0	0	-1.54
102.9	0	0	-1.54
103	0	0	-1.52
103.1	0	0	-1.6
103.2	0	0	-1.58
103.3	0	0	-1.58
103.4	0	0	-1.56
103.5	0	0	-1.52
103.6	0	0	-1.56
103.7	0	0	-1.54
103.8	0	0	-1.56
103.9	0	0	-1.54
104	0	0	-1.58
104.1	0	0	-1.56
104.2	0	0	-1.54
104.3	0	0	-1.58
104.4	0	0	-1.58
104.5	0	0	-1.52
104.6	0	0	-1.52
104.7	0	0	-1.52
104.8	0	0	-1.52
104.9	0	0	-1.54
105	0	0	-1.52
105.1	0	0	-1.6
105.2	0	0	-1.54
105.3	0	0	-1.56
105.4	0	0	-1.58
105.5	0	-0.31559	-1.54
105.6	0	0	-1.48
105.7	0	0	-1.54
105.8	0	0	-1.52
105.9	0	0	-1.52
106	0	0	-1.52
106.1	0	0	-1.54
106.2	0	0	-1.5
106.3	0	0	-1.56
106.4	0	0	-1.54
106.5	0	0	-1.56
106.6	0	0	-1.56
106.7	0	0	-1.52
106.8	0	0	-1.54
106.9	0	0	-1.54
107	0	0	-1.58
107.1	0	0	-1.54
107.2	0	0	-1.5
107.3	0	0	-1.5
107.4	0	0	-1.52
107.5	0	0	-1.52
107.6	0	0	-1.52
107.7	0	0	-1.54
107.8	0	0	-1.52
107.9	0	0	-1.54
108	0	0	-1.54
108.1	0	0	-1.52
108.2	0	0	-1.54
108.3	0	0	-1.52
108.4	0	0	-1.5
108.5	0	0	-1.52
108.6	0	0	-1.54
108.7	0	0	-1.54
108.8	0	0	-1.52
108.9	0	0	-1.56
109	0	0	-1.48
109.1	0	0	-1.5
109.2	0	0	-1.52
109.3	0	0	-1.52
109.4	0	0	-1.52
109.5	0	0	-1.48
109.6	0	0	-1.5
109.7	0	0	-1.5
109.8	0	0	-1.52
109.9	0	0	-1.52
110	0	0	-1.52
110.1	0	0	-1.52
110.2	0	0	-1.52
110.3	0	0	-1.56
110.4	0	0	-1.54
110.5	0	0	-1.56
110.6	0	-0.31559	-1.48
110.7	0	0	-1.48
110.8	0	0	-1.54
110.9	0	0	-1.5
111	0	0	-1.5
111.1	0	0	-1.5
111.2	0	0	-1.52
111.3	0	0	-1.52
111.4	0	0	-1.52
111.5	0	0	-1.48
111.6	0	0	-1.5
111.7	0	0	-1.54
111.8	0	0	-1.54
111.9	0	-0.31559	-1.56
112	0	0	-1.5
112.1	0	0	-1.52
112.2	0	0	-1.52
112.3	0	0	-1.48
112.4	0	0	-1.52
112.5	0	0	-1.56
112.6	0	0	-1.52
112.7	0	0	-1.5
112.8	0	0	-1.52
112.9	0	0	-1.52
113	0	0	-1.52
113.1	0	0	-1.54
113.2	0	0	-1.52
113.3	0	0	-1.52
113.4	0	0	-1.52
113.5	0	0	-1.48
113.6	0	0	-1.5
113.7	0	0	-1.52
113.8	0	0	-1.48
113.9	0	0	-1.54
114	0	0	-1.52
114.1	0	0	-1.48
114.2	0	0	-1.5
114.3	0	0	-1.48
114.4	0	0	-1.5
114.5	0	0	-1.48
114.6	0	0	-1.46
114.7	0	0	-1.52
114.8	0	0	-1.52
114.9	0	0	-1.52
115	0	0	-1.52
115.1	0	0	-1.52
115.2	0	0	-1.5
115.3	0	0	-1.54
115.4	0	0	-1.5
115.5	0	0	-1.48
115.6	0	0	-1.5
115.7	0	0	-1.5
115.8	0	0	-1.44
115.9	0	0	-1.46
116	0	0	-1.54
116.1	0	0	-1.48
116.2	0	0	-1.48
116.3	0	0	-1.52
116.4	0	0	-1.48
116.5	0	0	-1.5
116.6	0	0	-1.52
116.7	0	0	-1.46
116.8	0	0	-1.5
116.9	0	0	-1.44
117	0	0	-1.48
117.1	0	0	-1.46
117.2	0	0	-1.5
117.3	0	0	-1.5
117.4	0	0	-1.46
117.5	0	0	-1.5
117.6	0	0	-1.5
117.7	0	0	-1.48
117.8	0	0	-1.46
117.9	0	0	-1.48
118	0	0	-1.52
118.1	0	0	-1.46
118.2	0	0	-1.5
118.3	0	0	-1.48
118.4	0	0	-1.48
118.5	0	0	-1.5
118.6	0	0	-1.48
118.7	0	0	-1.48
118.8	0	0	-1.46
118.9	0	0	-1.5
119	0	0	-1.48
119.1	0	0	-1.46
119.2	0	0	-1.46
119.3	0	0	-1.48
119.4	0	0	-1.52
119.5	0	0	-1.5
119.6	0	0	-1.48
119.7	0	0	-1.5
119.8	0	0	-1.48
119.9	0	0	-1.48
120	0	0	-1.5
120.1	0	0	-1.52
120.2	0	0	-1.5
120.3	0	0	-1.48
120.4	0	0	-1.46
120.5	0	0	-1.48
120.6	0	0	-1.48
120.7	0	0	-1.46
120.8	0	0	-1.46
120.9	0	0	-1.48
121	0	0	-1.46
121.1	0	0	-1.48
121.2	0	0	-1.48
121.3	0	0	-1.5
121.4	0	0	-1.46
121.5	0	0	-1.48
121.6	0	0	-1.48
121.7	0	0	-1.42
121.8	0	0	-1.42
121.9	0	0	-1.5
122	0	0	-1.46
122.1	0	0	-1.46
122.2	0	0	-1.48
122.3	0	0	-1.52
122.4	0	0	-1.44
122.5	0	0	-1.42
122.6	0	0	-1.48
122.7	0	0	-1.48
122.8	0	0	-1.48
122.9	0	0	-1.48
123	0	0	-1.46
123.1	0	0	-1.44
123.2	0	0	-1.48
123.3	0	0	-1.48
123.4	0	0	-1.52
123.5	0	0	-1.5
123.6	0	0	-1.52
123.7	0	0	-1.52
123.8	0	0	-1.48
123.9	0	0	-1.44
124	0	0	-1.48
124.1	0	0	-1.44
124.2	0	0	-1.46
124.3	0	0	-1.5
124.4	0	0	-1.48
124.5	0	0	-1.48
124.6	0	0	-1.46
124.7	0	0	-1.48
124.8	0	0	-1.44
124.9	0	0	-1.48
125	0	0	-1.52
125.1	0	0	-1.44
125.2	0	0	-1.42
125.3	0	0	-1.48
125.4	0	0	-1.44
125.5	0	0	-1.52
125.6	0	0	-1.5
125.7	0	0	-1.48
125.8	0	0	-1.42
125.9	0	0	-1.44
126	0	0	-1.46
126.1	0	0	-1.52
126.2	0	0	-1.48
126.3	0	0	-1.48
126.4	0	0	-1.46
126.5	0	0	-1.42
126.6	0	0	-1.48
126.7	0	0	-1.48
126.8	0	0	-1.46
126.9	0	0	-1.5
127	0	0	-1.48
127.1	0	0	-1.46
127.2	0	0	-1.48
127.3	0	0	-1.5
127.4	0	0	-1.44
127.5	0	0	-1.48
127.6	0	0	-1.46
127.7	0	0	-1.48
127.8	0	0	-1.48
127.9	0	0	-1.48
128	0	0	-1.48
128.1	0	0	-1.48
128.2	0	0	-1.44
128.3	0	0	-1.48
128.4	0	0	-1.48
128.5	0	0	-1.5
128.6	0	0	-1.48
128.7	0	0	-1.48
128.8	0	-0.31559	-1.54
128.9	0	0	-1.44
129	0	0	-1.48
129.1	0	0	-1.48
129.2	0	0	-1.48
129.3	0	0	-1.46
129.4	0	0	-1.48
129.5	0	0	-1.48
129.6	0	0	-1.52
129.7	0	0	-1.46
129.8	0	0	-1.44
129.9	0	0	-1.48
130	0	0	-1.48
130.1	0	0	-1.48
130.2	0	0	-1.48
130.3	0	0	-1.5
130.4	0	0	-1.38
130.5	0	-0.31559	-1.48
130.6	0	0	-1.48
130.7	0	-0.31559	-1.46
130.8	0	0	-1.48
130.9	0	0	-1.46
131	0	0	-1.42
131.1	0	0	-1.48
131.2	0	0	-1.46
131.3	0	0	-1.48
131.4	0	0	-1.48
131.5	0	0	-1.48
131.6	0	0	-1.44
131.7	0	0	-1.48
131.8	0	0	-1.48
131.9	0	0	-1.44
132	0	0	-1.48
132.1	0	0	-1.46
132.2	0	0	-1.46
132.3	0	0	-1.44
132.4	0	0	-1.44
132.5	0	0	-1.46
132.6	0	0	-1.52
132.7	0	0	-1.48
132.8	0	0	-1.48
132.9	0	0	-1.48
133	0	0	-1.46
133.1	0	0	-1.48
133.2	0	0	-1.46
133.3	0	0	-1.44
133.4	0	0	-1.46
133.5	0	0	-1.42
133.6	0	0	-1.5
133.7	0	0	-1.44
133.8	0	0	-1.44
133.9	0	0	-1.42
134	0	0	-1.48
134.1	0	0	-1.46
134.2	0	0	-1.48
134.3	0	-0.31559	-1.46
134.4	0	0	-1.48
134.5	0	0	-1.48
134.6	0	0	-1.54
134.7	0	0	-1.48
134.8	0	0	-1.54
134.9	0	0	-1.54
135	0	0	-1.46
135.1	0	0	-1.48
135.2	0	-0.31559	-1.48
135.3	0	0	-1.48
135.4	0	0	-1.48
135.5	0	0	-1.48
135.6	0	0	-1.48
135.7	0	0	-1.46
135.8	0	0	-1.48
135.9	0	0	-1.42
136	0	-0.31559	-1.46
136.1	0	0	-1.52
136.2	0	0	-1.46
136.3	0	0	-1.44
136.4	0	0	-1.5
136.5	0	0	-1.46
136.6	0	0	-1.48
136.7	0	0	-1.48
136.8	0	0	-1.42
136.9	0	0	-1.42
137	0	0	-1.44
137.1	0	0	-1.48
137.2	0	0	-1.38
137.3	0	0	-1.46
137.4	0	-0.31559	-1.42
137.5	0	0	-1.46
137.6	0	0	-1.48
137.7	0	0	-1.48
137.8	0	0	-1.48
137.9	0	0	-1.46
138	0	0	-1.46
138.1	0	0	-1.4
138.2	0	0	-1.48
138.3	0	0	-1.44
138.4	0	0	-1.44
138.5	0	0	-1.44
138.6	0	0	-1.48
138.7	0	0	-1.46
138.8	0	0	-1.42
138.9	0	0	-1.46
139	0	0	-1.48
139.1	0	0	-1.48
139.2	0	0	-1.46
139.3	0	0	-1.42
139.4	0	0	-1.46
139.5	0	0	-1.5
139.6	0	0	-1.44
139.7	0	0	-1.42
139.8	0	0	-1.42
139.9	0	-0.31559	-1.44
140	0	0	-1.46
140.1	0	0	-1.48
140.2	0	0	-1.44
140.3	0	0	-1.48
140.4	0	0	-1.46
140.5	0	0	-1.48
140.6	0	0	-1.42
140.7	0	0	-1.48
140.8	0	0	-1.44
140.9	0	0	-1.48
141	0	0	-1.46
141.1	0	0	-1.46
141.2	0	0	-1.42
141.3	0	0	-1.48
141.4	0	0	-1.48
141.5	0	0	-1.46
141.6	0	0	-1.48
141.7	0	0	-1.44
141.8	0	0	-1.46
141.9	0	0	-1.5
142	0	0	-1.42
142.1	0	0	-1.44
142.2	0	-0.31559	-1.42
142.3	0	0	-1.48
142.4	0	0	-1.48
142.5	0	0	-1.48
142.6	0	0	-1.5
142.7	0	0	-1.46
142.8	0	0	-1.48
142.9	0	0	-1.46
143	0	0	-1.5
143.1	0	0	-1.42
143.2	0	0	-1.42
143.3	0	0	-1.5
143.4	0	0	-1.52
143.5	0	0	-1.42
143.6	0	0	-1.46
143.7	0	0	-1.48
143.8	0	0	-1.5
143.9	0	0	-1.46
144	0	0	-1.46
144.1	0	0	-1.52
144.2	0	0	-1.44
144.3	0	0	-1.5
144.4	0	0	-1.48
144.5	0	0	-1.48
144.6	0	0	-1.42
144.7	0	0	-1.48
144.8	0	0	-1.44
144.9	0	0	-1.48
145	0	0	-1.48
145.1	0	0	-1.42
145.2	0	0	-1.48
145.3	0	0	-1.48
145.4	0	-0.31559	-1.48
145.5	0	0	-1.44
145.6	0	0	-1.5
145.7	0	-0.31559	-1.5
145.8	0	0	-1.52
145.9	0	0	-1.48
146	0	0	-1.46
146.1	0	0	-1.48
146.2	0	0	-1.46
146.3	0	0	-1.48
146.4	0	0	-1.42
146.5	0	0	-1.48
146.6	0	-0.31559	-1.48
146.7	0	0	-1.48
146.8	0	0	-1.42
146.9	0	-0.31559	-1.48
147	0	0	-1.48
147.1	0	0	-1.46
147.2	0	0	-1.52
147.3	0	0	-1.5
147.4	0	0	-1.52
147.5	0	0	-1.5
147.6	0	0	-1.58
147.7	0	0	-1.48
147.8	0	0	-1.46
147.9	0	0	-1.52
148	0	0	-1.52
148.1	0	0	-1.48
148.2	0	0	-1.54
148.3	0	0	-1.52
148.4	0	0	-1.52
148.5	0	0	-1.54
148.6	0	0	-1.52
148.7	0	0	-1.52
148.8	0	0	-1.56
148.9	0	0	-1.48
149	0	0	-1.5
149.1	0	0	-1.48
149.2	0	-0.31559	-1.48
149.3	0	0	-1.42
149.4	0	0	-1.52
149.5	0	0	-1.48
149.6	0	0	-1.46
149.7	0	0	-1.5
149.8	0	0	-1.42
149.9	0	-0.31559	-1.48
150	0	0	-1.48
150.1	0	0	-1.42
150.2	0	0	-1.44
150.3	0	0	-1.5
150.4	0	0	-1.46
150.5	0	0	-1.48
150.6	0	0	-1.52
150.7	0	-0.31559	-1.42
150.8	0	0	-1.48
150.9	0	0	-1.42
151	0	0	-1.48
151.1	0	0	-1.46
151.2	0	0	-1.46
151.3	0	0	-1.44
151.4	0	0	-1.42
151.5	0	0	-1.44
151.6	0	0	-1.4
151.7	0	0	-1.48
151.8	0	0	-1.46
151.9	0	0	-1.44
152	0	0	-1.42
152.1	0	0	-1.46
152.2	0	0	-1.42
152.3	0	0	-1.46
152.4	0	0	-1.42
152.5	0	0	-1.44
152.6	0	-0.31559	-1.42
152.7	0	0	-1.42
152.8	0	0	-1.44
152.9	0	0	-1.46
153	0	0	-1.44
153.1	0	0	-1.44
153.2	0	0	-1.42
153.3	0	0	-1.42
153.4	0	0	-1.48
153.5	0	0	-1.42
153.6	0	0	-1.42
153.7	0	0	-1.42
153.8	0	0	-1.46
153.9	0	0	-1.42
154	0	-0.31559	-1.42
154.1	0	0	-1.42
154.2	0	0	-1.42
154.3	0	0	-1.42
154.4	0	0	-1.42
154.5	0	0	-1.42
154.6	0	0	-1.38
154.7	0	0	-1.46
154.8	0	0	-1.44
154.9	0	0	-1.42
155	0	0	-1.44
155.1	0	0	-1.46
155.2	0	0	-1.46
155.3	0	0	-1.4
155.4	0	0	-1.4
155.5	0	0	-1.4
155.6	0	0	-1.42
155.7	0	0	-1.48
155.8	0	0	-1.4
155.9	0	0	-1.46
156	0	0	-1.46
156.1	0	-0.31559	-1.42
156.2	0	0	-1.48
156.3	0	0	-1.44
156.4	250	230.697	-1.44
156.5	250	249.632	3.1
156.6	250	252.157	17.58
156.7	250	252.472	20.68
156.8	250	252.157	20.26
156.9	250	251.841	19.96
157	250	251.841	19.6
157.1	250	251.526	19.3
157.2	250	251.526	18.74
157.3	250	251.21	18.62
157.4	250	251.21	18.1
157.5	250	250.579	17.86
157.6	250	250.579	17.54
157.7	250	251.21	17.24
157.8	250	250.579	17.04
157.9	250	250.579	16.48
158	250	250.579	16.32
158.1	250	250.263	15.98
158.2	250	250.579	15.82
158.3	250	250.263	15.56
158.4	250	250.263	15.28
158.5	250	250.263	14.96
158.6	250	250.263	14.78
158.7	250	250.263	14.7
158.8	250	249.948	14.22
158.9	250	249.948	14.06
159	250	250.263	14.04
159.1	250	249.948	13.7
159.2	250	249.948	13.66
159.3	250	249.948	13.48
159.4	250	249.948	13.3
159.5	250	249.948	13.3
159.6	250	249.948	13.12
159.7	250	249.948	13.12
159.8	250	249.948	12.7
159.9	250	249.948	12.68
160	250	249.948	12.46
160.1	250	249.948	12.48
160.2	250	249.948	12.32
160.3	250	249.948	12.18
160.4	250	249.632	12.04
160.5	250	249.948	12.08
160.6	250	249.948	11.96
160.7	250	249.632	11.86
160.8	250	249.632	11.78
160.9	250	249.948	11.74
161	250	249.632	11.58
161.1	250	249.632	11.56
161.2	250	249.948	11.44
161.3	250	249.632	11.4
161.4	250	249.948	11.32
161.5	250	249.948	11.34
161.6	250	249.948	11.2
161.7	250	249.948	11.22
161.8	250	249.948	11.18
161.9	250	249.948	11.14
162	250	249.948	11.08
162.1	250	249.948	11.02
162.2	250	249.948	11.04
162.3	250	249.948	10.98
162.4	250	249.632	10.88
162.5	250	249.948	10.94
162.6	250	249.948	10.82
162.7	250	249.948	10.72
162.8	250	249.948	10.78
162.9	250	249.948	10.78
163	250	249.948	10.72
163.1	250	249.632	10.8
163.2	250	249.948	10.72
163.3	250	249.948	10.68
163.4	250	249.948	10.62
163.5	250	249.632	10.62
163.6	250	249.948	10.6
163.7	250	249.632	10.6
163.8	250	249.632	10.5
163.9	250	249.948	10.46
164	250	249.948	10.58
164.1	250	249.632	10.54
164.2	250	249.948	10.38
164.3	250	249.632	10.4
164.4	250	249.948	10.44
164.5	250	249.632	10.42
164.6	250	249.948	10.44
164.7	250	249.948	10.38
164.8	250	249.632	10.38
164.9	250	249.948	10.36
165	250	249.632	10.38
165.1	250	249.948	10.34
165.2	250	249.632	10.32
165.3	250	249.632	10.34
165.4	250	249.948	10.34
165.5	250	249.948	10.34
165.6	250	249.948	10.32
165.7	250	249.948	10.28
165.8	250	249.948	10.24
165.9	250	249.948	10.32
166	250	249.948	10.26
166.1	250	249.632	10.28
166.2	250	249.632	10.26
166.3	250	249.948	10.16
166.4	250	249.948	10.26
166.5	250	249.948	10.24
166.6	250	249.632	10.22
166.7	250	249.632	10.2
166.8	250	249.632	10.2
166.9	250	249.948	10.12
167	250	249.632	10.12
167.1	250	249.948	10.24
167.2	250	249.948	10.26
167.3	250	249.632	10.22
167.4	250	249.632	10.2
167.5	250	249.632	10.18
167.6	250	249.632	10.2
167.7	250	249.948	10.18
167.8	250	249.632	10.16
167.9	250	249.632	10.16
168	250	249.632	10.18
168.1	250	249.948	10.08
168.2	250	249.632	10.16
168.3	250	249.948	10.06
168.4	250	249.948	10.08
168.5	250	249.948	10.1
168.6	250	249.948	10.04
168.7	250	249.948	10.16
168.8	250	249.948	10.16
168.9	250	249.948	10.16
169	250	249.948	10.14
169.1	250	249.632	10.2
169.2	250	249.632	10.1
169.3	250	249.948	10.16
169.4	250	249.632	10.06
169.5	250	250.263	10.04
169.6	250	249.632	10.12
169.7	250	249.632	10.12
169.8	250	249.632	10.06
169.9	250	249.948	10.14
170	250	250.263	10.06
170.1	250	249.948	9.98
170.2	250	249.948	10.02
170.3	250	249.632	9.96
170.4	250	249.948	10.1
170.5	250	250.263	10.08
170.6	250	249.948	10.04
170.7	250	249.632	10.04
170.8	250	249.948	10.06
170.9	250	249.948	10.04
171	250	249.948	10.04
171.1	250	249.948	10.06
171.2	250	249.948	10.04
171.3	250	249.948	10.12
171.4	250	249.948	10.04
171.5	250	250.263	10.08
171.6	250	249.948	10.08
171.7	250	249.948	10.06
171.8	250	249.948	10.08
171.9	250	249.632	10.08
172	250	249.948	10.04
172.1	250	250.263	10.02
172.2	250	249.948	10.04
172.3	250	249.632	10.04
172.4	250	249.948	10.1
172.5	250	249.948	10.06
172.6	250	250.263	10.02
172.7	250	249.948	10.02
172.8	250	249.948	10.04
172.9	250	249.632	9.92
173	250	250.263	10.04
173.1	250	249.632	10.06
173.2	250	249.632	10.06
173.3	250	249.632	10.06
173.4	250	250.263	10.06
173.5	250	249.632	10.1
173.6	250	249.948	10.08
173.7	250	249.948	10.02
173.8	250	249.632	9.98
173.9	250	250.263	10.06
174	250	249.948	10.04
174.1	250	249.632	10.04
174.2	250	249.948	9.98
174.3	250	249.632	9.98
174.4	250	249.948	10
174.5	250	249.948	10
174.6	250	249.948	10
174.7	250	249.632	9.98
174.8	250	249.632	10
174.9	250	249.632	10.06
175	250	249.948	10.02
175.1	250	249.632	9.9
175.2	250	249.632	10
175.3	250	249.948	9.92
175.4	250	250.263	9.96
175.5	250	250.263	9.94
175.6	250	249.948	10.06
175.7	250	250.263	9.94
175.8	250	249.948	10.06
175.9	250	249.948	9.94
176	250	249.948	10
176.1	250	249.948	10.04
176.2	250	250.263	9.96
176.3	250	249.632	9.96
176.4	250	249.948	9.96
176.5	250	249.948	10
176.6	250	250.263	9.92
176.7	250	249.632	9.96
176.8	250	249.632	9.96
176.9	250	249.632	9.96
177	250	250.263	9.94
177.1	250	249.948	9.9
177.2	250	249.948	10
177.3	250	249.948	9.9
177.4	250	249.948	9.96
177.5	250	249.948	9.94
177.6	250	249.948	9.96
177.7	250	250.263	9.94
177.8	250	249.948	9.94
177.9	250	250.263	10
178	250	249.948	9.94
178.1	250	249.632	9.92
178.2	250	250.263	9.94
178.3	250	249.632	9.94
178.4	250	250.263	10
178.5	250	249.948	9.92
178.6	250	249.948	9.98
178.7	250	249.948	9.9
178.8	250	249.632	9.98
178.9	250	249.948	9.98
179	250	249.948	9.94
179.1	250	249.948	9.94
179.2	250	249.948	9.92
179.3	250	249.948	9.94
179.4	250	249.632	9.96
179.5	250	249.948	9.96
179.6	250	249.948	9.96
179.7	250	250.263	9.9
179.8	250	249.632	9.92
179.9	250	249.948	9.9
180	250	249.948	9.92
180.1	250	249.632	9.88
180.2	250	249.632	9.84
180.3	250	249.632	9.98
180.4	250	249.948	9.94
180.5	250	249.948	9.96
180.6	250	249.948	9.96
180.7	250	250.263	9.9
180.8	250	249.948	9.94
180.9	250	249.948	9.92
181	250	249.632	9.92
181.1	250	249.948	9.92
181.2	250	250.263	9.88
181.3	250	249.632	9.86
181.4	250	249.632	9.92
181.5	250	249.948	9.94
181.6	250	249.948	9.8
181.7	250	250.263	9.92
181.8	250	249.948	9.94
181.9	250	249.948	9.92
182	250	249.948	9.9
182.1	250	249.948	9.82
182.2	250	249.948	9.9
182.3	250	250.263	9.88
182.4	250	249.948	9.92
182.5	250	249.948	9.86
182.6	250	249.948	9.9
182.7	250	249.948	9.9
182.8	250	250.263	9.92
182.9	250	249.632	9.92
183	250	249.948	9.92
183.1	250	249.632	9.86
183.2	250	249.632	9.94
183.3	250	249.948	9.92
183.4	250	249.632	9.92
183.5	250	249.948	9.88
183.6	250	249.632	9.98
183.7	250	249.632	9.88
183.8	250	249.948	9.92
183.9	250	249.948	9.9
184	250	250.263	9.94
184.1	250	249.948	9.88
184.2	250	249.948	9.92
184.3	250	249.948	9.94
184.4	250	249.948	9.94
184.5	250	249.948	9.86
184.6	250	249.948	9.92
184.7	250	249.632	9.9
184.8	250	249.632	9.88
184.9	250	249.948	9.92
185	250	249.948	9.9
185.1	250	249.632	9.9
185.2	250	249.632	9.92
185.3	250	249.948	9.94
185.4	250	249.948	9.9
185.5	250	250.263	9.92
185.6	250	250.263	9.94
185.7	250	249.632	9.94
185.8	250	249.948	9.98
185.9	250	249.948	9.9
186	250	249.948	9.92
186.1	250	249.632	9.96
186.2	250	249.948	9.98
186.3	250	249.948	9.88
186.4	250	249.948	9.96
186.5	250	249.948	9.96
186.6	250	249.948	9.88
186.7	250	249.948	9.92
186.8	250	249.948	9.94
186.9	250	249.632	9.86
187	250	250.263	9.88
187.1	250	249.632	9.96
187.2	250	249.948	9.9
187.3	250	249.632	9.98
187.4	250	250.263	9.94
187.5	250	249.948	10
187.6	250	249.948	9.96
187.7	250	249.948	9.88
187.8	250	249.948	9.92
187.9	250	249.948	9.94
188	250	249.948	9.96
188.1	250	249.948	9.9
188.2	250	249.948	9.98
188.3	250	249.632	9.94
188.4	250	249.948	9.92
188.5	250	249.948	9.86
188.6	250	249.948	9.96
188.7	250	249.948	9.92
188.8	250	249.948	9.92
188.9	250	249.948	9.88
189	250	249.948	9.92
189.1	250	249.948	10.02
189.2	250	249.948	9.9
189.3	250	249.948	9.9
189.4	250	249.948	9.9
189.5	250	249.948	9.92
189.6	250	249.948	9.96
189.7	250	249.948	10
189.8	250	249.948	9.9
189.9	250	249.948	9.9
190	250	249.948	9.82
190.1	250	249.948	9.88
190.2	250	249.948	9.96
190.3	250	249.948	9.88
190.4	250	249.948	9.92
190.5	250	249.948	9.92
190.6	250	249.948	9.94
190.7	250	249.948	9.86
190.8	250	249.948	9.92
190.9	250	249.948	9.84
191	250	249.948	9.92
191.1	250	249.948	9.92
191.2	250	249.948	9.96
191.3	250	249.948	9.96
191.4	250	249.948	9.84
191.5	250	249.948	9.9
191.6	250	249.948	9.96
191.7	250	249.948	9.86
191.8	250	249.948	9.92
191.9	250	249.948	9.92
192	250	249.948	9.9
192.1	250	249.948	9.86
192.2	250	249.948	9.94
192.3	250	249.632	9.86
192.4	250	249.948	9.94
192.5	250	249.948	9.9
192.6	250	249.948	9.96
192.7	250	249.948	9.9
192.8	250	249.948	9.9
192.9	250	249.948	9.88
193	250	249.948	9.9
193.1	250	249.948	9.98
193.2	250	249.948	9.92
193.3	250	249.948	9.86
193.4	250	249.948	9.88
193.5	250	249.948	9.9
193.6	250	249.948	9.94
193.7	250	249.948	9.92
193.8	250	249.948	9.86
193.9	250	249.948	9.94
194	250	249.948	9.96
194.1	250	249.948	9.96
194.2	250	249.948	9.86
194.3	250	249.948	9.96
194.4	250	249.948	9.9
194.5	250	249.948	9.82
194.6	250	249.948	9.92
194.7	250	249.632	9.96
194.8	250	249.948	9.92
194.9	250	249.948	9.94
195	250	249.948	10
195.1	250	249.948	9.9
195.2	250	249.948	9.96
195.3	250	249.948	9.94
195.4	250	249.948	9.94
195.5	250	249.948	9.88
195.6	250	249.948	9.94
195.7	250	249.948	9.88
195.8	250	249.948	9.92
195.9	250	249.948	9.92
196	250	249.948	9.88
196.1	250	249.948	9.88
196.2	250	249.948	9.92
196.3	250	249.948	10
196.4	250	249.948	9.82
196.5	250	249.948	9.9
196.6	250	249.948	9.88
196.7	250	249.948	9.9
196.8	250	249.948	9.84
196.9	250	249.948	9.8
197	250	249.632	9.94
197.1	250	249.948	9.92
197.2	250	249.948	9.88
197.3	250	249.948	9.92
197.4	250	249.948	9.9
197.5	250	249.632	9.92
197.6	250	249.948	9.86
197.7	250	249.948	9.92
197.8	250	249.948	9.9
197.9	250	249.948	9.86
198	250	249.632	9.88
198.1	250	249.948	9.92
198.2	250	249.948	9.86
198.3	250	249.948	9.92
198.4	250	249.948	9.92
198.5	250	249.632	9.88
198.6	250	249.948	9.88
198.7	250	249.948	9.96
198.8	250	249.948	9.9
198.9	250	249.948	9.84
199	250	249.948	9.9
199.1	250	249.948	9.88
199.2	250	249.948	9.92
199.3	250	249.948	9.9
199.4	250	249.632	9.84
199.5	250	249.948	9.88
199.6	250	249.948	9.88
199.7	250	249.948	9.9
199.8	250	249.632	9.94
[truncated: 2,461 more rows]

## Sheet: cali 3, 250 mbar
t [s]	command	p [mbar]	u [µL/min]
0	0	0	-1.22
0.1	0	0	-1.22		run		flow unit
0.2	0	0	-1.22		1		t [s]	p [mbar]	σ [mbar]	u(5CB) [µL/min]	σ [µL/min]		ρ [g/mL]
0.3	0	0	-1.16				59.9	249.497	10.2188	13.2873	2.34241		1.008
0.4	0	0	-1.22
0.5	0	0	-1.2				balance
0.6	0	0	-1.22				mass [g]			u(5CB) [µL/min]
0.7	0	0	-1.22				0.01			9.9372
0.8	0	0	-1.26
0.9	0	0	-1.26
1	0	0	-1.22
1.1	0	0	-1.2				flow unit
1.2	0	-0.31559	-1.22		2		t [s]	p [mbar]	σ [mbar]	u(5CB) [µL/min]	σ [µL/min]
1.3	0	0	-1.18				59.6	249.859	2.05562	13.2228	2.20798
1.4	0	0	-1.16
1.5	0	0	-1.18				balance
1.6	0	0	-1.22				mass [g]			u(5CB) [µL/min]
1.7	0	0	-1.18				0.0105			10.4866
1.8	0	0	-1.18
1.9	0	0	-1.16
2	0	0	-1.18
2.1	0	0	-1.14				flow unit
2.2	0	0	-1.18		3		t [s]	p [mbar]	σ [mbar]	u(5CB) [µL/min]	σ [µL/min]
2.3	0	0	-1.16				59.4	249.684	2.36241	11.5689	1.44316
2.4	0	0	-1.18
2.5	0	0	-1.18				balance
2.6	0	0	-1.16				mass [g]			u(5CB) [µL/min]
2.7	0	0	-1.18				0.009			9.01876
2.8	0	0	-1.18
2.9	0	-0.31559	-1.18
3	0	0	-1.16
3.1	0	0	-1.2
3.2	0	0	-1.18
3.3	0	0	-1.2
3.4	0	0	-1.2
3.5	0	0	-1.16
3.6	0	0	-1.18
3.7	0	0	-1.16
3.8	0	0	-1.18
3.9	0	0	-1.16
4	0	0	-1.2
4.1	0	0	-1.16
4.2	0	0.31559	-1.2
4.3	0	0	-1.2
4.4	0	0	-1.2
4.5	0	0	-1.18
4.6	0	0	-1.14
4.7	0	0	-1.18
4.8	0	0	-1.16
4.9	0	0	-1.28
5	0	0	-1.2
5.1	0	0	-1.2
5.2	0	0.31559	-1.18
5.3	0	0	-1.22
5.4	0	0	-1.14
5.5	0	0	-1.12
5.6	0	0	-1.12
5.7	0	0	-1.14
5.8	0	0.31559	-1.18
5.9	0	-0.31559	-1.18
6	0	0	-1.2
6.1	0	0	-1.16
6.2	0	0	-1.16
6.3	0	0	-1.18
6.4	0	0	-1.22
6.5	0	0	-1.18
6.6	0	0	-1.18
6.7	0	0	-1.22
6.8	0	0	-1.18
6.9	0	0	-1.22
7	0	0	-1.14
7.1	0	0	-1.18
7.2	0	0	-1.2
7.3	0	0	-1.18
7.4	0	0	-1.18
7.5	0	0	-1.18
7.6	0	0	-1.18
7.7	0	0	-1.2
7.8	0	0	-1.18
7.9	0	0	-1.2
8	0	0	-1.18
8.1	0	0	-1.18
8.2	0	0	-1.22
8.3	0	0	-1.18
8.4	0	0	-1.2
8.5	0	0	-1.18
8.6	0	0	-1.16
8.7	0	0.31559	-1.14
8.8	0	0	-1.12
8.9	0	0	-1.12
9	250	0	-1.14
9.1	250	239.533	13.84
9.2	250	249.948	27.06
9.3	250	251.526	26.54
9.4	250	252.157	25.7
9.5	250	251.526	25.38
9.6	250	251.526	24.94
9.7	250	251.21	24.74
9.8	250	250.894	24.34
9.9	250	250.894	23.6
10	250	250.894	23.26
10.1	250	250.579	22.44
10.2	250	250.579	22.22
10.3	250	250.579	21.68
10.4	250	249.948	21.2
10.5	250	249.948	20.94
10.6	250	249.948	20.4
10.7	250	250.579	20.22
10.8	250	249.948	19.74
10.9	250	250.579	19.52
11	250	249.948	19.32
11.1	250	249.948	19.04
11.2	250	249.948	18.82
11.3	250	249.948	18.46
11.4	250	249.632	18.18
11.5	250	250.579	18.06
11.6	250	249.632	17.76
11.7	250	249.948	17.5
11.8	250	249.948	17.48
11.9	250	250.579	17.18
12	250	249.632	17.1
12.1	250	249.948	16.72
12.2	250	249.632	16.6
12.3	250	249.632	16.3
12.4	250	249.948	16.3
12.5	250	249.632	16.18
12.6	250	249.632	15.96
12.7	250	249.632	15.84
12.8	250	249.632	15.7
12.9	250	249.632	15.7
13	250	249.948	15.5
13.1	250	249.632	15.38
13.2	250	249.948	15.38
13.3	250	249.632	15.2
13.4	250	249.001	15.22
13.5	250	249.632	15.12
13.6	250	249.948	14.92
13.7	250	250.579	14.9
13.8	250	249.948	14.82
13.9	250	249.948	14.82
14	250	249.948	14.62
14.1	250	249.948	14.68
14.2	250	249.948	14.46
14.3	250	249.948	14.48
14.4	250	249.948	14.48
14.5	250	249.632	14.36
14.6	250	250.579	14.16
14.7	250	249.948	14.16
14.8	250	249.632	13.96
14.9	250	249.632	13.98
15	250	249.948	14.02
15.1	250	249.632	13.96
15.2	250	250.579	13.96
15.3	250	249.948	13.96
15.4	250	249.632	13.86
15.5	250	249.632	13.82
15.6	250	249.948	13.8
15.7	250	250.579	13.72
15.8	250	249.632	13.8
15.9	250	249.948	13.7
16	250	249.632	13.58
16.1	250	249.632	13.54
16.2	250	249.632	13.5
16.3	250	250.579	13.54
16.4	250	249.632	13.56
16.5	250	249.632	13.54
16.6	250	249.948	13.54
16.7	250	249.632	13.46
16.8	250	249.948	13.52
16.9	250	249.632	13.34
17	250	249.948	13.4
17.1	250	249.632	13.38
17.2	250	249.632	13.32
17.3	250	249.948	13.36
17.4	250	249.948	13.32
17.5	250	249.632	13.2
17.6	250	250.579	13.24
17.7	250	250.579	13.18
17.8	250	250.579	13.16
17.9	250	249.948	13.22
18	250	249.632	13.14
18.1	250	249.632	13.2
18.2	250	249.948	13.12
18.3	250	249.632	13.08
18.4	250	250.579	13.04
18.5	250	249.948	13.02
18.6	250	249.948	13.02
18.7	250	249.948	13.04
18.8	250	249.948	12.98
18.9	250	249.948	12.96
19	250	249.632	13.06
19.1	250	249.632	12.88
19.2	250	249.948	13.02
19.3	250	249.632	13
19.4	250	249.632	12.88
19.5	250	250.579	12.88
19.6	250	249.948	12.86
19.7	250	249.632	12.86
19.8	250	249.948	12.84
19.9	250	249.632	12.88
20	250	249.632	12.9
20.1	250	249.948	12.94
20.2	250	249.632	12.94
20.3	250	249.948	12.88
20.4	250	249.948	12.82
20.5	250	249.632	12.86
20.6	250	249.948	12.86
20.7	250	249.632	12.84
20.8	250	249.948	12.9
20.9	250	249.948	12.76
21	250	249.948	12.74
21.1	250	249.948	12.7
21.2	250	249.948	12.78
21.3	250	249.632	12.7
21.4	250	249.632	13.3
21.5	250	249.632	15.28
21.6	250	249.948	16.12
21.7	250	249.948	16.94
21.8	250	249.632	17.38
21.9	250	249.948	17.72
22	250	249.632	18.12
22.1	250	249.632	18.12
22.2	250	249.948	18.12
22.3	250	249.632	18.36
22.4	250	249.948	18.24
22.5	250	249.632	18.44
22.6	250	249.948	18.32
22.7	250	249.948	18.16
22.8	250	249.948	18.2
22.9	250	249.632	18
23	250	249.948	17.84
23.1	250	249.948	17.6
23.2	250	249.948	17.38
23.3	250	249.948	17.34
23.4	250	249.948	17
23.5	250	249.632	16.94
23.6	250	249.632	16.88
23.7	250	249.632	16.6
23.8	250	249.316	16.46
23.9	250	249.948	16.08
24	250	249.948	15.96
24.1	250	250.579	15.82
24.2	250	249.632	15.52
24.3	250	249.948	15.38
24.4	250	249.948	15.24
24.5	250	250.579	14.96
24.6	250	249.632	14.86
24.7	250	249.948	14.62
24.8	250	249.632	14.46
24.9	250	249.632	14.5
25	250	249.948	14.36
25.1	250	249.948	14.2
25.2	250	249.948	14.02
25.3	250	249.632	13.96
25.4	250	249.632	13.8
25.5	250	249.632	13.84
25.6	250	249.948	13.76
25.7	250	250.579	13.64
25.8	250	250.579	13.7
25.9	250	249.632	13.5
26	250	250.579	13.42
26.1	250	249.948	13.4
26.2	250	249.948	13.32
26.3	250	249.948	13.3
26.4	250	249.632	13.3
26.5	250	249.632	13.26
26.6	250	249.632	13.2
26.7	250	249.632	13.3
26.8	250	249.948	13.12
26.9	250	249.632	13.16
27	250	249.948	13.1
27.1	250	249.632	13
27.2	250	249.632	13.12
27.3	250	249.948	13.02
27.4	250	249.632	12.9
27.5	250	250.579	13.06
27.6	250	249.948	13.04
27.7	250	250.579	13.04
27.8	250	249.632	12.94
27.9	250	249.632	12.94
28	250	250.579	12.96
28.1	250	249.632	12.88
28.2	250	250.579	12.94
28.3	250	249.948	12.92
28.4	250	249.948	12.82
28.5	250	250.579	12.78
28.6	250	250.579	12.78
28.7	250	249.632	12.9
28.8	250	249.948	12.9
28.9	250	249.948	12.88
29	250	249.316	12.7
29.1	250	249.948	12.7
29.2	250	249.632	12.86
29.3	250	249.632	12.7
29.4	250	249.632	12.68
29.5	250	249.948	12.6
29.6	250	249.948	12.6
29.7	250	249.632	12.56
29.8	250	249.948	12.52
29.9	250	249.948	12.66
30	250	249.632	12.6
30.1	250	249.632	12.56
30.2	250	250.579	12.6
30.3	250	249.948	12.64
30.4	250	249.948	12.64
30.5	250	249.948	12.52
30.6	250	250.579	12.56
30.7	250	249.632	12.58
30.8	250	249.948	12.54
30.9	250	250.579	12.58
31	250	249.948	12.56
31.1	250	249.948	12.52
31.2	250	249.632	12.58
31.3	250	249.001	12.62
31.4	250	249.632	12.6
31.5	250	249.632	12.62
31.6	250	250.579	12.68
31.7	250	250.579	12.68
31.8	250	249.632	12.64
31.9	250	250.579	12.74
32	250	249.948	12.7
32.1	250	249.948	12.76
32.2	250	250.579	12.76
32.3	250	249.632	12.8
32.4	250	250.579	12.76
32.5	250	249.948	12.7
32.6	250	249.948	12.88
32.7	250	249.948	12.86
32.8	250	249.948	12.74
32.9	250	249.948	12.7
33	250	249.632	12.8
33.1	250	249.632	12.8
33.2	250	249.948	12.82
33.3	250	249.632	12.76
33.4	250	249.632	12.84
33.5	250	250.579	12.86
33.6	250	250.579	12.72
33.7	250	249.948	12.8
33.8	250	249.632	12.82
33.9	250	249.632	12.74
34	250	249.632	12.72
34.1	250	249.632	12.7
34.2	250	249.632	12.86
34.3	250	250.579	12.82
34.4	250	250.579	12.7
34.5	250	250.579	12.82
34.6	250	249.632	12.92
34.7	250	249.632	12.72
34.8	250	249.632	12.7
34.9	250	249.948	12.8
35	250	250.579	12.92
35.1	250	249.316	12.84
35.2	250	249.632	12.82
35.3	250	249.632	12.78
35.4	250	249.948	12.9
35.5	250	249.632	12.82
35.6	250	249.632	12.78
35.7	250	249.948	12.84
35.8	250	249.632	12.82
35.9	250	249.948	12.88
36	250	249.948	12.88
36.1	250	250.579	12.86
36.2	250	250.579	12.88
36.3	250	249.948	12.82
36.4	250	249.316	12.84
36.5	250	249.316	12.9
36.6	250	250.579	12.82
36.7	250	249.632	12.78
36.8	250	249.632	12.8
36.9	250	249.001	12.88
37	250	250.579	12.82
37.1	250	249.948	12.96
37.2	250	249.948	12.88
37.3	250	249.632	12.86
37.4	250	249.632	12.82
37.5	250	249.316	12.8
37.6	250	250.579	12.84
37.7	250	249.948	12.96
37.8	250	249.948	12.88
37.9	250	249.948	12.68
38	250	249.632	12.86
38.1	250	249.948	12.84
38.2	250	249.632	12.76
38.3	250	249.632	12.84
38.4	250	249.632	12.78
38.5	250	249.948	12.76
38.6	250	249.632	12.78
38.7	250	249.632	12.78
38.8	250	249.948	12.84
38.9	250	250.579	12.88
39	250	249.632	12.76
39.1	250	249.948	12.82
39.2	250	249.632	12.88
39.3	250	249.948	12.9
39.4	250	250.579	12.94
39.5	250	249.948	12.94
39.6	250	249.948	12.84
39.7	250	249.632	12.84
39.8	250	249.632	12.82
39.9	250	249.632	12.78
40	250	250.579	12.76
40.1	250	250.579	12.78
40.2	250	249.632	12.62
40.3	250	249.948	12.72
40.4	250	249.948	12.62
40.5	250	249.632	12.64
40.6	250	250.579	12.64
40.7	250	250.579	12.66
40.8	250	249.632	12.7
40.9	250	249.632	12.56
41	250	249.632	12.52
41.1	250	249.948	12.7
41.2	250	249.948	12.44
41.3	250	249.948	12.5
41.4	250	249.948	12.5
41.5	250	249.316	12.5
41.6	250	249.948	12.42
41.7	250	249.632	12.44
41.8	250	249.632	12.5
41.9	250	250.579	12.26
42	250	249.316	12.38
42.1	250	249.632	12.32
42.2	250	249.632	12.3
42.3	250	250.579	12.46
42.4	250	250.579	12.44
42.5	250	249.948	12.32
42.6	250	249.948	12.46
42.7	250	249.632	12.46
42.8	250	249.948	12.34
42.9	250	249.632	12.3
43	250	249.948	12.3
43.1	250	249.948	12.28
43.2	250	249.948	12.32
43.3	250	249.001	12.36
43.4	250	249.948	12.26
43.5	250	249.948	12.24
43.6	250	249.632	12.24
43.7	250	249.316	12.3
43.8	250	249.948	12.22
43.9	250	249.632	12.16
44	250	250.579	12.2
44.1	250	249.632	12.22
44.2	250	249.948	12.22
44.3	250	250.579	12.22
44.4	250	249.632	12.22
44.5	250	249.948	12.3
44.6	250	250.579	12.18
44.7	250	249.632	12.22
44.8	250	249.632	12.24
44.9	250	249.948	12.18
45	250	249.948	12.12
45.1	250	249.632	12.24
45.2	250	249.948	12.32
45.3	250	250.579	12.16
45.4	250	249.632	12.18
45.5	250	249.948	12.18
45.6	250	249.948	12.16
45.7	250	249.632	12.22
45.8	250	249.632	12.14
45.9	250	249.948	12.16
46	250	249.632	12.16
46.1	250	249.948	12.14
46.2	250	249.948	12.16
46.3	250	249.948	12.16
46.4	250	250.579	12.08
46.5	250	249.632	12.04
46.6	250	249.948	12.12
46.7	250	249.948	12.1
46.8	250	249.632	12.04
46.9	250	249.948	12.08
47	250	249.948	12.1
47.1	250	249.948	12.04
47.2	250	249.948	12.14
47.3	250	249.632	12.22
47.4	250	249.948	12.16
47.5	250	249.948	12.08
47.6	250	249.632	12.02
47.7	250	249.948	12.1
47.8	250	249.632	12.18
47.9	250	249.948	12.04
48	250	249.632	12.1
48.1	250	249.632	12.1
48.2	250	249.948	11.96
48.3	250	250.579	12.12
48.4	250	249.948	12.18
48.5	250	249.948	12
48.6	250	249.948	12.08
48.7	250	249.948	12.04
48.8	250	249.948	12.08
48.9	250	249.632	12.04
49	250	249.948	12.1
49.1	250	249.948	12.08
49.2	250	249.632	12.04
49.3	250	249.948	12.02
49.4	250	249.632	12.08
49.5	250	249.632	12.1
49.6	250	250.579	12.04
49.7	250	249.632	12.02
49.8	250	250.579	12.04
49.9	250	249.948	12.02
50	250	249.632	12.08
50.1	250	250.579	12.08
50.2	250	249.632	12.1
50.3	250	249.948	12.1
50.4	250	249.948	12.04
50.5	250	250.579	11.96
50.6	250	250.579	12.08
50.7	250	249.632	12.04
50.8	250	250.579	12.02
50.9	250	249.316	12.12
51	250	249.316	12.08
51.1	250	249.632	12.08
51.2	250	249.632	12.04
51.3	250	249.632	12
51.4	250	249.632	12.12
51.5	250	249.632	12.08
51.6	250	249.948	12.08
51.7	250	249.948	12.04
51.8	250	249.948	12.08
51.9	250	249.948	12.04
52	250	249.948	12.1
52.1	250	249.948	12.04
52.2	250	249.948	12.02
52.3	250	249.948	12.04
52.4	250	249.948	12.16
52.5	250	249.948	12.06
52.6	250	249.948	12.04
52.7	250	249.632	11.96
52.8	250	249.632	12.02
52.9	250	250.579	12.02
53	250	250.579	11.96
53.1	250	249.948	12.06
53.2	250	249.948	12.04
53.3	250	250.579	12.02
53.4	250	249.632	12.1
53.5	250	249.948	12.08
53.6	250	249.632	12.08
53.7	250	249.948	12.02
53.8	250	249.001	11.96
53.9	250	249.948	12.08
54	250	250.579	12.1
54.1	250	249.632	12.04
54.2	250	249.948	11.98
54.3	250	249.632	12.02
54.4	250	249.948	12.1
54.5	250	249.632	12.04
54.6	250	249.632	12.1
54.7	250	250.579	11.98
54.8	250	249.948	12.02
54.9	250	249.632	12.04
55	250	249.632	12.1
55.1	250	249.632	11.98
55.2	250	249.632	12.08
55.3	250	249.948	12.1
55.4	250	249.632	12.04
55.5	250	249.948	11.98
55.6	250	249.948	12.04
55.7	250	250.579	12.04
55.8	250	249.948	12.04
55.9	250	249.948	12.02
56	250	250.579	11.9
56.1	250	249.632	12
56.2	250	249.948	12.08
56.3	250	249.001	12
56.4	250	249.948	12.04
56.5	250	249.948	11.98
56.6	250	249.632	12.04
56.7	250	249.948	12.04
56.8	250	249.948	12.04
56.9	250	249.948	12.08
57	250	249.948	12.02
57.1	250	249.632	12.06
57.2	250	250.579	12.1
57.3	250	249.948	12.16
57.4	250	250.579	12.1
57.5	250	249.001	12.1
57.6	250	249.632	12.1
57.7	250	249.632	12.04
57.8	250	249.948	12.04
57.9	250	249.948	12.1
58	250	249.948	12.14
58.1	250	249.001	12.06
58.2	250	250.579	12.12
58.3	250	249.948	12.1
58.4	250	250.579	12.1
58.5	250	250.579	12.16
58.6	250	249.948	12.22
58.7	250	249.948	12.18
58.8	250	249.632	12.18
58.9	250	249.632	12.1
59	250	249.948	12.16
59.1	250	249.948	12.1
59.2	250	249.632	12.02
59.3	250	249.632	12.12
59.4	250	249.948	12.04
59.5	250	249.632	12.12
59.6	250	249.632	12.1
59.7	250	249.948	12.1
59.8	250	249.632	12.12
59.9	250	249.948	12.16
60	250	249.948	12.08
60.1	250	249.948	12.12
60.2	250	249.948	12.14
60.3	250	250.579	12.18
60.4	250	249.948	12.2
60.5	250	249.632	12.1
60.6	250	249.632	12.12
60.7	250	250.579	12.24
60.8	250	249.948	12.24
60.9	250	249.948	12.18
61	250	249.948	12.12
61.1	250	249.948	12.12
61.2	250	249.632	12.1
61.3	250	249.948	12.16
61.4	250	249.948	12.1
61.5	250	250.579	12.18
61.6	250	249.948	12.1
61.7	250	249.948	12.1
61.8	250	249.632	12.16
61.9	250	249.632	12.12
62	250	249.948	12.18
62.1	250	249.001	12.1
62.2	250	249.948	12.16
62.3	250	249.632	12.1
62.4	250	250.579	12.16
62.5	250	249.948	12.16
62.6	250	249.948	12.2
62.7	250	250.579	12.12
62.8	250	249.948	12.1
62.9	250	249.632	12.08
63	250	250.579	12.12
63.1	250	249.632	12.22
63.2	250	249.948	12.16
63.3	250	249.948	12.12
63.4	250	250.579	12.1
63.5	250	250.579	12.1
63.6	250	249.948	12.18
63.7	250	249.948	12.26
63.8	250	249.632	12.16
63.9	250	249.948	12.08
64	250	249.948	12.1
64.1	250	249.948	12.3
64.2	250	249.948	12.18
64.3	250	249.948	12.16
64.4	250	249.316	12.1
64.5	250	250.579	12.16
64.6	250	249.632	12.18
64.7	250	249.948	12.18
64.8	250	249.948	12.24
64.9	250	249.632	12.18
65	250	249.316	12.24
65.1	250	249.948	12.26
65.2	250	249.948	12.12
65.3	250	249.948	12.24
65.4	250	249.948	12.18
65.5	250	249.632	12.18
65.6	250	249.632	12.16
65.7	250	249.948	12.16
65.8	250	249.948	12.18
65.9	250	250.579	12.18
66	250	249.632	12.18
66.1	250	249.948	12.12
66.2	250	250.579	12.18
66.3	250	250.579	12.24
66.4	250	249.948	12.1
66.5	250	249.948	12.16
66.6	250	249.948	12.14
66.7	250	249.948	12.16
66.8	250	249.948	12.24
66.9	250	250.579	12.16
67	250	249.632	12.18
67.1	250	249.948	12.2
67.2	250	250.579	12.18
67.3	250	249.948	12.18
67.4	250	249.948	12.16
67.5	250	249.632	12.22
67.6	250	249.948	12.18
67.7	250	250.579	12.16
67.8	250	249.948	12.18
67.9	250	249.948	12.24
68	250	249.948	12.1
68.1	250	249.948	12.12
68.2	250	249.316	12.1
68.3	250	249.948	12.2
68.4	250	249.948	12.22
68.5	250	249.632	12.16
68.6	250	249.948	12.18
68.7	250	250.579	12.16
68.8	250	249.948	12.16
68.9	250	249.948	12.16
69	0	249.948	12.22
Time	4.MFCS-EZ Ch4	4.MFCS-EZ Ch4	1.FRP Flow Unit 1
0	0	0	-1.12
0.1	0	0	-1.14
0.2	0	0	-1.06
0.3	0	0	-1.12
0.4	0	0	-1.12
0.5	0	0	-1.08
0.6	0	0	-1.12
0.7	0	0	-1.12
0.8	0	0	-1.14
0.9	0	0	-1.12
1	0	0	-1.12
1.1	0	0	-1.16
1.2	0	0	-1.12
1.3	0	0	-1.06
1.4	0	0	-1.12
1.5	0	0	-1.14
1.6	0	0	-1.1
1.7	0	0	-1.12
1.8	0	0	-1.16
1.9	0	0	-1.18
2	0	-0.31559	-1.14
2.1	0	0	-1.12
2.2	0	-0.31559	-1.14
2.3	0	0	-1.14
2.4	0	0	-1.1
2.5	0	0	-1.12
2.6	0	0	-1.1
2.7	0	0	-1.06
2.8	0	0	-1.12
2.9	0	0	-1.1
3	0	0	-1.1
3.1	0	0.31559	-1.08
3.2	0	0	-1.08
3.3	0	0	-1.12
3.4	0	0	-1.06
3.5	0	0	-1.12
3.6	0	0	-1.1
3.7	0	0	-1.12
3.8	0	0	-1.12
3.9	0	0	-1.14
4	0	0	-1.1
4.1	0	0	-1.14
4.2	0	0	-1.12
4.3	0	0	-1.12
4.4	0	0	-1.1
4.5	0	0	-1.14
4.6	0	0	-1.12
4.7	0	0	-1.12
4.8	0	0	-1.16
4.9	0	0	-1.08
5	0	0	-1.1
5.1	0	0	-1.06
5.2	0	0	-1.1
5.3	0	0	-1.12
5.4	0	0	-1.12
5.5	0	0	-1.1
5.6	0	0	-1.1
5.7	0	0	-1.12
5.8	0	0	-1.1
5.9	0	0	-1.08
6	0	0	-1.12
6.1	0	0	-1.12
6.2	0	0	-1.12
6.3	0	0.31559	-1.12
6.4	0	0	-1.12
6.5	0	0	-1.14
6.6	0	0	-1.12
6.7	0	0	-1.06
6.8	0	0	-1.12
6.9	0	0	-1.12
7	0	0	-1.14
7.1	0	0	-1.14
7.2	0	0	-1.14
7.3	0	0	-1.14
7.4	0	0	-1.1
7.5	0	0	-1.12
7.6	0	-0.31559	-1.12
7.7	0	0	-1.18
7.8	0	0	-1.2
7.9	0	0	-1.28
8	0	0	-1.32
8.1	0	0	-1.3
8.2	0	0	-1.24
8.3	0	0	-1.26
8.4	0	0	-1.16
8.5	0	0	-1.22
8.6	0	0	-1.18
8.7	0	0	-1.2
8.8	0	0	-1.18
8.9	0	0	-1.2
9	0	0	-1.18
9.1	0	0	-1.16
9.2	0	0	-1.16
9.3	0	-0.31559	-1.18
9.4	0	0	-1.12
9.5	0	0	-1.18
9.6	0	0	-1.18
9.7	0	0	-1.22
9.8	0	0	-1.14
9.9	0	0	-1.18
10	0	0	-1.16
10.1	0	0	-1.12
10.2	0	0	-1.18
10.3	0	0	-1.2
10.4	0	0	-1.16
10.5	0	0	-1.12
10.6	0	0	-1.16
10.7	0	0	-1.22
10.8	0	0	-1.18
10.9	0	0	-1.2
11	0	0	-1.22
11.1	0	0	-1.18
11.2	0	0	-1.16
11.3	0	0	-1.16
11.4	0	0	-1.14
11.5	0	0	-1.18
11.6	0	0	-1.14
11.7	0	0	-1.18
11.8	0	0	-1.18
11.9	0	0	-1.18
12	0	0	-1.12
12.1	0	0	-1.22
12.2	0	0	-1.14
12.3	0	0	-1.18
12.4	0	0	-1.2
12.5	0	0	-1.14
12.6	0	0	-1.18
12.7	0	0	-1.18
12.8	0	0	-1.14
12.9	0	0	-1.1
13	0	0	-1.12
13.1	0	0	-1.16
13.2	0	0.31559	-1.16
13.3	0	0	-1.18
13.4	0	0	-1.12
13.5	0	0.31559	-1.12
13.6	0	0	-1.12
13.7	0	0	-1.12
13.8	0	0	-1.1
13.9	0	0	-1.14
14	0	0	-1.16
14.1	0	0	-1.12
14.2	0	0	-1.12
14.3	0	0	-1.18
14.4	0	0	-1.12
14.5	0	0	-1.18
14.6	0	0	-1.1
14.7	0	0	-1.14
14.8	0	0	-1.12
14.9	0	0	-1.14
15	0	-0.31559	-1.12
15.1	0	0	-1.08
15.2	0	0	-1.1
15.3	0	0	-1.14
15.4	0	-0.31559	-1.16
15.5	0	0	-1.16
15.6	0	0	-1.14
15.7	0	0	-1.22
15.8	0	0	-1.16
15.9	0	0	-1.22
16	0	0	-1.16
16.1	0	0	-1.16
16.2	0	0	-1.18
16.3	0	0	-1.12
16.4	0	-0.31559	-1.16
16.5	0	0	-1.14
16.6	0	0	-1.18
16.7	0	0	-1.22
16.8	0	0	-1.12
16.9	0	0	-1.18
17	0	0	-1.16
17.1	0	-0.31559	-1.2
17.2	0	0	-1.16
17.3	0	0	-1.18
17.4	0	0	-1.18
17.5	0	0	-1.16
17.6	0	0	-1.2
17.7	0	0	-1.18
17.8	0	0	-1.16
17.9	0	0	-1.18
18	0	0	-1.12
18.1	0	0	-1.14
18.2	0	0	-1.18
18.3	0	0	-1.18
18.4	0	0	-1.14
18.5	0	0	-1.18
18.6	0	0	-1.16
18.7	0	0	-1.16
18.8	0	0	-1.18
18.9	0	0	-1.16
19	0	0	-1.22
19.1	0	0	-1.12
19.2	0	0	-1.18
19.3	0	0	-1.12
19.4	0	0	-1.16
19.5	0	0	-1.12
19.6	0	0	-1.18
19.7	0	0	-1.14
19.8	0	0	-1.12
19.9	0	0	-1.12
20	0	0	-1.16
20.1	0	0	-1.14
20.2	0	0	-1.14
20.3	0	0	-1.16
20.4	0	0	-1.14
20.5	0	0.31559	-1.14
20.6	0	0	-1.12
20.7	0	0	-1.18
20.8	0	0	-1.1
20.9	0	0	-1.14
21	0	0	-1.14
21.1	0	0	-1.18
21.2	0	0	-1.16
21.3	0	0	-1.18
21.4	0	0	-1.08
21.5	0	0	-1.12
21.6	0	0	-1.12
21.7	0	0	-1.16
21.8	0	-0.31559	-1.14
21.9	0	0	-1.12
22	0	0	-1.1
22.1	0	0	-1.16
22.2	0	0	-1.12
22.3	0	0	-1.12
22.4	0	0	-1.14
22.5	0	0	-1.12
22.6	0	0	-1.14
22.7	0	0	-1.12
22.8	0	0	-1.16
22.9	0	0	-1.12
23	0	0	-1.12
23.1	250	200.4	-1.1
23.2	250	247.423	1.98
23.3	250	251.21	27.42
23.4	250	251.841	26.36
23.5	250	251.841	26.84
23.6	250	251.526	26.52
23.7	250	251.526	26.08
23.8	250	251.21	24.7
23.9	250	251.21	24.12
24	250	250.894	22.94
24.1	250	250.894	22.72
24.2	250	250.579	22.12
24.3	250	250.894	21.56
24.4	250	250.579	21.08
24.5	250	250.579	20.64
24.6	250	249.948	20.24
24.7	250	250.579	19.98
24.8	250	249.948	19.64
24.9	250	249.948	19.4
25	250	249.948	18.94
25.1	250	250.579	18.82
25.2	250	249.948	18.34
25.3	250	249.948	18.1
25.4	250	250.579	18.1
25.5	250	249.948	17.66
25.6	250	250.579	17.46
25.7	250	249.948	17.3
25.8	250	249.948	17.08
25.9	250	249.948	16.94
26	250	249.948	16.72
26.1	250	249.948	16.6
26.2	250	249.948	16.52
26.3	250	249.632	16.34
26.4	250	249.948	16.3
26.5	250	249.948	16.1
26.6	250	249.948	16.06
26.7	250	249.948	15.92
26.8	250	249.948	15.86
26.9	250	249.948	15.74
27	250	249.948	15.7
27.1	250	249.948	15.7
27.2	250	249.948	15.52
27.3	250	249.948	15.48
27.4	250	249.948	15.46
27.5	250	249.948	15.48
27.6	250	249.948	15.4
27.7	250	249.948	15.28
27.8	250	249.948	15.14
27.9	250	249.316	15.06
28	250	249.632	15.1
28.1	250	249.948	15.04
28.2	250	249.948	15.04
28.3	250	249.632	14.9
28.4	250	249.948	14.94
28.5	250	249.948	14.78
28.6	250	249.948	14.8
28.7	250	249.316	14.68
28.8	250	249.948	14.78
28.9	250	249.316	14.62
29	250	250.579	14.56
29.1	250	249.948	14.48
29.2	250	249.316	14.46
29.3	250	249.316	14.46
29.4	250	249.632	14.38
29.5	250	249.948	14.34
29.6	250	249.948	14.16
29.7	250	249.948	14.18
29.8	250	249.948	14.18
29.9	250	249.948	14.24
30	250	249.948	14.18
30.1	250	249.948	14.06
30.2	250	249.948	14.08
30.3	250	249.948	14.06
30.4	250	249.316	13.9
30.5	250	249.948	13.92
30.6	250	249.948	13.86
30.7	250	249.632	13.82
30.8	250	249.948	13.7
30.9	250	249.948	13.76
31	250	250.579	13.82
31.1	250	249.948	13.86
31.2	250	249.632	13.8
31.3	250	250.579	13.7
31.4	250	249.948	13.7
31.5	250	249.316	13.7
31.6	250	249.948	13.62
31.7	250	249.632	13.68
31.8	250	249.948	13.68
31.9	250	249.948	13.68
32	250	249.316	13.64
32.1	250	249.948	13.7
32.2	250	249.948	13.5
32.3	250	249.316	13.48
32.4	250	249.948	13.64
32.5	250	249.632	13.66
32.6	250	249.316	13.48
32.7	250	249.948	13.5
32.8	250	249.948	13.54
32.9	250	249.948	13.58
33	250	249.948	13.54
33.1	250	249.948	13.56
33.2	250	249.948	13.56
33.3	250	249.948	13.48
33.4	250	249.948	13.44
33.5	250	249.632	13.6
33.6	250	250.579	13.44
33.7	250	249.948	13.42
33.8	250	249.948	13.5
33.9	250	249.948	13.48
34	250	249.948	13.54
34.1	250	249.948	13.48
34.2	250	249.948	13.44
34.3	250	249.948	13.48
34.4	250	249.948	13.42
34.5	250	249.948	13.56
34.6	250	249.948	13.54
34.7	250	249.948	13.48
34.8	250	249.948	13.44
34.9	250	249.948	13.5
35	250	249.948	13.44
35.1	250	249.948	13.48
35.2	250	249.948	13.56
35.3	250	249.948	13.44
35.4	250	249.948	13.48
35.5	250	249.948	13.42
35.6	250	249.632	13.54
35.7	250	249.948	13.54
35.8	250	249.948	13.38
35.9	250	249.948	13.54
36	250	249.948	13.42
36.1	250	249.948	13.42
36.2	250	249.316	13.48
36.3	250	249.316	13.56
36.4	250	249.948	13.42
36.5	250	250.579	13.6
36.6	250	249.948	13.56
36.7	250	249.948	13.48
36.8	250	249.948	13.48
36.9	250	249.948	13.58
37	250	249.632	13.42
37.1	250	249.948	13.54
37.2	250	249.948	13.5
37.3	250	249.948	13.64
37.4	250	249.948	13.6
37.5	250	249.948	13.6
37.6	250	249.948	13.6
37.7	250	249.948	13.66
37.8	250	249.948	13.6
37.9	250	249.948	13.6
38	250	249.316	13.66
38.1	250	249.948	13.6
38.2	250	249.948	13.62
38.3	250	249.948	13.62
38.4	250	249.948	13.64
38.5	250	249.948	13.6
38.6	250	249.948	13.66
38.7	250	249.948	13.66
38.8	250	249.948	13.7
38.9	250	249.948	13.76
39	250	249.316	13.6
39.1	250	249.948	13.74
39.2	250	249.948	13.7
39.3	250	249.948	13.76
39.4	250	249.948	13.76
39.5	250	249.948	13.7
39.6	250	249.316	13.7
39.7	250	249.316	13.74
39.8	250	249.948	13.7
39.9	250	250.579	13.58
40	250	249.948	13.76
40.1	250	249.316	13.76
40.2	250	249.632	13.8
40.3	250	249.948	13.7
40.4	250	249.948	13.8
40.5	250	249.948	13.7
40.6	250	249.948	13.76
40.7	250	249.948	13.72
40.8	250	249.948	13.76
40.9	250	249.948	13.86
41	250	249.948	13.76
41.1	250	249.948	13.92
41.2	250	249.948	13.82
41.3	250	249.948	13.82
41.4	250	249.948	13.9
41.5	250	250.579	13.92
41.6	250	249.948	13.94
41.7	250	249.948	13.82
41.8	250	250.579	13.84
41.9	250	249.948	13.72
42	250	249.948	13.9
42.1	250	249.948	13.76
42.2	250	249.948	13.8
42.3	250	249.632	13.82
42.4	250	249.632	13.86
42.5	250	249.948	13.7
42.6	250	250.579	13.7
42.7	250	249.316	13.72
42.8	250	250.579	13.74
42.9	250	249.948	13.68
43	250	249.948	13.58
43.1	250	249.948	13.58
43.2	250	249.948	13.64
43.3	250	250.579	13.66
43.4	250	249.948	13.6
43.5	250	249.948	13.64
43.6	250	250.579	13.66
43.7	250	249.948	13.54
43.8	250	249.316	13.46
43.9	250	249.948	13.44
44	250	249.948	13.42
44.1	250	249.948	13.48
44.2	250	250.579	13.44
44.3	250	249.948	13.44
44.4	250	249.948	13.46
44.5	250	249.948	13.34
44.6	250	249.632	13.42
44.7	250	249.948	13.34
44.8	250	249.948	13.38
44.9	250	249.948	13.24
45	250	249.948	13.22
45.1	250	249.948	13.26
45.2	250	249.632	13.28
45.3	250	249.948	13.14
45.4	250	250.579	13.26
45.5	250	249.948	13.28
45.6	250	249.948	13.14
45.7	250	249.948	13.14
45.8	250	249.948	13.12
45.9	250	249.948	13.12
46	250	249.948	13.1
46.1	250	249.948	13
46.2	250	249.948	13.02
46.3	250	249.948	13.04
46.4	250	249.316	12.96
46.5	250	249.948	13
46.6	250	249.948	13.02
46.7	250	249.948	13.02
46.8	250	249.316	12.94
46.9	250	249.948	13.06
47	250	249.948	12.9
47.1	250	249.948	12.94
47.2	250	249.948	12.94
47.3	250	249.948	12.8
47.4	250	249.948	12.82
47.5	250	249.948	12.9
47.6	250	249.948	12.84
47.7	250	249.948	12.84
47.8	250	249.948	12.86
47.9	250	249.948	12.8
48	250	249.948	12.88
48.1	250	250.579	12.84
48.2	250	249.948	12.84
48.3	250	249.948	12.86
48.4	250	249.948	12.88
48.5	250	249.948	13
48.6	250	249.948	12.82
48.7	250	249.948	12.84
48.8	250	249.948	12.86
48.9	250	249.948	12.84
49	250	249.948	12.86
49.1	250	249.632	12.74
49.2	250	249.316	12.98
49.3	250	249.948	12.84
49.4	250	249.948	12.72
49.5	250	249.632	12.94
49.6	250	249.948	12.9
49.7	250	249.632	12.84
49.8	250	249.948	12.92
49.9	250	249.316	12.84
50	250	249.948	12.84
50.1	250	249.948	12.74
50.2	250	249.948	12.82
50.3	250	249.948	12.84
50.4	250	249.948	12.82
50.5	250	249.948	12.86
50.6	250	250.579	12.9
50.7	250	249.948	12.84
50.8	250	249.948	12.94
50.9	250	249.948	13.06
51	250	249.948	12.96
51.1	250	249.948	12.96
51.2	250	249.948	12.94
51.3	250	249.948	12.84
51.4	250	249.316	12.84
51.5	250	249.948	12.94
51.6	250	249.948	12.86
51.7	250	249.948	13.04
51.8	250	249.632	12.96
51.9	250	249.948	12.94
52	250	249.948	13.04
52.1	250	249.948	12.98
52.2	250	249.948	12.94
52.3	250	249.948	12.94
52.4	250	249.948	12.9
52.5	250	249.948	12.84
52.6	250	249.316	12.98
52.7	250	249.948	12.92
52.8	250	249.948	12.98
52.9	250	249.948	13.04
53	250	249.948	12.92
53.1	250	249.948	12.86
53.2	250	249.948	12.92
53.3	250	249.948	12.86
53.4	250	249.948	12.94
53.5	250	249.316	12.94
53.6	250	249.948	12.92
53.7	250	249.632	13
53.8	250	249.948	12.76
53.9	250	249.316	12.96
54	250	250.579	12.76
54.1	250	249.948	13
54.2	250	249.948	12.9
54.3	250	249.632	12.86
54.4	250	249.632	12.82
54.5	250	249.632	12.86
54.6	250	249.316	12.94
54.7	250	249.948	12.88
54.8	250	249.948	12.8
54.9	250	249.316	12.9
55	250	249.948	12.86
55.1	250	249.948	12.76
55.2	250	249.948	12.78
55.3	250	249.948	12.7
55.4	250	249.948	12.76
55.5	250	249.316	12.82
55.6	250	249.948	12.7
55.7	250	250.579	12.72
55.8	250	249.948	12.7
55.9	250	249.948	12.68
56	250	249.948	12.72
56.1	250	249.948	12.72
56.2	250	249.948	12.66
56.3	250	249.948	12.66
56.4	250	249.948	12.6
56.5	250	249.948	12.66
56.6	250	249.948	12.72
56.7	250	249.948	12.8
56.8	250	249.948	12.64
56.9	250	249.948	12.64
57	250	249.948	12.7
57.1	250	249.316	12.72
57.2	250	249.632	12.5
57.3	250	249.948	12.66
57.4	250	250.579	12.74
57.5	250	249.948	12.66
57.6	250	249.948	12.7
57.7	250	249.948	12.52
57.8	250	249.632	12.7
57.9	250	249.316	12.58
58	250	249.948	12.56
58.1	250	249.948	12.46
58.2	250	249.948	12.62
58.3	250	249.316	12.6
58.4	250	249.948	12.56
58.5	250	249.316	12.5
58.6	250	249.948	12.5
58.7	250	249.948	12.44
58.8	250	249.948	12.56
58.9	250	249.948	12.54
59	250	249.316	12.52
59.1	250	249.316	12.54
59.2	250	249.316	12.5
59.3	250	249.948	12.48
59.4	250	249.948	12.58
59.5	250	249.948	12.52
59.6	250	249.948	12.6
59.7	250	249.948	12.54
59.8	250	250.579	12.54
59.9	250	249.948	12.48
60	250	249.948	12.48
60.1	250	250.579	12.46
60.2	250	249.948	12.5
60.3	250	249.948	12.44
60.4	250	249.948	12.5
60.5	250	249.948	12.5
60.6	250	249.948	12.38
60.7	250	249.948	12.5
60.8	250	249.948	12.46
60.9	250	250.579	12.52
61	250	249.948	12.38
61.1	250	249.948	12.46
61.2	250	249.948	12.34
61.3	250	249.948	12.52
61.4	250	250.579	12.44
61.5	250	250.579	12.44
61.6	250	249.948	12.48
61.7	250	249.948	12.38
61.8	250	249.948	12.38
61.9	250	249.948	12.32
62	250	249.316	12.4
62.1	250	249.948	12.44
62.2	250	250.579	12.4
62.3	250	249.948	12.4
62.4	250	249.948	12.48
62.5	250	249.948	12.46
62.6	250	249.948	12.44
62.7	250	249.948	12.44
62.8	250	249.948	12.32
62.9	250	249.632	12.44
63	250	249.948	12.34
63.1	250	249.948	12.4
63.2	250	249.948	12.4
63.3	250	249.948	12.36
63.4	250	249.316	12.38
63.5	250	249.948	12.32
63.6	250	249.948	12.44
63.7	250	249.948	12.34
63.8	250	249.948	12.36
63.9	250	249.632	12.46
64	250	250.579	12.38
64.1	250	249.948	12.4
64.2	250	250.579	12.44
64.3	250	249.948	12.32
64.4	250	249.948	12.38
64.5	250	249.948	12.3
64.6	250	249.948	12.32
64.7	250	249.948	12.38
64.8	250	249.948	12.3
64.9	250	249.948	12.28
65	250	250.579	12.38
65.1	250	249.948	12.32
65.2	250	249.948	12.32
65.3	250	249.948	12.26
65.4	250	249.316	12.26
65.5	250	249.316	12.2
65.6	250	249.948	12.38
65.7	250	249.948	12.24
65.8	250	249.948	12.32
65.9	250	250.579	12.2
66	250	249.948	12.26
66.1	250	249.948	12.3
66.2	250	249.948	12.34
66.3	250	249.948	12.24
66.4	250	249.948	12.3
66.5	250	249.632	12.3
66.6	250	250.579	12.24
66.7	250	249.948	12.18
66.8	250	249.948	12.12
66.9	250	249.948	12.16
67	250	249.948	12.18
67.1	250	249.948	12.18
67.2	250	249.948	12.18
67.3	250	249.948	12.24
67.4	250	249.948	12.16
67.5	250	249.948	12.18
67.6	250	249.948	12.16
67.7	250	249.948	12.18
67.8	250	249.948	12.18
67.9	250	249.948	12.26
68	250	249.948	12.18
68.1	250	249.948	12.3
68.2	250	249.948	12.18
68.3	250	249.948	12.24
68.4	250	249.948	12.34
68.5	250	249.948	12.18
68.6	250	249.948	12.1
68.7	250	249.948	12.2
68.8	250	249.948	12.26
68.9	250	249.948	12.16
69	250	249.948	12.24
69.1	250	249.948	12.2
69.2	250	249.948	12.1
69.3	250	249.948	12.16
69.4	250	249.948	12.04
69.5	250	249.948	12.16
69.6	250	249.948	12.2
69.7	250	249.948	12.12
69.8	250	250.579	12.22
69.9	250	249.948	12.02
70	250	249.948	12.02
70.1	250	249.948	12.12
70.2	250	249.948	12.06
70.3	250	249.948	12.04
70.4	250	249.948	12.1
70.5	250	249.632	11.96
70.6	250	249.632	12.02
70.7	250	249.948	12.02
70.8	250	249.948	12.06
70.9	250	249.948	12.02
71	250	249.316	12.04
71.1	250	249.948	11.98
71.2	250	249.948	11.96
71.3	250	249.316	11.96
71.4	250	249.316	11.98
71.5	250	250.579	11.92
71.6	250	249.948	11.98
71.7	250	249.948	12.04
71.8	250	249.948	12.02
71.9	250	249.948	11.98
72	250	249.632	12.18
72.1	250	249.316	12.06
72.2	250	249.948	11.96
72.3	250	249.948	12.04
72.4	250	249.948	12.02
72.5	250	249.948	12.1
72.6	250	249.948	12.16
72.7	250	249.948	12.04
72.8	250	249.632	11.98
72.9	250	249.948	12.02
73	250	249.316	12.1
73.1	250	249.316	11.96
73.2	250	249.948	11.96
73.3	250	249.948	12.02
73.4	250	249.948	12.02
73.5	250	249.948	12.02
73.6	250	249.948	12.02
73.7	250	249.948	11.96
73.8	250	249.948	11.9
73.9	250	249.948	11.98
74	250	249.948	11.98
74.1	250	249.948	11.96
74.2	250	249.948	12.02
74.3	250	249.948	11.86
74.4	250	249.948	11.92
74.5	250	249.948	11.96
74.6	250	250.579	11.84
74.7	250	249.948	12.02
74.8	250	249.948	11.78
74.9	250	249.632	11.84
75	250	249.316	11.8
75.1	250	249.948	11.8
75.2	250	250.579	11.88
75.3	250	249.948	11.82
75.4	250	249.948	11.84
75.5	250	249.948	11.84
75.6	250	249.948	11.76
75.7	250	249.948	11.82
75.8	250	249.632	11.88
75.9	250	249.948	11.8
76	250	249.948	11.84
76.1	250	249.948	11.84
76.2	250	249.948	11.82
76.3	250	249.948	11.74
76.4	250	249.948	11.82
76.5	250	249.948	11.8
76.6	250	249.948	11.74
76.7	250	249.948	11.82
76.8	250	249.948	11.86
76.9	250	249.948	11.86
77	250	249.948	11.82
77.1	250	249.948	11.76
77.2	250	249.948	11.76
77.3	250	249.948	11.76
77.4	250	250.579	11.74
77.5	250	249.948	11.8
77.6	250	249.948	11.68
77.7	250	249.948	11.8
77.8	250	249.948	11.82
77.9	250	249.948	11.74
78	250	249.316	11.74
78.1	250	249.948	11.7
78.2	250	249.948	11.72
78.3	250	249.948	11.68
78.4	250	249.948	11.64
78.5	250	249.948	11.68
78.6	250	249.948	11.74
78.7	250	249.948	11.74
78.8	250	249.948	11.72
78.9	250	249.948	11.68
79	250	249.948	11.68
79.1	250	249.948	11.66
79.2	250	249.948	11.7
79.3	250	250.579	11.66
79.4	250	249.948	11.58
79.5	250	249.948	11.68
79.6	250	249.948	11.68
79.7	250	249.948	11.64
79.8	250	249.948	11.66
79.9	250	250.579	11.64
80	250	249.948	11.66
80.1	250	249.948	11.64
80.2	250	249.948	11.7
80.3	250	249.948	11.68
80.4	250	249.948	11.64
80.5	250	249.316	11.64
80.6	250	249.948	11.58
80.7	250	249.948	11.64
80.8	250	249.948	11.6
80.9	250	249.948	11.6
81	250	249.948	11.64
81.1	250	249.948	11.5
81.2	250	249.948	11.56
81.3	250	250.579	11.62
81.4	250	249.948	11.68
81.5	250	249.316	11.58
81.6	250	249.948	11.64
81.7	250	249.948	11.66
81.8	250	249.948	11.6
81.9	250	249.948	11.62
82	250	250.579	11.66
82.1	250	249.948	11.54
82.2	250	249.948	11.5
82.3	250	249.948	11.58
82.4	250	249.948	11.56
82.5	250	249.948	11.64
82.6	250	249.948	11.58
82.7	250	249.948	11.64
82.8	0	249.948	11.64
82.9	0	249.948	11.64
83	0	207.027	11.02
83.1	0	175.468	8.9
83.2	0	149.274	4.98
83.3	0	126.236	3.3
83.4	0	106.038	0.04
83.5	0	89.9433	-1.52
83.6	0	75.1105	-3
83.7	0	63.1181	-5.44
83.8	0	52.7036	-6.4
83.9	0	44.4983	-7.66
84	0	36.6085	-8.08
84.1	0	31.2435	-8.38
84.2	0	25.5628	-8.72
84.3	0	21.7757	-8.88
84.4	0	17.3575	-9.02
84.5	0	14.5172	-9.02
84.6	0	11.9924	-8.94
84.7	0	10.0989	-8.82
84.8	0	8.52094	-8.76
84.9	0	5.99622	-8.66
85	0	5.04945	-8.62
85.1	0	3.78709	-8.46
85.2	0	2.84031	-8.36
85.3	0	2.20913	-8.32
85.4	0	1.57795	-8.02
85.5	0	0.946771	-7.92
85.6	0	0.31559	-7.62
85.7	0	0.31559	-7.58
85.8	0	-0.31559	-7.4
85.9	0	-0.31559	-7.14
86	0	-0.631181	-7.02
86.1	0	-0.946771	-6.76
86.2	0	-0.946771	-6.7
86.3	0	-0.946771	-6.58
86.4	0	-1.57795	-6.4
86.5	0	-1.57795	-6.3
86.6	0	-1.57795	-6.18
86.7	0	-1.57795	-6.1
86.8	0	-1.89354	-5.88
86.9	0	-1.57795	-5.74
87	0	-1.89354	-5.72
87.1	0	-1.89354	-5.54
87.2	0	-1.89354	-5.52
87.3	0	-1.89354	-5.3
87.4	0	-1.89354	-5.3
87.5	0	-1.89354	-5.2
87.6	0	-1.89354	-5.08
87.7	0	-1.89354	-5
87.8	0	-1.89354	-4.92
87.9	0	-2.20913	-4.76
88	0	-1.89354	-4.56
88.1	0	-1.89354	-4.6
88.2	0	-1.89354	-4.52
88.3	0	-2.20913	-4.4
88.4	0	-1.89354	-4.3
88.5	0	-1.89354	-4.26
88.6	0	-1.89354	-4.16
88.7	0	-1.89354	-4.06
88.8	0	-2.20913	-3.96
88.9	0	-1.89354	-3.94
89	0	-2.20913	-3.92
89.1	0	-2.20913	-3.76
89.2	0	-1.89354	-3.72
89.3	0	-2.20913	-3.6
89.4	0	-1.89354	-3.56
89.5	0	-2.20913	-3.56
89.6	0	-1.89354	-3.46
89.7	0	-2.52472	-3.42
89.8	0	-2.20913	-3.38
89.9	0	-2.20913	-3.3
90	0	-2.20913	-3.26
90.1	0	-1.89354	-3.22
90.2	0	-2.52472	-3.22
90.3	0	-2.20913	-3.12
90.4	0	-2.20913	-3.12
90.5	0	-2.20913	-3.06
90.6	0	-2.20913	-3
90.7	0	-2.20913	-3.06
90.8	0	-2.20913	-2.96
90.9	0	-2.20913	-2.92
91	0	-2.20913	-2.96
91.1	0	-1.89354	-2.9
91.2	0	-1.89354	-2.88
91.3	0	-1.89354	-2.88
91.4	0	-1.89354	-2.82
91.5	0	-2.20913	-2.78
91.6	0	-2.20913	-2.78
91.7	0	-2.20913	-2.7
91.8	0	-2.20913	-2.66
91.9	0	-1.89354	-2.72
92	0	-2.20913	-2.7
92.1	0	-1.89354	-2.72
92.2	0	-2.20913	-2.76
92.3	0	-2.20913	-2.76
92.4	0	-2.20913	-2.82
92.5	0	-2.20913	-2.76
92.6	0	-2.20913	-2.76
92.7	0	-2.52472	-2.78
92.8	0	-2.20913	-2.78
92.9	0	-2.20913	-2.5
93	0	-2.20913	-2.56
93.1	0	-2.20913	-2.5
93.2	0	-2.20913	-2.46
93.3	0	-2.20913	-2.44
93.4	0	-1.89354	-2.34
93.5	0	-2.20913	-2.42
93.6	0	-2.20913	-2.38
93.7	0	-2.20913	-2.34
93.8	0	-2.20913	-2.34
93.9	0	-2.20913	-2.32
94	0	-2.20913	-2.28
94.1	0	-2.20913	-2.24
94.2	0	-2.20913	-2.24
94.3	0	-2.20913	-2.28
94.4	0	-2.20913	-2.26
94.5	0	-2.20913	-2.22
94.6	0	-1.89354	-2.22
94.7	0	-2.20913	-2.14
94.8	0	-1.89354	-2.16
94.9	0	-2.20913	-2.1
95	0	-1.89354	-2.1
95.1	0	-2.20913	-2.08
95.2	0	-2.20913	-1.98
95.3	0	-2.20913	-1.98
95.4	0	-2.20913	-2
95.5	0	-1.89354	-1.94
95.6	0	-1.89354	-1.92
95.7	0	-1.89354	-1.92
95.8	0	-2.20913	-1.9
95.9	0	-2.20913	-1.88
96	0	-2.20913	-1.88
96.1	0	-2.20913	-1.84
96.2	0	-2.20913	-1.88
96.3	0	-2.20913	-1.88
96.4	0	-1.89354	-1.82
96.5	0	-2.20913	-1.82
96.6	0	-2.20913	-1.84
96.7	0	-2.20913	-1.8
96.8	0	-1.89354	-1.82
96.9	0	-1.89354	-1.76
97	0	-1.89354	-1.78
97.1	0	-2.20913	-1.72
97.2	0	-1.89354	-1.76
97.3	0	-1.89354	-1.72
97.4	0	-1.89354	-1.72
97.5	0	-2.52472	-1.72
97.6	0	-2.20913	-1.7
97.7	0	-2.20913	-1.68
97.8	0	-2.20913	-1.62
97.9	0	-2.20913	-1.62
98	0	-2.20913	-1.64
98.1	0	-1.89354	-1.6
98.2	0	-1.89354	-1.6
98.3	0	-1.89354	-1.6
98.4	0	-1.89354	-1.62
98.5	0	-1.89354	-1.6
98.6	0	-1.89354	-1.6
98.7	0	-1.89354	-1.6
98.8	0	-2.20913	-1.58
98.9	0	-1.89354	-1.54
99	0	-1.89354	-1.56
99.1	0	-1.89354	-1.54
99.2	0	-1.89354	-1.56
99.3	0	-1.89354	-1.58
99.4	0	-1.89354	-1.52
99.5	0	-1.89354	-1.52
99.6	0	-1.89354	-1.54
99.7	0	-1.89354	-1.54
99.8	0	-1.89354	-1.48
99.9	0	-1.89354	-1.48
100	0	-2.20913	-1.5
100.1	0	-1.89354	-1.58
100.2	0	-1.89354	-1.48
100.3	0	-1.89354	-1.5
100.4	0	-1.89354	-1.5
100.5	0	-1.57795	-1.44
100.6	0	-1.57795	-1.48
100.7	0	-1.89354	-1.48
100.8	0	-1.57795	-1.48
100.9	0	-1.89354	-1.44
101	0	-1.57795	-1.48
101.1	0	-1.57795	-1.48
101.2	0	-1.57795	-1.48
101.3	0	-1.57795	-1.42
101.4	0	-1.57795	-1.48
101.5	0	-1.57795	-1.46
101.6	0	-1.57795	-1.48
101.7	0	-1.57795	-1.46
101.8	0	-0.946771	-1.44
101.9	0	-1.57795	-1.44
102	0	-0.946771	-1.46
102.1	0	-1.57795	-1.44
102.2	0	-0.946771	-1.48
102.3	0	-1.57795	-1.42
102.4	0	-1.57795	-1.44
102.5	0	-0.946771	-1.44
102.6	0	-0.946771	-1.48
102.7	0	-0.946771	-1.4
102.8	0	-0.946771	-1.38
102.9	0	-0.946771	-1.44
103	0	-0.946771	-1.44
103.1	0	-0.946771	-1.44
103.2	0	-0.946771	-1.42
103.3	0	-0.946771	-1.42
103.4	0	-0.946771	-1.44
103.5	0	-0.946771	-1.4
103.6	0	-0.946771	-1.38
103.7	0	-0.946771	-1.44
103.8	0	-0.946771	-1.36
103.9	0	-0.946771	-1.4
104	0	-0.946771	-1.44
104.1	0	-0.946771	-1.4
104.2	0	-0.946771	-1.4
104.3	0	-0.946771	-1.44
104.4	0	-0.946771	-1.4
104.5	0	-0.631181	-1.38
104.6	0	-0.631181	-1.38
104.7	0	-0.631181	-1.42
104.8	0	-0.631181	-1.38
104.9	0	-0.631181	-1.42
105	0	-0.631181	-1.44
105.1	0	-0.631181	-1.4
105.2	0	-0.631181	-1.42
105.3	0	-0.631181	-1.36
105.4	0	-0.631181	-1.4
105.5	0	-0.631181	-1.4
105.6	0	-0.631181	-1.4
105.7	0	-0.631181	-1.46
105.8	0	-0.631181	-1.38
105.9	0	-0.631181	-1.42
106	0	-0.631181	-1.4
106.1	0	-0.631181	-1.38
106.2	0	-0.631181	-1.36
106.3	0	-0.631181	-1.42
106.4	0	-0.631181	-1.4
106.5	0	-0.631181	-1.44
106.6	0	-0.631181	-1.44
106.7	0	-0.631181	-1.42
106.8	0	-0.631181	-1.42
106.9	0	-0.31559	-1.38
107	0	-0.31559	-1.4
107.1	0	-0.631181	-1.42
107.2	0	-0.31559	-1.42
107.3	0	-0.631181	-1.38
107.4	0	-0.31559	-1.44
107.5	0	-0.31559	-1.38
107.6	0	-0.31559	-1.34
107.7	0	-0.31559	-1.38
107.8	0	-0.31559	-1.38
107.9	0	-0.31559	-1.36
108	0	-0.31559	-1.36
108.1	0	-0.31559	-1.38
108.2	0	-0.31559	-1.38
108.3	0	-0.31559	-1.36
108.4	0	-0.631181	-1.38
108.5	0	-0.31559	-1.38
108.6	0	-0.31559	-1.4
108.7	0	-0.31559	-1.34
108.8	0	-0.31559	-1.38
108.9	0	-0.31559	-1.42
109	0	-0.31559	-1.38
109.1	0	-0.31559	-1.38
109.2	0	-0.31559	-1.34
109.3	0	0	-1.36
109.4	0	0	-1.36
109.5	0	0	-1.34
109.6	0	-0.31559	-1.34
109.7	0	0	-1.38
109.8	0	0	-1.34
109.9	0	-0.31559	-1.32
110	0	0	-1.38
110.1	0	-0.31559	-1.38
110.2	0	0	-1.36
110.3	0	0	-1.34
110.4	0	0	-1.38
110.5	0	0	-1.34
110.6	0	-0.31559	-1.34
110.7	0	0	-1.3
110.8	0	0	-1.32
110.9	0	0	-1.32
111	0	0	-1.34
111.1	0	0	-1.32
111.2	0	0	-1.36
111.3	0	0	-1.38
111.4	0	0	-1.36
111.5	0	0	-1.36
111.6	0	0	-1.38
111.7	0	0	-1.34
111.8	0	0	-1.36
111.9	0	0	-1.32
112	0	0	-1.42
112.1	0	0	-1.34
112.2	0	0	-1.34
112.3	0	0	-1.32
112.4	0	0	-1.38
112.5	0	0	-1.34
112.6	0	0	-1.36
112.7	0	0	-1.34
112.8	0	0	-1.34
112.9	0	0	-1.34
113	0	0	-1.32
113.1	0	0	-1.32
113.2	0	0	-1.34
113.3	0	0	-1.3
113.4	0	0	-1.36
113.5	0	0	-1.38
113.6	0	0	-1.32
113.7	0	0	-1.32
113.8	0	0	-1.3
113.9	0	0	-1.3
114	0	0	-1.28
114.1	0	0	-1.34
114.2	0	-0.31559	-1.34
114.3	0	0	-1.3
114.4	0	0	-1.28
114.5	0	0	-1.3
114.6	0	0	-1.28
114.7	0	0	-1.34
114.8	0	0	-1.32
114.9	0	0	-1.32
115	0	0	-1.34
115.1	0	-0.31559	-1.32
115.2	0	0	-1.32
115.3	0	0	-1.3
115.4	0	0	-1.32
115.5	0	0	-1.34
115.6	0	0	-1.3
115.7	0	0	-1.32
115.8	0	-0.31559	-1.32
115.9	0	0	-1.28
116	0	0	-1.28
116.1	0	0	-1.34
116.2	0	0	-1.34
116.3	0	0	-1.26
116.4	0	0	-1.32
116.5	0	0	-1.28
116.6	0	0	-1.32
116.7	0	0	-1.26
116.8	0	0	-1.32
116.9	0	0	-1.28
117	0	0	-1.28
117.1	0	0	-1.26
117.2	0	0	-1.3
117.3	0	0	-1.28
117.4	0	0	-1.28
117.5	0	0	-1.28
117.6	0	0	-1.28
117.7	0	0	-1.28
117.8	0	0	-1.3
117.9	0	0	-1.24
118	0	0	-1.3
118.1	0	0	-1.26
118.2	0	0	-1.28
118.3	0	0	-1.28
118.4	0	0	-1.3
118.5	0	-0.31559	-1.28
118.6	0	0	-1.28
118.7	0	0	-1.28
118.8	0	0	-1.26
118.9	0	0	-1.28
119	0	0	-1.32
119.1	0	0	-1.28
119.2	0	0	-1.32
119.3	0	0	-1.22
119.4	0	0	-1.3
119.5	0	0	-1.28
119.6	0	0	-1.28
119.7	0	0	-1.24
119.8	0	0	-1.26
119.9	0	0	-1.28
120	0	0	-1.28
120.1	0	0	-1.28
120.2	0	0	-1.28
120.3	0	0	-1.26
120.4	0	0	-1.28
120.5	0	-0.31559	-1.26
120.6	0	0	-1.28
120.7	0	0	-1.24
120.8	0	0	-1.32
120.9	0	-0.31559	-1.26
121	0	0	-1.24
121.1	0	0	-1.24
121.2	0	0	-1.28
121.3	0	0	-1.26
121.4	0	0	-1.26
121.5	0	0	-1.28
121.6	0	0	-1.32
121.7	0	0	-1.24
121.8	0	-0.31559	-1.26
121.9	0	0	-1.28
122	0	0	-1.22
122.1	0	0	-1.28
122.2	0	0	-1.28
122.3	0	0	-1.28
122.4	0	0	-1.3
122.5	0	0	-1.28
122.6	0	0	-1.3
122.7	0	0	-1.28
122.8	0	0	-1.28
122.9	0	0	-1.22
123	0	0	-1.28
123.1	0	0	-1.22
123.2	0	0	-1.22
123.3	0	0	-1.24
123.4	0	0	-1.28
123.5	0	0	-1.32
123.6	0	0	-1.28
123.7	0	-0.31559	-1.22
123.8	0	0	-1.26
123.9	0	0	-1.22
124	0	0	-1.22
124.1	0	0	-1.28
124.2	0	0	-1.26
124.3	0	0	-1.28
124.4	0	-0.31559	-1.24
124.5	0	-0.31559	-1.28
124.6	0	0	-1.24
124.7	0	0	-1.22
124.8	0	0	-1.24
124.9	0	0	-1.22
125	0	0	-1.24
125.1	0	-0.31559	-1.26
125.2	0	0	-1.26
125.3	0	0	-1.24
125.4	0	0	-1.28
125.5	0	0	-1.28
125.6	0	0	-1.26
125.7	0	0	-1.22
125.8	0	0	-1.26
125.9	0	0	-1.26
126	0	0	-1.22
126.1	0	0	-1.28
126.2	0	0	-1.22
126.3	0	0	-1.24
126.4	0	0	-1.22
126.5	0	0	-1.28
126.6	0	0	-1.22
126.7	0	0	-1.24
126.8	0	0	-1.24
126.9	0	0	-1.24
127	0	0	-1.22
127.1	0	0	-1.22
127.2	0	0	-1.26
127.3	0	0	-1.2
127.4	0	0	-1.24
127.5	0	0	-1.22
127.6	0	0	-1.26
127.7	0	0	-1.26
127.8	0	0	-1.22
127.9	0	0	-1.22
128	0	0	-1.24
128.1	0	0	-1.26
128.2	0	0	-1.22
128.3	0	0	-1.22
128.4	0	0	-1.24
128.5	0	0	-1.18
128.6	0	0	-1.22
128.7	0	-0.31559	-1.22
128.8	0	-0.31559	-1.22
128.9	0	0	-1.18
129	0	0	-1.24
129.1	0	0	-1.2
129.2	0	0	-1.22
129.3	0	0	-1.2
129.4	0	0	-1.22
129.5	0	0	-1.2
129.6	0	0	-1.22
129.7	0	0	-1.22
129.8	0	0	-1.22
129.9	0	0	-1.28
130	0	0	-1.22
130.1	0	0	-1.26
130.2	0	0	-1.22
130.3	0	0	-1.22
130.4	0	-0.31559	-1.18
130.5	0	0	-1.22
130.6	0	0	-1.24
[truncated: 3,398 more rows]

## Sheet: cali 1, 500 mbar
t [s]	command	p [mbar]	u [µL/min]
0	0	0	-1.36
0.1	0	0	-1.34		run		flow unit
0.2	0	0	-1.36		1		t [s]	p [mbar]	σ [mbar]	u(5CB) [µL/min]	σ [µL/min]		ρ [g/mL]
0.3	0	-0.31559	-1.32				59.1	498.909	21.8576	25.5724	4.7917		1.008
0.4	0	0	-1.36
0.5	0	0	-1.34				balance
0.6	0	0	-1.32				mass [g]			u(5CB) [µL/min]
0.7	0	0	-1.3				0.0201			20.2441
0.8	0	0	-1.32
0.9	0	0	-1.38
1	0	-0.31559	-1.36
1.1	0	0	-1.36				flow unit
1.2	0	0	-1.36		2		t [s]	p [mbar]	σ [mbar]	u(5CB) [µL/min]	σ [µL/min]
1.3	0	0	-1.34				59.2	498.997	21.2297	23.9512	4.35643
1.4	0	0	-1.38
1.5	0	0	-1.32				balance
1.6	0	0	-1.38				mass [g]			u(5CB) [µL/min]
1.7	0	-0.31559	-1.36				0.0229			23.0253
1.8	0	0	-1.32
1.9	0	0	-1.36
2	0	-0.31559	-1.34
2.1	0	0	-1.36				flow unit
2.2	0	0	-1.34		3		t [s]	p [mbar]	σ [mbar]	u(5CB) [µL/min]	σ [µL/min]
2.3	0	0	-1.36				58.7	499.057	21.0503	23.4844	5.50899
2.4	0	0	-1.38
2.5	0	0	-1.34				balance
2.6	0	0	-1.36				mass [g]			u(5CB) [µL/min]
2.7	0	0	-1.34				0.0228			23.12
2.8	0	0	-1.32
2.9	0	0	-1.34
3	0	0	-1.34
3.1	0	0	-1.36
3.2	0	0	-1.34
3.3	0	0	-1.32
3.4	0	0	-1.32
3.5	0	0	-1.36
3.6	0	0	-1.36
3.7	0	0	-1.4
3.8	0	0	-1.34
3.9	0	0	-1.32
4	0	-0.31559	-1.4
4.1	0	0	-1.36
4.2	0	0	-1.32
4.3	0	0	-1.3
4.4	0	0	-1.32
4.5	0	0	-1.32
4.6	0	0	-1.36
4.7	0	0	-1.36
4.8	0	0	-1.32
4.9	0	0	-1.36
5	0	0	-1.34
5.1	0	0	-1.36
5.2	0	0	-1.36
5.3	0	0	-1.38
5.4	0	0	-1.36
5.5	0	0	-1.36
5.6	0	0	-1.32
5.7	0	0	-1.34
5.8	0	0	-1.36
5.9	0	0	-1.36
6	0	0	-1.36
6.1	0	0	-1.36
6.2	0	0	-1.3
6.3	0	0	-1.36
6.4	0	0	-1.34
6.5	0	0	-1.36
6.6	0	0	-1.32
6.7	0	0	-1.32
6.8	0	0	-1.3
6.9	0	0	-1.34
7	0	0	-1.34
7.1	0	0	-1.4
7.2	0	0	-1.36
7.3	0	0	-1.4
7.4	0	0	-1.34
7.5	0	0	-1.42
7.6	0	0	-1.38
7.7	0	0	-1.34
7.8	0	0	-1.4
7.9	0	0	-1.3
8	0	0	-1.36
8.1	0	0	-1.36
8.2	0	0	-1.36
8.3	0	0	-1.36
8.4	0	0	-1.36
8.5	0	0	-1.32
8.6	0	0	-1.34
8.7	0	-0.31559	-1.3
8.8	0	0	-1.34
8.9	0	0	-1.34
9	0	0	-1.32
9.1	0	0	-1.36
9.2	0	0	-1.36
9.3	0	0	-1.36
9.4	0	0	-1.34
9.5	0	0	-1.38
9.6	0	0	-1.36
9.7	0	0	-1.36
9.8	0	0	-1.34
9.9	0	0	-1.4
10	0	0	-1.36
10.1	0	0	-1.38
10.2	0	0	-1.36
10.3	0	0	-1.34
10.4	0	-0.31559	-1.36
10.5	0	0	-1.36
10.6	0	0	-1.34
10.7	0	0	-1.32
10.8	0	0	-1.36
10.9	0	0	-1.34
11	0	0	-1.32
11.1	0	0	-1.32
11.2	0	0	-1.4
11.3	0	0	-1.32
11.4	0	0	-1.38
11.5	0	0	-1.36
11.6	0	0	-1.34
11.7	0	0	-1.3
11.8	0	0	-1.36
11.9	0	0	-1.34
12	0	0	-1.34
12.1	0	0	-1.36
12.2	0	0	-1.34
12.3	0	-0.31559	-1.36
12.4	0	0	-1.36
12.5	0	0	-1.36
12.6	0	0	-1.34
12.7	0	0	-1.3
12.8	0	0	-1.36
12.9	0	0	-1.36
13	0	0	-1.34
13.1	0	0	-1.34
13.2	0	0	-1.34
13.3	0	0	-1.36
13.4	0	0	-1.32
13.5	0	0	-1.38
13.6	0	0	-1.32
13.7	0	0	-1.32
13.8	0	0	-1.32
13.9	0	0	-1.28
14	0	0	-1.34
14.1	0	0	-1.32
14.2	0	0	-1.32
14.3	0	0	-1.32
14.4	0	0	-1.36
14.5	0	0	-1.36
14.6	0	0	-1.38
14.7	0	0	-1.3
14.8	0	0	-1.38
14.9	0	0	-1.32
15	0	0	-1.34
15.1	0	0	-1.3
15.2	0	0	-1.3
15.3	0	0	-1.34
15.4	0	0	-1.34
15.5	0	0	-1.34
15.6	0	0	-1.3
15.7	0	0	-1.32
15.8	0	0	-1.28
15.9	0	0	-1.36
16	0	0	-1.34
16.1	0	0	-1.34
16.2	0	0	-1.36
16.3	0	0	-1.34
16.4	0	0	-1.3
16.5	0	0	-1.32
16.6	0	0	-1.34
16.7	0	0	-1.34
16.8	0	0	-1.34
16.9	0	0	-1.4
17	0	0	-1.34
17.1	0	0	-1.36
17.2	0	0	-1.34
17.3	0	0	-1.32
17.4	0	0	-1.3
17.5	0	0	-1.3
17.6	0	0	-1.3
17.7	0	0	-1.32
17.8	0	0	-1.3
17.9	0	0	-1.34
18	0	0	-1.32
18.1	0	0	-1.32
18.2	0	0	-1.34
18.3	0	0	-1.32
18.4	0	0	-1.3
18.5	0	0	-1.28
18.6	0	0	-1.3
18.7	500	0	-1.28
18.8	500	320.009	-1.36
18.9	500	503.998	57.3
19	500	509.047	56.76
19.1	500	509.047	56.84
19.2	500	508.416	55.9
19.3	500	507.154	53.86
19.4	500	506.838	52.62
19.5	500	506.207	51.9
19.6	500	505.892	49.94
19.7	500	505.26	49.7
19.8	500	504.629	48.4
19.9	500	504.314	46.48
20	500	503.998	45.82
20.1	500	503.998	44.16
20.2	500	503.682	43.32
20.3	500	503.051	42.36
20.4	500	503.051	40.72
20.5	500	502.42	39.56
20.6	500	502.42	39.16
20.7	500	502.104	38.28
20.8	500	502.104	37.34
20.9	500	501.789	36.74
21	500	501.789	35.7
21.1	500	501.473	35.34
21.2	500	501.473	34.38
21.3	500	501.158	33.96
21.4	500	501.473	33.68
21.5	500	501.158	32.84
21.6	500	500.842	32.52
21.7	500	500.842	32.04
21.8	500	500.526	31.56
21.9	500	500.842	31.32
22	500	500.842	30.9
22.1	500	500.526	30.52
22.2	500	500.526	30.42
22.3	500	500.211	30
22.4	500	500.526	29.64
22.5	500	500.211	29.26
22.6	500	500.211	29.32
22.7	500	500.211	29.14
22.8	500	500.211	28.74
22.9	500	500.211	28.36
23	500	500.211	28.36
23.1	500	500.211	27.92
23.2	500	500.211	27.98
23.3	500	500.211	27.66
23.4	500	500.211	27.66
23.5	500	500.211	27.36
23.6	500	500.211	27.24
23.7	500	500.211	27.2
23.8	500	499.58	26.98
23.9	500	499.58	27.02
24	500	500.211	26.82
24.1	500	500.211	26.68
24.2	500	500.211	26.62
24.3	500	500.211	26.62
24.4	500	499.58	26.26
24.5	500	500.211	26.4
24.6	500	499.58	26.24
24.7	500	499.58	26.24
24.8	500	500.211	26.32
24.9	500	499.58	26
25	500	500.211	26.02
25.1	500	500.211	25.96
25.2	500	499.58	25.86
25.3	500	499.58	25.86
25.4	500	500.211	25.86
25.5	500	500.211	25.96
25.6	500	499.58	26.06
25.7	500	499.58	25.58
25.8	500	499.58	25.62
25.9	500	500.211	25.66
26	500	500.211	25.62
26.1	500	499.58	25.62
26.2	500	499.58	25.52
26.3	500	499.58	25.48
26.4	500	499.58	25.42
26.5	500	500.211	25.52
26.6	500	499.58	25.32
26.7	500	500.211	25.42
26.8	500	500.211	25.36
26.9	500	499.58	25.5
27	500	499.58	25.46
27.1	500	500.211	25.32
27.2	500	499.58	25.42
27.3	500	500.211	25.26
27.4	500	500.211	25.18
27.5	500	500.211	25.22
27.6	500	499.58	25.12
27.7	500	499.58	25.28
27.8	500	499.58	25.16
27.9	500	499.58	25.16
28	500	500.211	25.12
28.1	500	500.211	25.18
28.2	500	499.58	25.36
28.3	500	500.211	25.08
28.4	500	500.211	25.02
28.5	500	499.58	25.12
28.6	500	500.211	24.88
28.7	500	500.211	24.94
28.8	500	499.58	24.92
28.9	500	500.211	24.94
29	500	499.58	24.74
29.1	500	499.58	24.78
29.2	500	499.58	24.74
29.3	500	500.211	24.84
29.4	500	500.211	24.78
29.5	500	499.58	24.74
29.6	500	500.211	24.78
29.7	500	499.58	24.74
29.8	500	499.58	24.68
29.9	500	499.58	24.74
30	500	499.58	24.54
30.1	500	499.58	24.44
30.2	500	499.58	24.44
30.3	500	500.211	24.5
30.4	500	499.58	24.4
30.5	500	499.58	24.6
30.6	500	500.211	24.5
30.7	500	499.58	24.54
30.8	500	499.58	24.44
30.9	500	500.211	24.44
31	500	499.58	24.4
31.1	500	500.211	24.26
31.2	500	499.58	24.26
31.3	500	499.58	24.44
31.4	500	500.211	24.4
31.5	500	500.211	24.36
31.6	500	500.211	24.44
31.7	500	499.58	24.36
31.8	500	499.58	24.36
31.9	500	500.211	24.12
32	500	499.58	24.36
32.1	500	500.211	24.3
32.2	500	500.211	24.22
32.3	500	499.58	24.16
32.4	500	500.211	24.36
32.5	500	500.211	24.3
32.6	500	499.58	24.26
32.7	500	500.211	24.36
32.8	500	499.58	24.4
32.9	500	500.211	24.4
33	500	499.58	24.36
33.1	500	499.58	24.54
33.2	500	499.58	24.44
33.3	500	499.58	24.5
33.4	500	499.58	24.26
33.5	500	500.211	24.3
33.6	500	499.58	24.3
33.7	500	500.211	24.36
33.8	500	499.58	24.22
33.9	500	500.211	24.4
34	500	499.58	24.32
34.1	500	499.58	24.42
34.2	500	500.211	24.3
34.3	500	499.58	24.3
34.4	500	500.211	24.26
34.5	500	500.211	24.26
34.6	500	499.58	24.3
34.7	500	499.58	24.36
34.8	500	500.211	24.3
34.9	500	499.58	24.12
35	500	499.58	24.46
35.1	500	499.58	24.36
35.2	500	499.58	24.16
35.3	500	500.211	24.12
35.4	500	499.58	24.26
35.5	500	500.211	24.12
35.6	500	499.58	24.22
35.7	500	500.211	24.22
35.8	500	500.211	24.16
35.9	500	499.58	24.12
36	500	500.211	24.4
36.1	500	499.58	24.22
36.2	500	500.211	24.16
36.3	500	500.211	24.22
36.4	500	499.58	24.3
36.5	500	500.211	24.22
36.6	500	500.211	24.08
36.7	500	499.58	24.26
36.8	500	500.211	24.22
36.9	500	500.211	24.12
37	500	500.211	24.16
37.1	500	499.58	24.22
37.2	500	500.211	24.26
37.3	500	500.211	24.22
37.4	500	499.58	24.26
37.5	500	500.211	24.12
37.6	500	500.211	24.32
37.7	500	499.58	24.26
37.8	500	500.211	24.36
37.9	500	499.58	24.3
38	500	499.58	24.3
38.1	500	500.211	24.26
38.2	500	499.58	24.36
38.3	500	500.211	24.3
38.4	500	499.58	24.36
38.5	500	500.211	24.36
38.6	500	500.211	24.26
38.7	500	499.58	24.22
38.8	500	500.211	24.32
38.9	500	499.58	24.32
39	500	500.211	24.22
39.1	500	499.58	24.22
39.2	500	499.58	24.4
39.3	500	500.211	24.26
39.4	500	500.211	24.3
39.5	500	499.58	24.22
39.6	500	500.211	24.3
39.7	500	500.211	24.5
39.8	500	499.58	24.46
39.9	500	499.58	24.36
40	500	499.58	24.22
40.1	500	500.211	24.3
40.2	500	499.58	24.3
40.3	500	500.211	24.26
40.4	500	499.58	24.4
40.5	500	499.58	24.26
40.6	500	500.211	24.36
40.7	500	499.58	24.3
40.8	500	499.58	24.4
40.9	500	500.211	24.12
41	500	499.58	24.36
41.1	500	500.211	24.36
41.2	500	499.58	24.36
41.3	500	500.211	24.26
41.4	500	499.58	24.4
41.5	500	499.58	24.26
41.6	500	499.58	24.16
41.7	500	499.58	24.36
41.8	500	499.58	24.12
41.9	500	499.58	24.36
42	500	499.58	24.26
42.1	500	500.211	24.32
42.2	500	500.211	24.22
42.3	500	499.58	24.3
42.4	500	500.211	24.36
42.5	500	499.58	24.46
42.6	500	500.211	24.36
42.7	500	500.211	24.36
42.8	500	499.58	24.36
42.9	500	499.58	24.4
43	500	499.58	24.06
43.1	500	500.211	24.26
43.2	500	500.211	24.3
43.3	500	499.58	24.16
43.4	500	500.211	24.08
43.5	500	499.58	24.36
43.6	500	500.211	24.3
43.7	500	499.58	24.4
43.8	500	500.211	24.36
43.9	500	499.58	24.36
44	500	499.58	24.36
44.1	500	500.211	24.3
44.2	500	499.58	24.46
44.3	500	500.211	24.46
44.4	500	499.58	24.5
44.5	500	499.58	24.42
44.6	500	500.211	24.56
44.7	500	499.58	24.5
44.8	500	500.211	24.44
44.9	500	500.211	24.4
45	500	499.58	24.54
45.1	500	499.58	24.5
45.2	500	499.58	24.22
45.3	500	500.211	24.6
45.4	500	499.58	24.44
45.5	500	499.58	24.4
45.6	500	500.211	24.54
45.7	500	499.58	24.6
45.8	500	499.58	24.4
45.9	500	499.58	24.46
46	500	499.58	24.64
46.1	500	499.58	24.6
46.2	500	500.211	24.6
46.3	500	499.58	24.6
46.4	500	500.211	24.5
46.5	500	499.58	24.54
46.6	500	500.211	24.46
46.7	500	499.58	24.46
46.8	500	500.211	24.64
46.9	500	500.211	24.54
47	500	499.58	24.46
47.1	500	500.211	24.56
47.2	500	499.58	24.68
47.3	500	499.58	24.54
47.4	500	500.211	24.84
47.5	500	499.58	24.64
47.6	500	499.58	24.62
47.7	500	499.58	24.74
47.8	500	499.58	24.74
47.9	500	500.211	24.56
48	500	499.58	24.68
48.1	500	500.211	24.64
48.2	500	499.58	24.6
48.3	500	499.58	24.54
48.4	500	500.211	24.68
48.5	500	499.58	24.64
48.6	500	500.211	24.5
48.7	500	499.58	24.5
48.8	500	499.58	24.54
48.9	500	499.58	24.6
49	500	499.58	24.6
49.1	500	499.58	24.7
49.2	500	499.58	24.54
49.3	500	499.58	24.5
49.4	500	499.58	24.7
49.5	500	499.58	24.7
49.6	500	499.58	24.64
49.7	500	499.58	24.84
49.8	500	499.58	24.74
49.9	500	499.58	24.78
50	500	499.58	24.78
50.1	500	500.211	24.94
50.2	500	499.58	24.78
50.3	500	499.58	24.74
50.4	500	500.211	24.64
50.5	500	500.211	24.64
50.6	500	499.58	24.5
50.7	500	500.211	24.64
50.8	500	499.58	24.7
50.9	500	499.58	24.74
51	500	500.211	24.74
51.1	500	499.58	24.8
51.2	500	500.211	24.5
51.3	500	500.211	24.88
51.4	500	500.211	24.84
51.5	500	499.58	24.74
51.6	500	500.211	24.78
51.7	500	499.58	24.68
51.8	500	499.58	24.74
51.9	500	500.211	24.68
52	500	500.211	24.6
52.1	500	499.58	24.7
52.2	500	499.58	24.7
52.3	500	499.58	24.88
52.4	500	499.58	24.92
52.5	500	500.211	24.98
52.6	500	499.58	24.74
52.7	500	500.211	24.84
52.8	500	500.211	24.68
52.9	500	499.58	24.64
53	500	500.211	24.7
53.1	500	499.58	24.84
53.2	500	499.58	24.68
53.3	500	499.58	24.84
53.4	500	500.211	24.8
53.5	500	499.58	24.84
53.6	500	499.58	24.88
53.7	500	500.211	24.78
53.8	500	499.58	24.88
53.9	500	499.58	24.84
54	500	500.211	24.88
54.1	500	499.58	25.02
54.2	500	499.58	24.84
54.3	500	499.58	24.88
54.4	500	499.58	24.74
54.5	500	500.211	24.74
54.6	500	499.58	24.78
54.7	500	500.211	24.88
54.8	500	499.58	24.84
54.9	500	500.211	24.8
55	500	500.211	24.64
55.1	500	499.58	24.84
55.2	500	500.211	24.92
55.3	500	499.58	24.94
55.4	500	499.58	24.98
55.5	500	499.58	24.64
55.6	500	499.58	24.88
55.7	500	500.211	24.98
55.8	500	500.211	24.8
55.9	500	499.58	24.98
56	500	500.211	24.74
56.1	500	499.58	24.74
56.2	500	499.58	24.7
56.3	500	499.58	24.74
56.4	500	500.211	24.78
56.5	500	499.58	24.84
56.6	500	499.58	24.74
56.7	500	500.211	24.84
56.8	500	499.58	24.74
56.9	500	499.58	24.78
57	500	500.211	24.8
57.1	500	499.58	24.9
57.2	500	499.58	24.84
57.3	500	499.58	24.92
57.4	500	499.58	24.88
57.5	500	499.58	24.88
57.6	500	500.211	24.98
57.7	500	500.211	24.98
57.8	500	499.58	24.84
57.9	500	500.211	24.84
58	500	499.58	24.84
58.1	500	499.58	24.84
58.2	500	499.58	24.88
58.3	500	499.58	24.84
58.4	500	500.211	24.9
58.5	500	499.58	24.88
58.6	500	499.58	24.88
58.7	500	499.58	24.7
58.8	500	500.211	24.78
58.9	500	499.58	24.84
59	500	499.58	24.78
59.1	500	500.211	24.88
59.2	500	499.58	24.78
59.3	500	499.58	24.7
59.4	500	499.58	24.74
59.5	500	499.58	24.6
59.6	500	500.211	25.02
59.7	500	499.58	24.84
59.8	500	499.58	24.92
59.9	500	499.58	25.08
60	500	500.211	25.02
60.1	500	500.211	24.98
60.2	500	500.211	25.08
60.3	500	500.211	25.22
60.4	500	499.58	24.92
60.5	500	500.211	24.88
60.6	500	499.58	24.78
60.7	500	499.58	24.98
60.8	500	499.58	24.84
60.9	500	499.58	25.18
61	500	500.211	24.92
61.1	500	500.211	25.02
61.2	500	499.58	24.88
61.3	500	499.58	24.88
61.4	500	499.58	24.94
61.5	500	499.58	24.98
61.6	500	499.58	25.08
61.7	500	500.211	25.04
61.8	500	500.211	24.88
61.9	500	499.58	24.74
62	500	500.211	24.94
62.1	500	500.211	24.9
62.2	500	500.211	24.78
62.3	500	499.58	24.84
62.4	500	499.58	24.98
62.5	500	500.211	24.78
62.6	500	499.58	25.08
62.7	500	500.211	25.02
62.8	500	499.58	25.04
62.9	500	499.58	25.04
63	500	499.58	24.84
63.1	500	499.58	25.18
63.2	500	500.211	25.18
63.3	500	499.58	24.98
63.4	500	500.211	24.88
63.5	500	500.211	24.74
63.6	500	499.58	24.78
63.7	500	500.211	24.74
63.8	500	499.58	24.78
63.9	500	500.211	24.84
64	500	500.211	25.02
64.1	500	499.58	24.84
64.2	500	499.58	24.88
64.3	500	499.58	25.02
64.4	500	500.211	24.98
64.5	500	499.58	24.98
64.6	500	500.211	24.84
64.7	500	500.211	24.78
64.8	500	499.58	24.8
64.9	500	500.211	24.94
65	500	500.211	24.84
65.1	500	500.211	24.94
65.2	500	499.58	24.78
65.3	500	499.58	24.8
65.4	500	500.211	24.74
65.5	500	499.58	24.64
65.6	500	500.211	24.64
65.7	500	499.58	24.6
65.8	500	500.211	24.64
65.9	500	499.58	24.78
66	500	499.58	24.84
66.1	500	500.211	24.6
66.2	500	499.58	24.74
66.3	500	500.211	24.64
66.4	500	500.211	24.78
66.5	500	499.58	24.64
66.6	500	500.211	24.64
66.7	500	499.58	24.6
66.8	500	499.58	24.5
66.9	500	499.58	24.64
67	500	499.58	24.5
67.1	500	500.211	24.6
67.2	500	499.58	24.54
67.3	500	500.211	24.68
67.4	500	499.58	24.6
67.5	500	499.58	24.84
67.6	500	500.211	24.64
67.7	500	499.58	24.88
67.8	500	500.211	24.84
67.9	500	499.58	24.6
68	500	500.211	24.54
68.1	500	500.211	24.64
68.2	500	500.211	24.4
68.3	500	500.211	24.46
68.4	500	499.58	24.36
68.5	500	500.211	24.3
68.6	500	500.211	24.6
68.7	500	499.58	24.4
68.8	500	499.58	24.5
68.9	500	499.58	24.5
69	500	500.211	24.44
69.1	500	499.58	24.4
69.2	500	499.58	24.4
69.3	500	499.58	24.36
69.4	500	499.58	24.6
69.5	500	500.211	24.3
69.6	500	500.211	24.46
69.7	500	500.211	24.6
69.8	500	499.58	24.5
69.9	500	499.58	24.36
70	500	500.211	24.4
70.1	500	500.211	24.46
70.2	500	500.211	24.36
70.3	500	499.58	24.3
70.4	500	499.58	24.26
70.5	500	500.211	24.12
70.6	500	499.58	24.3
70.7	500	499.58	24.22
70.8	500	500.211	24.22
70.9	500	500.211	23.94
71	500	500.211	24.12
71.1	500	499.58	24.22
71.2	500	500.211	24.26
71.3	500	499.58	24.12
71.4	500	500.211	24.16
71.5	500	500.211	24.16
71.6	500	499.58	24.22
71.7	500	500.211	24.08
71.8	500	499.58	24.06
71.9	500	499.58	24.3
72	500	500.211	24.12
72.1	500	499.58	24.12
72.2	500	500.211	24.16
72.3	500	499.58	24.22
72.4	500	500.211	24.08
72.5	500	499.58	23.98
72.6	500	499.58	24.08
72.7	500	499.58	24.02
72.8	500	499.58	24.02
72.9	500	500.211	24.12
73	500	500.211	23.98
73.1	500	499.58	23.98
73.2	500	499.58	23.88
73.3	500	499.58	23.74
73.4	500	500.211	23.94
73.5	500	499.58	23.74
73.6	500	499.58	23.94
73.7	500	499.58	24.02
73.8	500	499.58	23.84
73.9	500	499.58	23.88
74	500	499.58	23.94
74.1	500	500.211	23.92
74.2	500	499.58	24.02
74.3	500	499.58	23.88
74.4	500	499.58	23.92
74.5	500	499.58	23.74
74.6	500	500.211	23.84
74.7	500	499.58	23.78
74.8	500	500.211	23.78
74.9	500	499.58	23.56
75	500	499.58	23.74
75.1	500	499.58	23.74
75.2	500	500.211	23.64
75.3	500	500.211	23.6
75.4	500	499.58	23.56
75.5	500	500.211	23.54
75.6	500	500.211	23.74
75.7	500	500.211	23.74
75.8	500	500.211	23.64
75.9	500	499.58	23.6
76	500	500.211	23.42
76.1	500	499.58	23.66
76.2	500	499.58	23.46
76.3	500	500.211	23.56
76.4	500	500.211	23.64
76.5	500	500.211	23.54
76.6	500	499.58	23.7
76.7	500	499.58	23.56
76.8	500	500.211	23.6
76.9	500	499.58	23.7
77	500	499.58	23.7
77.1	500	499.58	23.74
77.2	500	500.211	23.74
77.3	500	499.58	23.64
77.4	500	500.211	23.52
77.5	500	500.211	23.5
77.6	500	499.58	23.6
77.7	500	500.211	23.5
77.8	500	500.211	23.56
77.9	0	500.211	23.74
78	0	463.287	23.48
78.1	0	386.598	17.72
78.2	0	322.849	12.6
78.3	0	267.621	8.76
78.4	0	220.913	2.44
78.5	0	181.465	-0.56
78.6	0	148.012	-6.7
78.7	0	120.24	-9.24
78.8	0	97.2019	-12.9
78.9	0	79.2132	-14.04
79	0	63.4337	-15.02
79.1	0	51.1257	-16.12
79.2	0	41.9735	-16.36
79.3	0	33.137	-16.62
79.4	0	26.5096	-16.52
79.5	0	21.4602	-16.42
79.6	0	16.4107	-16.32
79.7	0	12.9392	-15.9
79.8	0	10.0989	-14.96
79.9	0	7.88976	-14.5
80	0	5.68063	-13.68
80.1	0	4.10268	-13.32
80.2	0	2.84031	-12.92
80.3	0	2.20913	-13.02
80.4	0	0.946771	-12.62
80.5	0	0.631181	-11.78
80.6	0	0.31559	-11.44
80.7	0	-0.31559	-10.78
80.8	0	-0.631181	-10.48
80.9	0	-0.631181	-10.2
81	0	-0.946771	-9.7
81.1	0	-1.57795	-9.44
81.2	0	-1.57795	-9.04
81.3	0	-1.57795	-8.78
81.4	0	-1.57795	-8.6
81.5	0	-1.89354	-8.32
81.6	0	-1.89354	-8.44
81.7	0	-1.89354	-8.06
81.8	0	-1.89354	-7.84
81.9	0	-1.89354	-7.58
82	0	-1.89354	-7.36
82.1	0	-1.89354	-7.22
82.2	0	-1.89354	-6.96
82.3	0	-1.89354	-6.78
82.4	0	-2.20913	-6.6
82.5	0	-1.89354	-6.6
82.6	0	-1.89354	-6.36
82.7	0	-2.20913	-6.16
82.8	0	-2.20913	-6.04
82.9	0	-1.57795	-5.94
83	0	-2.20913	-5.78
83.1	0	-1.89354	-5.72
83.2	0	-2.20913	-5.62
83.3	0	-2.20913	-5.54
83.4	0	-1.89354	-5.38
83.5	0	-2.20913	-5.3
83.6	0	-2.20913	-5.24
83.7	0	-2.20913	-5.12
83.8	0	-2.20913	-5.12
83.9	0	-2.20913	-4.92
84	0	-1.89354	-4.92
84.1	0	-2.20913	-4.74
84.2	0	-2.20913	-4.66
84.3	0	-2.20913	-4.66
84.4	0	-1.89354	-4.52
84.5	0	-2.20913	-4.5
84.6	0	-2.20913	-4.38
84.7	0	-2.20913	-4.4
84.8	0	-2.20913	-4.26
84.9	0	-2.20913	-4.2
85	0	-2.20913	-4.18
85.1	0	-2.20913	-4.08
85.2	0	-2.20913	-4.08
85.3	0	-2.20913	-3.92
85.4	0	-2.20913	-3.94
85.5	0	-2.20913	-3.92
85.6	0	-2.20913	-3.84
85.7	0	-2.20913	-3.76
85.8	0	-1.89354	-3.72
85.9	0	-2.20913	-3.7
86	0	-1.89354	-3.66
86.1	0	-2.20913	-3.58
86.2	0	-2.20913	-3.6
86.3	0	-2.20913	-3.5
86.4	0	-2.20913	-3.48
86.5	0	-1.89354	-3.4
86.6	0	-2.20913	-3.4
86.7	0	-2.20913	-3.36
86.8	0	-2.20913	-3.32
86.9	0	-1.89354	-3.3
87	0	-1.89354	-3.22
87.1	0	-2.20913	-3.22
87.2	0	-2.20913	-3.16
87.3	0	-2.20913	-3.14
87.4	0	-2.20913	-3.12
87.5	0	-2.20913	-3.04
87.6	0	-2.20913	-3.04
87.7	0	-2.20913	-2.94
87.8	0	-2.20913	-2.92
87.9	0	-2.20913	-2.92
88	0	-2.20913	-2.92
88.1	0	-2.20913	-2.84
88.2	0	-1.89354	-2.8
88.3	0	-2.20913	-2.8
88.4	0	-2.20913	-2.74
88.5	0	-1.89354	-2.74
88.6	0	-2.20913	-2.68
88.7	0	-2.20913	-2.68
88.8	0	-2.20913	-2.62
88.9	0	-2.20913	-2.62
89	0	-2.20913	-2.56
89.1	0	-2.20913	-2.56
89.2	0	-1.89354	-2.54
89.3	0	-2.20913	-2.5
89.4	0	-2.20913	-2.5
89.5	0	-2.20913	-2.5
89.6	0	-2.20913	-2.42
89.7	0	-2.20913	-2.46
89.8	0	-2.20913	-2.42
89.9	0	-1.89354	-2.36
90	0	-2.20913	-2.4
90.1	0	-2.20913	-2.36
90.2	0	-2.20913	-2.38
90.3	0	-2.20913	-2.36
90.4	0	-2.20913	-2.32
90.5	0	-2.20913	-2.34
90.6	0	-2.20913	-2.28
90.7	0	-1.89354	-2.34
90.8	0	-2.20913	-2.34
90.9	0	-2.20913	-2.3
91	0	-2.20913	-2.2
91.1	0	-2.20913	-2.22
91.2	0	-2.20913	-2.26
91.3	0	-2.20913	-2.2
91.4	0	-2.20913	-2.22
91.5	0	-1.89354	-2.16
91.6	0	-1.89354	-2.18
91.7	0	-2.20913	-2.16
91.8	0	-1.89354	-2.16
91.9	0	-2.20913	-2.18
92	0	-2.20913	-2.18
92.1	0	-2.20913	-2.12
92.2	0	-1.89354	-2.14
92.3	0	-2.20913	-2.12
92.4	0	-1.89354	-2.1
92.5	0	-2.20913	-2.04
92.6	0	-1.89354	-2.02
92.7	0	-1.89354	-2.06
92.8	0	-1.89354	-2.02
92.9	0	-1.89354	-2.02
93	0	-1.89354	-2.02
93.1	0	-1.89354	-2.04
93.2	0	-2.20913	-2.02
93.3	0	-1.57795	-2
93.4	0	-1.89354	-2.02
93.5	0	-1.89354	-2.02
93.6	0	-1.89354	-2.02
93.7	0	-1.89354	-1.92
93.8	0	-1.89354	-2.04
93.9	0	-1.89354	-1.98
94	0	-1.89354	-1.94
94.1	0	-2.20913	-1.96
94.2	0	-1.89354	-1.92
94.3	0	-1.57795	-1.92
94.4	0	-1.89354	-1.92
94.5	0	-1.57795	-1.86
94.6	0	-1.57795	-1.92
94.7	0	-1.57795	-1.86
94.8	0	-1.57795	-1.88
94.9	0	-1.57795	-1.88
95	0	-1.57795	-1.86
95.1	0	-0.946771	-1.84
95.2	0	-1.57795	-1.86
95.3	0	-1.57795	-1.8
95.4	0	-0.946771	-1.8
95.5	0	-1.57795	-1.8
95.6	0	-1.57795	-1.82
95.7	0	-1.57795	-1.86
95.8	0	-0.946771	-1.82
95.9	0	-0.946771	-1.78
96	0	-1.57795	-1.74
96.1	0	-1.57795	-1.8
96.2	0	-0.631181	-1.74
96.3	0	-0.631181	-1.8
96.4	0	-0.946771	-1.76
96.5	0	-0.946771	-1.74
96.6	0	-0.946771	-1.74
96.7	0	-0.946771	-1.74
96.8	0	-0.631181	-1.72
96.9	0	-0.631181	-1.7
97	0	-0.631181	-1.7
97.1	0	-0.31559	-1.7
97.2	0	-0.31559	-1.76
97.3	0	-0.946771	-1.68
97.4	0	-0.31559	-1.66
97.5	0	-0.631181	-1.74
97.6	0	-0.631181	-1.68
97.7	0	-0.631181	-1.68
97.8	0	-0.631181	-1.7
97.9	0	-0.631181	-1.74
98	0	-0.631181	-1.68
98.1	0	-0.31559	-1.74
98.2	0	-0.31559	-1.7
98.3	0	-0.631181	-1.68
98.4	0	-0.31559	-1.66
98.5	0	-0.631181	-1.68
98.6	0	-0.31559	-1.68
98.7	0	-0.631181	-1.64
98.8	0	-0.631181	-1.66
98.9	0	-0.31559	-1.68
99	0	-0.631181	-1.68
99.1	0	-0.31559	-1.68
99.2	0	-0.631181	-1.64
99.3	0	-0.631181	-1.64
99.4	0	-0.631181	-1.64
99.5	0	-0.631181	-1.68
99.6	0	-0.31559	-1.66
99.7	0	-0.631181	-1.64
99.8	0	-0.31559	-1.62
99.9	0	0	-1.58
100	0	-0.631181	-1.58
100.1	0	-0.31559	-1.58
100.2	0	0	-1.64
100.3	0	-0.31559	-1.6
100.4	0	-0.631181	-1.64
100.5	0	-0.31559	-1.56
100.6	0	-0.31559	-1.64
100.7	0	-0.31559	-1.6
100.8	0	-0.31559	-1.62
100.9	0	-0.31559	-1.62
101	0	-0.31559	-1.6
101.1	0	-0.31559	-1.58
101.2	0	-0.31559	-1.6
101.3	0	0	-1.62
101.4	0	-0.31559	-1.64
101.5	0	-0.31559	-1.62
101.6	0	-0.31559	-1.62
101.7	0	0	-1.62
101.8	0	0	-1.6
101.9	0	-0.31559	-1.56
102	0	-0.31559	-1.62
102.1	0	0	-1.62
102.2	0	0	-1.56
102.3	0	0	-1.62
102.4	0	0	-1.58
102.5	0	0	-1.56
102.6	0	0	-1.56
102.7	0	0	-1.54
102.8	0	0	-1.52
102.9	0	-0.31559	-1.58
103	0	0	-1.58
103.1	0	0	-1.58
103.2	0	0	-1.56
103.3	0	0	-1.58
103.4	0	0	-1.6
103.5	0	0	-1.58
103.6	0	-0.31559	-1.62
103.7	0	-0.31559	-1.56
103.8	0	-0.31559	-1.54
103.9	0	0	-1.52
104	0	0	-1.58
104.1	0	0	-1.54
104.2	0	0	-1.56
104.3	0	0.31559	-1.58
104.4	0	-0.31559	-1.62
104.5	0	0	-1.56
104.6	0	-0.31559	-1.56
104.7	0	0	-1.54
104.8	0	0	-1.6
104.9	0	0	-1.56
105	0	-0.31559	-1.52
105.1	0	0	-1.54
105.2	0	-0.31559	-1.56
105.3	0	0.31559	-1.54
105.4	0	0	-1.56
105.5	0	0	-1.56
105.6	0	0	-1.56
105.7	0	0	-1.5
105.8	0	0	-1.48
105.9	0	0	-1.54
106	0	0	-1.56
106.1	0	0	-1.52
106.2	0	0	-1.56
106.3	0	0	-1.52
106.4	0	-0.31559	-1.52
106.5	0	-0.31559	-1.58
106.6	0	-0.31559	-1.52
106.7	0	-0.31559	-1.5
106.8	0	0	-1.56
106.9	0	0	-1.54
107	0	0	-1.48
107.1	0	0	-1.56
107.2	0	-0.31559	-1.52
107.3	0	0	-1.52
107.4	0	0	-1.52
107.5	0	0	-1.52
107.6	0	0	-1.52
107.7	0	0	-1.54
107.8	0	0	-1.5
107.9	0	0	-1.52
108	0	0.31559	-1.54
108.1	0	0	-1.52
108.2	0	0	-1.48
108.3	0	-0.31559	-1.5
108.4	0	0	-1.52
108.5	0	0	-1.5
108.6	0	0.31559	-1.52
108.7	0	-0.31559	-1.52
108.8	0	-0.31559	-1.52
108.9	0	0	-1.5
109	0	0	-1.52
109.1	0	0	-1.54
109.2	0	0	-1.5
109.3	0	0	-1.54
109.4	0	0	-1.54
109.5	0	0	-1.52
109.6	0	0.31559	-1.52
109.7	0	-0.31559	-1.5
109.8	0	0	-1.52
109.9	0	0	-1.46
110	0	0	-1.56
110.1	0	0	-1.54
110.2	0	0.31559	-1.52
110.3	0	0	-1.52
110.4	0	0.31559	-1.52
110.5	0	0	-1.52
110.6	0	0	-1.52
110.7	0	0.31559	-1.48
110.8	0	0	-1.48
110.9	0	0	-1.52
111	0	0	-1.52
111.1	0	0	-1.52
111.2	0	0	-1.52
111.3	0	0	-1.48
111.4	0	0	-1.52
111.5	0	0	-1.52
111.6	0	0.31559	-1.52
111.7	0	0	-1.5
111.8	0	-0.31559	-1.52
111.9	0	0	-1.5
112	0	-0.31559	-1.5
112.1	0	0	-1.48
112.2	0	-0.31559	-1.54
112.3	0	-0.31559	-1.5
112.4	0	0	-1.5
112.5	0	0	-1.52
112.6	0	0	-1.52
112.7	0	0	-1.5
112.8	0	0	-1.5
112.9	0	0	-1.44
113	0	0	-1.52
113.1	0	0	-1.48
113.2	0	0	-1.48
113.3	0	-0.31559	-1.5
113.4	0	0.31559	-1.52
113.5	0	0	-1.46
113.6	0	0	-1.5
113.7	0	0	-1.46
113.8	0	0	-1.52
113.9	0	0	-1.58
114	0	0	-1.54
114.1	0	0	-1.48
114.2	0	0	-1.52
114.3	0	0	-1.56
114.4	0	0.31559	-1.48
114.5	0	0	-1.52
114.6	0	0	-1.52
114.7	0	0	-1.44
114.8	0	0.31559	-1.48
114.9	0	0	-1.52
115	0	0	-1.5
115.1	0	0	-1.52
115.2	0	0	-1.52
115.3	0	0	-1.46
115.4	0	0	-1.52
115.5	0	0	-1.48
115.6	0	0.31559	-1.48
115.7	0	0	-1.5
115.8	0	0.31559	-1.48
115.9	0	0	-1.52
116	0	0	-1.44
116.1	0	0	-1.48
116.2	0	0	-1.46
116.3	0	0	-1.46
116.4	0	0	-1.46
116.5	0	0	-1.46
116.6	0	0	-1.46
116.7	0	0	-1.54
116.8	0	0	-1.48
116.9	0	0	-1.46
117	0	0	-1.52
117.1	0	-0.31559	-1.46
117.2	0	0	-1.44
117.3	0	0	-1.48
117.4	0	0	-1.48
117.5	0	0	-1.48
117.6	0	0	-1.48
117.7	0	0	-1.52
117.8	0	-0.31559	-1.52
117.9	0	0	-1.48
118	0	0.31559	-1.5
118.1	0	-0.31559	-1.46
118.2	0	0	-1.5
118.3	0	0	-1.58
118.4	0	0	-1.48
118.5	0	0	-1.46
118.6	0	0.31559	-1.5
118.7	0	0	-1.48
118.8	0	0.31559	-1.46
118.9	0	0	-1.5
119	0	-0.31559	-1.5
119.1	0	0	-1.48
119.2	0	0	-1.46
119.3	0	0.31559	-1.52
119.4	0	0	-1.52
119.5	0	-0.31559	-1.5
119.6	0	0.31559	-1.48
119.7	0	0	-1.5
119.8	0	-0.31559	-1.48
119.9	0	-0.31559	-1.52
120	0	0	-1.42
120.1	0	-0.31559	-1.5
120.2	0	-0.31559	-1.46
120.3	0	0	-1.46
120.4	0	0	-1.42
120.5	0	-0.31559	-1.46
120.6	0	0	-1.46
120.7	0	0.31559	-1.5
120.8	0	0	-1.48
120.9	0	0	-1.46
121	0	0	-1.52
121.1	0	0	-1.52
121.2	0	0	-1.46
121.3	0	0.31559	-1.48
121.4	0	0.31559	-1.52
121.5	0	0	-1.5
121.6	0	0.31559	-1.5
121.7	0	0.31559	-1.48
121.8	0	0	-1.46
121.9	0	0	-1.5
122	0	0	-1.44
122.1	0	0	-1.46
122.2	0	0	-1.48
122.3	0	0	-1.48
122.4	0	0.31559	-1.48
122.5	0	0	-1.44
122.6	0	0	-1.48
122.7	0	0	-1.44
122.8	0	0	-1.46
122.9	0	0	-1.46
123	0	0	-1.46
123.1	0	0.31559	-1.48
123.2	0	0	-1.48
123.3	0	0	-1.52
123.4	0	0	-1.54
123.5	0	0	-1.52
123.6	0	0	-1.52
123.7	0	0	-1.46
123.8	0	0	-1.46
123.9	0	0	-1.48
124	0	0	-1.5
124.1	0	0	-1.48
124.2	0	-0.31559	-1.52
124.3	0	0	-1.5
124.4	0	0	-1.5
124.5	0	0	-1.52
124.6	0	0	-1.46
124.7	0	0	-1.52
124.8	0	0.31559	-1.44
124.9	0	0	-1.46
125	0	0	-1.5
125.1	0	0	-1.46
125.2	0	0	-1.46
125.3	0	0	-1.48
125.4	0	0	-1.44
125.5	0	0	-1.46
125.6	0	0	-1.48
125.7	0	0	-1.46
125.8	0	0	-1.5
125.9	0	0	-1.48
126	0	0	-1.46
126.1	0	0	-1.48
126.2	0	0	-1.46
126.3	0	0	-1.44
126.4	0	0	-1.52
126.5	0	-0.31559	-1.48
126.6	0	0	-1.48
126.7	0	0	-1.46
126.8	0	0	-1.5
126.9	0	0	-1.5
127	0	0	-1.46
127.1	0	0	-1.5
127.2	0	0	-1.46
127.3	0	0	-1.48
127.4	0	0	-1.46
127.5	0	0	-1.48
127.6	0	0	-1.52
127.7	0	0	-1.48
127.8	0	0	-1.46
127.9	0	0	-1.52
128	0	0	-1.52
128.1	0	0	-1.46
128.2	0	0	-1.46
128.3	0	0	-1.46
128.4	0	0	-1.52
128.5	0	0	-1.46
128.6	0	0	-1.42
128.7	0	-0.31559	-1.48
128.8	0	0	-1.38
128.9	0	0	-1.46
129	0	0	-1.48
129.1	0	0.31559	-1.44
129.2	0	0	-1.46
129.3	0	0	-1.5
129.4	0	0	-1.48
129.5	0	0	-1.5
129.6	0	0.31559	-1.46
129.7	0	0	-1.46
129.8	0	0	-1.48
129.9	0	0	-1.46
130	0	0	-1.46
130.1	0	0	-1.46
130.2	0	0	-1.46
130.3	0	0	-1.46
130.4	0	0	-1.46
130.5	0	0	-1.46
130.6	0	0	-1.5
130.7	0	0	-1.46
130.8	0	0	-1.46
130.9	0	0	-1.46
131	0	0	-1.46
131.1	0	0	-1.5
131.2	0	0	-1.44
131.3	0	0	-1.44
131.4	0	0	-1.44
131.5	0	0	-1.42
131.6	0	0	-1.46
131.7	0	0	-1.46
131.8	0	0	-1.46
131.9	0	0	-1.46
132	0	0	-1.48
132.1	0	0	-1.46
132.2	0	0	-1.42
132.3	0	0	-1.5
132.4	0	0	-1.48
132.5	0	0	-1.48
132.6	0	0	-1.46
132.7	0	0	-1.5
132.8	0	0	-1.48
132.9	0	0	-1.42
133	0	0	-1.42
133.1	0	0	-1.46
133.2	0	0	-1.46
133.3	0	0	-1.46
133.4	0	0	-1.44
133.5	0	0	-1.46
133.6	0	0	-1.48
133.7	0	0	-1.44
133.8	0	0	-1.42
133.9	0	0	-1.46
134	0	0	-1.4
134.1	0	0	-1.46
134.2	0	0	-1.46
134.3	0	0	-1.46
134.4	0	0	-1.42
134.5	0	0	-1.46
134.6	0	0	-1.44
134.7	0	0	-1.52
134.8	0	0	-1.52
134.9	0	0	-1.52
135	0	0	-1.48
135.1	0	0	-1.44
135.2	0	0	-1.48
135.3	0	0	-1.44
135.4	0	0	-1.46
135.5	0	0	-1.44
135.6	0	0	-1.44
135.7	0	0	-1.46
135.8	0	0	-1.48
135.9	0	0	-1.48
136	0	0	-1.48
136.1	0	0	-1.5
136.2	0	0	-1.52
136.3	0	0	-1.48
136.4	0	0	-1.46
136.5	0	0	-1.46
136.6	0	0	-1.44
136.7	0	0	-1.5
136.8	0	0	-1.46
136.9	0	0	-1.5
137	0	0	-1.46
137.1	0	0	-1.46
137.2	0	0	-1.44
137.3	0	0	-1.44
137.4	0	0	-1.46
137.5	0	0	-1.48
137.6	0	0	-1.52
137.7	0	0	-1.46
137.8	0	0	-1.46
137.9	0	0	-1.42
138	0	0	-1.46
138.1	0	0	-1.42
138.2	0	0	-1.52
138.3	0	0	-1.5
138.4	0	0	-1.46
138.5	0	0	-1.46
138.6	0	0	-1.46
138.7	0	0	-1.44
138.8	0	0	-1.46
138.9	0	0	-1.46
139	0	0	-1.46
139.1	0	0	-1.42
139.2	0	0	-1.46
139.3	0	0	-1.44
139.4	0	0	-1.42
139.5	0	0	-1.46
139.6	0	0	-1.46
139.7	0	0	-1.46
139.8	0	0	-1.52
139.9	0	0	-1.46
140	0	-0.31559	-1.42
140.1	0	0	-1.44
140.2	0	0	-1.46
140.3	0	0	-1.5
140.4	0	0	-1.5
140.5	0	0	-1.48
140.6	0	0	-1.46
140.7	0	0	-1.42
140.8	0	0	-1.48
140.9	0	0	-1.42
141	0	0	-1.42
141.1	0	0	-1.46
141.2	0	0	-1.42
141.3	0	0	-1.46
141.4	0	0	-1.48
141.5	0	0	-1.46
141.6	0	0	-1.48
141.7	0	0	-1.44
141.8	0	0	-1.42
141.9	0	0	-1.42
142	0	0	-1.46
142.1	0	0	-1.46
142.2	0	0	-1.42
142.3	0	0	-1.42
142.4	0	0	-1.4
142.5	0	0	-1.46
142.6	0	0	-1.4
142.7	0	0	-1.46
142.8	0	0	-1.4
142.9	0	0	-1.44
143	500	0	-1.46
143.1	500	370.503	-1.4
143.2	500	506.207	50
143.3	500	508.732	63.94
143.4	500	508.416	60.56
143.5	500	508.101	57.12
143.6	500	507.154	51.08
143.7	500	506.523	48.6
143.8	500	506.207	45.64
143.9	500	505.576	44.04
144	500	505.26	43.16
144.1	500	504.629	41.08
144.2	500	504.314	40.14
144.3	500	503.998	38.74
144.4	500	503.682	37.92
144.5	500	503.367	36.72
144.6	500	503.051	36.06
144.7	500	503.051	35.34
144.8	500	502.42	34.52
144.9	500	502.104	34.08
145	500	502.104	33.66
145.1	500	502.104	32.68
145.2	500	501.789	32.4
145.3	500	501.473	31.38
145.4	500	501.473	31.06
145.5	500	501.158	30.34
145.6	500	501.158	29.86
145.7	500	501.158	29.94
145.8	500	500.842	29.24
145.9	500	500.842	29.24
146	500	500.842	28.58
146.1	500	500.526	27.92
146.2	500	500.526	27.34
146.3	500	500.526	27.34
146.4	500	500.526	26.92
146.5	500	500.526	26.92
146.6	500	500.211	26.52
146.7	500	500.211	26.3
146.8	500	500.526	26.2
146.9	500	500.211	26.12
147	500	500.211	25.8
147.1	500	500.211	25.7
147.2	500	500.211	25.26
147.3	500	500.211	25.32
147.4	500	500.211	25.4
147.5	500	500.211	25.06
147.6	500	500.211	24.92
147.7	500	500.211	24.82
147.8	500	499.58	24.58
147.9	500	500.211	24.58
148	500	500.211	24.78
148.1	500	500.211	24.54
148.2	500	500.211	24.5
148.3	500	499.58	24.4
148.4	500	500.211	24.44
148.5	500	499.58	24.16
148.6	500	500.211	24.2
148.7	500	499.58	24.2
148.8	500	499.58	24.06
148.9	500	500.211	23.88
149	500	499.58	24.02
149.1	500	499.58	24.12
149.2	500	500.211	23.82
149.3	500	499.58	23.78
149.4	500	499.58	23.88
149.5	500	499.58	23.74
149.6	500	499.58	23.64
149.7	500	499.58	23.88
149.8	500	499.58	23.74
149.9	500	499.58	23.82
150	500	499.58	23.78
150.1	500	500.211	23.78
150.2	500	499.58	23.68
150.3	500	499.58	23.68
150.4	500	499.58	23.5
150.5	500	499.58	23.54
150.6	500	499.58	23.6
150.7	500	499.58	23.7
150.8	500	500.211	23.56
150.9	500	499.58	23.5
151	500	500.211	23.56
151.1	500	499.58	23.56
151.2	500	500.211	23.5
151.3	500	499.58	23.36
151.4	500	499.58	23.58
151.5	500	500.211	23.5
151.6	500	499.58	23.44
151.7	500	500.211	23.6
151.8	500	499.58	23.5
151.9	500	499.58	23.6
152	500	500.211	23.26
152.1	500	499.58	23.28
152.2	500	499.58	23.46
152.3	500	499.58	23.5
152.4	500	499.58	23.6
152.5	500	500.211	23.56
152.6	500	499.58	23.44
152.7	500	499.58	23.56
152.8	500	499.58	23.28
152.9	500	499.58	23.42
153	500	499.58	23.4
153.1	500	499.58	23.46
153.2	500	499.58	23.3
153.3	500	499.58	23.5
153.4	500	500.211	23.5
153.5	500	499.58	23.64
153.6	500	499.58	23.46
153.7	500	499.58	23.54
153.8	500	500.211	23.46
153.9	500	499.58	23.6
154	500	499.58	23.6
154.1	500	499.58	23.6
154.2	500	499.58	23.6
154.3	500	499.58	23.46
154.4	500	499.58	23.44
154.5	500	499.58	23.5
154.6	500	500.211	23.36
154.7	500	500.211	23.4
154.8	500	499.58	23.42
154.9	500	499.58	23.32
155	500	499.58	23.42
155.1	500	500.211	23.4
155.2	500	500.211	23.5
155.3	500	500.211	23.5
155.4	500	500.211	23.46
155.5	500	499.58	23.36
155.6	500	499.58	23.5
155.7	500	499.58	23.54
155.8	500	499.58	23.32
155.9	500	499.58	23.56
156	500	499.58	23.4
156.1	500	500.211	23.36
156.2	500	499.58	23.46
156.3	500	499.58	23.5
156.4	500	500.211	23.46
156.5	500	500.211	23.5
156.6	500	499.58	23.46
156.7	500	499.58	23.42
156.8	500	500.211	23.46
156.9	500	500.211	23.36
157	500	500.211	23.64
157.1	500	500.211	23.4
157.2	500	500.211	23.28
157.3	500	500.211	23.36
157.4	500	499.58	23.46
157.5	500	499.58	23.28
157.6	500	499.58	23.4
157.7	500	499.58	23.46
157.8	500	500.211	23.22
157.9	500	499.58	23.18
158	500	499.58	23.4
158.1	500	499.58	23.36
158.2	500	500.211	23.36
158.3	500	500.211	23.38
158.4	500	499.58	23.22
158.5	500	499.58	23.38
158.6	500	499.58	23.5
158.7	500	499.58	23.5
158.8	500	499.58	23.32
158.9	500	499.58	23.28
159	500	500.211	23.46
159.1	500	500.211	23.28
159.2	500	499.58	23.28
159.3	500	500.211	23.32
159.4	500	499.58	23.46
159.5	500	500.211	23.4
159.6	500	499.58	23.32
159.7	500	500.211	23.36
159.8	500	499.58	23.42
159.9	500	499.58	23.32
160	500	500.211	23.42
160.1	500	499.58	23.32
160.2	500	500.211	23.46
160.3	500	500.211	23.32
160.4	500	500.211	23.32
160.5	500	499.58	23.38
160.6	500	499.58	23.18
160.7	500	500.211	23.32
160.8	500	499.58	23.32
160.9	500	499.58	23.36
161	500	500.211	23.32
161.1	500	500.211	23.22
161.2	500	499.58	23.5
161.3	500	500.211	23.42
161.4	500	500.211	23.28
161.5	500	500.211	23.46
161.6	500	499.58	23.28
161.7	500	499.58	23.32
161.8	500	499.58	23.46
161.9	500	500.211	23.32
162	500	499.58	23.28
162.1	500	499.58	23.42
162.2	500	499.58	23.32
162.3	500	500.211	23.42
162.4	500	499.58	23.46
162.5	500	499.58	23.26
162.6	500	500.211	23.42
162.7	500	499.58	23.46
162.8	500	500.211	23.38
162.9	500	500.211	23.4
163	500	499.58	23.14
163.1	500	500.211	23.34
163.2	500	499.58	23.32
163.3	500	500.211	23.38
163.4	500	500.211	23.36
163.5	500	500.211	23.18
163.6	500	500.211	23.28
163.7	500	499.58	23.32
163.8	500	500.211	23.42
163.9	500	499.58	23.28
164	500	499.58	23.24
164.1	500	500.211	23.32
164.2	500	499.58	23.28
164.3	500	500.211	23.42
164.4	500	499.58	23.36
164.5	500	499.58	23.32
164.6	500	500.211	23.4
164.7	500	500.211	23.18
164.8	500	499.58	23.22
164.9	500	499.58	23.5
165	500	500.211	23.18
165.1	500	499.58	23.18
165.2	500	499.58	23.14
165.3	500	500.211	23.28
165.4	500	499.58	23.4
165.5	500	499.58	23.38
165.6	500	500.211	23.42
165.7	500	499.58	23.24
165.8	500	499.58	23.22
165.9	500	499.58	23.28
166	500	499.58	23.22
166.1	500	500.211	23.32
166.2	500	499.58	23.04
166.3	500	500.211	23.18
166.4	500	499.58	23.14
166.5	500	500.211	23.46
166.6	500	499.58	23.22
166.7	500	499.58	23.32
166.8	500	499.58	23.42
166.9	500	499.58	23.22
167	500	500.211	23.42
167.1	500	500.211	23.32
167.2	500	499.58	23.28
167.3	500	499.58	23.28
167.4	500	499.58	23.28
167.5	500	500.526	23.32
167.6	500	499.58	23.1
167.7	500	500.211	23.28
167.8	500	499.58	23.22
167.9	500	499.58	23.14
168	500	499.58	23.1
168.1	500	499.58	23.22
168.2	500	500.211	23.14
168.3	500	500.211	23.28
168.4	500	499.58	23.28
168.5	500	500.211	23.14
168.6	500	500.211	23.22
168.7	500	499.58	23.24
168.8	500	500.211	23.22
168.9	500	499.58	23.14
169	500	500.211	23.08
169.1	500	499.58	23.18
169.2	500	500.211	23.14
169.3	500	500.211	23.22
169.4	500	499.58	23.1
169.5	500	500.211	23.22
169.6	500	500.211	23.08
169.7	500	500.211	23.32
169.8	500	499.58	23.22
169.9	500	499.58	23.04
170	500	500.211	23.22
170.1	500	500.211	23.14
170.2	500	499.58	23.18
170.3	500	500.211	23.14
170.4	500	500.211	23.18
170.5	500	500.211	23.1
170.6	500	499.58	23.1
170.7	500	500.211	23.22
170.8	500	500.211	23
170.9	500	499.58	23.24
171	500	499.58	23.08
171.1	500	500.211	23.22
171.2	500	500.211	22.96
171.3	500	499.58	22.96
171.4	500	499.58	23.26
171.5	500	500.211	23.14
171.6	500	500.211	23.04
171.7	500	500.211	23
171.8	500	500.211	23.14
171.9	500	499.58	23.22
172	500	500.211	23.04
172.1	500	499.58	23.04
172.2	500	499.58	23.14
172.3	500	499.58	23.18
172.4	500	499.58	23
172.5	500	500.211	23.22
172.6	500	500.211	23.06
172.7	500	499.58	23.14
172.8	500	499.58	23.32
172.9	500	499.58	23.1
173	500	500.211	23.14
173.1	500	499.58	23.06
173.2	500	500.211	23.14
173.3	500	499.58	23.18
173.4	500	499.58	23.08
173.5	500	500.211	23.1
173.6	500	500.211	23.06
173.7	500	499.58	23.14
173.8	500	500.211	23.04
173.9	500	500.211	23.24
174	500	499.58	23.04
174.1	500	500.211	23
174.2	500	499.58	23.14
174.3	500	500.211	23.1
174.4	500	500.211	23.1
174.5	500	500.211	23.1
174.6	500	499.58	22.96
174.7	500	499.58	23.14
174.8	500	500.211	23.18
174.9	500	500.211	23.22
175	500	499.58	23.18
175.1	500	500.211	23.12
175.2	500	499.58	22.86
175.3	500	500.211	23.22
175.4	500	499.58	23.04
175.5	500	500.211	23.24
175.6	500	500.211	23.24
175.7	500	500.211	23.04
175.8	500	500.211	23
175.9	500	499.58	23
176	500	499.58	22.86
176.1	500	499.58	22.86
176.2	500	499.58	23.1
176.3	500	500.211	22.96
176.4	500	500.211	23.1
176.5	500	500.211	23.14
176.6	500	500.211	22.94
176.7	500	499.58	23.36
176.8	500	499.58	22.96
176.9	500	499.58	23.14
177	500	499.58	23
177.1	500	499.58	23.14
177.2	500	499.58	23
177.3	500	500.211	22.96
177.4	500	499.58	23.18
177.5	500	499.58	23.04
177.6	500	500.211	23.22
177.7	500	500.211	23.14
177.8	500	499.58	23.14
177.9	500	500.211	23
178	500	499.58	23.04
178.1	500	500.211	23.18
178.2	500	499.58	23
178.3	500	499.58	22.92
178.4	500	500.211	22.9
178.5	500	500.211	23
178.6	500	500.211	22.96
178.7	500	499.58	23.04
178.8	500	499.58	23.06
178.9	500	499.58	23
179	500	499.58	23.04
179.1	500	500.211	22.96
179.2	500	500.211	23.1
179.3	500	500.211	23.1
179.4	500	500.211	23.08
179.5	500	500.211	23.1
179.6	500	500.211	23.08
179.7	500	499.58	23
179.8	500	499.58	23.1
179.9	500	499.58	23.14
180	500	500.211	23.14
180.1	500	499.58	23.18
180.2	500	500.211	22.94
180.3	500	499.58	23.14
180.4	500	499.58	23.12
180.5	500	499.58	23.22
180.6	500	500.211	23.2
180.7	500	499.58	23.1
180.8	500	500.211	23
180.9	500	499.58	22.96
181	500	500.211	23.1
181.1	500	499.58	22.96
181.2	500	500.211	23.18
181.3	500	499.58	22.94
181.4	500	499.58	22.94
181.5	500	499.58	23
181.6	500	500.211	23
181.7	500	499.58	23
181.8	500	500.211	22.96
181.9	500	499.58	22.86
182	500	500.211	23
182.1	500	500.211	22.96
182.2	500	499.58	23
182.3	500	500.211	23
182.4	500	499.58	22.82
182.5	500	500.211	23.04
182.6	500	500.211	23.08
182.7	500	499.58	22.98
182.8	500	500.211	23
182.9	500	500.211	22.96
183	500	499.58	22.98
183.1	500	500.211	22.9
183.2	500	499.58	22.96
183.3	500	500.211	22.96
183.4	500	500.211	22.96
183.5	500	499.58	23.04
183.6	500	500.211	22.82
183.7	500	499.58	23
183.8	500	500.211	22.96
183.9	500	500.211	23
184	500	499.58	23
184.1	500	500.211	22.98
184.2	500	500.211	22.86
184.3	500	499.58	23
184.4	500	500.211	22.86
184.5	500	499.58	23.04
184.6	500	500.211	23
184.7	500	500.211	23.08
184.8	500	499.58	22.96
184.9	500	500.211	22.96
185	500	500.211	22.96
185.1	500	499.58	23
185.2	500	499.58	22.96
185.3	500	499.58	22.82
185.4	500	500.211	22.86
185.5	500	499.58	22.92
185.6	500	500.211	23
185.7	500	499.58	23.1
185.8	500	499.58	23.18
185.9	500	500.211	22.96
186	500	499.58	23
186.1	500	499.58	22.92
186.2	500	500.211	23.08
186.3	500	500.211	22.92
186.4	500	499.58	22.82
186.5	500	499.58	22.96
186.6	500	499.58	22.86
186.7	500	500.211	22.96
186.8	500	499.58	22.78
186.9	500	499.58	23.04
187	500	500.211	22.96
187.1	500	499.58	22.96
187.2	500	499.58	22.82
187.3	500	500.211	22.86
187.4	500	499.58	22.94
187.5	500	500.211	22.96
187.6	500	500.211	23
187.7	500	499.58	23.04
187.8	500	500.211	23
187.9	500	499.58	22.96
188	500	499.58	22.9
188.1	500	500.211	22.86
188.2	500	499.58	22.96
188.3	500	499.58	22.8
188.4	500	500.211	22.9
188.5	500	499.58	22.96
188.6	500	500.211	22.86
188.7	500	499.58	22.96
188.8	500	499.58	23.04
188.9	500	500.211	22.9
189	500	500.211	22.86
189.1	500	499.58	22.96
189.2	500	499.58	22.9
189.3	500	499.58	22.86
189.4	500	500.211	22.86
189.5	500	499.58	22.96
189.6	500	500.211	22.9
189.7	500	500.211	23.1
189.8	500	499.58	22.86
189.9	500	500.211	22.9
190	500	499.58	22.9
190.1	500	499.58	22.98
190.2	500	500.211	22.98
190.3	500	500.211	22.92
190.4	500	499.58	22.9
190.5	500	500.211	22.82
190.6	500	499.58	22.98
190.7	500	499.58	22.76
190.8	500	499.58	23
190.9	500	499.58	23.14
191	500	500.211	23.18
191.1	500	500.211	23
191.2	500	499.58	22.96
191.3	500	500.211	22.98
191.4	500	499.58	22.86
191.5	500	499.58	22.9
191.6	500	500.211	23.04
191.7	500	499.58	22.9
191.8	500	500.211	23
191.9	500	499.58	22.82
192	500	500.211	22.98
192.1	500	499.58	23.08
192.2	500	499.58	22.86
192.3	500	499.58	23.04
192.4	500	499.58	22.94
192.5	500	499.58	23
192.6	500	499.58	23.1
192.7	500	499.58	22.96
192.8	500	499.58	22.82
192.9	500	500.211	22.92
193	500	500.211	22.9
193.1	500	500.211	22.96
193.2	500	499.58	22.86
193.3	500	499.58	22.76
193.4	500	499.58	23.04
193.5	500	499.58	23
193.6	500	500.211	22.86
193.7	500	500.211	22.86
193.8	500	499.58	23
193.9	500	500.211	22.9
194	500	500.211	22.86
194.1	500	499.58	23
194.2	500	500.211	22.94
194.3	500	500.211	22.94
194.4	500	499.58	22.94
194.5	500	500.211	22.82
194.6	500	499.58	22.94
194.7	500	500.211	22.96
194.8	500	500.211	22.96
194.9	500	499.58	22.86
195	500	500.211	22.98
195.1	500	500.211	23.1
195.2	500	499.58	22.96
195.3	500	499.58	22.86
195.4	500	500.211	22.92
195.5	500	500.211	22.96
195.6	500	499.58	22.82
195.7	500	499.58	23
195.8	500	499.58	22.92
195.9	500	499.58	22.94
196	500	500.211	22.78
196.1	500	499.58	22.86
196.2	500	499.58	22.82
196.3	500	499.58	23.04
196.4	500	499.58	22.86
196.5	500	500.211	22.82
196.6	500	500.211	23
196.7	500	499.58	22.86
196.8	500	500.211	22.9
196.9	500	500.211	23
197	500	499.58	23
197.1	500	500.211	22.92
197.2	500	500.211	22.78
197.3	500	499.58	22.94
197.4	500	500.211	22.96
197.5	500	499.58	22.82
197.6	500	499.58	22.86
197.7	500	499.58	22.82
197.8	500	500.211	22.9
197.9	500	499.58	22.9
198	500	499.58	22.82
198.1	500	500.211	22.82
198.2	500	500.211	22.94
198.3	500	499.58	22.92
198.4	500	500.211	22.82
198.5	500	500.211	22.68
198.6	500	499.58	22.58
198.7	500	499.58	22.82
198.8	500	499.58	22.82
198.9	500	500.211	22.86
199	500	499.58	22.96
199.1	500	499.58	22.82
199.2	500	499.58	22.76
199.3	500	499.58	22.72
199.4	500	499.58	22.76
199.5	500	500.211	22.9
199.6	500	499.58	22.72
199.7	500	500.211	22.68
199.8	500	500.211	22.86
[truncated: 2,141 more rows]

## Sheet: cali 2, 500 mbar
t [s]	command	p [mbar]	u [µL/min]
0	0	0	-1.52
0.1	0	0	-1.48		run		flow unit
0.2	0	0	-1.5		1		t [s]	p [mbar]	σ [mbar]	u(5CB) [µL/min]	σ [µL/min]		ρ [g/mL]
0.3	0	0	-1.46				59.2	499.332	17.108	25.533	4.3002		1.008
0.4	0	0	-1.52
0.5	0	0	-1.52				balance
0.6	0	0	-1.52				mass [g]			u(5CB) [µL/min]
0.7	0	0	-1.52				0.0197			19.8078
0.8	0	0	-1.48
0.9	0	0	-1.48
1	0	0	-1.52
1.1	0	0	-1.48				flow unit
1.2	0	0	-1.48		2		t [s]	p [mbar]	σ [mbar]	u(5CB) [µL/min]	σ [µL/min]
1.3	0	0	-1.54				59.1	499.599	12.0065	24.0579	4.57144
1.4	0	0	-1.5
1.5	0	0	-1.48				balance
1.6	0	0	-1.52				mass [g]			u(5CB) [µL/min]
1.7	0	0	-1.5				0.0229			23.0642
1.8	0	0	-1.48
1.9	0	0	-1.5
2	0	0	-1.5
2.1	0	0	-1.48				flow unit
2.2	0	0	-1.52		3		t [s]	p [mbar]	σ [mbar]	u(5CB) [µL/min]	σ [µL/min]
2.3	0	0	-1.52				58.8	498.719	24.2463	23.3341	3.64944
2.4	0	0	-1.48
2.5	0	0	-1.48				balance
2.6	0	0	-1.48				mass [g]			u(5CB) [µL/min]
2.7	0	0	-1.5				0.0213			21.5622
2.8	0	0	-1.5
2.9	0	0	-1.48
3	0	0	-1.52
3.1	0	0	-1.48
3.2	0	0	-1.5
3.3	0	0	-1.52
3.4	0	0	-1.48
3.5	0	0	-1.46
3.6	0	0	-1.54
3.7	0	0	-1.52
3.8	0	0	-1.52
3.9	0	0	-1.52
4	0	0	-1.48
4.1	0	0	-1.54
4.2	0	0	-1.52
4.3	0	0	-1.52
4.4	0	0	-1.5
4.5	0	-0.31559	-1.52
4.6	0	0	-1.5
4.7	0	0	-1.48
4.8	0	0	-1.52
4.9	0	0	-1.5
5	0	0	-1.5
5.1	0	0	-1.52
5.2	0	0	-1.5
5.3	0	0	-1.58
5.4	0	0	-1.52
5.5	0	0	-1.54
5.6	0	0	-1.52
5.7	0	0	-1.56
5.8	0	0	-1.56
5.9	0	0	-1.56
6	0	0	-1.48
6.1	0	0	-1.54
6.2	0	0	-1.52
6.3	0	0	-1.54
6.4	0	0	-1.54
6.5	0	0	-1.48
6.6	0	0	-1.48
6.7	0	0	-1.48
6.8	0	0	-1.54
6.9	0	0	-1.5
7	0	0	-1.48
7.1	0	0	-1.5
7.2	0	0	-1.54
7.3	0	0	-1.5
7.4	0	0	-1.48
7.5	0	0	-1.48
7.6	0	0	-1.52
7.7	0	0	-1.5
7.8	0	0	-1.54
7.9	0	0	-1.52
8	0	0	-1.52
8.1	0	0	-1.46
8.2	0	0	-1.52
8.3	0	0	-1.44
8.4	0	0	-1.52
8.5	0	0	-1.52
8.6	0	0	-1.48
8.7	0	0	-1.46
8.8	0	0	-1.52
8.9	0	0	-1.52
9	0	0	-1.5
9.1	0	0	-1.5
9.2	0	0	-1.48
9.3	0	0	-1.5
9.4	0	0	-1.5
9.5	0	0	-1.48
9.6	0	0	-1.52
9.7	0	0	-1.52
9.8	0	0	-1.5
9.9	0	0	-1.48
10	0	0	-1.52
10.1	0	0	-1.48
10.2	0	0	-1.46
10.3	0	0	-1.46
10.4	0	0	-1.52
10.5	0	0	-1.5
10.6	0	0	-1.52
10.7	0	0	-1.5
10.8	0	-0.31559	-1.5
10.9	0	0	-1.54
11	0	0	-1.46
11.1	0	0	-1.48
11.2	0	0	-1.54
11.3	0	0	-1.52
11.4	0	0	-1.52
11.5	0	0	-1.5
11.6	0	0	-1.58
11.7	0	0	-1.46
11.8	0	0	-1.5
11.9	0	0	-1.52
12	0	0	-1.52
12.1	0	0	-1.5
12.2	0	0	-1.48
12.3	0	-0.31559	-1.48
12.4	0	0	-1.46
12.5	0	0	-1.48
12.6	0	0	-1.52
12.7	0	0	-1.52
12.8	0	0	-1.48
12.9	0	0	-1.48
13	0	0	-1.48
13.1	0	0	-1.48
13.2	0	0	-1.46
13.3	500	89.3121	-1.5
13.4	500	438.04	-1.38
13.5	500	506.838	41.16
13.6	500	510.941	52.62
13.7	500	511.257	53.64
13.8	500	509.994	53.24
13.9	500	509.363	52.5
14	500	509.047	51.38
14.1	500	507.785	50.56
14.2	500	507.154	48.76
14.3	500	506.838	47.8
14.4	500	506.207	47.04
14.5	500	505.892	44.98
14.6	500	505.26	44.22
14.7	500	504.629	42.36
14.8	500	504.314	41.58
14.9	500	503.998	39.8
15	500	503.682	39.4
15.1	500	503.367	38.58
15.2	500	503.367	37.54
15.3	500	503.051	36.72
15.4	500	502.42	35.64
15.5	500	502.42	35.5
15.6	500	501.789	34.92
15.7	500	502.104	33.88
15.8	500	502.104	33.88
15.9	500	501.789	32.7
16	500	501.789	32.26
16.1	500	501.473	31.86
16.2	500	501.158	31.56
16.3	500	501.473	31.32
16.4	500	501.158	30.66
16.5	500	501.158	30.6
16.6	500	500.842	30.1
16.7	500	500.526	29.72
16.8	500	500.842	29.54
16.9	500	500.842	29.2
17	500	500.526	28.96
17.1	500	500.526	28.56
17.2	500	500.526	28.44
17.3	500	500.211	28.32
17.4	500	500.842	28.14
17.5	500	500.211	27.94
17.6	500	500.526	27.56
17.7	500	500.526	27.56
17.8	500	500.211	27.3
17.9	500	500.526	27.3
18	500	500.526	27.14
18.1	500	500.211	26.98
18.2	500	500.211	26.92
18.3	500	500.211	26.74
18.4	500	500.211	26.76
18.5	500	500.211	26.72
18.6	500	500.211	26.42
18.7	500	499.58	26.42
18.8	500	499.58	26.3
18.9	500	499.58	26.22
19	500	499.58	26.12
19.1	500	500.211	26.12
19.2	500	500.211	26.12
19.3	500	499.58	26.02
19.4	500	499.58	26.02
19.5	500	500.211	25.88
19.6	500	500.211	25.68
19.7	500	499.58	25.82
19.8	500	499.58	25.86
19.9	500	500.211	25.66
20	500	499.58	25.52
20.1	500	500.211	25.62
20.2	500	499.58	25.72
20.3	500	499.58	25.42
20.4	500	500.211	25.48
20.5	500	499.58	25.42
20.6	500	499.58	25.56
20.7	500	500.211	25.38
20.8	500	499.58	25.46
20.9	500	500.211	25.58
21	500	500.211	25.46
21.1	500	500.211	25.28
21.2	500	499.58	25.38
21.3	500	499.58	25.38
21.4	500	499.58	25.38
21.5	500	499.58	25.32
21.6	500	499.58	25.42
21.7	500	500.211	25.28
21.8	500	500.211	25.18
21.9	500	499.58	25.22
22	500	500.211	25.18
22.1	500	499.58	25.08
22.2	500	499.58	25.16
22.3	500	499.58	25
22.4	500	499.58	25.22
22.5	500	499.58	25.14
22.6	500	499.58	25.1
22.7	500	499.58	24.94
22.8	500	500.211	24.94
22.9	500	499.58	24.94
23	500	499.58	25.14
23.1	500	500.211	24.88
23.2	500	499.264	24.88
23.3	500	499.58	24.74
23.4	500	499.58	24.76
23.5	500	500.211	24.84
23.6	500	500.211	25.08
23.7	500	500.211	24.8
23.8	500	499.264	24.78
23.9	500	499.264	24.74
24	500	499.58	24.6
24.1	500	499.58	24.6
24.2	500	500.211	24.7
24.3	500	499.58	24.56
24.4	500	500.211	24.64
24.5	500	499.58	24.4
24.6	500	500.211	24.7
24.7	500	499.58	24.56
24.8	500	499.58	24.56
24.9	500	500.211	24.5
25	500	500.211	24.6
25.1	500	500.211	24.46
25.2	500	499.58	24.4
25.3	500	500.211	24.6
25.4	500	499.58	24.4
25.5	500	500.211	24.5
25.6	500	500.211	24.26
25.7	500	499.58	24.32
25.8	500	500.211	24.26
25.9	500	499.58	24.04
26	500	500.211	24.18
26.1	500	500.211	24.12
26.2	500	499.58	24.22
26.3	500	500.211	24.22
26.4	500	499.58	24.16
26.5	500	500.211	24.18
26.6	500	500.211	24.08
26.7	500	499.58	24.12
26.8	500	500.211	24.32
26.9	500	499.58	24.08
27	500	500.211	24.32
27.1	500	500.211	24
27.2	500	499.58	24.16
27.3	500	500.211	24.22
27.4	500	499.58	24.26
27.5	500	499.58	24.26
27.6	500	499.58	24.22
27.7	500	499.58	24.26
27.8	500	500.211	24.18
27.9	500	499.58	24.18
28	500	499.58	23.94
28.1	500	500.211	24.12
28.2	500	500.211	24.08
28.3	500	499.58	23.84
28.4	500	499.58	24.22
28.5	500	500.211	24.18
28.6	500	500.211	24.12
28.7	500	499.58	24.04
28.8	500	499.58	24.12
28.9	500	499.58	24.12
29	500	499.58	24.08
29.1	500	499.58	24.08
29.2	500	499.58	24.18
29.3	500	499.264	24.08
29.4	500	499.264	24.02
29.5	500	500.211	23.98
29.6	500	500.211	23.98
29.7	500	500.211	23.94
29.8	500	500.211	24.18
29.9	500	500.211	24.02
30	500	500.211	24.08
30.1	500	499.58	24.08
30.2	500	499.58	24.22
30.3	500	500.211	24.18
30.4	500	500.211	24.28
30.5	500	500.211	24.26
30.6	500	500.211	24.08
30.7	500	500.211	24.12
30.8	500	500.211	24.04
30.9	500	500.211	24.08
31	500	500.211	24.14
31.1	500	499.58	23.94
31.2	500	499.58	24.18
31.3	500	499.58	24.12
31.4	500	499.58	24.04
31.5	500	500.211	24.22
31.6	500	500.211	23.98
31.7	500	499.58	24.08
31.8	500	499.58	23.98
31.9	500	499.58	24.18
32	500	499.58	24.26
32.1	500	499.58	24.22
32.2	500	499.58	24.18
32.3	500	499.58	24.18
32.4	500	499.58	24.08
32.5	500	500.211	24.02
32.6	500	499.58	24.14
32.7	500	500.211	24.08
32.8	500	500.211	24
32.9	500	499.58	23.94
33	500	499.58	23.98
33.1	500	500.211	24.02
33.2	500	499.58	24.04
33.3	500	500.211	24.18
33.4	500	499.58	24.08
33.5	500	500.211	24.22
33.6	500	499.58	24.12
33.7	500	500.211	24.02
33.8	500	499.58	24.08
33.9	500	499.58	24.04
34	500	500.211	24.02
34.1	500	500.211	24.18
34.2	500	499.58	24.18
34.3	500	500.211	24.08
34.4	500	499.58	24.08
34.5	500	499.58	24.12
34.6	500	500.211	24.18
34.7	500	499.58	23.98
34.8	500	500.211	23.98
34.9	500	499.58	24.18
35	500	499.58	24.08
35.1	500	499.58	24.08
35.2	500	499.58	24.04
35.3	500	500.211	23.94
35.4	500	499.58	24.18
35.5	500	500.211	24.22
35.6	500	499.58	24.22
35.7	500	500.211	24.22
35.8	500	499.58	24.08
35.9	500	500.211	24.18
36	500	499.58	24.22
36.1	500	499.58	24.08
36.2	500	500.211	24.08
36.3	500	499.58	24.02
36.4	500	499.58	24.02
36.5	500	500.211	24.02
36.6	500	500.211	24.18
36.7	500	499.58	24.12
36.8	500	499.58	24.12
36.9	500	499.58	24.18
37	500	499.58	24.42
37.1	500	500.211	24.36
37.2	500	499.58	24.32
37.3	500	500.211	24.18
37.4	500	500.211	24.26
37.5	500	500.211	24.36
37.6	500	499.58	24.32
37.7	500	500.211	24.32
37.8	500	500.211	24.22
37.9	500	499.58	24.32
38	500	500.211	24.18
38.1	500	499.58	24.42
38.2	500	499.58	24.32
38.3	500	499.58	24.32
38.4	500	499.58	24.26
38.5	500	500.211	24.42
38.6	500	499.58	24.26
38.7	500	499.58	24.22
38.8	500	499.58	24.32
38.9	500	499.58	24.32
39	500	500.211	24.4
39.1	500	500.211	24.32
39.2	500	499.58	24.32
39.3	500	500.211	24.32
39.4	500	499.58	24.22
39.5	500	500.211	24.32
39.6	500	500.211	24.28
39.7	500	499.58	24.28
39.8	500	500.211	24.32
39.9	500	500.211	24.22
40	500	499.58	24.22
40.1	500	499.58	24.26
40.2	500	499.58	24.22
40.3	500	500.211	24.26
40.4	500	499.58	24.12
40.5	500	499.58	24.46
40.6	500	500.211	24.46
40.7	500	499.58	24.12
40.8	500	499.58	24.26
40.9	500	499.58	24.32
41	500	499.58	24.46
41.1	500	499.58	24.36
41.2	500	499.58	24.26
41.3	500	499.58	24.4
41.4	500	500.211	24.42
41.5	500	499.58	24.46
41.6	500	499.58	24.42
41.7	500	500.211	24.46
41.8	500	499.58	24.42
41.9	500	499.58	24.22
42	500	500.211	24.46
42.1	500	499.58	24.5
42.2	500	500.211	24.46
42.3	500	499.58	24.46
42.4	500	500.211	24.32
42.5	500	500.211	24.36
42.6	500	500.211	24.46
42.7	500	500.211	24.36
42.8	500	500.211	24.5
42.9	500	499.58	24.5
43	500	500.211	24.46
43.1	500	499.58	24.32
43.2	500	500.211	24.5
43.3	500	500.211	24.5
43.4	500	499.58	24.4
43.5	500	500.211	24.46
43.6	500	499.58	24.26
43.7	500	499.58	24.32
43.8	500	500.211	24.26
43.9	500	500.211	24.5
44	500	499.58	24.36
44.1	500	499.58	24.6
44.2	500	500.211	24.32
44.3	500	500.211	24.56
44.4	500	499.58	24.32
44.5	500	499.58	24.6
44.6	500	500.211	24.46
44.7	500	499.58	24.42
44.8	500	500.211	24.5
44.9	500	500.211	24.4
45	500	499.58	24.46
45.1	500	500.211	24.66
45.2	500	500.211	24.56
45.3	500	499.58	24.42
45.4	500	499.58	24.36
45.5	500	500.211	24.4
45.6	500	499.58	24.6
45.7	500	500.211	24.36
45.8	500	499.58	24.36
45.9	500	500.211	24.42
46	500	500.211	24.42
46.1	500	500.211	24.42
46.2	500	499.58	24.6
46.3	500	499.58	24.5
46.4	500	499.58	24.46
46.5	500	500.211	24.36
46.6	500	499.58	24.6
46.7	500	500.211	24.6
46.8	500	499.58	24.36
46.9	500	499.58	24.64
47	500	500.211	24.6
47.1	500	500.211	24.6
47.2	500	499.58	24.56
47.3	500	500.211	24.8
47.4	500	499.58	24.7
47.5	500	499.58	24.8
47.6	500	500.211	24.6
47.7	500	499.58	24.6
47.8	500	500.211	24.6
47.9	500	499.58	24.6
48	500	499.58	24.6
48.1	500	499.58	24.46
48.2	500	499.58	24.46
48.3	500	500.211	24.64
48.4	500	499.58	24.64
48.5	500	500.211	24.56
48.6	500	499.58	24.6
48.7	500	499.58	24.64
48.8	500	500.211	24.64
48.9	500	500.211	24.6
49	500	499.58	24.6
49.1	500	499.58	24.46
49.2	500	499.58	24.64
49.3	500	499.58	24.74
49.4	500	499.58	24.66
49.5	500	500.211	24.7
49.6	500	499.58	24.98
49.7	500	500.211	24.74
49.8	500	500.211	24.74
49.9	500	499.58	24.8
50	500	499.58	24.8
50.1	500	500.211	24.88
50.2	500	500.211	24.9
50.3	500	499.58	24.8
50.4	500	500.211	24.7
50.5	500	499.58	24.7
50.6	500	499.58	24.74
50.7	500	500.211	24.84
50.8	500	500.211	24.8
50.9	500	499.58	24.84
51	500	499.58	24.64
51.1	500	500.211	24.8
51.2	500	500.211	24.8
51.3	500	500.211	24.7
51.4	500	499.58	24.88
51.5	500	499.58	24.8
51.6	500	499.58	24.8
51.7	500	500.211	24.66
51.8	500	499.58	24.98
51.9	500	499.58	24.8
52	500	500.211	24.8
52.1	500	499.58	24.74
52.2	500	499.58	24.94
52.3	500	500.211	24.94
52.4	500	500.211	25.02
52.5	500	499.58	24.84
52.6	500	499.58	25.08
52.7	500	499.58	24.9
52.8	500	499.58	24.98
52.9	500	499.58	25.12
53	500	500.211	24.94
53.1	500	500.211	25.04
53.2	500	499.58	25.04
53.3	500	500.211	24.94
53.4	500	499.58	24.88
53.5	500	499.58	25.04
53.6	500	500.211	25.12
53.7	500	499.58	24.98
53.8	500	499.58	25.04
53.9	500	499.58	24.94
54	500	499.58	24.94
54.1	500	499.58	24.9
54.2	500	499.58	24.9
54.3	500	499.58	25.08
54.4	500	499.58	24.98
54.5	500	499.58	25.08
54.6	500	500.211	25.16
54.7	500	499.58	25.18
54.8	500	499.58	24.88
54.9	500	500.211	25.04
55	500	500.211	25.08
55.1	500	499.58	25.2
55.2	500	500.211	25.04
55.3	500	499.895	24.84
55.4	500	499.58	25.04
55.5	500	499.58	24.8
55.6	500	499.58	24.9
55.7	500	500.211	24.98
55.8	500	499.58	24.98
55.9	500	499.58	24.98
56	500	499.58	25
56.1	500	500.211	25
56.2	500	499.58	25.02
56.3	500	499.58	25
56.4	500	499.58	24.98
56.5	500	500.211	24.98
56.6	500	499.58	24.98
56.7	500	500.211	24.98
56.8	500	499.58	24.9
56.9	500	500.211	25.02
57	500	499.58	25.04
57.1	500	500.211	25.04
57.2	500	500.211	24.88
57.3	500	499.58	25.08
57.4	500	500.211	24.88
57.5	500	500.211	24.9
57.6	500	499.58	24.74
57.7	500	500.211	25.04
57.8	500	499.58	25.04
57.9	500	499.58	25.04
58	500	499.58	25.04
58.1	500	500.211	25.1
58.2	500	500.211	25.14
58.3	500	499.58	25.18
58.4	500	499.58	25.18
58.5	500	499.58	25.14
58.6	500	499.58	25.14
58.7	500	500.211	24.88
58.8	500	500.211	24.88
58.9	500	499.58	24.84
59	500	499.58	24.8
59.1	500	499.58	25.18
59.2	500	500.211	24.8
59.3	500	499.58	24.88
59.4	500	500.211	24.7
59.5	500	500.211	24.88
59.6	500	499.58	24.9
59.7	500	500.211	25.02
59.8	500	500.211	24.98
59.9	500	499.58	25.02
60	500	500.211	25.04
60.1	500	500.211	25.04
60.2	500	499.58	25.08
60.3	500	500.211	24.98
60.4	500	499.58	25.02
60.5	500	500.211	25
60.6	500	500.211	24.94
60.7	500	499.58	24.98
60.8	500	500.211	25.18
60.9	500	499.58	25.28
61	500	500.211	24.94
61.1	500	500.211	24.94
61.2	500	499.58	25.2
61.3	500	500.211	25.08
61.4	500	499.58	25.14
61.5	500	500.211	24.88
61.6	500	500.211	24.84
61.7	500	499.58	24.88
61.8	500	500.211	24.88
61.9	500	499.58	24.84
62	500	500.211	25.04
62.1	500	500.211	24.88
62.2	500	499.58	25.08
62.3	500	500.211	25
62.4	500	500.211	25.08
62.5	500	499.58	25.14
62.6	500	499.58	25.14
62.7	500	500.211	25.14
62.8	500	499.58	25.02
62.9	500	500.211	25.04
63	500	500.211	25.1
63.1	500	500.211	25.24
63.2	500	500.211	25
63.3	500	500.211	24.84
63.4	500	500.211	25.08
63.5	500	499.58	24.98
63.6	500	500.211	25.08
63.7	500	499.895	25.02
63.8	500	499.58	25.18
63.9	500	500.211	25.18
64	500	500.211	24.88
64.1	500	499.58	25.22
64.2	500	499.895	25.04
64.3	500	499.895	25.14
64.4	500	499.58	25.12
64.5	500	499.58	24.98
64.6	500	499.895	25.02
64.7	500	499.895	25.04
64.8	500	499.895	25.14
64.9	500	499.895	24.8
65	500	499.58	24.94
65.1	500	499.895	24.98
65.2	500	500.211	24.84
65.3	500	499.58	24.84
65.4	500	499.58	24.88
65.5	500	499.895	24.7
65.6	500	500.211	24.88
65.7	500	499.58	24.94
65.8	500	500.211	24.66
65.9	500	499.58	24.74
66	500	499.58	24.98
66.1	500	499.58	24.94
66.2	500	499.895	25.08
66.3	500	500.211	25.04
66.4	500	499.58	24.84
66.5	500	499.895	25.04
66.6	500	499.895	24.88
66.7	500	499.58	24.7
66.8	500	500.211	24.74
66.9	500	499.58	24.64
67	500	499.58	24.84
67.1	500	500.211	24.66
67.2	500	499.895	24.56
67.3	500	500.211	24.8
67.4	500	500.211	24.7
67.5	500	499.58	24.7
67.6	500	499.895	24.74
67.7	500	499.895	24.88
67.8	500	499.58	24.84
67.9	500	500.211	24.94
68	500	499.58	24.94
68.1	500	499.895	24.98
68.2	500	499.58	24.98
68.3	500	499.58	24.98
68.4	500	499.58	24.9
68.5	500	499.58	24.74
68.6	500	499.895	24.84
68.7	500	500.211	24.74
68.8	500	499.58	24.86
68.9	500	500.211	24.64
69	500	500.211	24.6
69.1	500	499.895	24.88
69.2	500	499.895	24.84
69.3	500	500.211	24.94
69.4	500	499.58	24.88
69.5	500	499.895	24.74
69.6	500	499.895	24.9
69.7	500	499.58	24.86
69.8	500	499.895	24.84
69.9	500	499.895	24.98
70	500	499.895	24.84
70.1	500	500.211	24.9
70.2	500	500.211	24.88
70.3	500	500.211	24.74
70.4	500	499.895	24.8
70.5	500	499.58	24.7
70.6	500	500.211	24.9
70.7	500	499.895	24.74
70.8	500	499.58	24.84
70.9	500	499.895	24.94
71	500	500.211	24.98
71.1	500	500.211	24.98
71.2	500	499.58	24.88
71.3	500	499.58	24.8
71.4	500	500.211	24.84
71.5	500	500.211	24.7
71.6	500	499.58	24.74
71.7	500	500.211	24.88
71.8	500	499.895	24.74
71.9	500	499.58	24.7
72	500	500.211	24.84
72.1	500	499.58	24.8
72.2	500	500.211	24.8
72.3	500	499.895	24.7
72.4	500	499.58	24.78
72.5	500	499.58	24.64
72.6	0	499.58	24.6
72.7	0	427.625	24.8
72.8	0	368.61	20.66
72.9	0	317.484	12.02
73	0	272.67	8.94
73.1	0	232.906	3.76
73.2	0	198.191	1.42
73.3	0	168.525	-3.2
73.4	0	142.016	-5.38
73.5	0	119.924	-7.32
73.6	0	101.305	-8.82
73.7	0	84.8938	-11
73.8	0	71.0079	-12.3
73.9	0	59.331	-12.86
74	0	50.1789	-13.06
74.1	0	42.2891	-13.54
74.2	0	34.715	-13.68
74.3	0	28.7187	-13.56
74.4	0	24.3005	-13.46
74.5	0	20.1978	-12.98
74.6	0	16.0951	-12.88
74.7	0	13.5704	-12.76
74.8	0	11.0457	-12.34
74.9	0	8.83653	-12.1
75	0	7.57417	-11.84
75.1	0	5.68063	-11.44
75.2	0	4.10268	-11.24
75.3	0	3.1559	-10.64
75.4	0	2.52472	-10.52
75.5	0	1.89354	-10.08
75.6	0	1.26236	-9.96
75.7	0	0.631181	-9.72
75.8	0	0.31559	-9.42
75.9	0	0	-9.18
76	0	-0.31559	-8.86
76.1	0	-0.31559	-8.72
76.2	0	-0.631181	-8.54
76.3	0	-1.26236	-8.22
76.4	0	-1.26236	-8.22
76.5	0	-1.26236	-7.86
76.6	0	-1.57795	-7.72
76.7	0	-1.57795	-7.54
76.8	0	-1.57795	-7.44
76.9	0	-1.57795	-7.32
77	0	-1.89354	-7.1
77.1	0	-1.57795	-6.98
77.2	0	-1.89354	-6.72
77.3	0	-1.89354	-6.68
77.4	0	-1.89354	-6.56
77.5	0	-1.89354	-6.34
77.6	0	-1.89354	-6.24
77.7	0	-2.20913	-6.14
77.8	0	-1.89354	-5.98
77.9	0	-1.89354	-5.9
78	0	-1.89354	-5.72
78.1	0	-1.89354	-5.66
78.2	0	-1.89354	-5.5
78.3	0	-1.89354	-5.42
78.4	0	-1.89354	-5.34
78.5	0	-1.89354	-5.22
78.6	0	-2.20913	-5.16
78.7	0	-2.20913	-5.04
78.8	0	-1.89354	-4.98
78.9	0	-1.89354	-4.86
79	0	-2.20913	-4.74
79.1	0	-1.89354	-4.72
79.2	0	-2.20913	-4.64
79.3	0	-2.52472	-4.52
79.4	0	-1.89354	-4.44
79.5	0	-2.20913	-4.32
79.6	0	-1.89354	-4.32
79.7	0	-1.89354	-4.32
79.8	0	-2.20913	-4.2
79.9	0	-2.20913	-4.1
80	0	-1.89354	-4.04
80.1	0	-2.20913	-3.98
80.2	0	-2.20913	-3.94
80.3	0	-1.89354	-3.94
80.4	0	-1.89354	-3.8
80.5	0	-2.20913	-3.76
80.6	0	-2.20913	-3.74
80.7	0	-2.52472	-3.66
80.8	0	-1.89354	-3.64
80.9	0	-1.89354	-3.58
81	0	-2.20913	-3.54
81.1	0	-1.89354	-3.54
81.2	0	-2.20913	-3.48
81.3	0	-2.20913	-3.44
81.4	0	-1.89354	-3.4
81.5	0	-2.20913	-3.36
81.6	0	-2.20913	-3.28
81.7	0	-1.89354	-3.28
81.8	0	-2.20913	-3.26
81.9	0	-2.20913	-3.26
82	0	-2.20913	-3.2
82.1	0	-2.20913	-3.16
82.2	0	-1.89354	-3.16
82.3	0	-2.20913	-3.1
82.4	0	-1.89354	-3.16
82.5	0	-2.20913	-3.1
82.6	0	-2.20913	-3.08
82.7	0	-1.89354	-3.02
82.8	0	-2.20913	-3.06
82.9	0	-2.20913	-2.98
83	0	-2.20913	-2.94
83.1	0	-2.20913	-2.96
83.2	0	-2.20913	-2.94
83.3	0	-2.20913	-2.94
83.4	0	-1.89354	-2.9
83.5	0	-2.20913	-2.9
83.6	0	-1.89354	-2.86
83.7	0	-2.20913	-2.82
83.8	0	-2.20913	-2.86
83.9	0	-2.20913	-2.78
84	0	-2.20913	-2.74
84.1	0	-2.20913	-2.78
84.2	0	-1.89354	-2.78
84.3	0	-2.20913	-2.74
84.4	0	-2.20913	-2.74
84.5	0	-2.20913	-2.7
84.6	0	-2.20913	-2.68
84.7	0	-1.89354	-2.72
84.8	0	-2.20913	-2.66
84.9	0	-1.89354	-2.68
85	0	-2.20913	-2.62
85.1	0	-2.20913	-2.62
85.2	0	-2.20913	-2.62
85.3	0	-2.20913	-2.56
85.4	0	-2.20913	-2.56
85.5	0	-1.89354	-2.56
85.6	0	-2.20913	-2.56
85.7	0	-2.20913	-2.54
85.8	0	-1.89354	-2.56
85.9	0	-1.89354	-2.58
86	0	-2.52472	-2.56
86.1	0	-2.20913	-2.56
86.2	0	-1.89354	-2.56
86.3	0	-1.89354	-2.52
86.4	0	-2.20913	-2.5
86.5	0	-2.20913	-2.52
86.6	0	-2.20913	-2.56
86.7	0	-2.20913	-2.5
86.8	0	-2.20913	-2.5
86.9	0	-1.89354	-2.46
87	0	-2.52472	-2.48
87.1	0	-2.20913	-2.44
87.2	0	-1.89354	-2.5
87.3	0	-1.89354	-2.5
87.4	0	-2.20913	-2.48
87.5	0	-1.89354	-2.44
87.6	0	-1.89354	-2.44
87.7	0	-1.89354	-2.44
87.8	0	-1.89354	-2.42
87.9	0	-1.89354	-2.38
88	0	-1.89354	-2.42
88.1	0	-1.89354	-2.38
88.2	0	-1.89354	-2.36
88.3	0	-1.89354	-2.34
88.4	0	-1.89354	-2.32
88.5	0	-2.20913	-2.36
88.6	0	-1.89354	-2.22
88.7	0	-1.89354	-2.26
88.8	0	-1.89354	-2.22
88.9	0	-1.89354	-2.26
89	0	-1.89354	-2.26
89.1	0	-1.89354	-2.14
89.2	0	-1.57795	-2.18
89.3	0	-1.89354	-2.16
89.4	0	-1.89354	-2.16
89.5	0	-1.57795	-2.16
89.6	0	-1.57795	-2.14
89.7	0	-1.57795	-2.08
89.8	0	-1.57795	-2.1
89.9	0	-1.57795	-2.12
90	0	-1.57795	-2.1
90.1	0	-1.57795	-2.1
90.2	0	-1.57795	-2.1
90.3	0	-1.57795	-2.04
90.4	0	-1.57795	-2.04
90.5	0	-1.57795	-1.98
90.6	0	-1.57795	-2.06
90.7	0	-1.26236	-2.02
90.8	0	-1.26236	-2
90.9	0	-1.57795	-2.02
91	0	-1.26236	-1.98
91.1	0	-1.26236	-1.94
91.2	0	-1.89354	-1.96
91.3	0	-1.57795	-1.98
91.4	0	-1.26236	-1.98
91.5	0	-1.26236	-1.96
91.6	0	-1.26236	-1.92
91.7	0	-1.26236	-1.96
91.8	0	-1.57795	-1.92
91.9	0	-1.26236	-1.88
92	0	-1.26236	-1.92
92.1	0	-0.631181	-1.88
92.2	0	-0.631181	-1.82
92.3	0	-0.631181	-1.86
92.4	0	-0.631181	-1.88
92.5	0	-0.631181	-1.86
92.6	0	-0.631181	-1.86
92.7	0	-0.631181	-1.86
92.8	0	-0.631181	-1.86
92.9	0	-0.631181	-1.86
93	0	-0.631181	-1.82
93.1	0	-0.631181	-1.86
93.2	0	-0.631181	-1.86
93.3	0	-0.31559	-1.88
93.4	0	-0.31559	-1.86
93.5	0	-0.631181	-1.86
93.6	0	-0.31559	-1.82
93.7	0	-0.31559	-1.8
93.8	0	-0.631181	-1.8
93.9	0	-0.31559	-1.86
94	0	-0.31559	-1.84
94.1	0	-0.631181	-1.84
94.2	0	-0.31559	-1.84
94.3	0	-0.31559	-1.84
94.4	0	-0.31559	-1.8
94.5	0	-0.31559	-1.8
94.6	0	-0.31559	-1.76
94.7	0	-0.31559	-1.84
94.8	0	-0.31559	-1.82
94.9	0	-0.31559	-1.86
95	0	-0.31559	-1.8
95.1	0	-0.31559	-1.8
95.2	0	-0.31559	-1.82
95.3	0	-0.31559	-1.84
95.4	0	-0.31559	-1.86
95.5	0	-0.31559	-1.8
95.6	0	-0.31559	-1.82
95.7	0	-0.31559	-1.82
95.8	0	-0.31559	-1.8
95.9	0	-0.31559	-1.84
96	0	-0.31559	-1.8
96.1	0	-0.31559	-1.8
96.2	0	-0.31559	-1.84
96.3	0	-0.31559	-1.8
96.4	0	-0.31559	-1.8
96.5	0	-0.31559	-1.84
96.6	0	-0.31559	-1.78
96.7	0	0	-1.82
96.8	0	-0.31559	-1.8
96.9	0	-0.31559	-1.74
97	0	-0.31559	-1.78
97.1	0	-0.31559	-1.8
97.2	0	-0.31559	-1.84
97.3	0	-0.31559	-1.78
97.4	0	-0.31559	-1.84
97.5	0	-0.31559	-1.8
97.6	0	-0.31559	-1.76
97.7	0	0	-1.82
97.8	0	-0.31559	-1.8
97.9	0	-0.31559	-1.8
98	0	0	-1.78
98.1	0	0	-1.8
98.2	0	-0.31559	-1.82
98.3	0	-0.31559	-1.8
98.4	0	0	-1.76
98.5	0	-0.31559	-1.76
98.6	0	0	-1.82
98.7	0	0	-1.78
98.8	0	0	-1.74
98.9	0	0	-1.74
99	0	-0.31559	-1.76
99.1	0	0	-1.72
99.2	0	0	-1.74
99.3	0	0	-1.72
99.4	0	-0.31559	-1.74
99.5	0	0	-1.7
99.6	0	0	-1.76
99.7	0	-0.31559	-1.7
99.8	0	0	-1.74
99.9	0	0	-1.68
100	0	-0.31559	-1.74
100.1	0	0	-1.72
100.2	0	0	-1.72
100.3	0	0	-1.74
100.4	0	0	-1.72
100.5	0	0	-1.72
100.6	0	0	-1.74
100.7	0	0	-1.72
100.8	0	0	-1.68
100.9	0	0	-1.7
101	0	0	-1.74
101.1	0	0	-1.72
101.2	0	0	-1.74
101.3	0	0	-1.72
101.4	0	0	-1.72
101.5	0	-0.31559	-1.7
101.6	0	0	-1.72
101.7	0	0	-1.74
101.8	0	0	-1.7
101.9	0	0	-1.68
102	0	0	-1.7
102.1	0	0	-1.7
102.2	0	0	-1.7
102.3	0	0	-1.74
102.4	0	0	-1.7
102.5	0	0	-1.7
102.6	0	0	-1.66
102.7	0	0	-1.7
102.8	0	-0.31559	-1.7
102.9	0	0	-1.74
103	0	0	-1.76
103.1	0	0	-1.7
103.2	0	0	-1.66
103.3	0	0	-1.72
103.4	0	0	-1.7
103.5	0	0	-1.7
103.6	0	0	-1.68
103.7	0	0	-1.68
103.8	0	0	-1.68
103.9	0	0	-1.64
104	0	0	-1.68
104.1	0	0	-1.68
104.2	0	0	-1.66
104.3	0	0	-1.7
104.4	0	-0.31559	-1.7
104.5	0	0	-1.64
104.6	0	0	-1.7
104.7	0	-0.31559	-1.66
104.8	0	0	-1.7
104.9	0	0	-1.66
105	0	0	-1.64
105.1	0	0	-1.68
105.2	0	0	-1.66
105.3	0	-0.31559	-1.68
105.4	0	0	-1.7
105.5	0	-0.31559	-1.64
105.6	0	0	-1.7
105.7	0	0	-1.68
105.8	0	0	-1.7
105.9	0	0	-1.68
106	0	0	-1.7
106.1	0	0	-1.64
106.2	0	0	-1.66
106.3	0	0	-1.68
106.4	0	0	-1.64
106.5	0	0	-1.66
106.6	0	0	-1.64
106.7	0	0	-1.64
106.8	0	0	-1.7
106.9	0	0	-1.66
107	0	0	-1.7
107.1	0	0	-1.72
107.2	0	0	-1.7
107.3	0	0	-1.66
107.4	0	0	-1.7
107.5	0	0	-1.66
107.6	0	0	-1.7
107.7	0	0	-1.7
107.8	0	0	-1.7
107.9	0	0	-1.7
108	0	0	-1.7
108.1	0	0	-1.72
108.2	0	0	-1.72
108.3	0	0	-1.64
108.4	0	0	-1.66
108.5	0	0	-1.68
108.6	0	0	-1.68
108.7	0	0	-1.64
108.8	0	0	-1.64
108.9	0	0	-1.68
109	0	0	-1.66
109.1	0	0	-1.64
109.2	0	0	-1.68
109.3	0	0	-1.66
109.4	0	0	-1.64
109.5	0	0	-1.7
109.6	0	0	-1.68
109.7	0	0	-1.68
109.8	0	0	-1.64
109.9	0	0	-1.64
110	0	0	-1.64
110.1	0	0	-1.64
110.2	0	0	-1.64
110.3	0	0	-1.64
110.4	0	0	-1.6
110.5	0	0	-1.66
110.6	0	0	-1.64
110.7	0	0	-1.62
110.8	0	0	-1.64
110.9	0	0	-1.64
111	0	0	-1.66
111.1	0	0	-1.58
111.2	0	0	-1.64
111.3	0	0	-1.66
111.4	0	0	-1.7
111.5	0	0	-1.62
111.6	0	0	-1.62
111.7	0	0	-1.66
111.8	0	0	-1.58
111.9	0	0	-1.64
112	0	0	-1.64
112.1	0	0	-1.64
112.2	0	-0.31559	-1.64
112.3	0	0	-1.64
112.4	0	0	-1.68
112.5	0	0	-1.64
112.6	0	0	-1.6
112.7	0	0	-1.64
112.8	0	0	-1.64
112.9	0	0	-1.64
113	0	0	-1.68
113.1	0	0	-1.6
113.2	0	0	-1.64
113.3	0	0	-1.64
113.4	0	0	-1.62
113.5	0	0	-1.6
113.6	0	0	-1.66
113.7	0	0	-1.62
113.8	0	0	-1.66
113.9	0	0	-1.64
114	0	0	-1.64
114.1	0	0	-1.66
114.2	0	0	-1.64
114.3	0	0	-1.68
114.4	0	0	-1.58
114.5	0	0	-1.64
114.6	0	0	-1.64
114.7	0	0	-1.64
114.8	0	0	-1.62
114.9	0	-0.31559	-1.6
115	0	-0.31559	-1.62
115.1	0	0	-1.66
115.2	0	0	-1.64
115.3	0	0	-1.6
115.4	0	0	-1.64
115.5	0	0	-1.66
115.6	0	0	-1.62
115.7	0	0	-1.6
115.8	0	0	-1.64
115.9	0	0	-1.64
116	0	0	-1.66
116.1	0	0	-1.66
116.2	0	0	-1.64
116.3	0	0	-1.64
116.4	0	0	-1.62
116.5	0	0	-1.66
116.6	0	0	-1.6
116.7	0	0	-1.7
116.8	0	0	-1.6
116.9	0	0	-1.62
117	0	0	-1.62
117.1	0	0	-1.64
117.2	0	0	-1.66
117.3	0	0	-1.68
117.4	0	0	-1.62
117.5	0	0	-1.64
117.6	0	0	-1.64
117.7	0	0	-1.64
117.8	0	0	-1.68
117.9	0	0	-1.64
118	0	0	-1.66
118.1	0	0	-1.64
118.2	0	0	-1.7
118.3	0	0	-1.7
118.4	0	0	-1.64
118.5	0	0	-1.64
118.6	0	0	-1.68
118.7	0	0	-1.64
118.8	0	0	-1.64
118.9	0	0	-1.7
119	0	0	-1.68
119.1	0	0	-1.62
119.2	0	0	-1.66
119.3	0	0	-1.64
119.4	0	0	-1.66
119.5	0	0	-1.7
119.6	0	0	-1.64
119.7	0	0	-1.64
119.8	0	0	-1.64
119.9	0	0	-1.64
120	0	0	-1.64
120.1	0	0	-1.58
120.2	0	0	-1.64
120.3	0	0	-1.66
120.4	0	0	-1.66
120.5	0	0	-1.68
120.6	0	0	-1.64
120.7	0	0	-1.6
120.8	0	0	-1.62
120.9	0	0	-1.64
121	0	0	-1.64
121.1	0	0	-1.6
121.2	0	0	-1.66
121.3	0	0	-1.64
121.4	0	0	-1.64
121.5	0	0	-1.62
121.6	0	0	-1.64
121.7	0	0	-1.64
121.8	0	0	-1.58
121.9	0	0	-1.62
122	0	0	-1.68
122.1	0	0	-1.66
122.2	0	-0.31559	-1.64
122.3	0	0	-1.64
122.4	0	0	-1.64
122.5	0	0	-1.62
122.6	0	0	-1.64
122.7	0	0	-1.64
122.8	0	0	-1.64
122.9	0	0	-1.62
123	0	0	-1.64
123.1	0	0	-1.66
123.2	0	0	-1.66
123.3	0	-0.31559	-1.62
123.4	0	0	-1.64
123.5	0	0	-1.64
123.6	0	0	-1.62
123.7	0	0	-1.68
123.8	0	0	-1.68
123.9	0	0	-1.64
124	0	0	-1.64
124.1	0	0	-1.6
124.2	0	0	-1.62
124.3	0	0	-1.62
124.4	0	0	-1.62
124.5	0	0	-1.7
124.6	0	0	-1.64
124.7	0	0	-1.56
124.8	0	0	-1.62
124.9	0	0	-1.6
125	0	0	-1.6
125.1	0	0	-1.58
125.2	0	0	-1.64
125.3	0	0	-1.68
125.4	0	0	-1.62
125.5	0	0	-1.62
125.6	0	0	-1.64
125.7	0	0	-1.58
125.8	0	0	-1.62
125.9	0	0	-1.58
126	0	0	-1.62
126.1	0	0	-1.62
126.2	0	0	-1.62
126.3	0	0	-1.6
126.4	0	0	-1.58
126.5	0	0	-1.62
126.6	0	0	-1.6
126.7	0	0	-1.64
126.8	0	0	-1.62
126.9	0	0	-1.6
127	0	0	-1.58
127.1	0	0	-1.62
127.2	0	0	-1.66
127.3	0	0	-1.64
127.4	0	0	-1.58
127.5	0	0	-1.64
127.6	0	0	-1.62
127.7	0	0	-1.58
127.8	0	0	-1.62
127.9	0	0	-1.58
128	0	0	-1.6
128.1	0	0	-1.56
128.2	0	0	-1.6
128.3	0	0	-1.66
128.4	0	0	-1.62
128.5	0	0	-1.6
128.6	0	0	-1.62
128.7	0	0	-1.56
128.8	0	0	-1.66
128.9	0	0	-1.7
129	0	0	-1.7
129.1	0	0	-1.7
129.2	0	0	-1.68
129.3	0	0	-1.68
129.4	0	0	-1.66
129.5	0	0	-1.64
129.6	0	0	-1.68
129.7	0	0	-1.68
129.8	0	0	-1.64
129.9	0	0	-1.64
130	0	-0.31559	-1.64
130.1	0	0	-1.64
130.2	0	0	-1.68
130.3	0	0	-1.64
130.4	0	0	-1.6
130.5	0	0	-1.6
130.6	0	0	-1.64
130.7	0	0	-1.64
130.8	0	0	-1.58
130.9	0	0	-1.56
131	0	0	-1.56
131.1	0	0	-1.6
131.2	0	0	-1.6
131.3	0	0	-1.56
131.4	0	0	-1.54
131.5	0	0	-1.54
131.6	0	0	-1.58
131.7	0	0	-1.54
131.8	0	0	-1.58
131.9	0	0	-1.6
132	0	0	-1.58
132.1	0	0	-1.6
132.2	0	0	-1.52
132.3	0	0	-1.58
132.4	0	0	-1.52
132.5	0	0	-1.56
132.6	0	0	-1.54
132.7	0	0	-1.6
132.8	0	0	-1.62
132.9	0	0	-1.6
133	0	0	-1.56
133.1	0	0	-1.58
133.2	0	0	-1.56
133.3	0	0	-1.62
133.4	0	0	-1.6
133.5	0	0	-1.6
133.6	0	0	-1.58
133.7	0	0	-1.58
133.8	0	0	-1.58
133.9	0	0	-1.62
134	0	0	-1.58
134.1	0	0	-1.62
134.2	0	0	-1.62
134.3	0	0	-1.6
134.4	0	0	-1.62
134.5	0	0	-1.58
134.6	0	0	-1.62
134.7	0	0	-1.64
134.8	0	0	-1.6
134.9	0	0	-1.58
135	0	0	-1.6
135.1	0	0	-1.62
135.2	0	0	-1.62
135.3	0	0	-1.62
135.4	0	0	-1.58
135.5	0	0	-1.62
135.6	0	0	-1.6
135.7	0	0	-1.64
135.8	0	0	-1.58
135.9	0	0	-1.54
136	0	0	-1.6
136.1	0	0	-1.58
136.2	0	0	-1.64
136.3	0	0	-1.62
136.4	0	0	-1.64
136.5	0	0	-1.6
136.6	0	0	-1.6
136.7	0	0	-1.6
136.8	0	0	-1.6
136.9	0	0	-1.6
137	0	0	-1.6
137.1	0	0	-1.54
137.2	0	0	-1.6
137.3	0	0	-1.6
137.4	0	0	-1.62
137.5	0	0	-1.56
137.6	0	0	-1.58
137.7	0	0	-1.58
137.8	0	0	-1.6
137.9	0	0	-1.56
138	0	0	-1.52
138.1	0	0	-1.58
138.2	0	0	-1.6
138.3	0	0	-1.6
138.4	0	0	-1.6
138.5	0	0	-1.54
138.6	0	0	-1.58
138.7	0	0	-1.62
138.8	0	0	-1.58
138.9	0	0	-1.64
139	0	0	-1.52
139.1	0	0	-1.58
139.2	0	0	-1.58
139.3	0	0	-1.56
139.4	500	210.499	-1.58
139.5	500	479.698	-1.02
139.6	500	509.047	54.06
139.7	500	511.572	56.96
139.8	500	510.941	58.62
139.9	500	510.31	56.86
140	500	509.679	55.88
140.1	500	508.732	51.98
140.2	500	507.785	49.58
140.3	500	507.469	46.66
140.4	500	506.523	45.24
140.5	500	505.892	42.7
140.6	500	505.576	41.94
140.7	500	504.945	41.16
140.8	500	504.629	39.14
140.9	500	504.314	38.1
141	500	503.998	37.12
141.1	500	503.682	36.44
141.2	500	503.367	35.7
141.3	500	503.367	34.56
141.4	500	503.051	34.04
141.5	500	503.051	33.12
141.6	500	502.42	33.1
141.7	500	502.104	32.32
141.8	500	502.104	32.12
141.9	500	501.789	31.62
142	500	501.789	30.64
142.1	500	501.473	30.52
142.2	500	501.158	30.16
142.3	500	501.158	29.58
142.4	500	500.842	29.14
142.5	500	500.842	28.94
142.6	500	501.158	28.24
142.7	500	500.842	27.94
142.8	500	500.842	27.84
142.9	500	500.842	27.78
143	500	500.526	27.5
143.1	500	500.842	27.1
143.2	500	500.211	27.04
143.3	500	500.211	26.84
143.4	500	500.526	26.76
143.5	500	500.211	26.56
143.6	500	500.526	26.52
143.7	500	500.526	26.2
143.8	500	500.526	26.16
143.9	500	500.526	26.06
144	500	500.211	26
144.1	500	499.895	25.78
144.2	500	500.211	25.72
144.3	500	500.211	25.72
144.4	500	500.211	25.52
144.5	500	500.211	25.52
144.6	500	500.526	25.48
144.7	500	499.895	25.36
144.8	500	500.211	25.18
144.9	500	499.895	25.12
145	500	499.895	25.12
145.1	500	499.58	25.02
145.2	500	499.895	24.88
145.3	500	499.58	24.88
145.4	500	499.58	24.98
145.5	500	500.211	24.88
145.6	500	499.895	24.74
145.7	500	499.58	24.74
145.8	500	499.895	24.74
145.9	500	499.58	24.7
146	500	500.211	24.54
146.1	500	499.58	24.54
146.2	500	499.58	24.6
146.3	500	499.895	24.6
146.4	500	499.58	24.5
146.5	500	499.895	24.4
146.6	500	499.58	24.5
146.7	500	499.58	24.26
146.8	500	499.58	24.5
146.9	500	499.58	24.26
147	500	499.58	24.26
147.1	500	499.895	24.32
147.2	500	499.58	24.22
147.3	500	499.58	24.22
147.4	500	499.58	24.36
147.5	500	499.58	24.12
147.6	500	499.58	24.22
147.7	500	499.58	24.08
147.8	500	499.895	24.02
147.9	500	499.58	24.22
148	500	499.895	24.4
148.1	500	499.58	24.12
148.2	500	499.58	24.02
148.3	500	500.211	24.16
148.4	500	499.58	24.12
148.5	500	499.58	24.16
148.6	500	499.895	24.16
148.7	500	499.895	24.08
148.8	500	499.58	24.12
148.9	500	500.211	24.12
149	500	499.58	24.02
149.1	500	499.895	24.18
149.2	500	499.58	24.12
149.3	500	500.211	24.36
149.4	500	499.58	24.04
149.5	500	499.58	24.18
149.6	500	500.211	24.22
149.7	500	499.58	24.22
149.8	500	499.58	24.22
149.9	500	500.211	24.16
150	500	500.211	24.16
150.1	500	499.58	24.12
150.2	500	499.895	24.26
150.3	500	499.58	24.22
150.4	500	500.211	24.36
150.5	500	499.58	24.32
150.6	500	500.211	24.26
150.7	500	499.895	24.36
150.8	500	499.58	24.36
150.9	500	499.58	24.22
151	500	499.58	24.26
151.1	500	499.58	24.36
151.2	500	500.211	24.4
151.3	500	499.58	24.36
151.4	500	500.211	24.36
151.5	500	499.58	24.22
151.6	500	499.58	24.32
151.7	500	500.211	24.4
151.8	500	500.211	24.4
151.9	500	500.211	24.16
152	500	500.211	24.22
152.1	500	499.58	24.02
152.2	500	499.895	24.16
152.3	500	499.58	24.08
152.4	500	499.58	24.4
152.5	500	500.211	24.12
152.6	500	499.895	24.28
152.7	500	499.58	24.12
152.8	500	500.211	24.22
152.9	500	499.58	24.08
153	500	499.58	24.02
153.1	500	499.895	23.98
153.2	500	499.58	24.12
153.3	500	500.211	24.12
153.4	500	499.58	24.02
153.5	500	499.58	23.98
153.6	500	499.58	23.98
153.7	500	499.58	23.98
153.8	500	499.58	23.98
153.9	500	499.58	24.26
154	500	499.895	23.98
154.1	500	500.211	24.04
154.2	500	499.58	23.88
154.3	500	499.58	23.9
154.4	500	499.58	23.98
154.5	500	499.58	23.7
154.6	500	499.58	23.94
154.7	500	499.58	23.98
154.8	500	500.211	23.98
154.9	500	499.58	23.7
155	500	500.211	23.94
155.1	500	499.895	23.88
155.2	500	499.58	23.84
155.3	500	499.58	23.84
155.4	500	500.211	23.9
155.5	500	499.58	23.76
155.6	500	500.211	23.74
155.7	500	499.895	23.7
155.8	500	499.58	23.98
155.9	500	500.211	23.84
156	500	499.58	23.88
156.1	500	500.211	23.76
156.2	500	499.58	23.74
156.3	500	500.211	23.88
156.4	500	500.211	23.8
156.5	500	499.58	23.7
156.6	500	499.58	23.52
156.7	500	499.58	23.78
156.8	500	499.58	23.78
156.9	500	500.211	23.7
157	500	499.895	23.52
157.1	500	500.211	23.56
157.2	500	500.211	23.6
157.3	500	499.58	23.88
157.4	500	499.58	23.42
157.5	500	499.895	23.62
157.6	500	500.211	23.66
157.7	500	500.211	23.7
157.8	500	499.58	23.5
157.9	500	499.58	23.84
158	500	500.211	23.42
158.1	500	500.211	23.64
158.2	500	499.58	23.6
158.3	500	499.58	23.48
158.4	500	500.211	23.52
158.5	500	499.895	23.6
158.6	500	499.58	23.56
158.7	500	500.211	23.52
158.8	500	500.211	23.56
158.9	500	500.211	23.34
159	500	499.58	23.46
159.1	500	500.211	23.46
159.2	500	499.58	23.46
159.3	500	499.58	23.42
159.4	500	499.58	23.42
159.5	500	499.58	23.56
159.6	500	499.58	23.52
159.7	500	500.211	23.42
159.8	500	499.58	23.42
159.9	500	499.895	23.32
160	500	500.211	23.42
160.1	500	500.211	23.24
160.2	500	499.58	23.24
160.3	500	499.895	23.52
160.4	500	499.58	23.32
160.5	500	499.58	23.24
160.6	500	499.895	23.38
160.7	500	500.211	23.32
160.8	500	499.58	23.32
160.9	500	500.211	23.38
161	500	500.211	23.28
161.1	500	499.895	23.38
161.2	500	499.58	23.38
161.3	500	499.58	23.32
161.4	500	500.211	23.38
161.5	500	499.58	23.24
161.6	500	500.211	23.26
161.7	500	500.211	23.52
161.8	500	499.58	23.2
161.9	500	500.211	23.42
162	500	499.58	23.48
162.1	500	500.211	23.24
162.2	500	499.58	23.32
162.3	500	499.58	23.32
162.4	500	500.211	23.32
162.5	500	500.211	23.32
162.6	500	499.58	23.32
162.7	500	500.211	23.32
162.8	500	499.58	23.52
162.9	500	500.211	23.36
163	500	499.58	23.42
163.1	500	500.211	23.28
163.2	500	499.58	23.14
163.3	500	500.211	23.18
163.4	500	499.58	23.1
163.5	500	499.58	23.18
163.6	500	500.211	23.2
163.7	500	500.211	23.24
163.8	500	499.58	23.04
163.9	500	500.211	23.2
164	500	499.58	23.24
164.1	500	500.211	23.14
164.2	500	500.211	23.14
164.3	500	499.58	23.06
164.4	500	499.58	23.24
164.5	500	499.58	23.24
164.6	500	499.58	23.24
164.7	500	500.211	23.14
164.8	500	499.58	23.24
164.9	500	499.58	23.14
165	500	499.58	23.24
165.1	500	500.211	23.1
165.2	500	499.58	23.06
165.3	500	499.58	23.14
165.4	500	500.211	23.1
165.5	500	499.58	23.06
165.6	500	500.211	23.14
165.7	500	500.211	23.06
165.8	500	499.58	23.14
165.9	500	499.58	23
166	500	499.58	23.1
166.1	500	499.58	23.08
166.2	500	499.58	23
166.3	500	499.58	23.06
166.4	500	500.211	23
166.5	500	500.211	23.16
166.6	500	499.58	23.02
166.7	500	500.211	23
166.8	500	500.211	22.82
166.9	500	499.58	22.78
167	500	499.58	23.04
167.1	500	500.211	23.1
167.2	500	500.211	22.92
167.3	500	499.58	22.9
167.4	500	500.211	23
167.5	500	500.211	23.06
167.6	500	499.58	23.06
167.7	500	499.58	23.04
167.8	500	500.211	23.14
167.9	500	500.211	23.1
168	500	500.211	23.06
168.1	500	499.58	23
168.2	500	500.211	22.9
168.3	500	499.58	22.92
168.4	500	499.58	23.06
168.5	500	499.58	22.96
168.6	500	499.58	22.78
168.7	500	500.211	22.96
168.8	500	499.58	22.92
168.9	500	500.211	22.86
169	500	499.58	23
169.1	500	499.58	23.04
169.2	500	500.211	22.96
169.3	500	499.58	22.82
169.4	500	499.58	22.86
169.5	500	500.211	23.02
169.6	500	499.58	22.86
169.7	500	499.58	23.04
169.8	500	499.58	22.92
169.9	500	500.211	22.96
170	500	500.211	22.92
170.1	500	499.58	22.92
170.2	500	500.211	22.76
170.3	500	500.211	22.68
170.4	500	499.58	22.82
170.5	500	499.58	22.68
170.6	500	499.58	22.86
170.7	500	500.211	22.86
170.8	500	499.58	22.88
170.9	500	499.58	22.92
171	500	500.211	22.82
171.1	500	500.211	22.92
171.2	500	500.211	22.72
171.3	500	499.58	22.78
171.4	500	500.211	22.78
171.5	500	500.211	22.92
171.6	500	499.58	22.98
171.7	500	500.211	22.92
171.8	500	500.211	22.88
171.9	500	499.58	22.88
172	500	499.58	22.92
172.1	500	499.58	22.78
172.2	500	500.211	22.78
172.3	500	499.58	22.82
172.4	500	500.211	22.9
172.5	500	499.58	22.88
172.6	500	499.58	22.82
172.7	500	500.211	22.88
172.8	500	499.58	22.92
172.9	500	500.211	22.94
173	500	499.58	22.86
173.1	500	499.58	22.78
173.2	500	500.211	22.86
173.3	500	500.211	22.96
173.4	500	499.58	22.82
173.5	500	499.58	22.78
173.6	500	499.58	22.82
173.7	500	500.211	22.82
173.8	500	499.58	22.86
173.9	500	500.211	22.96
174	500	499.58	22.82
174.1	500	499.58	22.82
174.2	500	500.211	22.72
174.3	500	499.58	22.64
174.4	500	500.211	22.7
174.5	500	500.211	22.96
174.6	500	499.58	22.88
174.7	500	499.58	22.68
174.8	500	500.211	23
174.9	500	499.58	22.92
175	500	500.211	22.78
175.1	500	500.211	22.86
175.2	500	499.58	22.64
175.3	500	499.58	22.78
175.4	500	500.211	22.84
175.5	500	499.58	22.82
175.6	500	499.58	22.82
175.7	500	500.211	22.88
175.8	500	500.211	22.68
175.9	500	500.211	22.68
176	500	500.211	22.72
176.1	500	499.58	22.72
176.2	500	500.211	22.78
176.3	500	499.58	22.6
176.4	500	499.58	22.74
176.5	500	500.211	22.82
176.6	500	499.58	22.78
176.7	500	500.211	22.88
176.8	500	499.58	22.78
176.9	500	499.58	22.74
177	500	499.58	22.88
177.1	500	499.58	23.02
177.2	500	500.211	22.96
177.3	500	499.58	22.64
177.4	500	499.58	22.74
177.5	500	499.58	22.6
177.6	500	499.58	22.58
177.7	500	499.58	22.74
177.8	500	500.211	22.6
177.9	500	499.58	22.9
178	500	499.58	22.74
178.1	500	500.211	22.92
178.2	500	500.211	22.78
178.3	500	500.211	22.86
178.4	500	500.211	22.64
178.5	500	499.58	22.86
178.6	500	500.211	22.5
178.7	500	500.211	22.64
178.8	500	499.58	22.82
178.9	500	500.211	22.6
179	500	499.58	22.7
179.1	500	499.58	22.68
179.2	500	499.58	22.82
179.3	500	500.211	22.64
179.4	500	499.58	22.82
179.5	500	499.58	22.68
179.6	500	500.211	22.68
179.7	500	500.211	22.78
179.8	500	500.211	22.68
179.9	500	499.58	22.78
180	500	500.211	22.82
180.1	500	500.211	22.68
180.2	500	500.211	22.82
180.3	500	499.58	22.78
180.4	500	500.211	22.72
180.5	500	500.211	22.84
180.6	500	499.58	22.82
180.7	500	500.211	22.86
180.8	500	500.211	22.7
180.9	500	499.58	22.74
181	500	500.211	22.88
181.1	500	500.211	22.64
181.2	500	499.58	22.54
181.3	500	500.211	22.64
181.4	500	499.58	22.64
181.5	500	500.211	22.6
181.6	500	500.211	22.72
181.7	500	499.58	22.64
181.8	500	499.58	22.76
181.9	500	499.58	22.72
182	500	499.58	22.78
182.1	500	499.58	22.68
182.2	500	500.211	22.6
182.3	500	499.58	22.78
182.4	500	499.58	22.7
182.5	500	500.211	22.64
182.6	500	499.58	22.5
182.7	500	499.58	22.64
182.8	500	500.211	22.64
182.9	500	499.58	22.64
183	500	499.58	22.56
183.1	500	500.211	22.6
183.2	500	499.58	22.72
183.3	500	499.58	22.6
183.4	500	499.58	22.74
183.5	500	500.211	22.88
183.6	500	499.58	22.68
183.7	500	500.211	22.78
183.8	500	500.211	22.72
183.9	500	499.58	22.68
184	500	500.211	22.6
184.1	500	499.58	22.64
184.2	500	499.58	22.72
184.3	500	499.58	22.58
184.4	500	499.58	22.46
184.5	500	500.211	22.72
184.6	500	500.211	22.82
184.7	500	499.58	22.78
184.8	500	499.58	22.64
184.9	500	500.211	22.6
185	500	500.211	22.64
185.1	500	499.58	22.68
185.2	500	500.211	22.82
185.3	500	499.58	22.68
185.4	500	499.58	22.72
185.5	500	500.211	22.68
185.6	500	500.211	22.82
185.7	500	499.58	22.74
185.8	500	500.211	22.46
185.9	500	500.211	22.64
186	500	499.58	22.68
186.1	500	499.58	22.64
186.2	500	500.211	22.68
186.3	500	499.58	22.68
186.4	500	499.58	22.54
186.5	500	499.58	22.64
186.6	500	499.58	22.64
186.7	500	499.58	22.64
186.8	500	499.58	22.6
186.9	500	500.211	22.86
187	500	499.58	22.6
187.1	500	500.211	22.66
187.2	500	500.211	22.56
187.3	500	500.211	22.68
187.4	500	499.58	22.82
187.5	500	500.211	22.64
187.6	500	499.58	22.6
187.7	500	499.58	22.74
187.8	500	499.58	22.74
187.9	500	500.211	22.64
188	500	499.58	22.78
188.1	500	500.211	22.6
188.2	500	500.211	22.5
188.3	500	499.58	22.6
188.4	500	500.211	22.64
188.5	500	499.58	22.6
188.6	500	500.211	22.64
188.7	500	499.58	22.54
188.8	500	499.58	22.46
188.9	500	500.211	22.72
189	500	499.58	22.46
189.1	500	499.58	22.64
189.2	500	500.211	22.72
189.3	500	500.211	22.72
189.4	500	499.58	22.64
189.5	500	500.526	22.64
189.6	500	500.211	22.7
189.7	500	499.58	22.6
189.8	500	500.211	22.46
189.9	500	500.211	22.6
190	500	500.211	22.72
190.1	500	499.58	22.46
190.2	500	499.58	22.56
190.3	500	500.211	22.52
190.4	500	499.58	22.42
190.5	500	499.58	22.46
190.6	500	500.211	22.6
190.7	500	499.58	22.64
190.8	500	499.58	22.78
190.9	500	499.58	22.42
191	500	499.58	22.6
191.1	500	500.211	22.46
191.2	500	499.58	22.56
191.3	500	500.211	22.5
191.4	500	500.211	22.68
191.5	500	499.58	22.56
191.6	500	500.211	22.56
191.7	500	499.58	22.68
191.8	500	499.58	22.6
191.9	500	500.211	22.64
192	500	499.58	22.64
192.1	500	499.58	22.88
192.2	500	499.58	22.52
192.3	500	499.58	22.56
192.4	500	500.211	22.52
192.5	500	500.211	22.72
192.6	500	499.58	22.54
192.7	500	499.58	22.46
192.8	500	499.58	22.74
192.9	500	500.211	22.5
193	500	500.211	22.68
193.1	500	499.58	22.64
193.2	500	500.211	22.5
193.3	500	500.211	22.72
193.4	500	499.58	22.5
193.5	500	500.211	22.64
193.6	500	500.211	22.6
193.7	500	499.58	22.6
193.8	500	500.211	22.78
193.9	500	499.58	22.6
194	500	499.58	22.6
194.1	500	499.58	22.72
194.2	500	500.211	22.5
194.3	500	499.58	22.68
194.4	500	499.58	22.54
194.5	500	500.211	22.6
194.6	500	499.58	22.68
194.7	500	499.58	22.46
194.8	500	500.211	22.64
194.9	500	500.211	22.6
195	500	499.58	22.54
195.1	500	500.211	22.5
195.2	500	500.211	22.6
195.3	500	500.211	22.64
195.4	500	499.58	22.38
195.5	500	499.58	22.54
195.6	500	500.211	22.76
195.7	500	499.58	22.56
195.8	500	499.58	22.68
195.9	500	500.211	22.64
196	500	499.58	22.56
196.1	500	500.211	22.52
196.2	500	500.211	22.66
196.3	500	499.58	22.64
196.4	500	499.58	22.7
196.5	500	500.211	22.64
196.6	500	499.58	22.64
196.7	500	500.211	22.54
196.8	500	499.58	22.68
196.9	500	500.211	22.6
197	500	500.211	22.6
197.1	500	499.58	22.56
197.2	500	500.211	22.56
197.3	500	499.58	22.64
197.4	500	499.58	22.58
197.5	500	500.211	22.64
197.6	500	500.211	22.82
197.7	500	499.58	22.72
197.8	500	499.58	22.68
197.9	500	500.211	22.64
198	500	499.58	22.56
198.1	500	499.58	22.78
198.2	500	499.58	22.4
198.3	500	500.211	22.68
198.4	500	499.58	22.6
198.5	500	500.211	22.68
198.6	0	499.58	22.6
198.7	0	499.58	22.6
198.8	0	479.066	22.38
198.9	0	409.321	18.12
199	0	354.092	10.7
199.1	0	304.545	8.06
199.2	0	262.256	3.4
199.3	0	224.069	1.22
199.4	0	193.141	-0.94
199.5	0	163.476	-3.16
199.6	0	138.544	-6.88
199.7	0	99.0954	-9.48
199.8	0	82.6847	-10.44
[truncated: 2,721 more rows]

## Sheet: cali 3, 500 mbar
t [s]	command	p [mbar]	u [µL/min]
0	0	0	-1.54
0.1	0	0	-1.58		run		flow unit
0.2	0	0.31559	-1.54		1		t [s]	p [mbar]	σ [mbar]	u(5CB) [µL/min]	σ [µL/min]		ρ [g/mL]
0.3	0	0	-1.52				59.9	499.198	18.7802	24.1555	3.3275		1.008
0.4	0	-0.31559	-1.54
0.5	0	0	-1.54				balance
0.6	0	0	-1.54				mass [g]			u(5CB) [µL/min]
0.7	0	0	-1.5				0.0225			22.3587
0.8	0	0	-1.54
0.9	0	0	-1.48
1	0	0.31559	-1.52
1.1	0	-0.31559	-1.52				flow unit
1.2	0	0.31559	-1.54		2		t [s]	p [mbar]	σ [mbar]	u(5CB) [µL/min]	σ [µL/min]
1.3	0	0	-1.56				59.5	499.029	21.3125	23.7064	3.2593
1.4	0	0	-1.56
1.5	0	0	-1.48				balance
1.6	0	-0.31559	-1.54				mass [g]			u(5CB) [µL/min]
1.7	0	0	-1.54				0.0212			21.2085
1.8	0	0	-1.48
1.9	0	0.31559	-1.48
2	0	0	-1.5
2.1	0	-0.31559	-1.52				flow unit
2.2	0	0	-1.5		3		t [s]	p [mbar]	σ [mbar]	u(5CB) [µL/min]	σ [µL/min]
2.3	0	0	-1.48				59.3	499.22	18.9146	23.8642	3.15139
2.4	0	-0.31559	-1.54
2.5	0	0	-1.52				balance
2.6	0	0	-1.48				mass [g]			u(5CB) [µL/min]
2.7	0	0	-1.5				0.0217			21.7819
2.8	0	0	-1.54
2.9	0	0.31559	-1.54
3	0	0	-1.48
3.1	0	-0.31559	-1.5
3.2	0	0	-1.42
3.3	0	0	-1.48
3.4	0	0.31559	-1.54
3.5	0	0	-1.54
3.6	0	0	-1.48
3.7	0	0	-1.48
3.8	0	0	-1.5
3.9	0	0.31559	-1.52
4	0	0	-1.48
4.1	0	0	-1.54
4.2	0	0	-1.52
4.3	0	0	-1.52
4.4	0	0.31559	-1.52
4.5	0	0	-1.56
4.6	0	0	-1.54
4.7	0	0	-1.46
4.8	0	0	-1.52
4.9	0	0.31559	-1.46
5	0	0	-1.54
5.1	0	0	-1.5
5.2	0	0	-1.5
5.3	0	0	-1.48
5.4	0	-0.31559	-1.54
5.5	0	0	-1.52
5.6	0	0	-1.48
5.7	0	0	-1.54
5.8	0	0	-1.5
5.9	0	0	-1.48
6	0	0	-1.52
6.1	0	0	-1.5
6.2	0	0.31559	-1.54
6.3	0	0	-1.54
6.4	0	0	-1.5
6.5	0	0	-1.54
6.6	0	0	-1.54
6.7	0	0	-1.52
6.8	0	0	-1.52
6.9	0	0	-1.58
7	0	0	-1.54
7.1	0	0	-1.5
7.2	0	-0.31559	-1.52
7.3	0	0	-1.48
7.4	0	0	-1.54
7.5	0	0.31559	-1.44
7.6	0	0	-1.52
7.7	0	0	-1.46
7.8	0	0.31559	-1.48
7.9	0	0	-1.54
8	0	0	-1.48
8.1	0	0	-1.54
8.2	0	0	-1.5
8.3	0	0	-1.5
8.4	0	0	-1.48
8.5	0	0	-1.48
8.6	0	0	-1.46
8.7	0	0	-1.48
8.8	0	0	-1.48
8.9	0	0	-1.5
9	0	0	-1.48
9.1	0	0	-1.48
9.2	0	0	-1.5
9.3	0	0	-1.48
9.4	0	0	-1.48
9.5	0	0	-1.48
9.6	0	0.31559	-1.5
9.7	0	0	-1.54
9.8	0	0	-1.44
9.9	0	-0.31559	-1.5
10	0	0	-1.48
10.1	0	0	-1.5
10.2	0	0.31559	-1.48
10.3	0	0	-1.46
10.4	0	0	-1.48
10.5	0	0	-1.48
10.6	0	0	-1.46
10.7	0	0	-1.46
10.8	0	0	-1.48
10.9	0	0	-1.48
11	0	-0.31559	-1.54
11.1	0	0	-1.44
11.2	0	0	-1.48
11.3	0	0	-1.46
11.4	0	0	-1.48
11.5	0	0	-1.52
11.6	0	0	-1.48
11.7	0	0	-1.5
11.8	0	0.31559	-1.5
11.9	0	0	-1.5
12	0	0	-1.46
12.1	0	0	-1.42
12.2	0	0	-1.48
12.3	0	0	-1.48
12.4	0	0	-1.48
12.5	0	0	-1.54
12.6	0	0	-1.5
12.7	0	-0.31559	-1.46
12.8	0	0	-1.48
12.9	0	0	-1.46
13	0	0.31559	-1.48
13.1	0	0	-1.5
13.2	0	0	-1.54
13.3	0	0	-1.48
13.4	0	0	-1.48
13.5	0	0	-1.5
13.6	0	0	-1.5
13.7	0	-0.31559	-1.48
13.8	0	-0.31559	-1.5
13.9	0	0	-1.5
14	0	0	-1.48
14.1	0	0	-1.48
14.2	0	0	-1.44
14.3	0	0	-1.52
14.4	0	0	-1.5
14.5	500	49.2321	-1.5
14.6	500	413.423	-1.28
14.7	500	504.629	46.04
14.8	500	510.31	48.16
14.9	500	510.625	47.78
15	500	510.31	45.48
15.1	500	509.363	44.18
15.2	500	508.416	42.06
15.3	500	508.101	40.74
15.4	500	506.838	39.9
15.5	500	506.523	38.6
15.6	500	506.207	37.74
15.7	500	505.576	36.74
15.8	500	505.26	36
15.9	500	504.629	35.36
16	500	504.629	34.16
16.1	500	503.998	33.74
16.2	500	503.682	33.18
16.3	500	503.367	32.52
16.4	500	503.051	31.54
16.5	500	502.42	31.06
16.6	500	502.42	30.76
16.7	500	502.42	30.26
16.8	500	502.104	30.22
16.9	500	501.789	29.64
17	500	501.789	29.24
17.1	500	501.789	29.04
17.2	500	501.473	28.84
17.3	500	501.473	28.52
17.4	500	501.158	28.36
17.5	500	501.158	28.18
17.6	500	501.158	28.02
17.7	500	500.842	27.64
17.8	500	500.842	27.7
17.9	500	500.526	27.66
18	500	500.842	27.32
18.1	500	500.842	26.9
18.2	500	500.526	27.16
18.3	500	500.526	27.06
18.4	500	500.211	26.8
18.5	500	500.526	26.86
18.6	500	500.211	26.7
18.7	500	500.526	26.56
18.8	500	500.526	26.42
18.9	500	500.211	26.5
19	500	500.211	26.5
19.1	500	500.211	25.98
19.2	500	500.211	26.14
19.3	500	500.211	25.94
19.4	500	499.58	25.94
19.5	500	500.211	25.92
19.6	500	499.58	25.94
19.7	500	500.211	25.68
19.8	500	500.211	25.58
19.9	500	500.211	25.68
20	500	500.211	25.64
20.1	500	499.58	25.58
20.2	500	500.211	25.44
20.3	500	499.58	25.42
20.4	500	499.58	25.28
20.5	500	499.58	25.28
20.6	500	499.58	25.3
20.7	500	500.211	25.08
20.8	500	499.58	24.9
20.9	500	499.58	24.98
21	500	500.211	25
21.1	500	499.58	25.16
21.2	500	500.211	24.98
21.3	500	500.211	24.84
21.4	500	500.211	24.84
21.5	500	499.58	24.8
21.6	500	500.211	24.74
21.7	500	499.58	24.7
21.8	500	500.211	24.74
21.9	500	500.211	24.84
22	500	499.58	24.76
22.1	500	500.211	25
22.2	500	499.58	24.62
22.3	500	499.58	24.6
22.4	500	500.211	24.66
22.5	500	500.211	24.6
22.6	500	499.58	24.56
22.7	500	499.58	24.46
22.8	500	500.211	24.5
22.9	500	499.58	24.46
23	500	499.58	24.56
23.1	500	499.58	24.36
23.2	500	500.211	24.28
23.3	500	500.211	24.32
23.4	500	500.211	24.46
23.5	500	499.58	24.18
23.6	500	499.58	24.28
23.7	500	499.58	24.18
23.8	500	499.58	24.14
23.9	500	499.58	23.98
24	500	499.58	24.32
24.1	500	499.58	24.18
24.2	500	500.211	24.08
24.3	500	500.211	24
24.4	500	500.211	24.18
24.5	500	499.58	24.18
24.6	500	499.58	24.14
24.7	500	499.58	24.24
24.8	500	499.58	24.36
24.9	500	499.58	24.32
25	500	499.58	24.32
25.1	500	499.58	24.08
25.2	500	500.211	24.04
25.3	500	499.58	24.28
25.4	500	500.211	24.04
25.5	500	499.58	23.9
25.6	500	500.211	23.76
25.7	500	499.58	23.94
25.8	500	500.211	23.9
25.9	500	499.58	23.9
26	500	499.58	23.98
26.1	500	500.211	24.08
26.2	500	499.58	24.18
26.3	500	500.211	23.8
26.4	500	500.211	23.84
26.5	500	499.58	23.86
26.6	500	500.211	23.98
26.7	500	500.211	23.94
26.8	500	499.58	23.76
26.9	500	499.58	24.08
27	500	499.58	23.94
27.1	500	499.58	23.56
27.2	500	499.58	23.8
27.3	500	499.58	23.8
27.4	500	499.58	23.76
27.5	500	499.58	23.7
27.6	500	499.58	23.86
27.7	500	500.211	23.8
27.8	500	499.58	23.76
27.9	500	499.58	23.8
28	500	500.211	23.66
28.1	500	500.211	23.62
28.2	500	500.211	23.7
28.3	500	499.58	23.76
28.4	500	500.211	23.7
28.5	500	499.58	23.8
28.6	500	499.58	23.58
28.7	500	500.211	23.56
28.8	500	499.58	23.7
28.9	500	500.211	23.44
29	500	499.58	23.52
29.1	500	500.211	23.66
29.2	500	500.211	23.62
29.3	500	500.211	23.76
29.4	500	499.58	23.48
29.5	500	500.211	23.52
29.6	500	499.58	23.56
29.7	500	499.58	23.66
29.8	500	500.211	23.66
29.9	500	499.58	23.42
30	500	500.211	23.54
30.1	500	500.211	23.44
30.2	500	499.58	23.62
30.3	500	499.58	23.52
30.4	500	499.58	23.66
30.5	500	499.58	23.66
30.6	500	499.58	23.8
30.7	500	499.58	23.56
30.8	500	499.58	23.56
30.9	500	499.58	23.62
31	500	499.58	23.46
31.1	500	499.58	23.34
31.2	500	500.211	23.66
31.3	500	499.58	23.62
31.4	500	500.211	23.54
31.5	500	499.58	23.42
31.6	500	499.58	23.48
31.7	500	499.58	23.48
31.8	500	499.58	23.56
31.9	500	499.58	23.6
32	500	499.58	23.46
32.1	500	500.211	23.62
32.2	500	499.264	23.48
32.3	500	500.211	23.56
32.4	500	500.211	23.66
32.5	500	499.58	23.46
32.6	500	499.58	23.42
32.7	500	499.58	23.48
32.8	500	499.58	23.48
32.9	500	500.211	23.52
33	500	499.58	23.38
33.1	500	499.58	23.48
33.2	500	499.58	23.56
33.3	500	499.58	23.62
33.4	500	499.58	23.52
33.5	500	500.211	23.44
33.6	500	499.58	23.62
33.7	500	500.211	23.46
33.8	500	499.58	23.38
33.9	500	499.58	23.52
34	500	500.211	23.52
34.1	500	499.58	23.48
34.2	500	500.211	23.52
34.3	500	500.211	23.52
34.4	500	499.58	23.38
34.5	500	499.58	23.34
34.6	500	499.58	23.42
34.7	500	499.58	23.42
34.8	500	500.211	23.42
34.9	500	500.211	23.62
35	500	499.58	23.48
35.1	500	500.211	23.2
35.2	500	499.58	23.28
35.3	500	499.58	23.3
35.4	500	499.58	23.3
35.5	500	499.58	23.66
35.6	500	499.58	23.48
35.7	500	499.58	23.62
35.8	500	499.58	23.46
35.9	500	499.58	23.42
36	500	499.58	23.34
36.1	500	499.58	23.28
36.2	500	499.58	23.28
36.3	500	499.58	23.42
36.4	500	500.211	23.34
36.5	500	499.58	23.48
36.6	500	500.211	23.34
36.7	500	500.211	23.48
36.8	500	499.58	23.38
36.9	500	500.211	23.38
37	500	499.58	23.38
37.1	500	499.58	23.46
37.2	500	500.211	23.38
37.3	500	499.58	23.38
37.4	500	500.211	23.52
37.5	500	499.58	23.46
37.6	500	500.211	23.66
37.7	500	499.58	23.48
37.8	500	499.58	23.38
37.9	500	500.211	23.48
38	500	499.58	23.56
38.1	500	499.58	23.38
38.2	500	499.58	23.42
38.3	500	500.211	23.52
38.4	500	499.58	23.58
38.5	500	500.211	23.52
38.6	500	499.58	23.42
38.7	500	500.211	23.34
38.8	500	500.211	23.24
38.9	500	500.211	23.52
39	500	500.211	23.42
39.1	500	499.58	23.44
39.2	500	499.58	23.54
39.3	500	499.58	23.66
39.4	500	500.211	23.42
39.5	500	500.211	23.34
39.6	500	499.58	23.52
39.7	500	499.58	23.46
39.8	500	499.58	23.46
39.9	500	499.58	23.34
40	500	499.58	23.48
40.1	500	499.264	23.52
40.2	500	500.211	23.56
40.3	500	499.58	23.44
40.4	500	500.211	23.34
40.5	500	499.58	23.8
40.6	500	500.211	23.7
40.7	500	499.58	23.62
40.8	500	499.58	23.28
40.9	500	499.58	23.62
41	500	499.58	23.52
41.1	500	500.211	23.52
41.2	500	500.211	23.44
41.3	500	499.58	23.62
41.4	500	499.58	23.2
41.5	500	499.58	22.5
41.6	500	500.211	22.72
41.7	500	499.58	23.2
41.8	500	500.211	24.08
41.9	500	500.211	24.28
42	500	499.58	24.14
42.1	500	499.58	24.22
42.2	500	499.58	24.08
42.3	500	500.211	24.22
42.4	500	500.211	24.08
42.5	500	499.58	24.08
42.6	500	500.211	23.98
42.7	500	499.58	23.98
42.8	500	500.211	24.04
42.9	500	500.211	23.98
43	500	499.58	23.98
43.1	500	499.58	24.08
43.2	500	500.211	23.94
43.3	500	500.211	23.9
43.4	500	499.58	23.94
43.5	500	500.211	23.94
43.6	500	500.211	23.76
43.7	500	499.58	23.84
43.8	500	499.58	23.76
43.9	500	499.58	24.08
44	500	499.58	23.84
44.1	500	500.211	23.74
44.2	500	499.58	23.94
44.3	500	500.211	23.76
44.4	500	499.58	23.8
44.5	500	499.58	23.86
44.6	500	499.58	23.9
44.7	500	499.58	23.72
44.8	500	500.211	23.76
44.9	500	499.58	23.66
45	500	500.211	23.66
45.1	500	499.58	23.8
45.2	500	500.211	23.72
45.3	500	500.211	23.9
45.4	500	499.58	23.86
45.5	500	499.58	23.62
45.6	500	499.58	23.66
45.7	500	500.211	23.7
45.8	500	499.58	23.86
45.9	500	500.211	23.84
46	500	499.58	23.76
46.1	500	499.58	23.8
46.2	500	499.58	23.8
46.3	500	499.58	23.56
46.4	500	500.211	23.7
46.5	500	500.211	23.7
46.6	500	499.58	23.7
46.7	500	499.58	23.7
46.8	500	500.211	23.48
46.9	500	499.58	23.7
47	500	500.211	23.62
47.1	500	500.211	23.86
47.2	500	499.58	23.54
47.3	500	499.58	23.7
47.4	500	500.211	23.8
47.5	500	499.58	23.66
47.6	500	499.58	23.42
47.7	500	500.211	23.56
47.8	500	499.58	23.52
47.9	500	500.211	23.56
48	500	500.211	23.56
48.1	500	499.58	23.48
48.2	500	500.211	23.52
48.3	500	500.211	23.8
48.4	500	500.211	23.56
48.5	500	499.58	23.66
48.6	500	500.211	23.66
48.7	500	499.58	23.48
48.8	500	499.58	23.6
48.9	500	499.264	23.66
49	500	499.58	23.8
49.1	500	500.211	23.58
49.2	500	500.211	23.42
49.3	500	499.58	23.56
49.4	500	499.58	23.66
49.5	500	499.58	23.52
49.6	500	499.58	23.48
49.7	500	500.211	23.48
49.8	500	499.58	23.28
49.9	500	500.211	23.52
50	500	499.58	23.52
50.1	500	499.58	23.52
50.2	500	499.58	23.56
50.3	500	499.58	23.42
50.4	500	500.211	23.3
50.5	500	500.211	23.38
50.6	500	500.211	23.44
50.7	500	499.58	23.38
50.8	500	500.211	23.48
50.9	500	500.211	23.28
51	500	500.211	23.34
51.1	500	499.58	23.38
51.2	500	499.58	23.38
51.3	500	500.211	23.34
51.4	500	499.58	23.42
51.5	500	500.211	23.42
51.6	500	499.58	23.52
51.7	500	499.58	23.34
51.8	500	500.211	23.48
51.9	500	500.211	23.38
52	500	499.58	23.28
52.1	500	499.58	23.24
52.2	500	500.211	23.46
52.3	500	500.211	23.3
52.4	500	499.264	23.28
52.5	500	499.58	23.34
52.6	500	500.211	23.18
52.7	500	499.58	23.34
52.8	500	499.58	23.28
52.9	500	500.211	23.56
53	500	499.58	23.42
53.1	500	500.211	23.24
53.2	500	499.58	23.34
53.3	500	499.58	23.3
53.4	500	500.211	23.34
53.5	500	499.58	23.3
53.6	500	499.58	23.34
53.7	500	499.58	23.38
53.8	500	499.58	23.34
53.9	500	499.58	23.14
54	500	499.58	23.42
54.1	500	500.211	23.38
54.2	500	499.58	23.24
54.3	500	499.58	23.3
54.4	500	499.58	23.48
54.5	500	499.58	23.52
54.6	500	500.211	23.34
54.7	500	500.211	23.38
54.8	500	499.58	23.42
54.9	500	500.211	23.42
55	500	499.58	23.38
55.1	500	499.58	23.2
55.2	500	499.58	23.1
55.3	500	499.58	23.34
55.4	500	500.211	23.26
55.5	500	500.211	23.12
55.6	500	499.58	23.1
55.7	500	499.58	23.2
55.8	500	499.58	23.3
55.9	500	500.211	23.24
56	500	500.211	22.98
56.1	500	500.211	23.14
56.2	500	499.58	23.2
56.3	500	500.211	23.24
56.4	500	499.58	23.14
56.5	500	500.211	23.28
56.6	500	499.58	23.48
56.7	500	500.211	23.34
56.8	500	500.211	23.16
56.9	500	499.58	22.96
57	500	499.58	23.3
57.1	500	499.58	23.12
57.2	500	500.211	23.42
57.3	500	499.58	23.1
57.4	500	500.211	23.34
57.5	500	500.211	23.34
57.6	500	500.211	23.14
57.7	500	500.211	23.34
57.8	500	499.58	22.98
57.9	500	500.211	23.14
58	500	500.211	23.1
58.1	500	500.211	23.26
58.2	500	499.58	23.18
58.3	500	500.211	23.22
58.4	500	499.58	23.02
58.5	500	500.211	23.02
58.6	500	500.211	23.34
58.7	500	499.58	23.2
58.8	500	500.211	23.24
58.9	500	499.58	23.24
59	500	500.211	23.1
59.1	500	499.58	23.2
59.2	500	499.58	23.34
59.3	500	499.58	23.28
59.4	500	500.211	23.2
59.5	500	499.58	23.24
59.6	500	499.58	23.16
59.7	500	500.211	23.02
59.8	500	500.211	23.2
59.9	500	500.211	23.12
60	500	500.211	23.1
60.1	500	499.58	23.2
60.2	500	500.211	23.24
60.3	500	499.58	23.16
60.4	500	499.58	23.16
60.5	500	500.211	23.06
60.6	500	499.58	23.2
60.7	500	499.58	23.2
60.8	500	500.211	23.24
60.9	500	499.58	23.02
61	500	499.58	23.1
61.1	500	500.211	23.2
61.2	500	499.58	22.88
61.3	500	499.58	23.12
61.4	500	500.211	23.2
61.5	500	500.211	23.1
61.6	500	499.58	23.34
61.7	500	499.58	22.92
61.8	500	500.211	23.06
61.9	500	499.58	23.34
62	500	500.211	23.28
62.1	500	499.58	23.2
62.2	500	499.58	23.2
62.3	500	499.58	23.06
62.4	500	500.211	23.34
62.5	500	499.264	23.1
62.6	500	499.58	23.2
62.7	500	500.211	23.2
62.8	500	499.58	23.24
62.9	500	499.58	23
63	500	499.58	23.18
63.1	500	499.58	23.24
63.2	500	499.58	23.24
63.3	500	500.211	23.3
63.4	500	499.58	23.26
63.5	500	500.211	23.24
63.6	500	499.58	23.38
63.7	500	499.58	23.24
63.8	500	500.211	23.16
63.9	500	499.58	23.2
64	500	500.211	23.1
64.1	500	499.58	23.14
64.2	500	499.58	23.28
64.3	500	500.211	23.16
64.4	500	499.58	23.3
64.5	500	500.211	23.14
64.6	500	500.211	23.24
64.7	500	499.58	23.38
64.8	500	499.58	23.38
64.9	500	500.211	23.2
65	500	499.58	23.24
65.1	500	499.58	23.16
65.2	500	499.58	23.06
65.3	500	499.58	23.02
65.4	500	500.211	23.2
65.5	500	500.211	23.3
65.6	500	499.58	23.06
65.7	500	500.211	23.24
65.8	500	499.58	23.14
65.9	500	500.211	23.1
66	500	500.211	23.3
66.1	500	499.58	23.52
66.2	500	499.58	23.3
66.3	500	500.211	23.24
66.4	500	500.211	23.34
66.5	500	499.58	23.34
66.6	500	500.211	23.06
66.7	500	500.211	23.24
66.8	500	500.211	23.24
66.9	500	500.211	23.1
67	500	499.58	23.3
67.1	500	500.211	23.46
67.2	500	499.58	23.38
67.3	500	500.211	23.34
67.4	500	500.211	23.24
67.5	500	500.211	23.24
67.6	500	500.211	23.38
67.7	500	499.58	23.28
67.8	500	500.211	23.24
67.9	500	499.58	23.24
68	500	500.211	23.02
68.1	500	500.211	23.28
68.2	500	499.58	23.34
68.3	500	500.211	23.24
68.4	500	499.58	23.06
68.5	500	500.211	23.24
68.6	500	500.211	23.14
68.7	500	500.211	23.14
68.8	500	499.58	23.1
68.9	500	500.211	23.28
69	500	500.211	23.16
69.1	500	499.58	23.28
69.2	500	500.211	23.28
69.3	500	499.58	23.38
69.4	500	500.211	23.42
69.5	500	499.58	23.34
69.6	500	500.211	23.24
69.7	500	500.211	23.24
69.8	500	499.58	23.06
69.9	500	499.58	23.24
70	500	499.58	23.3
70.1	500	500.211	23.16
70.2	500	499.58	23.46
70.3	500	499.58	23.2
70.4	500	499.58	23
70.5	500	499.58	23.1
70.6	500	499.58	23.28
70.7	500	499.58	23.02
70.8	500	500.211	23
70.9	500	499.58	23.1
71	500	500.211	23.28
71.1	500	499.58	23.28
71.2	500	499.58	23.34
71.3	500	500.211	23.14
71.4	500	499.58	23.18
71.5	500	500.211	23.2
71.6	500	499.58	23.06
71.7	500	500.211	22.98
71.8	500	499.58	23.06
71.9	500	500.211	23.14
72	500	500.211	23.1
72.1	500	499.58	23.1
72.2	500	499.58	23.1
72.3	500	499.58	23.02
72.4	500	500.211	22.96
72.5	500	500.211	23.26
72.6	500	499.58	23.1
72.7	500	500.211	23.1
72.8	500	499.58	22.96
72.9	500	500.211	22.92
73	500	499.58	22.88
73.1	500	499.58	23.16
73.2	500	499.58	23.2
73.3	500	499.58	23
73.4	500	499.58	23.24
73.5	500	499.58	23.24
73.6	500	500.211	23.2
73.7	500	500.211	23.16
73.8	500	499.58	23.16
73.9	500	499.58	22.96
74	500	499.58	23.2
74.1	500	500.211	23.06
74.2	500	499.58	22.98
74.3	500	500.211	23.06
74.4	500	499.58	22.88
74.5	0	500.211	22.96
74.6	0	462.024	23.02
74.7	0	399.222	20.12
74.8	0	346.203	16.02
74.9	0	299.811	9.78
75	0	258.469	7.42
75.1	0	221.86	3.22
75.2	0	189.67	1.16
75.3	0	162.214	-0.78
75.4	0	138.229	-4.52
75.5	0	117.4	-6.26
75.6	0	99.0954	-8.88
75.7	0	84.5782	-9.72
75.8	0	71.639	-10.5
75.9	0	60.2778	-11.32
76	0	51.1257	-11.64
76.1	0	43.5515	-12.02
76.2	0	35.9773	-12.08
76.3	0	29.9811	-11.96
76.4	0	25.2472	-11.94
76.5	0	21.7757	-11.96
76.6	0	17.3575	-11.9
76.7	0	14.8328	-11.76
76.8	0	12.308	-11.46
76.9	0	10.0989	-11.42
77	0	8.83653	-11.42
77.1	0	6.6274	-10.74
77.2	0	5.36504	-10.66
77.3	0	4.10268	-10.24
77.4	0	3.1559	-10.12
77.5	0	2.52472	-10
77.6	0	2.20913	-9.64
77.7	0	1.57795	-9.5
77.8	0	0.946771	-9.2
77.9	0	0.631181	-9.08
78	0	0.31559	-8.72
78.1	0	0.31559	-8.62
78.2	0	-0.31559	-8.48
78.3	0	-0.31559	-8.22
78.4	0	-0.631181	-8.16
78.5	0	-0.631181	-7.84
78.6	0	-0.631181	-7.74
78.7	0	-0.946771	-7.58
78.8	0	-0.946771	-7.32
78.9	0	-0.946771	-7.3
79	0	-0.946771	-7.08
79.1	0	-0.946771	-6.9
79.2	0	-1.57795	-6.84
79.3	0	-1.57795	-6.64
79.4	0	-1.57795	-6.58
79.5	0	-1.57795	-6.38
79.6	0	-1.57795	-6.32
79.7	0	-1.57795	-6.24
79.8	0	-1.57795	-6.06
79.9	0	-1.57795	-5.92
80	0	-1.57795	-5.8
80.1	0	-1.57795	-5.72
80.2	0	-1.57795	-5.58
80.3	0	-1.57795	-5.48
80.4	0	-1.57795	-5.38
80.5	0	-1.57795	-5.28
80.6	0	-1.57795	-5.22
80.7	0	-1.57795	-5.06
80.8	0	-1.89354	-4.96
80.9	0	-1.57795	-5
81	0	-1.89354	-4.84
81.1	0	-1.89354	-4.82
81.2	0	-1.89354	-4.68
81.3	0	-1.57795	-4.66
81.4	0	-1.57795	-4.56
81.5	0	-1.89354	-4.52
81.6	0	-1.89354	-4.44
81.7	0	-1.57795	-4.4
81.8	0	-1.57795	-4.32
81.9	0	-1.57795	-4.3
82	0	-1.89354	-4.22
82.1	0	-1.57795	-4.2
82.2	0	-1.89354	-4.16
82.3	0	-1.57795	-4.14
82.4	0	-2.20913	-4.1
82.5	0	-1.89354	-4.1
82.6	0	-1.89354	-4.08
82.7	0	-1.57795	-4.14
82.8	0	-1.89354	-4.14
82.9	0	-1.89354	-4.02
83	0	-1.57795	-4.06
83.1	0	-1.89354	-4.08
83.2	0	-1.89354	-4.02
83.3	0	-1.57795	-4.02
83.4	0	-1.89354	-4.02
83.5	0	-1.89354	-3.94
83.6	0	-1.89354	-3.92
83.7	0	-1.89354	-3.8
83.8	0	-2.20913	-3.76
83.9	0	-1.89354	-3.62
84	0	-1.89354	-3.58
84.1	0	-1.89354	-3.44
84.2	0	-1.89354	-3.44
84.3	0	-1.57795	-3.42
84.4	0	-1.89354	-3.32
84.5	0	-1.89354	-3.32
84.6	0	-1.89354	-3.24
84.7	0	-1.89354	-3.24
84.8	0	-1.89354	-3.16
84.9	0	-1.89354	-3.16
85	0	-1.89354	-3.12
85.1	0	-1.89354	-3.08
85.2	0	-1.57795	-3.06
85.3	0	-1.89354	-2.98
85.4	0	-1.89354	-2.96
85.5	0	-1.89354	-2.94
85.6	0	-1.89354	-2.9
85.7	0	-1.89354	-2.9
85.8	0	-1.89354	-2.88
85.9	0	-1.89354	-2.78
86	0	-1.89354	-2.8
86.1	0	-1.89354	-2.74
86.2	0	-1.89354	-2.7
86.3	0	-1.89354	-2.64
86.4	0	-1.89354	-2.66
86.5	0	-1.89354	-2.64
86.6	0	-2.20913	-2.58
86.7	0	-1.89354	-2.58
86.8	0	-1.89354	-2.5
86.9	0	-1.89354	-2.5
87	0	-2.20913	-2.4
87.1	0	-1.89354	-2.44
87.2	0	-1.57795	-2.4
87.3	0	-1.89354	-2.38
87.4	0	-1.89354	-2.38
87.5	0	-1.89354	-2.36
87.6	0	-1.89354	-2.34
87.7	0	-1.89354	-2.36
87.8	0	-1.89354	-2.3
87.9	0	-1.89354	-2.34
88	0	-1.89354	-2.28
88.1	0	-1.89354	-2.3
88.2	0	-1.89354	-2.28
88.3	0	-1.89354	-2.22
88.4	0	-1.89354	-2.26
88.5	0	-1.89354	-2.22
88.6	0	-1.89354	-2.16
88.7	0	-1.89354	-2.16
88.8	0	-1.89354	-2.14
88.9	0	-1.89354	-2.14
89	0	-1.89354	-2.16
89.1	0	-1.89354	-2.14
89.2	0	-1.89354	-2.14
89.3	0	-1.89354	-2.14
89.4	0	-1.89354	-2.12
89.5	0	-1.89354	-2.1
89.6	0	-1.89354	-2.14
89.7	0	-1.89354	-2.08
89.8	0	-1.57795	-2.1
89.9	0	-1.89354	-2.08
90	0	-1.89354	-2.1
90.1	0	-1.89354	-2.04
90.2	0	-1.89354	-2.06
90.3	0	-1.89354	-2.1
90.4	0	-1.89354	-2.1
90.5	0	-1.89354	-2.06
90.6	0	-1.89354	-2.04
90.7	0	-1.89354	-2.08
90.8	0	-1.57795	-2.08
90.9	0	-1.89354	-2.04
91	0	-1.89354	-2.02
91.1	0	-1.89354	-2
91.2	0	-1.89354	-2.04
91.3	0	-1.57795	-2
91.4	0	-1.89354	-2
91.5	0	-1.89354	-2.04
91.6	0	-1.57795	-1.98
91.7	0	-1.89354	-2.04
91.8	0	-1.57795	-1.98
91.9	0	-1.89354	-1.98
92	0	-1.57795	-2
92.1	0	-1.89354	-1.92
92.2	0	-1.89354	-1.98
92.3	0	-1.89354	-2
92.4	0	-1.89354	-2.02
92.5	0	-1.89354	-1.96
92.6	0	-1.89354	-1.98
92.7	0	-1.57795	-1.92
92.8	0	-1.89354	-1.92
92.9	0	-1.57795	-2.02
93	0	-1.57795	-1.96
93.1	0	-1.89354	-1.92
93.2	0	-1.57795	-1.94
93.3	0	-1.89354	-1.92
93.4	0	-1.57795	-1.94
93.5	0	-1.57795	-1.94
93.6	0	-1.57795	-1.94
93.7	0	-1.57795	-1.92
93.8	0	-1.57795	-1.96
93.9	0	-1.57795	-1.98
94	0	-1.57795	-1.98
94.1	0	-1.57795	-1.92
94.2	0	-1.57795	-1.98
94.3	0	-1.89354	-1.92
94.4	0	-1.89354	-1.92
94.5	0	-1.57795	-1.92
94.6	0	-1.57795	-1.92
94.7	0	-1.89354	-1.94
94.8	0	-1.57795	-1.92
94.9	0	-1.57795	-1.92
95	0	-1.57795	-1.9
95.1	0	-1.57795	-1.96
95.2	0	-1.57795	-1.92
95.3	0	-1.57795	-1.92
95.4	0	-1.57795	-1.92
95.5	0	-1.57795	-1.92
95.6	0	-1.57795	-1.92
95.7	0	-0.946771	-1.94
95.8	0	-1.57795	-1.96
95.9	0	-0.946771	-1.92
96	0	-0.946771	-1.92
96.1	0	-1.57795	-1.92
96.2	0	-0.946771	-1.92
96.3	0	-0.946771	-1.92
96.4	0	-0.946771	-1.92
96.5	0	-0.946771	-1.88
96.6	0	-0.946771	-1.84
96.7	0	-0.946771	-1.88
96.8	0	-0.946771	-1.88
96.9	0	-0.946771	-1.84
97	0	-0.946771	-1.86
97.1	0	-0.946771	-1.84
97.2	0	-1.57795	-1.8
97.3	0	-0.946771	-1.82
97.4	0	-0.946771	-1.78
97.5	0	-0.946771	-1.88
97.6	0	-0.631181	-1.8
97.7	0	-0.946771	-1.82
97.8	0	-0.946771	-1.78
97.9	0	-0.631181	-1.84
98	0	-0.946771	-1.82
98.1	0	-0.946771	-1.76
98.2	0	-0.946771	-1.8
98.3	0	-0.946771	-1.82
98.4	0	-0.946771	-1.86
98.5	0	-0.946771	-1.82
98.6	0	-0.631181	-1.84
98.7	0	-0.946771	-1.82
98.8	0	-0.631181	-1.76
98.9	0	-0.631181	-1.78
99	0	-0.631181	-1.82
99.1	0	-0.631181	-1.76
99.2	0	-0.946771	-1.76
99.3	0	-0.946771	-1.76
99.4	0	-0.631181	-1.82
99.5	0	-0.631181	-1.76
99.6	0	-0.631181	-1.72
99.7	0	-0.631181	-1.74
99.8	0	-0.631181	-1.76
99.9	0	-0.631181	-1.7
100	0	-0.631181	-1.74
100.1	0	-0.631181	-1.7
100.2	0	-0.631181	-1.7
100.3	0	-0.631181	-1.7
100.4	0	-0.631181	-1.76
100.5	0	-0.631181	-1.7
100.6	0	-0.631181	-1.68
100.7	0	-0.631181	-1.66
100.8	0	-0.631181	-1.64
100.9	0	-0.631181	-1.7
101	0	-0.631181	-1.7
101.1	0	-0.631181	-1.62
101.2	0	-0.631181	-1.64
101.3	0	-0.631181	-1.64
101.4	0	-0.631181	-1.66
101.5	0	-0.631181	-1.64
101.6	0	-0.31559	-1.6
101.7	0	-0.31559	-1.6
101.8	0	-0.31559	-1.62
101.9	0	-0.631181	-1.58
102	0	-0.31559	-1.6
102.1	0	-0.631181	-1.66
102.2	0	-0.631181	-1.66
102.3	0	-0.631181	-1.62
102.4	0	-0.631181	-1.6
102.5	0	-0.31559	-1.64
102.6	0	-0.31559	-1.66
102.7	0	-0.31559	-1.64
102.8	0	-0.31559	-1.64
102.9	0	-0.31559	-1.64
103	0	-0.31559	-1.64
103.1	0	-0.31559	-1.6
103.2	0	-0.31559	-1.58
103.3	0	-0.31559	-1.62
103.4	0	-0.631181	-1.64
103.5	0	-0.31559	-1.6
103.6	0	-0.31559	-1.62
103.7	0	-0.31559	-1.6
103.8	0	-0.31559	-1.62
103.9	0	-0.31559	-1.6
104	0	-0.31559	-1.6
104.1	0	-0.31559	-1.58
104.2	0	-0.31559	-1.6
104.3	0	-0.31559	-1.54
104.4	0	0	-1.6
104.5	0	-0.31559	-1.58
104.6	0	-0.31559	-1.58
104.7	0	-0.31559	-1.62
104.8	0	-0.31559	-1.56
104.9	0	-0.31559	-1.48
105	0	-0.31559	-1.54
105.1	0	-0.31559	-1.54
105.2	0	0	-1.58
105.3	0	-0.31559	-1.56
105.4	0	0	-1.54
105.5	0	-0.31559	-1.52
105.6	0	0	-1.52
105.7	0	-0.31559	-1.54
105.8	0	0	-1.58
105.9	0	0	-1.48
106	0	0	-1.54
106.1	0	0	-1.54
106.2	0	-0.31559	-1.54
106.3	0	0	-1.5
106.4	0	0	-1.54
106.5	0	0	-1.54
106.6	0	0	-1.54
106.7	0	0	-1.48
106.8	0	0	-1.54
106.9	0	0	-1.52
107	0	0	-1.5
107.1	0	-0.31559	-1.48
107.2	0	0	-1.5
107.3	0	0	-1.54
107.4	0	0	-1.52
107.5	0	0	-1.52
107.6	0	0	-1.5
107.7	0	0	-1.52
107.8	0	0	-1.5
107.9	0	0	-1.52
108	0	0	-1.52
108.1	0	0	-1.5
108.2	0	0	-1.48
108.3	0	0	-1.5
108.4	0	0	-1.54
108.5	0	0	-1.54
108.6	0	-0.31559	-1.48
108.7	0	0	-1.5
108.8	0	0	-1.5
108.9	0	0	-1.48
109	0	-0.31559	-1.48
109.1	0	0	-1.52
109.2	0	0	-1.48
109.3	0	0	-1.48
109.4	0	0	-1.5
109.5	0	0	-1.48
109.6	0	0	-1.48
109.7	0	0	-1.46
109.8	0	0	-1.48
109.9	0	0	-1.5
110	0	0	-1.54
110.1	0	0	-1.48
110.2	0	-0.31559	-1.52
110.3	0	0	-1.48
110.4	0	0	-1.5
110.5	0	0	-1.54
110.6	0	0	-1.52
110.7	0	0	-1.48
110.8	0	0	-1.48
110.9	0	0	-1.48
111	0	0	-1.48
111.1	0	0	-1.48
111.2	0	-0.31559	-1.5
111.3	0	0	-1.54
111.4	0	0	-1.48
111.5	0	0	-1.48
111.6	0	0	-1.48
111.7	0	0	-1.44
111.8	0	0	-1.46
111.9	0	0	-1.48
112	0	0	-1.52
112.1	0	0	-1.48
112.2	0	0	-1.52
112.3	0	0	-1.48
112.4	0	0	-1.48
112.5	0	0	-1.44
112.6	0	0	-1.48
112.7	0	0	-1.44
112.8	0	0	-1.48
112.9	0	0	-1.48
113	0	-0.31559	-1.48
113.1	0	0	-1.4
113.2	0	0	-1.48
113.3	0	0	-1.5
113.4	0	0	-1.44
113.5	0	0	-1.48
113.6	0	0	-1.54
113.7	0	0	-1.48
113.8	0	0	-1.5
113.9	0	0	-1.46
114	0	0	-1.44
114.1	0	0	-1.48
114.2	0	0	-1.46
114.3	0	0	-1.46
114.4	0	-0.31559	-1.42
114.5	0	0	-1.42
114.6	0	0	-1.46
114.7	0	0	-1.48
114.8	0	0	-1.42
114.9	0	0	-1.44
115	0	0.31559	-1.44
115.1	0	0	-1.48
115.2	0	0	-1.44
115.3	0	0	-1.46
115.4	0	0.31559	-1.46
115.5	0	0	-1.44
115.6	0	0	-1.48
115.7	0	0	-1.38
115.8	0	0	-1.44
115.9	0	0	-1.42
116	0	0	-1.44
116.1	0	0	-1.44
116.2	0	0	-1.42
116.3	0	0	-1.44
116.4	0	-0.31559	-1.4
116.5	0	0	-1.38
116.6	0	0	-1.44
116.7	0	0	-1.42
116.8	0	0.31559	-1.44
116.9	0	0	-1.42
117	0	0	-1.42
117.1	0	0	-1.42
117.2	0	0	-1.44
117.3	0	0.31559	-1.42
117.4	0	0	-1.38
117.5	0	0	-1.4
117.6	0	-0.31559	-1.4
117.7	0	-0.31559	-1.44
117.8	0	0	-1.42
117.9	0	0	-1.44
118	0	0	-1.44
118.1	0	0	-1.48
118.2	0	0	-1.42
118.3	0	-0.31559	-1.42
118.4	0	0	-1.42
118.5	0	0	-1.44
118.6	0	0	-1.42
118.7	0	0	-1.44
118.8	0	0	-1.46
118.9	0	0	-1.48
119	0	0.31559	-1.46
119.1	0	0	-1.42
119.2	0	0	-1.46
119.3	0	0	-1.42
119.4	0	0	-1.44
119.5	0	0	-1.46
119.6	0	0	-1.44
119.7	0	0	-1.44
119.8	0	0	-1.42
119.9	0	0	-1.44
120	0	0	-1.42
120.1	0	0	-1.42
120.2	0	0	-1.48
120.3	0	0	-1.44
120.4	0	0	-1.48
120.5	0	0	-1.48
120.6	0	-0.31559	-1.44
120.7	0	0	-1.44
120.8	0	0	-1.42
120.9	0	0	-1.48
121	0	0.31559	-1.46
121.1	0	0	-1.44
121.2	0	-0.31559	-1.4
121.3	0	0.31559	-1.44
121.4	0	0	-1.46
121.5	0	0	-1.46
121.6	0	0	-1.44
121.7	0	0	-1.44
121.8	0	0	-1.48
121.9	0	0	-1.48
122	0	-0.31559	-1.42
122.1	0	0	-1.48
122.2	0	0	-1.44
122.3	0	0	-1.44
122.4	0	0	-1.44
122.5	0	0	-1.42
122.6	0	0	-1.42
122.7	0	0	-1.4
122.8	0	0	-1.46
122.9	0	0	-1.44
123	0	0	-1.46
123.1	0	0	-1.48
123.2	0	0	-1.44
123.3	0	0	-1.4
123.4	0	0	-1.48
123.5	0	0	-1.44
123.6	0	0	-1.4
123.7	0	0	-1.42
123.8	0	0	-1.44
123.9	0	0	-1.42
124	0	0	-1.42
124.1	0	0.31559	-1.44
124.2	0	0	-1.42
124.3	0	-0.31559	-1.42
124.4	0	0	-1.38
124.5	0	0	-1.38
124.6	0	0	-1.44
124.7	0	0	-1.4
124.8	0	0	-1.48
124.9	0	0	-1.38
125	0	0	-1.4
125.1	0	0	-1.5
125.2	0	0	-1.44
125.3	0	0	-1.46
125.4	0	0	-1.44
125.5	0	0	-1.48
125.6	0	0	-1.46
125.7	0	0	-1.44
125.8	0	0	-1.4
125.9	0	0	-1.44
126	0	0.31559	-1.44
126.1	0	0	-1.42
126.2	0	0	-1.46
126.3	0	-0.31559	-1.38
126.4	0	-0.31559	-1.48
126.5	0	0	-1.42
126.6	0	0	-1.44
126.7	0	0	-1.44
126.8	0	0	-1.42
126.9	0	0	-1.48
127	0	0	-1.44
127.1	0	0	-1.46
127.2	0	0.31559	-1.44
127.3	0	0	-1.38
127.4	0	0	-1.42
127.5	0	0	-1.44
127.6	0	0	-1.46
127.7	0	-0.31559	-1.5
127.8	0	0	-1.42
127.9	0	0	-1.48
128	0	0	-1.44
128.1	0	0	-1.46
128.2	0	0	-1.46
128.3	0	0	-1.38
128.4	0	0	-1.44
128.5	0	0	-1.44
128.6	0	0	-1.38
128.7	0	-0.31559	-1.44
128.8	0	0	-1.38
128.9	0	0	-1.4
129	0	0	-1.38
129.1	0	0	-1.38
129.2	0	0	-1.48
129.3	0	0	-1.46
129.4	0	0	-1.44
129.5	0	0	-1.44
129.6	0	0	-1.46
129.7	0	0	-1.46
129.8	0	0	-1.42
129.9	0	0	-1.46
130	0	0	-1.46
130.1	0	0	-1.42
130.2	0	0.31559	-1.42
130.3	0	0.31559	-1.44
130.4	0	0	-1.44
130.5	0	0	-1.44
130.6	0	0	-1.44
130.7	0	0	-1.42
130.8	0	0	-1.46
130.9	0	0	-1.42
131	0	0	-1.44
131.1	0	0	-1.44
131.2	0	0	-1.46
131.3	0	0	-1.42
131.4	0	-0.31559	-1.44
131.5	0	0	-1.44
131.6	0	0	-1.4
131.7	0	0	-1.42
131.8	0	0	-1.44
131.9	0	0	-1.42
132	0	0	-1.42
132.1	0	0	-1.42
132.2	0	0	-1.44
132.3	0	0	-1.38
132.4	0	0	-1.36
132.5	0	0	-1.42
132.6	0	0	-1.44
132.7	0	-0.31559	-1.44
132.8	0	0.31559	-1.46
132.9	0	0	-1.44
133	0	0	-1.44
133.1	0	0	-1.46
133.2	0	0	-1.46
133.3	0	0	-1.4
133.4	0	-0.31559	-1.38
133.5	0	0	-1.42
133.6	0	0	-1.48
133.7	0	0	-1.38
133.8	0	0	-1.38
133.9	0	0	-1.42
134	0	0.31559	-1.4
134.1	0	0	-1.38
134.2	0	0	-1.44
134.3	0	0	-1.4
134.4	0	0.31559	-1.42
134.5	0	0	-1.4
134.6	0	0	-1.42
134.7	0	0	-1.44
134.8	0	0	-1.42
134.9	0	0	-1.4
135	0	0	-1.4
135.1	0	0	-1.44
135.2	0	0	-1.44
135.3	0	0	-1.4
135.4	0	0	-1.44
135.5	0	0	-1.44
135.6	0	0	-1.42
135.7	0	0	-1.44
135.8	0	0	-1.38
135.9	0	0	-1.44
136	0	0	-1.44
136.1	0	0	-1.44
136.2	0	0	-1.4
136.3	0	0	-1.44
136.4	0	0	-1.44
136.5	0	0	-1.44
136.6	0	0.31559	-1.4
136.7	0	0	-1.4
136.8	0	0	-1.4
136.9	0	0	-1.42
137	0	0	-1.4
137.1	0	0	-1.38
137.2	0	0	-1.44
137.3	0	0	-1.44
137.4	0	0	-1.44
137.5	0	0	-1.4
137.6	0	0	-1.44
137.7	0	0	-1.38
137.8	0	0	-1.42
137.9	0	0	-1.38
138	0	0	-1.4
138.1	0	0	-1.38
138.2	0	0	-1.4
138.3	0	0	-1.46
138.4	0	0	-1.4
138.5	0	0	-1.38
138.6	0	0	-1.4
138.7	0	0	-1.38
138.8	0	0	-1.44
138.9	0	0	-1.42
139	0	0	-1.42
139.1	0	0	-1.34
139.2	0	0	-1.4
139.3	0	0.31559	-1.4
139.4	0	0	-1.44
139.5	0	0	-1.42
139.6	0	0	-1.42
139.7	0	0	-1.46
139.8	0	0	-1.4
139.9	0	0	-1.44
140	0	0	-1.4
140.1	0	0	-1.4
140.2	0	0	-1.42
140.3	0	0	-1.38
140.4	0	0	-1.42
140.5	0	0	-1.42
140.6	0	0	-1.44
140.7	0	0	-1.4
140.8	0	0	-1.4
140.9	0	0	-1.4
141	0	0	-1.38
141.1	0	0	-1.38
141.2	0	0	-1.42
141.3	0	0	-1.34
141.4	0	0	-1.44
141.5	0	0	-1.4
141.6	0	-0.31559	-1.42
141.7	0	0.31559	-1.44
141.8	0	0	-1.4
141.9	0	-0.31559	-1.38
142	0	0	-1.42
142.1	0	0	-1.44
142.2	0	0	-1.42
142.3	0	0	-1.42
142.4	0	-0.31559	-1.4
142.5	0	0	-1.4
142.6	0	0	-1.42
142.7	0	0	-1.44
142.8	0	0	-1.4
142.9	0	-0.31559	-1.44
143	0	-0.31559	-1.42
143.1	0	0	-1.44
143.2	0	0	-1.44
143.3	0	0	-1.44
143.4	0	0	-1.38
143.5	0	0	-1.44
143.6	0	0	-1.4
143.7	0	0	-1.42
143.8	0	0	-1.42
143.9	0	0	-1.42
144	0	0	-1.38
144.1	0	0	-1.42
144.2	0	0	-1.38
144.3	0	0	-1.42
144.4	0	0	-1.42
144.5	0	0	-1.42
144.6	0	0	-1.4
144.7	0	0	-1.4
144.8	0	0	-1.4
144.9	0	0	-1.4
145	0	-0.31559	-1.38
145.1	0	0	-1.36
145.2	0	0	-1.4
145.3	0	0	-1.4
145.4	0	0	-1.36
145.5	0	0	-1.38
145.6	0	0	-1.38
145.7	0	0	-1.36
145.8	0	0	-1.38
145.9	0	0	-1.46
146	0	0.31559	-1.44
146.1	0	0	-1.54
146.2	0	0	-1.58
146.3	0	-0.31559	-1.56
146.4	0	0	-1.58
146.5	0	0	-1.56
146.6	0	0	-1.54
146.7	0	0	-1.58
146.8	0	0	-1.58
146.9	0	0.31559	-1.58
147	0	-0.31559	-1.58
147.1	0	0	-1.54
147.2	0	0	-1.58
147.3	0	-0.31559	-1.48
147.4	0	0	-1.48
147.5	0	0	-1.48
147.6	0	0	-1.5
147.7	0	0	-1.46
147.8	0	0	-1.46
147.9	0	0	-1.44
148	0	0	-1.42
148.1	0	0	-1.48
148.2	0	0	-1.46
148.3	0	0	-1.42
148.4	0	0	-1.44
148.5	0	0.31559	-1.48
148.6	0	0	-1.44
148.7	0	0.31559	-1.48
148.8	0	0	-1.42
148.9	0	0	-1.42
149	0	0	-1.38
149.1	0	0	-1.42
149.2	0	0	-1.38
149.3	0	-0.31559	-1.4
149.4	0	0	-1.42
149.5	0	0	-1.42
149.6	0	0	-1.42
149.7	0	0	-1.38
149.8	0	0	-1.44
149.9	0	0	-1.46
150	0	0	-1.4
150.1	0	0	-1.5
150.2	0	0	-1.44
150.3	0	0	-1.44
150.4	0	0	-1.42
150.5	0	0	-1.38
150.6	0	0	-1.4
150.7	0	0	-1.42
150.8	0	0	-1.48
150.9	0	0	-1.44
151	0	0	-1.4
151.1	0	0	-1.42
151.2	0	0	-1.44
151.3	0	0	-1.4
151.4	0	0	-1.44
151.5	0	-0.31559	-1.42
151.6	0	0	-1.42
151.7	0	0	-1.44
151.8	0	0.31559	-1.44
151.9	0	0	-1.44
152	0	0	-1.38
152.1	0	0	-1.36
152.2	0	-0.31559	-1.42
152.3	0	0	-1.44
152.4	0	-0.31559	-1.44
152.5	0	0	-1.4
152.6	0	0	-1.38
152.7	0	0	-1.38
152.8	0	0	-1.46
152.9	0	0.31559	-1.44
153	0	0	-1.4
153.1	0	0	-1.4
153.2	0	0	-1.4
153.3	0	0	-1.42
153.4	0	0	-1.44
153.5	0	0	-1.38
153.6	0	0	-1.4
153.7	0	0.31559	-1.42
153.8	0	0.31559	-1.38
153.9	0	0	-1.4
154	0	0	-1.44
154.1	0	0	-1.42
154.2	0	0.31559	-1.4
154.3	0	0	-1.38
154.4	0	0	-1.38
154.5	0	0	-1.38
154.6	0	0	-1.42
154.7	0	0.31559	-1.38
154.8	0	0	-1.42
154.9	0	0	-1.42
155	0	0	-1.4
155.1	0	0	-1.4
155.2	0	0	-1.44
155.3	0	0.31559	-1.44
155.4	0	0	-1.42
155.5	0	0	-1.44
155.6	500	0	-1.4
155.7	500	359.142	-1.36
155.8	500	500.842	31.02
155.9	500	510.31	47.68
156	500	510.941	46.9
156.1	500	510.31	45.38
156.2	500	509.363	44.54
156.3	500	508.732	42.22
156.4	500	508.101	41.6
156.5	500	507.785	39.74
156.6	500	506.838	38.8
156.7	500	506.207	37.46
156.8	500	505.892	36.3
156.9	500	505.576	35.92
157	500	504.314	34.7
157.1	500	504.629	34.7
157.2	500	503.998	33.36
157.3	500	503.682	32.82
157.4	500	503.051	32.42
157.5	500	503.051	31.54
157.6	500	502.42	31.18
157.7	500	503.051	30.52
157.8	500	502.42	29.98
157.9	500	502.104	29.9
158	500	502.42	29.24
158.1	500	502.104	29.12
158.2	500	501.789	28.9
158.3	500	501.473	28.68
158.4	500	501.158	28.28
158.5	500	501.473	27.96
158.6	500	501.158	27.86
158.7	500	500.842	27.48
158.8	500	500.842	27.26
158.9	500	500.842	27.1
159	500	500.842	27.26
159.1	500	500.842	27.06
159.2	500	500.526	26.74
159.3	500	500.842	26.58
159.4	500	500.526	26.44
159.5	500	500.526	26.38
159.6	500	500.526	26.12
159.7	500	500.211	26.08
159.8	500	500.526	26.06
159.9	500	500.211	25.82
160	500	500.526	25.78
160.1	500	499.58	25.98
160.2	500	499.58	25.48
160.3	500	500.211	25.64
160.4	500	500.211	25.32
160.5	500	499.58	25.34
160.6	500	499.58	25.34
160.7	500	499.58	25.48
160.8	500	500.211	25.14
160.9	500	500.211	25.24
161	500	499.58	24.94
161.1	500	500.211	25.18
161.2	500	499.58	25.08
161.3	500	500.211	24.84
161.4	500	500.211	25
161.5	500	500.211	25
161.6	500	499.58	24.56
161.7	500	499.58	24.6
161.8	500	500.211	24.7
161.9	500	500.211	24.5
162	500	499.58	24.56
162.1	500	499.58	24.52
162.2	500	499.58	24.76
162.3	500	500.211	24.26
162.4	500	500.211	24.6
162.5	500	499.58	24.22
162.6	500	500.211	24.22
162.7	500	499.58	24.32
162.8	500	499.58	24.22
162.9	500	499.58	24.22
163	500	499.264	24.26
163.1	500	500.211	24.32
163.2	500	499.58	24.18
163.3	500	499.264	24.08
163.4	500	499.58	24.08
163.5	500	499.58	24.12
163.6	500	499.58	24.36
163.7	500	500.211	24.12
163.8	500	499.58	24.08
163.9	500	500.211	24.08
164	500	500.211	23.94
164.1	500	499.58	24.08
164.2	500	500.211	24.04
164.3	500	499.58	23.98
164.4	500	499.58	23.94
164.5	500	500.211	23.98
164.6	500	499.58	23.94
164.7	500	499.58	23.7
164.8	500	499.58	23.94
164.9	500	500.211	23.84
165	500	499.58	23.7
165.1	500	500.211	23.7
165.2	500	499.264	23.76
165.3	500	500.211	23.7
165.4	500	499.58	23.7
165.5	500	499.58	23.84
165.6	500	500.211	23.98
165.7	500	499.58	23.8
165.8	500	499.58	23.76
165.9	500	499.58	23.7
166	500	499.58	23.86
166.1	500	499.58	23.76
166.2	500	499.58	23.56
166.3	500	499.58	23.72
166.4	500	500.211	23.74
166.5	500	499.58	23.62
166.6	500	499.58	23.56
166.7	500	500.211	23.9
166.8	500	499.58	23.56
166.9	500	500.211	23.66
167	500	499.58	23.74
167.1	500	500.211	23.42
167.2	500	500.211	23.6
167.3	500	499.264	23.7
167.4	500	499.58	23.62
167.5	500	500.211	23.38
167.6	500	499.58	23.42
167.7	500	499.264	23.56
167.8	500	500.211	23.52
167.9	500	499.58	23.42
168	500	499.58	23.34
168.1	500	500.211	23.32
168.2	500	500.211	23.34
168.3	500	499.58	23.2
168.4	500	499.58	23.14
168.5	500	499.58	23.3
168.6	500	499.58	23.24
168.7	500	500.211	23.2
168.8	500	499.58	23.28
168.9	500	499.58	23.34
169	500	500.211	23.1
169.1	500	499.58	23.24
169.2	500	499.58	23.42
169.3	500	499.58	23.26
169.4	500	500.211	23.18
169.5	500	500.211	23.2
169.6	500	500.211	23.28
169.7	500	500.211	23.28
169.8	500	499.58	23.14
169.9	500	500.211	23.16
170	500	500.211	23.34
170.1	500	500.211	23.24
170.2	500	499.58	23.14
170.3	500	500.211	23.38
170.4	500	500.211	23.2
170.5	500	499.58	23.38
170.6	500	500.211	23.44
170.7	500	500.211	23.42
170.8	500	500.211	23.1
170.9	500	500.211	23.1
171	500	499.58	22.96
171.1	500	500.211	23.1
171.2	500	499.58	23.24
171.3	500	500.211	23.28
171.4	500	499.58	23.3
171.5	500	499.58	23.1
171.6	500	500.211	23.06
171.7	500	499.58	23.28
171.8	500	500.211	23.1
171.9	500	500.211	23.16
172	500	499.58	23.1
172.1	500	500.211	23
172.2	500	499.58	22.96
172.3	500	499.58	23.24
172.4	500	499.58	23.08
172.5	500	499.58	23.06
172.6	500	500.211	23.28
172.7	500	500.211	23.14
172.8	500	499.58	23.14
172.9	500	500.211	23.02
173	500	500.211	23
173.1	500	499.58	22.84
173.2	500	500.211	23.02
173.3	500	499.58	23.1
173.4	500	500.211	23.1
173.5	500	500.211	23.18
173.6	500	499.58	23.2
173.7	500	500.211	23.1
173.8	500	499.58	23.24
173.9	500	499.58	23.2
174	500	499.58	23.2
174.1	500	499.58	23.32
174.2	500	499.58	23.32
174.3	500	500.211	23.34
174.4	500	500.211	23.14
174.5	500	499.58	23.2
174.6	500	500.211	23.18
174.7	500	499.264	23.24
174.8	500	500.211	23.2
174.9	500	500.211	23.1
175	500	499.58	23.16
175.1	500	500.211	23.1
175.2	500	499.58	23.06
175.3	500	499.58	23.14
175.4	500	499.58	23.2
175.5	500	500.211	23.28
175.6	500	499.58	23.16
175.7	500	500.211	23.2
175.8	500	500.211	23.14
175.9	500	499.58	23.1
176	500	500.211	23.2
176.1	500	500.211	23.12
176.2	500	500.211	23.06
176.3	500	500.211	23.1
176.4	500	499.58	22.98
176.5	500	500.211	22.96
176.6	500	499.58	23.14
176.7	500	500.211	23
176.8	500	499.58	22.92
176.9	500	500.211	23.16
177	500	500.211	23
177.1	500	499.58	23.18
177.2	500	499.58	22.92
177.3	500	499.58	22.96
177.4	500	499.58	23.02
177.5	500	500.211	23.14
177.6	500	499.58	23.18
177.7	500	500.211	22.98
177.8	500	499.58	22.96
177.9	500	500.211	22.98
178	500	499.58	23.06
178.1	500	500.211	22.96
178.2	500	499.264	23.02
178.3	500	499.58	23.1
178.4	500	499.58	23.06
178.5	500	500.211	23.14
178.6	500	499.58	23
178.7	500	499.58	23.06
178.8	500	500.211	23.38
178.9	500	499.58	23.1
179	500	500.211	22.86
179.1	500	500.211	23
179.2	500	499.58	23
179.3	500	499.58	23.06
179.4	500	499.58	23.1
179.5	500	499.58	22.88
179.6	500	499.58	22.82
179.7	500	499.58	22.96
179.8	500	499.58	23.18
179.9	500	500.211	23.1
180	500	499.58	23
180.1	500	499.58	22.96
180.2	500	499.58	23.16
180.3	500	499.58	22.96
180.4	500	499.58	22.88
180.5	500	500.211	23
180.6	500	500.211	23.02
180.7	500	500.211	23.14
180.8	500	499.58	23.12
180.9	500	500.211	22.82
181	500	499.58	23.02
181.1	500	500.211	22.92
181.2	500	499.58	22.88
181.3	500	499.58	23.06
181.4	500	499.58	22.84
181.5	500	500.211	22.92
181.6	500	500.211	23.2
181.7	500	499.58	23.1
181.8	500	500.211	22.98
181.9	500	499.58	23.02
182	500	500.211	23.2
182.1	500	499.58	22.96
182.2	500	499.58	23.06
182.3	500	499.58	22.98
182.4	500	499.58	23
182.5	500	499.58	23.02
182.6	500	499.58	23.1
182.7	500	500.211	23.06
182.8	500	499.58	23.26
182.9	500	499.58	23.06
183	500	500.211	23.2
183.1	500	500.211	22.92
183.2	500	499.58	23
183.3	500	499.58	23.18
183.4	500	500.211	23
183.5	500	499.58	23.02
183.6	500	500.211	23.1
183.7	500	499.58	23.16
183.8	500	499.58	23.06
183.9	500	499.58	23.1
184	500	499.58	23.1
184.1	500	500.211	22.98
184.2	500	500.211	22.92
184.3	500	500.211	23.12
184.4	500	499.58	23
184.5	500	500.211	22.98
184.6	500	500.211	22.96
184.7	500	499.58	22.96
184.8	500	500.211	22.82
184.9	500	499.58	22.96
185	500	499.58	22.96
185.1	500	500.211	22.86
185.2	500	500.211	22.92
185.3	500	499.58	22.92
185.4	500	499.58	22.96
185.5	500	499.58	22.92
185.6	500	499.58	23.06
185.7	500	500.211	23.14
185.8	500	499.58	23.02
185.9	500	500.211	22.84
186	500	499.58	22.88
186.1	500	500.211	23.02
186.2	500	500.211	22.98
186.3	500	499.58	22.98
186.4	500	499.58	22.94
186.5	500	499.58	22.96
186.6	500	500.211	23.02
186.7	500	499.58	22.96
186.8	500	500.211	22.7
186.9	500	499.58	22.88
187	500	500.211	22.96
187.1	500	499.58	23.06
187.2	500	499.58	23.04
187.3	500	499.58	22.98
187.4	500	499.58	23
187.5	500	500.211	23.12
187.6	500	499.58	22.82
187.7	500	499.58	22.96
187.8	500	499.58	22.92
187.9	500	500.211	22.92
188	500	499.58	23.1
188.1	500	499.58	23.1
188.2	500	499.58	23
188.3	500	500.211	22.92
188.4	500	500.211	22.98
188.5	500	499.58	23
188.6	500	500.211	22.96
188.7	500	499.58	23.06
188.8	500	500.211	23.1
188.9	500	499.58	22.96
189	500	499.58	22.96
189.1	500	499.58	22.96
189.2	500	500.211	23.06
189.3	500	499.58	23.06
189.4	500	500.211	22.88
189.5	500	500.211	22.96
189.6	500	499.58	22.98
189.7	500	500.211	23.06
189.8	500	499.58	22.98
189.9	500	500.211	22.86
190	500	499.58	22.96
190.1	500	500.211	22.92
190.2	500	500.211	23.2
190.3	500	499.58	23.02
190.4	500	499.58	23.2
190.5	500	500.211	23.14
190.6	500	500.211	23.02
190.7	500	500.211	23
190.8	500	500.211	22.96
190.9	500	499.58	23.02
191	500	500.211	23.02
191.1	500	499.58	22.96
191.2	500	500.211	22.96
191.3	500	499.58	22.98
191.4	500	499.58	22.92
191.5	500	500.211	22.92
191.6	500	499.58	22.88
191.7	500	500.211	23.06
191.8	500	499.58	22.96
191.9	500	500.211	22.82
192	500	499.58	23.06
192.1	500	500.211	23.02
192.2	500	500.211	23.06
192.3	500	500.211	23
192.4	500	500.211	23.06
192.5	500	499.58	23.06
192.6	500	500.211	22.96
192.7	500	499.58	22.92
192.8	500	500.211	22.92
192.9	500	499.58	22.88
193	500	499.58	22.88
193.1	500	499.58	23.06
193.2	500	500.211	23.1
193.3	500	500.211	22.82
193.4	500	499.58	22.96
193.5	500	500.211	22.92
193.6	500	499.58	22.88
193.7	500	500.211	23.28
193.8	500	500.211	23.04
193.9	500	499.58	22.92
194	500	499.58	23
194.1	500	499.58	22.84
194.2	500	500.211	22.88
194.3	500	500.211	22.78
194.4	500	499.58	22.76
194.5	500	499.58	22.8
194.6	500	500.211	22.82
194.7	500	500.211	22.92
194.8	500	499.58	23.14
194.9	500	500.211	23.06
195	500	500.211	22.84
195.1	500	499.58	22.96
195.2	500	500.211	22.88
195.3	500	499.58	23.02
195.4	500	499.58	22.84
195.5	500	500.211	23.06
195.6	500	499.58	22.98
195.7	500	500.211	23.1
195.8	500	499.58	22.96
195.9	500	500.211	23.04
196	500	499.58	22.92
196.1	500	499.58	22.78
196.2	500	499.58	22.82
196.3	500	499.58	22.88
196.4	500	499.58	22.98
196.5	500	499.58	22.96
196.6	500	500.211	22.82
196.7	500	499.58	23.06
196.8	500	500.211	22.92
196.9	500	499.58	23.06
197	500	499.58	22.92
197.1	500	499.58	22.96
197.2	500	499.58	22.92
197.3	500	499.58	22.92
197.4	500	499.58	23
197.5	500	499.58	23.02
197.6	500	499.58	22.84
197.7	500	499.58	22.98
197.8	500	499.58	22.92
197.9	500	499.58	22.74
198	500	499.58	22.84
198.1	500	499.58	22.7
198.2	500	499.58	22.78
198.3	500	500.211	22.88
198.4	500	499.58	22.78
198.5	500	500.211	22.78
198.6	500	499.58	23.06
198.7	500	500.211	22.7
198.8	500	499.58	22.98
198.9	500	500.211	22.82
199	500	499.58	23.02
199.1	500	499.58	22.96
199.2	500	500.211	23.02
199.3	500	499.58	22.88
199.4	500	500.211	22.96
199.5	500	500.211	22.92
199.6	500	499.58	22.88
199.7	500	499.58	22.74
199.8	500	499.58	23
[truncated: 3,641 more rows]

## Sheet: cali 1, 800 mbar
t [s]	command	p [mbar]	u [µL/min]
0	0	0	-1.44
0.1	0	0.31559	-1.48		run		flow unit
0.2	0	0	-1.48		1		t [s]	p [mbar]	σ [mbar]	u(5CB) [µL/min]	σ [µL/min]		ρ [g/mL]
0.3	0	0	-1.44				59.9	797.999	39.7116	40.2902	5.50574		1.008
0.4	0	0	-1.44
0.5	0	0	-1.4				balance
0.6	0	0	-1.42				mass [g]			u(5CB) [µL/min]
0.7	0	0	-1.44				0.0338			33.5877
0.8	0	0	-1.42
0.9	0	0	-1.44
1	0	0	-1.4
1.1	0	0.31559	-1.42				flow unit
1.2	0	0	-1.4		2		t [s]	p [mbar]	σ [mbar]	u(5CB) [µL/min]	σ [µL/min]
1.3	0	0	-1.44				59.1	798.581	34.5447	39.2041	5.43438
1.4	0	0	-1.4
1.5	0	0	-1.4				balance
1.6	0	0	-1.46				mass [g]			u(5CB) [µL/min]
1.7	0	0	-1.44				0.0332			33.4381
1.8	0	0	-1.38
1.9	0	0	-1.42
2	0	0	-1.4
2.1	0	0	-1.46				flow unit
2.2	0	0	-1.4		3		t [s]	p [mbar]	σ [mbar]	u(5CB) [µL/min]	σ [µL/min]
2.3	0	0	-1.4				59.7	797.317	46.2827	38.8381	5.20545
2.4	0	0	-1.44
2.5	0	0	-1.36				balance
2.6	0	0	-1.4				mass [g]			u(5CB) [µL/min]
2.7	0	0	-1.4				0.0351			34.9964
2.8	0	0	-1.4
2.9	0	0	-1.42
3	0	-0.31559	-1.4
3.1	0	0	-1.44
3.2	0	0.31559	-1.4
3.3	0	0	-1.4
3.4	0	0	-1.4
3.5	0	0	-1.4
3.6	0	0	-1.4
3.7	0	0	-1.4
3.8	0	0	-1.4
3.9	0	0	-1.42
4	0	0	-1.44
4.1	0	0	-1.46
4.2	0	0	-1.42
4.3	0	0	-1.44
4.4	0	0	-1.4
4.5	0	0	-1.4
4.6	0	0	-1.42
4.7	0	0	-1.44
4.8	0	0	-1.42
4.9	0	0	-1.4
5	0	0	-1.4
5.1	0	0	-1.4
5.2	0	0	-1.36
5.3	0	0	-1.36
5.4	0	0	-1.44
5.5	0	0	-1.44
5.6	0	0	-1.42
5.7	0	0	-1.44
5.8	0	0	-1.4
5.9	0	0	-1.42
6	0	0	-1.4
6.1	0	0	-1.4
6.2	0	0	-1.44
6.3	0	0	-1.44
6.4	0	0	-1.4
6.5	800	0	-1.4
6.6	800	295.708	-1.4
6.7	800	594.572	60.7
6.8	800	777.299	68.48
6.9	800	832.212	77.5
7	800	834.106	78.68
7.1	800	832.212	76.8
7.2	800	830.003	73.56
7.3	800	828.425	71.84
7.4	800	826.216	68.18
7.5	800	824.638	66.54
7.6	800	822.744	65.44
7.7	800	820.851	62.94
7.8	800	819.588	61.96
7.9	800	818.326	59.32
8	800	816.432	58.18
8.1	800	815.801	58.18
8.2	800	814.223	55.9
8.3	800	813.592	55.44
8.4	800	812.33	54.4
8.5	800	811.699	54.08
8.6	800	811.068	53.14
8.7	800	809.805	52.52
8.8	800	809.49	51.88
8.9	800	808.858	51.26
9	800	807.596	51.38
9.1	800	807.28	50.44
9.2	800	806.649	49.76
9.3	800	806.334	49.76
9.4	800	806.018	49.28
9.5	800	805.071	48.68
9.6	800	805.071	48.2
9.7	800	804.44	47.52
9.8	800	804.44	47.6
9.9	800	803.809	46.36
10	800	803.809	46.28
10.1	800	803.809	45.62
10.2	800	802.862	45.52
10.3	800	802.862	45.24
10.4	800	802.862	44.6
10.5	800	802.231	44.76
10.6	800	802.231	43.86
10.7	800	801.915	43.42
10.8	800	801.915	43.54
10.9	800	801.915	43.06
11	800	801.6	42.82
11.1	800	801.6	42.48
11.2	800	800.969	41.84
11.3	800	800.969	41.66
11.4	800	800.969	41.92
11.5	800	800.969	41.96
11.6	800	800.969	41.74
11.7	800	800.337	41.68
11.8	800	800.653	41.24
11.9	800	800.653	41.32
12	800	800.337	41.24
12.1	800	800.653	40.56
12.2	800	800.337	40.98
12.3	800	800.337	40.8
12.4	800	800.337	40.3
12.5	800	800.022	40.56
12.6	800	800.337	40.14
12.7	800	799.706	40.64
12.8	800	800.337	40.32
12.9	800	800.337	40.04
13	800	800.022	40.04
13.1	800	800.337	40.22
13.2	800	799.706	40.06
13.3	800	800.022	39.8
13.4	800	800.022	39.96
13.5	800	799.706	39.8
13.6	800	800.022	39.8
13.7	800	799.391	39.7
13.8	800	800.022	39.8
13.9	800	800.022	39.3
14	800	800.022	39.88
14.1	800	800.022	39.24
14.2	800	799.391	39.46
14.3	800	799.706	39.54
14.4	800	800.022	39.54
14.5	800	799.391	39.22
14.6	800	799.706	39.08
14.7	800	799.391	38.98
14.8	800	799.706	39.38
14.9	800	800.022	39.2
15	800	799.391	39.14
15.1	800	799.706	39.3
15.2	800	799.391	39.1
15.3	800	800.022	39.12
15.4	800	799.391	39.72
15.5	800	799.706	38.66
15.6	800	799.706	39.3
15.7	800	799.391	38.72
15.8	800	799.706	38.66
15.9	800	800.022	38.72
16	800	800.022	38.82
16.1	800	800.022	38.5
16.2	800	799.391	38.78
16.3	800	799.706	38.58
16.4	800	800.022	38.58
16.5	800	799.391	38.72
16.6	800	800.022	38.62
16.7	800	799.391	38.56
16.8	800	800.022	38.72
16.9	800	799.391	38.64
17	800	799.391	38.64
17.1	800	799.706	38.26
17.2	800	799.391	38.42
17.3	800	799.706	38.58
17.4	800	799.391	38.5
17.5	800	799.391	38.24
17.6	800	799.706	38.6
17.7	800	799.391	38.56
17.8	800	799.706	38.3
17.9	800	799.706	38.42
18	800	799.706	38.18
18.1	800	799.706	38.42
18.2	800	799.391	38.66
18.3	800	799.391	38.62
18.4	800	800.022	38.58
18.5	800	799.706	38.52
18.6	800	800.022	38.3
18.7	800	799.391	38.56
18.8	800	799.706	38.52
18.9	800	799.706	38.52
19	800	799.391	38.44
19.1	800	799.706	38.46
19.2	800	799.706	38.48
19.3	800	799.706	38.6
19.4	800	799.391	38.58
19.5	800	799.706	38.34
19.6	800	799.706	38.9
19.7	800	799.391	38.58
19.8	800	799.706	38.58
19.9	800	799.706	38.72
20	800	799.391	38.58
20.1	800	799.706	38.72
20.2	800	799.391	38.9
20.3	800	799.706	38.66
20.4	800	800.022	38.8
20.5	800	799.391	38.32
20.6	800	799.706	38.74
20.7	800	799.391	38.66
20.8	800	799.706	38.78
20.9	800	799.706	38.84
21	800	799.706	38.82
21.1	800	799.706	39
21.2	800	799.391	39.06
21.3	800	799.706	39.1
21.4	800	800.022	38.72
21.5	800	799.391	38.58
21.6	800	799.706	38.82
21.7	800	799.391	38.8
21.8	800	799.706	39.04
21.9	800	799.706	38.82
22	800	799.706	38.82
22.1	800	799.706	39
22.2	800	799.706	39.04
22.3	800	799.706	39.2
22.4	800	799.391	39.3
22.5	800	799.706	39.16
22.6	800	799.391	39.2
22.7	800	799.706	39.14
22.8	800	799.706	39.16
22.9	800	799.391	39.42
23	800	799.706	39.46
23.1	800	799.391	39.22
23.2	800	799.706	39.46
23.3	800	799.391	38.88
23.4	800	799.706	39.34
23.5	800	799.391	39.38
23.6	800	799.706	38.98
23.7	800	800.022	39.14
23.8	800	799.391	39.4
23.9	800	799.706	39.32
24	800	800.022	39.3
24.1	800	799.706	39.64
24.2	800	800.022	38.98
24.3	800	799.391	39.3
24.4	800	799.706	39.22
24.5	800	800.022	39.44
24.6	800	799.391	39.3
24.7	800	800.022	39.56
24.8	800	799.706	39.38
24.9	800	800.022	39.46
25	800	799.391	39.46
25.1	800	800.022	39.22
25.2	800	800.022	39.48
25.3	800	799.391	39.42
25.4	800	799.706	39.2
25.5	800	799.706	39.46
25.6	800	799.706	39.62
25.7	800	799.706	39.56
25.8	800	799.391	39.54
25.9	800	799.706	39.46
26	800	799.391	39.7
26.1	800	799.706	39.62
26.2	800	799.706	39.5
26.3	800	799.391	39.78
26.4	800	799.706	39.72
26.5	800	799.706	39.62
26.6	800	799.391	39.54
26.7	800	799.706	39.74
26.8	800	799.391	39.16
26.9	800	799.706	39.14
27	800	800.022	39.64
27.1	800	799.391	39.48
27.2	800	799.706	39.7
27.3	800	799.391	39.54
27.4	800	799.706	39.54
27.5	800	799.391	39.8
27.6	800	799.706	39.88
27.7	800	799.706	39.38
27.8	800	799.391	39.7
27.9	800	799.706	39.46
28	800	800.022	39.3
28.1	800	799.706	39.8
28.2	800	800.022	39.32
28.3	800	799.391	39.56
28.4	800	799.706	39.56
28.5	800	800.022	39.24
28.6	800	799.391	39.3
28.7	800	799.706	39.88
28.8	800	799.391	39.86
28.9	800	800.022	39.72
29	800	799.391	39.4
29.1	800	799.706	39.96
29.2	800	799.706	39.48
29.3	800	799.391	39.96
29.4	800	799.706	39.48
29.5	800	799.706	39.36
29.6	800	799.706	39.78
29.7	800	800.022	39.64
29.8	800	799.391	40.04
29.9	800	800.022	39.7
30	800	800.022	39.8
30.1	800	799.706	39.44
30.2	800	799.706	39.72
30.3	800	799.706	39.88
30.4	800	800.022	39.72
30.5	800	799.391	39.54
30.6	800	799.706	39.48
30.7	800	799.706	39.2
30.8	800	799.391	39.38
30.9	800	799.706	39.28
31	800	799.706	39.3
31.1	800	799.706	39.34
31.2	800	799.706	39.48
31.3	800	799.391	39.4
31.4	800	800.022	39.24
31.5	800	799.391	39.54
31.6	800	800.022	39.14
31.7	800	800.022	39.56
31.8	800	799.706	39.46
31.9	800	800.022	39.38
32	800	799.391	39.54
32.1	800	799.706	39.42
32.2	800	800.022	39.48
32.3	800	799.391	39.12
32.4	800	799.706	39.04
32.5	800	799.391	39.58
32.6	800	799.706	39.24
32.7	800	799.706	39.3
32.8	800	799.706	39.38
32.9	800	799.706	39.38
33	800	799.391	39.48
33.1	800	799.706	39.46
33.2	800	799.706	39.12
33.3	800	799.391	39.24
33.4	800	799.706	39.12
33.5	800	799.391	39.3
33.6	800	799.706	38.98
33.7	800	799.706	39.26
33.8	800	799.391	39.12
33.9	800	799.706	39.38
34	800	800.022	38.98
34.1	800	799.706	39.08
34.2	800	799.706	39.32
34.3	800	799.391	39.06
34.4	800	799.706	39.08
34.5	800	799.706	39.12
34.6	800	799.391	39.3
34.7	800	799.391	39.44
34.8	800	799.391	39.22
34.9	800	799.706	39.46
35	800	799.706	39.32
35.1	800	799.391	39.22
35.2	800	799.706	39.06
35.3	800	800.022	38.88
35.4	800	799.706	39.12
35.5	800	799.706	39.14
35.6	800	799.391	39.36
35.7	800	799.706	39.36
35.8	800	799.706	39.2
35.9	800	799.391	39.12
36	800	800.022	39.22
36.1	800	799.391	39.04
36.2	800	799.391	39.22
36.3	800	800.022	39.24
36.4	800	799.391	39.12
36.5	800	799.706	39.32
36.6	800	800.022	39.14
36.7	800	799.706	38.82
36.8	800	799.391	38.88
36.9	800	799.706	38.9
37	800	800.022	38.9
37.1	800	799.391	39.06
37.2	800	799.391	39.3
37.3	800	799.706	39.06
37.4	800	799.391	39
37.5	800	799.706	39.06
37.6	800	799.391	39.06
37.7	800	799.706	39.06
37.8	800	800.022	38.9
37.9	800	799.391	38.96
38	800	799.706	39.3
38.1	800	799.391	38.86
38.2	800	799.706	39.06
38.3	800	799.706	39.38
38.4	800	800.022	38.98
38.5	800	800.022	39.12
38.6	800	799.391	39.16
38.7	800	799.391	39.14
38.8	800	799.706	38.58
38.9	800	799.391	39.12
39	800	800.022	39.12
39.1	800	799.391	39.08
39.2	800	799.706	39.08
39.3	800	799.706	39.3
39.4	800	799.391	39.24
39.5	800	800.022	39.38
39.6	800	799.706	39.24
39.7	800	800.022	39.3
39.8	800	799.391	39.06
39.9	800	799.706	39.12
40	800	799.706	39.54
40.1	800	799.391	39.38
40.2	800	799.706	39.64
40.3	800	799.706	39.7
40.4	800	799.391	39.46
40.5	800	799.706	39.3
40.6	800	799.706	39.12
40.7	800	799.706	39.2
40.8	800	799.391	39.3
40.9	800	799.706	39.32
41	800	800.022	39.48
41.1	800	799.391	39.24
41.2	800	800.022	39.24
41.3	800	800.022	39.06
41.4	800	799.706	39.12
41.5	800	800.022	39
41.6	800	799.391	39.1
41.7	800	799.706	39.14
41.8	800	800.022	38.8
41.9	800	799.391	39.14
42	800	799.706	39.54
42.1	800	800.022	39.06
42.2	800	799.706	39.2
42.3	800	799.706	39.24
42.4	800	799.391	39.3
42.5	800	799.706	39.16
42.6	800	799.706	39.22
42.7	800	799.391	39.58
42.8	800	800.022	39.48
42.9	800	799.391	39.4
43	800	799.706	39.24
43.1	800	800.022	39.38
43.2	800	799.391	39.06
43.3	800	799.706	39.26
43.4	800	800.022	39.3
43.5	800	799.706	39.54
43.6	800	800.022	39.16
43.7	800	799.391	39.28
43.8	800	799.706	39.3
43.9	800	800.022	39.32
44	800	799.391	39.32
44.1	800	800.022	39.22
44.2	800	800.022	39.12
44.3	800	800.022	39.3
44.4	800	799.706	39.38
44.5	800	799.391	39.06
44.6	800	799.706	39.06
44.7	800	800.022	39.06
44.8	800	799.706	39.46
44.9	800	799.706	39.38
45	800	799.391	39.28
45.1	800	799.706	39.22
45.2	800	799.706	39.14
45.3	800	799.391	39.3
45.4	800	799.706	38.96
45.5	800	799.706	39.04
45.6	800	799.706	39.14
45.7	800	799.706	39.7
45.8	800	799.391	39.32
45.9	800	799.706	39.4
46	800	799.706	39.48
46.1	800	799.391	38.96
46.2	800	799.706	39.44
46.3	800	799.391	39.12
46.4	800	799.391	38.72
46.5	800	799.391	38.76
46.6	800	799.706	39
46.7	800	799.706	39
46.8	800	799.391	39.14
46.9	800	799.706	39.28
47	800	800.022	39.22
47.1	800	799.706	38.96
47.2	800	799.706	39.06
47.3	800	799.391	39.56
47.4	800	799.706	39.46
47.5	800	799.391	39.3
47.6	800	799.706	38.82
47.7	800	799.706	39.14
47.8	800	799.391	39.14
47.9	800	800.022	39.16
48	800	799.391	39.16
48.1	800	800.022	39.38
48.2	800	799.706	39.3
48.3	800	799.391	39.12
48.4	800	799.706	39.04
48.5	800	800.022	39.36
48.6	800	799.391	39.04
48.7	800	799.706	38.88
48.8	800	799.391	38.94
48.9	800	799.706	39.3
49	800	799.391	39.2
49.1	800	799.706	39.08
49.2	800	800.022	39.3
49.3	800	799.391	39.54
49.4	800	799.706	39.22
49.5	800	799.706	39.48
49.6	800	799.391	39.22
49.7	800	799.706	39.12
49.8	800	799.391	39.14
49.9	800	800.022	39.46
50	800	799.706	39.46
50.1	800	799.391	39.34
50.2	800	799.706	39.22
50.3	800	799.391	39.46
50.4	800	799.706	38.88
50.5	800	800.022	39.44
50.6	800	799.391	39.04
50.7	800	799.706	39.22
50.8	800	800.022	39.46
50.9	800	799.391	39.14
51	800	799.706	39.3
51.1	800	799.391	39.22
51.2	800	799.706	39.3
51.3	800	800.022	39.2
51.4	800	799.391	39.22
51.5	800	800.022	39.24
51.6	800	799.391	39.3
51.7	800	799.391	39.42
51.8	800	800.022	39.38
51.9	800	799.706	39.32
52	800	800.022	39.08
52.1	800	799.391	39.3
52.2	800	799.706	39.4
52.3	800	799.706	39.56
52.4	800	799.391	38.88
52.5	800	799.706	39.3
52.6	800	799.706	39.06
52.7	800	799.706	39.14
52.8	800	799.391	38.72
52.9	800	799.706	39.3
53	800	800.022	39.48
53.1	800	799.391	39.06
53.2	800	799.706	39.16
53.3	800	800.022	39.2
53.4	800	799.391	39.2
53.5	800	799.706	39.42
53.6	800	800.022	39.56
53.7	800	799.391	39.56
53.8	800	799.706	39.36
53.9	800	799.391	39.32
54	800	799.706	39.22
54.1	800	799.706	39.64
54.2	800	800.022	39.24
54.3	800	799.391	39.14
54.4	800	799.706	39.46
54.5	800	800.022	39.46
54.6	800	799.391	39.36
54.7	800	799.706	39.56
54.8	800	800.022	38.82
54.9	800	800.022	39.62
55	800	799.391	39.62
55.1	800	800.022	39.14
55.2	800	800.022	39.3
55.3	800	799.706	39.54
55.4	800	799.706	39.2
55.5	800	800.022	38.9
55.6	800	800.022	39.3
55.7	800	799.706	39.44
55.8	800	799.706	39.3
55.9	800	799.391	39.54
56	800	800.022	39.3
56.1	800	800.022	39.3
56.2	800	799.706	39.3
56.3	800	799.706	39.36
56.4	800	799.391	39.3
56.5	800	800.022	39.08
56.6	800	799.706	39.3
56.7	800	799.706	39.28
56.8	800	800.022	39.58
56.9	800	799.391	39.46
57	800	799.706	39.38
57.1	800	799.706	39.46
57.2	800	799.391	39.46
57.3	800	799.706	39.48
57.4	800	799.706	39.3
57.5	800	799.391	39.56
57.6	800	799.706	39.34
57.7	800	799.706	39.34
57.8	800	799.391	39.64
57.9	800	799.706	39.74
58	800	800.022	39.64
58.1	800	799.706	39.62
58.2	800	799.391	39.64
58.3	800	799.706	39.36
58.4	800	800.022	39.4
58.5	800	799.391	39.54
58.6	800	799.706	39.56
58.7	800	800.022	39.4
58.8	800	799.391	39.46
58.9	800	799.706	39.62
59	800	799.706	39.06
59.1	800	799.391	39.3
59.2	800	799.706	39.46
59.3	800	800.022	39.62
59.4	800	799.706	39.4
59.5	800	799.706	39.56
59.6	800	799.706	39.72
59.7	800	800.022	38.96
59.8	800	799.391	39.22
59.9	800	800.022	39.48
60	800	800.022	39.4
60.1	800	799.391	39.4
60.2	800	799.706	39.38
60.3	800	799.706	39.62
60.4	800	799.391	39.48
60.5	800	799.706	39.28
60.6	800	799.706	39.44
60.7	800	799.706	39.48
60.8	800	799.706	39.22
60.9	800	799.391	39.82
61	800	800.022	39.48
61.1	800	799.391	39.46
61.2	800	799.706	39.2
61.3	800	799.706	39.3
61.4	800	799.391	39.46
61.5	800	799.706	39
61.6	800	799.706	39.04
61.7	800	799.391	39.24
61.8	800	799.706	39.08
61.9	800	800.022	38.98
62	800	799.706	39.06
62.1	800	799.391	39.22
62.2	800	799.706	39.14
62.3	800	800.022	39.54
62.4	800	799.391	39.24
62.5	800	799.706	38.98
62.6	800	799.706	39.16
62.7	800	799.391	39.06
62.8	800	799.706	39.02
62.9	800	800.022	39.12
63	800	799.391	39.3
63.1	800	799.391	38.92
63.2	800	800.022	39.54
63.3	800	799.391	39.12
63.4	800	799.391	38.84
63.5	800	799.706	38.98
63.6	800	800.022	38.92
63.7	800	799.391	38.98
63.8	800	799.706	38.9
63.9	800	800.022	38.88
64	800	799.391	38.86
64.1	800	799.706	39.06
64.2	800	799.706	39.08
64.3	800	799.391	38.92
64.4	800	799.706	38.9
64.5	800	799.391	38.98
64.6	800	799.706	39.06
64.7	800	799.391	39.34
64.8	800	799.706	39.3
64.9	800	800.022	39.14
65	800	799.391	39.08
65.1	800	799.706	39.2
65.2	800	799.391	38.96
65.3	800	799.391	38.82
65.4	800	799.706	39.02
65.5	800	799.391	39.12
65.6	800	799.706	39.12
65.7	800	800.022	38.82
65.8	800	799.391	39
65.9	800	799.706	38.98
66	800	799.706	38.98
66.1	800	799.706	38.96
66.2	800	799.706	39.2
66.3	800	799.391	38.96
66.4	800	799.706	39.04
66.5	0	800.022	38.96
66.6	0	715.444	38.96
66.7	0	615.717	32.46
66.8	0	527.667	19.94
66.9	0	450.348	14.84
67	0	382.496	10.66
67.1	0	322.533	4.1
67.2	0	269.83	1
67.3	0	225.016	-5.3
67.4	0	186.198	-8.22
67.5	0	155.271	-10.8
67.6	0	127.814	-14.74
67.7	0	104.776	-15.98
67.8	0	85.525	-17.28
67.9	0	69.7455	-18.02
68	0	56.8063	-18.44
68.1	0	46.3918	-18.54
68.2	0	37.5553	-18.54
68.3	0	30.6123	-18.24
68.4	0	24.3005	-17.82
68.5	0	19.8822	-17.3
68.6	0	15.7795	-16.94
68.7	0	12.308	-16.64
68.8	0	10.4145	-15.82
68.9	0	8.52094	-15.36
69	0	5.68063	-14.62
69.1	0	4.73386	-14.16
69.2	0	3.4715	-13.74
69.3	0	2.52472	-13
69.4	0	1.89354	-12.82
69.5	0	0.946771	-12.18
69.6	0	0.631181	-11.8
69.7	0	0.31559	-11.2
69.8	0	0	-10.98
69.9	0	-0.31559	-10.7
70	0	-0.631181	-10.2
70.1	0	-0.946771	-10.04
70.2	0	-0.946771	-9.6
70.3	0	-0.946771	-9.36
70.4	0	-1.57795	-9.2
70.5	0	-1.57795	-8.86
70.6	0	-1.57795	-8.7
70.7	0	-1.57795	-8.3
70.8	0	-1.57795	-8.08
70.9	0	-1.57795	-8.02
71	0	-1.89354	-7.7
71.1	0	-1.57795	-7.6
71.2	0	-1.57795	-7.28
71.3	0	-1.89354	-7.1
71.4	0	-1.89354	-6.9
71.5	0	-1.89354	-6.9
71.6	0	-1.89354	-6.7
71.7	0	-1.89354	-6.48
71.8	0	-1.89354	-6.44
71.9	0	-1.89354	-6.22
72	0	-1.89354	-6.1
72.1	0	-2.20913	-5.94
72.2	0	-1.89354	-5.72
72.3	0	-1.89354	-5.74
72.4	0	-1.89354	-5.56
72.5	0	-1.89354	-5.5
72.6	0	-2.20913	-5.42
72.7	0	-1.89354	-5.3
72.8	0	-1.89354	-5.26
72.9	0	-2.20913	-5.12
73	0	-1.89354	-5.08
73.1	0	-1.89354	-4.96
73.2	0	-1.89354	-4.88
73.3	0	-1.89354	-4.8
73.4	0	-2.20913	-4.72
73.5	0	-1.89354	-4.66
73.6	0	-1.89354	-4.54
73.7	0	-2.52472	-4.54
73.8	0	-1.89354	-4.44
73.9	0	-1.89354	-4.34
74	0	-1.89354	-4.3
74.1	0	-1.89354	-4.24
74.2	0	-2.20913	-4.18
74.3	0	-1.89354	-4.06
74.4	0	-2.20913	-4.08
74.5	0	-2.20913	-4
74.6	0	-1.89354	-3.96
74.7	0	-1.89354	-3.96
74.8	0	-1.89354	-3.84
74.9	0	-1.89354	-3.84
75	0	-2.20913	-3.82
75.1	0	-2.20913	-3.76
75.2	0	-1.89354	-3.7
75.3	0	-2.20913	-3.64
75.4	0	-1.89354	-3.6
75.5	0	-1.89354	-3.58
75.6	0	-1.89354	-3.5
75.7	0	-2.20913	-3.52
75.8	0	-1.89354	-3.52
75.9	0	-2.20913	-3.48
76	0	-2.20913	-3.52
76.1	0	-1.89354	-3.46
76.2	0	-1.89354	-3.46
76.3	0	-1.89354	-3.34
76.4	0	-1.89354	-3.32
76.5	0	-1.89354	-3.32
76.6	0	-2.20913	-3.2
76.7	0	-2.20913	-3.18
76.8	0	-2.52472	-3.08
76.9	0	-2.20913	-3.08
77	0	-2.20913	-3.08
77.1	0	-1.89354	-3.02
77.2	0	-1.89354	-3.02
77.3	0	-2.20913	-3
77.4	0	-2.20913	-2.94
77.5	0	-2.20913	-2.9
77.6	0	-2.20913	-2.88
77.7	0	-1.89354	-2.86
77.8	0	-2.20913	-2.84
77.9	0	-1.89354	-2.84
78	0	-2.20913	-2.88
78.1	0	-1.89354	-2.86
78.2	0	-1.89354	-2.84
78.3	0	-2.20913	-2.78
78.4	0	-2.20913	-2.78
78.5	0	-2.20913	-2.84
78.6	0	-2.20913	-2.76
78.7	0	-2.20913	-2.68
78.8	0	-1.89354	-2.72
78.9	0	-2.52472	-2.76
79	0	-2.20913	-2.64
79.1	0	-1.89354	-2.66
79.2	0	-2.20913	-2.6
79.3	0	-1.89354	-2.66
79.4	0	-2.20913	-2.62
79.5	0	-2.20913	-2.62
79.6	0	-1.89354	-2.54
79.7	0	-2.20913	-2.52
79.8	0	-1.89354	-2.52
79.9	0	-2.20913	-2.46
80	0	-2.20913	-2.52
80.1	0	-2.20913	-2.5
80.2	0	-2.20913	-2.48
80.3	0	-1.89354	-2.52
80.4	0	-1.89354	-2.46
80.5	0	-2.20913	-2.44
80.6	0	-1.89354	-2.46
80.7	0	-2.20913	-2.4
80.8	0	-2.20913	-2.42
80.9	0	-2.20913	-2.4
81	0	-2.20913	-2.44
81.1	0	-1.89354	-2.36
81.2	0	-1.89354	-2.3
81.3	0	-1.89354	-2.34
81.4	0	-2.20913	-2.36
81.5	0	-1.89354	-2.3
81.6	0	-1.89354	-2.34
81.7	0	-2.52472	-2.32
81.8	0	-1.89354	-2.3
81.9	0	-2.20913	-2.3
82	0	-1.89354	-2.24
82.1	0	-1.89354	-2.26
82.2	0	-1.89354	-2.24
82.3	0	-2.20913	-2.24
82.4	0	-2.20913	-2.18
82.5	0	-1.89354	-2.18
82.6	0	-1.89354	-2.16
82.7	0	-2.20913	-2.14
82.8	0	-1.89354	-2.18
82.9	0	-2.20913	-2.14
83	0	-1.89354	-2.12
83.1	0	-1.89354	-2.14
83.2	0	-1.89354	-2.16
83.3	0	-1.89354	-2.1
83.4	0	-1.89354	-2.12
83.5	0	-1.89354	-2.1
83.6	0	-1.89354	-2.08
83.7	0	-1.89354	-2.12
83.8	0	-1.89354	-2.06
83.9	0	-1.89354	-2.06
84	0	-1.89354	-2.08
84.1	0	-1.89354	-2.06
84.2	0	-1.89354	-2.06
84.3	0	-1.89354	-2
84.4	0	-1.89354	-2.02
84.5	0	-1.57795	-2
84.6	0	-1.57795	-2.06
84.7	0	-1.89354	-2
84.8	0	-1.57795	-2
84.9	0	-1.57795	-1.96
85	0	-1.57795	-1.96
85.1	0	-1.89354	-2
85.2	0	-1.57795	-2
85.3	0	-1.57795	-2
85.4	0	-1.57795	-2.02
85.5	0	-1.57795	-1.94
85.6	0	-1.57795	-1.96
85.7	0	-1.57795	-1.98
85.8	0	-1.57795	-1.96
85.9	0	-1.57795	-1.94
86	0	-1.57795	-1.96
86.1	0	-1.57795	-1.94
86.2	0	-1.89354	-1.94
86.3	0	-0.946771	-1.96
86.4	0	-1.57795	-1.9
86.5	0	-0.946771	-1.94
86.6	0	-1.57795	-1.9
86.7	0	-0.946771	-1.94
86.8	0	-0.946771	-1.96
86.9	0	-0.946771	-1.92
87	0	-0.946771	-1.9
87.1	0	-0.946771	-1.88
87.2	0	-1.57795	-1.9
87.3	0	-0.946771	-1.94
87.4	0	-0.946771	-1.92
87.5	0	-0.946771	-1.9
87.6	0	-0.946771	-1.84
87.7	0	-0.631181	-1.88
87.8	0	-0.946771	-1.8
87.9	0	-0.946771	-1.84
88	0	-0.631181	-1.86
88.1	0	-0.946771	-1.84
88.2	0	-0.631181	-1.84
88.3	0	-0.631181	-1.86
88.4	0	-0.631181	-1.82
88.5	0	-0.631181	-1.84
88.6	0	-0.631181	-1.8
88.7	0	-0.631181	-1.82
88.8	0	-0.631181	-1.82
88.9	0	-0.631181	-1.8
89	0	-0.631181	-1.8
89.1	0	-0.631181	-1.8
89.2	0	-0.631181	-1.78
89.3	0	-0.631181	-1.78
89.4	0	-0.631181	-1.72
89.5	0	-0.631181	-1.72
89.6	0	-0.631181	-1.76
89.7	0	-0.31559	-1.78
89.8	0	-0.631181	-1.72
89.9	0	-0.31559	-1.74
90	0	-0.31559	-1.72
90.1	0	-0.631181	-1.74
90.2	0	-0.31559	-1.72
90.3	0	-0.31559	-1.72
90.4	0	-0.631181	-1.7
90.5	0	-0.31559	-1.74
90.6	0	-0.631181	-1.72
90.7	0	-0.31559	-1.74
90.8	0	-0.31559	-1.72
90.9	0	-0.31559	-1.7
91	0	-0.31559	-1.76
91.1	0	-0.31559	-1.76
91.2	0	-0.31559	-1.7
91.3	0	-0.631181	-1.68
91.4	0	-0.31559	-1.72
91.5	0	-0.31559	-1.74
91.6	0	-0.31559	-1.72
91.7	0	-0.31559	-1.72
91.8	0	-0.31559	-1.72
91.9	0	-0.31559	-1.7
92	0	-0.631181	-1.66
92.1	0	-0.31559	-1.72
92.2	0	-0.631181	-1.68
92.3	0	-0.31559	-1.72
92.4	0	-0.31559	-1.72
92.5	0	-0.31559	-1.7
92.6	0	-0.31559	-1.64
92.7	0	-0.31559	-1.68
92.8	0	-0.31559	-1.66
92.9	0	-0.31559	-1.72
93	0	-0.31559	-1.72
93.1	0	-0.631181	-1.72
93.2	0	0	-1.68
93.3	0	0	-1.64
93.4	0	-0.31559	-1.68
93.5	0	0	-1.66
93.6	0	0	-1.66
93.7	0	-0.31559	-1.64
93.8	0	-0.631181	-1.64
93.9	0	0	-1.66
94	0	-0.31559	-1.64
94.1	0	-0.31559	-1.66
94.2	0	0	-1.6
94.3	0	0	-1.6
94.4	0	0	-1.66
94.5	0	-0.31559	-1.66
94.6	0	-0.31559	-1.62
94.7	0	-0.31559	-1.66
94.8	0	0	-1.66
94.9	0	0	-1.66
95	0	0	-1.64
95.1	0	0	-1.64
95.2	0	0	-1.66
95.3	0	0	-1.66
95.4	0	0	-1.64
95.5	0	0	-1.66
95.6	0	0	-1.64
95.7	0	-0.31559	-1.62
95.8	0	0	-1.6
95.9	0	-0.31559	-1.66
96	0	0	-1.6
96.1	0	0	-1.62
96.2	0	0	-1.64
96.3	0	0	-1.6
96.4	0	0	-1.66
96.5	0	0	-1.6
96.6	0	-0.631181	-1.64
96.7	0	0	-1.6
96.8	0	0	-1.6
96.9	0	-0.31559	-1.66
97	0	0	-1.68
97.1	0	0	-1.64
97.2	0	0	-1.6
97.3	0	0	-1.64
97.4	0	0	-1.66
97.5	0	0	-1.6
97.6	0	0	-1.62
97.7	0	0	-1.64
97.8	0	0	-1.6
97.9	0	0	-1.62
98	0	0	-1.62
98.1	0	0	-1.6
98.2	0	0	-1.6
98.3	0	0	-1.66
98.4	0	0	-1.56
98.5	0	0	-1.66
98.6	0	0	-1.6
98.7	0	0	-1.6
98.8	0	0	-1.6
98.9	0	0	-1.66
99	0	0	-1.58
99.1	0	0	-1.58
99.2	0	0	-1.62
99.3	0	0	-1.56
99.4	0	0	-1.56
99.5	0	0	-1.56
99.6	0	0	-1.6
99.7	0	0	-1.62
99.8	0	0	-1.62
99.9	0	-0.31559	-1.56
100	0	0	-1.58
100.1	0	0	-1.58
100.2	0	0	-1.6
100.3	0	0	-1.62
100.4	0	0	-1.6
100.5	0	0	-1.56
100.6	0	0	-1.64
100.7	0	0	-1.64
100.8	0	0	-1.58
100.9	0	-0.31559	-1.56
101	0	0	-1.58
101.1	0	0	-1.58
101.2	0	0	-1.6
101.3	0	0	-1.64
101.4	0	0	-1.56
101.5	0	0	-1.6
101.6	0	0	-1.54
101.7	0	0	-1.56
101.8	0	0	-1.64
101.9	0	0	-1.6
102	0	0	-1.58
102.1	0	0	-1.6
102.2	0	0	-1.58
102.3	0	0	-1.62
102.4	0	0	-1.58
102.5	0	0	-1.58
102.6	0	0	-1.58
102.7	0	0	-1.54
102.8	0	-0.31559	-1.58
102.9	0	0	-1.62
103	0	0	-1.6
103.1	0	0	-1.64
103.2	0	0	-1.56
103.3	0	0	-1.56
103.4	0	0	-1.6
103.5	0	0	-1.56
103.6	0	0	-1.6
103.7	0	0	-1.6
103.8	0	0	-1.6
103.9	0	0	-1.54
104	0	0	-1.64
104.1	0	0	-1.58
104.2	0	0	-1.54
104.3	0	0	-1.62
104.4	0	0	-1.58
104.5	0	0	-1.58
104.6	0	0	-1.58
104.7	0	0	-1.62
104.8	0	0	-1.6
104.9	0	0	-1.6
105	0	0	-1.58
105.1	0	0	-1.62
105.2	0	0	-1.58
105.3	0	0	-1.62
105.4	0	0	-1.6
105.5	0	0	-1.64
105.6	0	0	-1.58
105.7	0	-0.631181	-1.62
105.8	0	-0.631181	-1.58
105.9	0	0	-1.6
106	0	0	-1.62
106.1	0	0	-1.54
106.2	0	0	-1.58
106.3	0	0	-1.58
106.4	0	0	-1.6
106.5	0	0	-1.62
106.6	0	0	-1.56
106.7	0	0	-1.56
106.8	0	0	-1.58
106.9	0	0	-1.6
107	0	0	-1.58
107.1	0	0	-1.6
107.2	0	0	-1.62
107.3	0	0	-1.6
107.4	0	0	-1.6
107.5	0	0	-1.6
107.6	0	0	-1.6
107.7	0	0	-1.62
107.8	0	0	-1.6
107.9	0	0	-1.6
108	0	0	-1.58
108.1	0	0	-1.58
108.2	0	0	-1.62
108.3	0	0	-1.56
108.4	0	0	-1.58
108.5	0	0	-1.62
108.6	0	0	-1.56
108.7	0	0	-1.6
108.8	0	0	-1.64
108.9	0	0	-1.56
109	0	0	-1.6
109.1	0	0	-1.6
109.2	0	0	-1.6
109.3	0	0	-1.56
109.4	0	-0.31559	-1.62
109.5	0	0	-1.56
109.6	0	0	-1.58
109.7	0	0	-1.58
109.8	0	0	-1.58
109.9	0	0	-1.54
110	0	0	-1.54
110.1	0	0	-1.6
110.2	0	0	-1.6
110.3	0	0	-1.6
110.4	0	0	-1.6
110.5	0	0	-1.56
110.6	0	0	-1.56
110.7	0	0	-1.6
110.8	0	0	-1.56
110.9	0	0	-1.58
111	0	0	-1.6
111.1	0	0	-1.56
111.2	0	0	-1.56
111.3	0	0	-1.6
111.4	0	0	-1.58
111.5	0	0	-1.58
111.6	0	0	-1.58
111.7	0	0	-1.54
111.8	0	0	-1.58
111.9	0	0	-1.56
112	0	0	-1.62
112.1	0	0	-1.58
112.2	0	0	-1.62
112.3	0	0	-1.56
112.4	0	0	-1.6
112.5	0	0	-1.6
112.6	0	0	-1.58
112.7	0	0	-1.56
112.8	0	0	-1.62
112.9	0	0	-1.56
113	0	0	-1.56
113.1	0	0	-1.6
113.2	0	0	-1.6
113.3	0	0	-1.54
113.4	0	0	-1.58
113.5	0	0	-1.54
113.6	0	0	-1.58
113.7	0	0	-1.56
113.8	0	0	-1.6
113.9	0	0	-1.6
114	0	0	-1.56
114.1	0	0	-1.56
114.2	0	0	-1.6
114.3	0	0	-1.56
114.4	0	0	-1.54
114.5	0	0	-1.56
114.6	0	0	-1.54
114.7	0	0	-1.6
114.8	0	0	-1.56
114.9	0	0	-1.58
115	0	0	-1.58
115.1	0	0	-1.58
115.2	0	0	-1.56
115.3	0	0	-1.56
115.4	0	0	-1.56
115.5	0	-0.31559	-1.56
115.6	0	0	-1.56
115.7	0	0	-1.52
115.8	0	0	-1.56
115.9	0	0	-1.54
116	0	0	-1.6
116.1	0	0	-1.58
116.2	0	-0.31559	-1.58
116.3	0	0	-1.54
116.4	0	-0.31559	-1.54
116.5	0	0	-1.58
116.6	0	0	-1.56
116.7	0	0	-1.54
116.8	0	0	-1.5
116.9	0	0	-1.56
117	0	0	-1.58
117.1	0	0	-1.56
117.2	0	0	-1.56
117.3	0	0	-1.52
117.4	0	0	-1.54
117.5	0	0	-1.56
117.6	0	0	-1.58
117.7	0	0	-1.58
117.8	0	0	-1.56
117.9	0	0	-1.56
118	0	0	-1.52
118.1	0	0	-1.56
118.2	0	0	-1.6
118.3	0	0	-1.52
118.4	0	0	-1.56
118.5	0	0	-1.52
118.6	0	0	-1.58
118.7	0	0	-1.52
118.8	0	0	-1.54
118.9	0	0	-1.52
119	0	0	-1.52
119.1	0	-0.31559	-1.56
119.2	0	0	-1.56
119.3	0	0	-1.52
119.4	0	0	-1.54
119.5	0	0	-1.54
119.6	0	0	-1.58
119.7	0	0	-1.5
119.8	0	0	-1.54
119.9	0	0	-1.56
120	0	0	-1.52
120.1	0	0	-1.54
120.2	0	0	-1.54
120.3	0	0	-1.58
120.4	0	0	-1.54
120.5	0	0	-1.5
120.6	0	0	-1.52
120.7	0	0.31559	-1.54
120.8	0	0	-1.52
120.9	0	0	-1.48
121	0	0	-1.56
121.1	0	0	-1.52
121.2	0	0	-1.5
121.3	0	0	-1.56
121.4	0	0	-1.54
121.5	0	0	-1.54
121.6	0	0	-1.58
121.7	0	0	-1.56
121.8	0	0	-1.5
121.9	0	0	-1.52
122	0	0	-1.52
122.1	0	0	-1.54
122.2	0	0	-1.56
122.3	0	0	-1.52
122.4	0	0	-1.54
122.5	0	0	-1.52
122.6	0	0	-1.52
122.7	0	0	-1.52
122.8	0	0	-1.52
122.9	0	0	-1.56
123	0	0	-1.56
123.1	0	0	-1.5
123.2	0	0	-1.56
123.3	0	0	-1.54
123.4	0	0	-1.52
123.5	0	0	-1.54
123.6	0	0	-1.54
123.7	0	0	-1.52
123.8	0	0	-1.52
123.9	0	0	-1.54
124	0	0	-1.54
124.1	0	0	-1.54
124.2	0	0	-1.52
124.3	0	0	-1.56
124.4	0	0	-1.54
124.5	0	0	-1.5
124.6	0	0	-1.6
124.7	0	0	-1.5
124.8	0	0	-1.54
124.9	0	0	-1.54
125	0	0	-1.54
125.1	0	0	-1.54
125.2	0	0	-1.52
125.3	0	0	-1.5
125.4	0	0	-1.54
125.5	0	0	-1.52
125.6	0	0	-1.54
125.7	0	0	-1.52
125.8	0	0	-1.48
125.9	0	0	-1.54
126	0	0	-1.5
126.1	0	0	-1.52
126.2	0	0	-1.54
126.3	0	0	-1.52
126.4	0	0	-1.52
126.5	0	0	-1.54
126.6	0	0	-1.5
126.7	0	0	-1.54
126.8	0	0	-1.56
126.9	0	0	-1.54
127	0	0	-1.58
127.1	0	0	-1.52
127.2	0	0	-1.5
127.3	0	0	-1.52
127.4	0	0	-1.54
127.5	0	0	-1.48
127.6	0	0	-1.54
127.7	0	0	-1.52
127.8	0	0	-1.54
127.9	0	0	-1.54
128	0	0	-1.48
128.1	0	0	-1.44
128.2	0	0	-1.56
128.3	0	0	-1.5
128.4	0	0	-1.54
128.5	0	0	-1.5
128.6	0	0	-1.54
128.7	0	0	-1.54
128.8	0	0	-1.58
128.9	0	0	-1.54
129	0	0	-1.56
129.1	0	0	-1.52
129.2	0	0	-1.56
129.3	0	0	-1.56
129.4	0	0	-1.56
129.5	0	0	-1.54
129.6	0	0	-1.56
129.7	0	0	-1.5
129.8	0	0	-1.56
129.9	0	0	-1.56
130	0	0	-1.52
130.1	0	0	-1.56
130.2	0	0	-1.48
130.3	0	0	-1.54
130.4	0	0	-1.56
130.5	0	0	-1.54
130.6	0	0	-1.54
130.7	0	0	-1.56
130.8	0	0	-1.54
130.9	0	0	-1.5
131	0	0	-1.52
131.1	0	0	-1.5
131.2	0	0	-1.56
131.3	0	0	-1.52
131.4	0	0	-1.52
131.5	0	0	-1.54
131.6	0	0	-1.54
131.7	0	0	-1.52
131.8	0	0.31559	-1.46
131.9	0	0	-1.52
132	0	0	-1.56
132.1	0	0	-1.54
132.2	0	0	-1.54
132.3	0	0	-1.54
132.4	0	0	-1.54
132.5	0	0	-1.52
132.6	0	0	-1.5
132.7	0	0	-1.54
132.8	0	0	-1.5
132.9	0	0	-1.56
133	0	0	-1.54
133.1	0	0	-1.56
133.2	0	0	-1.48
133.3	0	0	-1.54
133.4	0	0	-1.54
133.5	0	0	-1.5
133.6	0	0	-1.5
133.7	0	0	-1.54
133.8	0	0	-1.54
133.9	0	0	-1.54
134	0	0	-1.52
134.1	0	0	-1.5
134.2	0	0	-1.48
134.3	0	0	-1.5
134.4	0	0	-1.56
134.5	0	0	-1.54
134.6	0	0	-1.52
134.7	0	0	-1.58
134.8	0	0	-1.58
134.9	0	0	-1.54
135	0	0	-1.52
135.1	0	0	-1.56
135.2	0	0	-1.52
135.3	0	0	-1.52
135.4	0	0	-1.52
135.5	0	0	-1.54
135.6	0	0	-1.5
135.7	0	0	-1.54
135.8	0	0	-1.56
135.9	0	0.31559	-1.52
136	0	0	-1.5
136.1	0	0	-1.54
136.2	0	0	-1.48
136.3	0	0	-1.54
136.4	0	0	-1.52
136.5	0	0	-1.5
136.6	0	0	-1.54
136.7	0	0	-1.52
136.8	0	0	-1.54
136.9	0	0	-1.5
137	0	0	-1.52
137.1	0	0	-1.52
137.2	0	0	-1.5
137.3	0	0	-1.56
137.4	0	0	-1.56
137.5	0	0	-1.54
137.6	0	0	-1.56
137.7	0	0	-1.56
137.8	0	0	-1.52
137.9	0	0	-1.56
138	0	0	-1.5
138.1	0	0	-1.56
138.2	0	0	-1.52
138.3	0	0	-1.54
138.4	0	0	-1.54
138.5	0	0	-1.56
138.6	0	0	-1.52
138.7	0	0	-1.56
138.8	0	0	-1.52
138.9	0	0	-1.54
139	0	0	-1.5
139.1	0	0	-1.56
139.2	0	0	-1.58
139.3	0	0	-1.5
139.4	0	0	-1.46
139.5	0	0	-1.52
139.6	0	0	-1.52
139.7	0	0	-1.54
139.8	0	0	-1.5
139.9	0	0	-1.52
140	0	0	-1.5
140.1	0	0	-1.5
140.2	0	0	-1.54
140.3	0	0	-1.54
140.4	0	0	-1.54
140.5	0	0	-1.5
140.6	0	0	-1.54
140.7	0	0	-1.48
140.8	0	0	-1.52
140.9	0	0	-1.52
141	0	0	-1.5
141.1	0	0	-1.52
141.2	0	0	-1.5
141.3	0	-0.31559	-1.5
141.4	0	0	-1.54
141.5	0	0	-1.46
141.6	0	0	-1.48
141.7	0	0	-1.5
141.8	0	0	-1.54
141.9	0	0	-1.58
142	0	0	-1.52
142.1	0	0	-1.54
142.2	0	0	-1.5
142.3	0	0	-1.48
142.4	0	0	-1.5
142.5	0	0	-1.5
142.6	0	0	-1.5
142.7	0	0	-1.48
142.8	0	0	-1.48
142.9	0	0	-1.54
143	0	0	-1.5
143.1	0	0	-1.5
143.2	0	0	-1.5
143.3	0	0	-1.54
143.4	0	0	-1.5
143.5	0	0	-1.56
143.6	0	0	-1.52
143.7	0	0	-1.52
143.8	0	0	-1.5
143.9	0	0	-1.52
144	0	0	-1.54
144.1	0	0	-1.52
144.2	0	0	-1.54
144.3	0	0	-1.5
144.4	0	0	-1.5
144.5	0	0	-1.54
144.6	0	0	-1.5
144.7	0	0	-1.48
144.8	0	0	-1.52
144.9	0	0	-1.5
145	0	0	-1.5
145.1	0	0	-1.5
145.2	0	0	-1.5
145.3	0	0	-1.5
145.4	0	0	-1.54
145.5	0	0	-1.52
145.6	0	0	-1.54
145.7	0	0	-1.52
145.8	0	0	-1.52
145.9	0	0	-1.5
146	0	0	-1.5
146.1	0	0	-1.52
146.2	0	0	-1.44
146.3	0	0	-1.54
146.4	0	0	-1.52
146.5	0	0	-1.52
146.6	0	0	-1.5
146.7	0	0.31559	-1.5
146.8	0	0	-1.54
146.9	0	0	-1.52
147	0	0	-1.52
147.1	0	0	-1.48
147.2	0	0	-1.52
147.3	0	0	-1.56
147.4	0	0	-1.54
147.5	0	0	-1.5
147.6	0	0	-1.54
147.7	0	0	-1.5
147.8	0	-0.31559	-1.52
147.9	0	0	-1.48
148	0	0	-1.5
148.1	0	0	-1.5
148.2	0	0	-1.5
148.3	0	0	-1.56
148.4	0	0	-1.54
148.5	0	0	-1.54
148.6	0	0	-1.52
148.7	0	0	-1.5
148.8	0	0	-1.46
148.9	0	0	-1.52
149	0	0	-1.5
149.1	0	0	-1.48
149.2	0	0	-1.5
149.3	0	0	-1.56
149.4	0	-0.31559	-1.54
149.5	0	0	-1.48
149.6	0	0	-1.48
149.7	0	0	-1.56
149.8	0	0	-1.48
149.9	0	0	-1.56
150	0	0	-1.5
150.1	0	0	-1.46
150.2	0	0	-1.44
150.3	0	0	-1.52
150.4	0	0	-1.54
150.5	0	0	-1.52
150.6	0	0	-1.56
150.7	0	0	-1.58
150.8	0	0	-1.52
150.9	0	0	-1.5
151	0	0	-1.56
151.1	0	0	-1.5
151.2	0	0	-1.52
151.3	0	0	-1.52
151.4	0	0	-1.5
151.5	0	0	-1.54
151.6	0	0	-1.54
151.7	0	0	-1.52
151.8	0	0	-1.52
151.9	0	0	-1.54
152	0	0	-1.46
152.1	0	-0.31559	-1.52
152.2	0	-0.31559	-1.56
152.3	0	0	-1.54
152.4	0	0	-1.56
152.5	0	0	-1.54
152.6	0	0	-1.5
152.7	0	0	-1.5
152.8	0	0	-1.52
152.9	0	0	-1.46
153	0	0	-1.52
153.1	0	0	-1.52
153.2	0	0	-1.54
153.3	0	0	-1.52
153.4	0	0	-1.56
153.5	0	0	-1.5
153.6	0	0	-1.56
153.7	0	0	-1.48
153.8	0	-0.31559	-1.54
153.9	0	0	-1.5
154	0	0	-1.58
154.1	0	0	-1.52
154.2	0	0	-1.52
154.3	0	0	-1.54
154.4	0	0	-1.5
154.5	0	0	-1.5
154.6	0	0	-1.44
154.7	0	0	-1.5
154.8	0	0	-1.52
154.9	0	-0.31559	-1.56
155	0	0	-1.5
155.1	0	0	-1.5
155.2	0	0	-1.54
155.3	0	0	-1.48
155.4	0	0	-1.48
155.5	0	0	-1.5
155.6	0	0	-1.48
155.7	0	0	-1.5
155.8	0	0	-1.5
155.9	0	0	-1.54
156	0	0	-1.5
156.1	0	0	-1.5
156.2	0	0	-1.5
156.3	0	0	-1.54
156.4	0	0	-1.56
156.5	0	0	-1.48
156.6	0	-0.31559	-1.54
156.7	0	0	-1.54
156.8	0	0	-1.54
156.9	0	0	-1.52
157	0	-0.31559	-1.5
157.1	0	0	-1.48
157.2	0	0	-1.52
157.3	0	0	-1.54
157.4	0	0	-1.5
157.5	0	0	-1.52
157.6	0	0	-1.56
157.7	0	0	-1.5
157.8	0	0	-1.52
157.9	0	0	-1.54
158	0	0	-1.48
158.1	0	0	-1.52
158.2	0	0	-1.5
158.3	0	0	-1.5
158.4	0	0	-1.48
158.5	0	0	-1.52
158.6	0	0	-1.5
158.7	0	0	-1.54
158.8	0	0	-1.5
158.9	0	0	-1.54
159	0	0	-1.5
159.1	0	0	-1.44
159.2	0	0	-1.52
159.3	0	0	-1.5
159.4	0	0	-1.52
159.5	0	0	-1.5
159.6	0	0	-1.52
159.7	0	0	-1.52
159.8	0	0	-1.56
159.9	0	0	-1.5
160	0	0	-1.5
160.1	0	0	-1.5
160.2	0	0	-1.5
160.3	0	0	-1.5
160.4	0	0	-1.56
160.5	0	0	-1.5
160.6	0	0	-1.48
160.7	0	0	-1.56
160.8	0	0	-1.48
160.9	0	0	-1.54
161	0	0	-1.52
161.1	0	0	-1.5
161.2	0	0	-1.5
161.3	0	0	-1.5
161.4	0	-0.31559	-1.46
161.5	0	0	-1.48
161.6	0	0	-1.5
161.7	0	0	-1.52
161.8	0	0	-1.48
161.9	0	0	-1.48
162	0	0	-1.54
162.1	0	0	-1.48
162.2	0	0	-1.54
162.3	0	0	-1.54
162.4	0	0	-1.5
162.5	0	0	-1.5
162.6	0	0	-1.48
162.7	0	0	-1.52
162.8	0	0	-1.52
162.9	0	0	-1.54
163	0	0	-1.48
163.1	0	0	-1.54
163.2	0	0	-1.48
163.3	0	0	-1.5
163.4	0	0	-1.48
163.5	0	0	-1.52
163.6	0	0	-1.48
163.7	0	0	-1.5
163.8	0	0	-1.48
163.9	0	0	-1.48
164	0	0	-1.52
164.1	0	0	-1.5
164.2	0	0	-1.48
164.3	0	-0.31559	-1.48
164.4	0	0	-1.44
164.5	0	0	-1.48
164.6	0	0	-1.5
164.7	0	0	-1.48
164.8	0	0	-1.46
164.9	0	0	-1.5
165	0	0	-1.48
165.1	0	0	-1.44
165.2	0	0	-1.48
165.3	0	0	-1.46
165.4	0	0	-1.5
165.5	0	0	-1.5
165.6	0	0	-1.5
165.7	0	0	-1.48
165.8	0	0	-1.5
165.9	0	0	-1.44
166	0	0	-1.5
166.1	0	0	-1.48
166.2	0	0	-1.5
166.3	0	0	-1.52
166.4	0	0	-1.48
166.5	0	0	-1.48
166.6	0	0	-1.52
166.7	0	0	-1.48
166.8	0	0	-1.48
166.9	0	0	-1.48
167	0	0	-1.44
167.1	0	0	-1.5
167.2	0	0	-1.48
167.3	0	0	-1.5
167.4	0	0	-1.44
167.5	0	0	-1.52
167.6	0	0	-1.46
167.7	0	0	-1.5
167.8	0	0	-1.46
167.9	0	0	-1.46
168	0	0	-1.5
168.1	0	0	-1.48
168.2	0	0	-1.48
168.3	0	0	-1.46
168.4	0	0	-1.5
168.5	0	0	-1.42
168.6	0	0	-1.5
168.7	0	0	-1.44
168.8	0	0	-1.5
168.9	0	0	-1.48
169	0	0	-1.5
169.1	0	0	-1.48
169.2	0	0	-1.5
169.3	0	0	-1.46
169.4	0	0	-1.48
169.5	0	0	-1.5
169.6	0	0	-1.46
169.7	0	0	-1.46
169.8	0	0	-1.44
169.9	0	0	-1.5
170	0	0	-1.48
170.1	0	0	-1.5
170.2	0	0	-1.48
170.3	0	0	-1.48
170.4	0	0	-1.5
170.5	0	0	-1.48
170.6	0	0	-1.48
170.7	0	0	-1.5
170.8	0	0	-1.48
170.9	0	0	-1.52
171	0	0	-1.44
171.1	0	0	-1.54
171.2	0	0	-1.46
171.3	0	0	-1.48
171.4	0	0	-1.5
171.5	0	0	-1.5
171.6	0	0	-1.5
171.7	0	0	-1.44
171.8	0	0	-1.5
171.9	0	0	-1.5
172	0	0	-1.48
172.1	0	0	-1.44
172.2	0	0	-1.52
172.3	0	0	-1.44
172.4	0	0	-1.5
172.5	0	0	-1.46
172.6	0	0	-1.52
172.7	0	0	-1.5
172.8	0	0	-1.54
172.9	0	0	-1.5
173	0	0	-1.44
173.1	0	0	-1.5
173.2	0	0	-1.44
173.3	0	0	-1.46
173.4	0	0	-1.48
173.5	0	0	-1.52
173.6	0	0	-1.5
173.7	0	0	-1.5
173.8	0	0	-1.5
173.9	0	0.31559	-1.5
174	0	0	-1.48
174.1	0	0	-1.48
174.2	0	0	-1.46
174.3	0	-0.31559	-1.5
174.4	0	0	-1.44
174.5	0	0	-1.48
174.6	0	0	-1.54
174.7	0	0	-1.48
174.8	0	0	-1.5
174.9	0	0	-1.44
175	0	0	-1.46
175.1	0	0	-1.46
175.2	0	0	-1.46
175.3	0	0	-1.44
175.4	0	0	-1.48
175.5	0	0	-1.46
175.6	0	0	-1.46
175.7	0	0	-1.52
175.8	0	0	-1.48
175.9	0	0	-1.5
176	0	0	-1.5
176.1	0	0	-1.5
176.2	0	0	-1.5
176.3	0	0	-1.56
176.4	0	0	-1.48
176.5	0	0	-1.52
176.6	0	0	-1.52
176.7	0	0	-1.56
176.8	0	0	-1.5
176.9	0	0	-1.48
177	0	0	-1.48
177.1	0	0.31559	-1.44
177.2	0	0	-1.44
177.3	0	0	-1.48
177.4	0	0	-1.5
177.5	0	0	-1.5
177.6	0	0	-1.5
177.7	0	0	-1.5
177.8	0	0	-1.46
177.9	0	0	-1.5
178	0	0	-1.5
178.1	0	0	-1.5
178.2	0	0	-1.48
178.3	0	0	-1.46
178.4	0	0	-1.48
178.5	0	0	-1.46
178.6	0	0	-1.44
178.7	0	0	-1.48
178.8	0	0	-1.5
178.9	0	0	-1.42
179	0	0	-1.54
179.1	0	0	-1.48
179.2	0	0	-1.46
179.3	0	0	-1.44
179.4	0	0	-1.52
179.5	0	0	-1.48
179.6	0	0	-1.5
179.7	0	0	-1.5
179.8	0	0	-1.44
179.9	0	0	-1.48
180	0	0	-1.48
180.1	0	0	-1.46
180.2	0	0	-1.44
180.3	0	0	-1.52
180.4	0	0	-1.46
180.5	0	0	-1.5
180.6	0	0	-1.5
180.7	0	0	-1.42
180.8	0	0	-1.48
180.9	0	0	-1.48
181	0	0	-1.5
181.1	0	0	-1.5
181.2	0	0	-1.44
181.3	0	0	-1.48
181.4	0	0	-1.46
181.5	0	0	-1.46
181.6	0	0	-1.46
181.7	0	0	-1.44
181.8	0	0	-1.44
181.9	0	0	-1.44
182	0	0	-1.5
182.1	0	0	-1.46
182.2	0	0	-1.48
182.3	0	0	-1.44
182.4	0	0	-1.46
182.5	0	0	-1.5
182.6	0	0	-1.48
182.7	0	0	-1.44
182.8	0	0	-1.5
182.9	0	0	-1.5
183	0	0	-1.52
183.1	0	0	-1.48
183.2	0	0	-1.42
183.3	0	0	-1.48
183.4	0	0	-1.44
183.5	0	-0.31559	-1.5
183.6	0	0	-1.44
183.7	0	0	-1.44
183.8	0	0	-1.52
183.9	0	0	-1.4
184	0	0	-1.4
184.1	0	0	-1.46
184.2	0	0	-1.44
184.3	0	0	-1.44
184.4	0	0	-1.5
184.5	0	0	-1.48
184.6	0	0	-1.48
184.7	0	0	-1.46
184.8	0	0	-1.44
184.9	0	0	-1.48
185	0	0	-1.46
185.1	0	0	-1.4
185.2	0	0	-1.46
185.3	0	0	-1.48
185.4	0	0	-1.46
185.5	0	0	-1.5
185.6	0	0	-1.44
185.7	0	0	-1.46
185.8	0	0	-1.44
185.9	0	0	-1.46
186	0	0	-1.46
186.1	0	0	-1.48
186.2	0	0	-1.48
186.3	0	0	-1.48
186.4	0	0	-1.46
186.5	0	0	-1.44
186.6	0	0	-1.44
186.7	0	0	-1.42
186.8	0	0	-1.48
186.9	0	0	-1.42
187	0	0	-1.44
187.1	0	0	-1.46
187.2	0	0	-1.44
187.3	0	0	-1.5
187.4	0	0	-1.38
187.5	0	-0.31559	-1.46
187.6	0	0	-1.48
187.7	0	0	-1.44
187.8	0	0	-1.48
187.9	0	0	-1.46
188	0	0	-1.44
188.1	0	0	-1.4
188.2	0	0	-1.5
188.3	0	0	-1.46
188.4	0	0	-1.5
188.5	0	0	-1.44
188.6	0	0	-1.5
188.7	0	0	-1.46
188.8	0	0	-1.46
188.9	0	-0.31559	-1.46
189	0	0	-1.44
189.1	0	0	-1.48
189.2	0	0	-1.44
189.3	0	0	-1.5
189.4	0	0	-1.44
189.5	0	0	-1.44
189.6	0	0	-1.48
189.7	0	0	-1.44
189.8	0	0	-1.44
189.9	0	0	-1.44
190	0	0	-1.46
190.1	0	0	-1.44
190.2	0	0	-1.44
190.3	0	0	-1.46
190.4	0	0	-1.46
190.5	0	0	-1.38
190.6	0	0	-1.42
190.7	0	0	-1.44
190.8	0	0	-1.44
190.9	0	0	-1.5
191	0	0	-1.46
191.1	0	0	-1.44
191.2	0	0	-1.48
191.3	0	0	-1.5
191.4	0	0	-1.44
191.5	0	0	-1.46
191.6	0	0	-1.4
191.7	0	0	-1.42
191.8	0	0	-1.38
191.9	0	0	-1.42
192	0	0	-1.42
192.1	0	0	-1.44
192.2	0	0	-1.52
192.3	0	0	-1.5
192.4	0	0	-1.54
192.5	0	0	-1.48
192.6	0	0	-1.5
192.7	0	0	-1.5
192.8	0	0	-1.48
192.9	0	0	-1.5
193	0	-0.31559	-1.5
193.1	0	0	-1.52
193.2	0	0	-1.48
193.3	0	0	-1.52
193.4	0	0	-1.5
193.5	0	0	-1.48
193.6	0	0	-1.46
193.7	0	0	-1.46
193.8	0	0	-1.5
193.9	0	0	-1.5
194	0	0	-1.5
194.1	0	0	-1.46
194.2	0	0	-1.44
194.3	0	0	-1.44
194.4	0	0	-1.5
194.5	0	0	-1.48
194.6	0	0	-1.48
194.7	0	0	-1.5
194.8	0	0	-1.5
194.9	0	-0.31559	-1.5
195	0	0	-1.5
195.1	0	0	-1.54
195.2	0	0	-1.48
195.3	0	0	-1.5
195.4	0	0	-1.5
195.5	0	0	-1.48
195.6	0	0	-1.46
195.7	0	0	-1.5
195.8	0	0	-1.44
195.9	0	0	-1.48
196	0	0	-1.48
196.1	0	0	-1.44
196.2	0	0	-1.42
196.3	0	0	-1.4
196.4	0	0	-1.38
196.5	0	0	-1.38
196.6	0	0	-1.32
196.7	0	0	-1.4
196.8	0	0	-1.36
196.9	0	0	-1.4
197	0	0	-1.5
197.1	0	0	-1.52
197.2	0	0	-1.56
197.3	0	0	-1.62
197.4	0	0	-1.6
197.5	0	0	-1.62
197.6	0	0	-1.56
197.7	0	0	-1.62
197.8	0	0	-1.58
197.9	0	0	-1.58
198	0	0	-1.56
198.1	0	0	-1.58
198.2	0	0	-1.62
198.3	0	0	-1.58
198.4	0	0	-1.54
198.5	0	0	-1.54
198.6	0	0	-1.6
198.7	0	0	-1.58
198.8	0	-0.31559	-1.56
198.9	0	0	-1.56
199	0	0	-1.56
199.1	0	0	-1.52
199.2	0	0	-1.56
199.3	0	0	-1.52
199.4	0	0	-1.56
199.5	0	0	-1.54
199.6	0	0	-1.5
199.7	0	0	-1.48
199.8	0	0	-1.46
[truncated: 2,941 more rows]

## Sheet: cali 2, 800 mbar
t [s]	command	p [mbar]	u [µL/min]
0	0	0	-1.7
0.1	0	-0.31559	-1.62		run		flow unit
0.2	0	0	-1.68		1		t [s]	p [mbar]	σ [mbar]	u(5CB) [µL/min]	σ [µL/min]		ρ [g/mL]
0.3	0	0	-1.7				59.8	797.239	48.1776	37.2235	5.34592		1.008
0.4	0	0	-1.62
0.5	0	0	-1.72				balance
0.6	0	0	-1.74				mass [g]			u(5CB) [µL/min]
0.7	0	0	-1.68				0.035			34.8384
0.8	0	0	-1.74
0.9	0	0	-1.68
1	0	0	-1.68
1.1	0	0	-1.68				flow unit
1.2	0	0	-1.68		2		t [s]	p [mbar]	σ [mbar]	u(5CB) [µL/min]	σ [µL/min]
1.3	0	0	-1.64				59.8	797.961	41.125	37.2678	5.09256
1.4	0	0	-1.68
1.5	0	0	-1.66				balance
1.6	0	0	-1.68				mass [g]			u(5CB) [µL/min]
1.7	0	0	-1.74				0.0357			35.5351
1.8	0	0	-1.68
1.9	0	0	-1.68
2	0	0	-1.68
2.1	0	0	-1.74				flow unit
2.2	0	0	-1.68		3		t [s]	p [mbar]	σ [mbar]	u(5CB) [µL/min]	σ [µL/min]
2.3	0	0	-1.68				59.2	798.293	39.0414	37.5068	5.08798
2.4	0	0	-1.64
2.5	0	0	-1.62				balance
2.6	0	0	-1.7				mass [g]			u(5CB) [µL/min]
2.7	0	-0.31559	-1.72				0.035			35.1914
2.8	0	0	-1.68
2.9	0	0	-1.72
3	0	0	-1.68
3.1	0	0	-1.7
3.2	0	0	-1.68
3.3	0	0	-1.68
3.4	0	0	-1.66
3.5	0	0	-1.74
3.6	0	0	-1.72
3.7	0	0	-1.68
3.8	0	0	-1.72
3.9	0	0	-1.72
4	0	0	-1.74
4.1	0	-0.31559	-1.7
4.2	0	0	-1.74
4.3	0	0	-1.68
4.4	0	0	-1.68
4.5	0	0	-1.72
4.6	0	0	-1.74
4.7	0	0	-1.72
4.8	0	0	-1.68
4.9	0	0	-1.74
5	0	0	-1.74
5.1	0	0	-1.74
5.2	0	0	-1.68
5.3	0	0	-1.68
5.4	0	0	-1.68
5.5	0	0	-1.7
5.6	0	0	-1.68
5.7	0	0	-1.7
5.8	0	0	-1.68
5.9	0	0	-1.7
6	0	0	-1.66
6.1	0	0	-1.7
6.2	0	0	-1.7
6.3	0	0	-1.68
6.4	0	0	-1.66
6.5	0	0	-1.68
6.6	0	-0.31559	-1.68
6.7	0	0	-1.72
6.8	0	0	-1.7
6.9	0	0	-1.72
7	0	0	-1.68
7.1	0	0	-1.72
7.2	0	0	-1.68
7.3	0	0	-1.74
7.4	0	0	-1.7
7.5	0	-0.31559	-1.66
7.6	0	0	-1.68
7.7	0	0	-1.74
7.8	0	0	-1.7
7.9	0	0	-1.74
8	0	0	-1.72
8.1	0	0	-1.68
8.2	0	0	-1.74
8.3	0	0	-1.7
8.4	0	0	-1.68
8.5	0	0	-1.7
8.6	0	0	-1.68
8.7	0	0	-1.68
8.8	0	0	-1.66
8.9	0	0	-1.64
9	0	0	-1.68
9.1	0	0	-1.7
9.2	0	0	-1.64
9.3	0	0	-1.64
9.4	0	0	-1.62
9.5	0	0	-1.7
9.6	0	0	-1.72
9.7	0	-0.31559	-1.72
9.8	0	0	-1.68
9.9	0	0	-1.74
10	0	0	-1.66
10.1	0	0	-1.68
10.2	0	0	-1.68
10.3	0	0	-1.7
10.4	0	0	-1.66
10.5	0	0	-1.66
10.6	0	0	-1.7
10.7	0	0	-1.62
10.8	0	0	-1.72
10.9	0	0	-1.68
11	0	0	-1.7
11.1	0	0	-1.68
11.2	0	0	-1.68
11.3	0	0	-1.7
11.4	0	0	-1.68
11.5	0	0	-1.7
11.6	0	0	-1.68
11.7	0	0	-1.68
11.8	0	0	-1.68
11.9	0	0	-1.68
12	0	0	-1.68
12.1	0	0	-1.72
12.2	0	0	-1.76
12.3	0	0	-1.8
12.4	0	-0.31559	-1.74
12.5	0	0	-1.76
12.6	0	0	-1.74
12.7	0	0	-1.76
12.8	0	0	-1.74
12.9	0	0	-1.8
13	0	0	-1.8
13.1	0	0	-1.82
13.2	0	0	-1.8
13.3	0	0	-1.84
13.4	0	0	-1.78
13.5	0	0	-1.82
13.6	0	0	-1.8
13.7	0	0	-1.84
13.8	0	0	-1.86
13.9	0	0	-1.86
14	0	0	-1.8
14.1	0	0	-1.84
14.2	0	0	-1.82
14.3	0	0	-1.84
14.4	0	0	-1.84
14.5	0	0	-1.86
14.6	0	0	-1.84
14.7	0	0	-1.88
14.8	0	0	-1.86
14.9	0	0	-1.86
15	0	0	-1.9
15.1	0	-0.31559	-1.88
15.2	0	0	-1.86
15.3	0	0	-1.84
15.4	0	0	-1.86
15.5	0	0	-1.86
15.6	0	0	-1.86
15.7	0	0	-1.92
15.8	0	0	-1.92
15.9	0	0	-1.82
16	0	0	-1.82
16.1	0	0	-1.84
16.2	0	0	-1.88
16.3	0	0	-1.9
16.4	0	0	-1.86
16.5	0	0	-1.86
16.6	0	0	-1.86
16.7	0	0	-1.92
16.8	0	-0.31559	-1.9
16.9	0	-0.31559	-1.9
17	0	0	-1.86
17.1	0	0	-1.86
17.2	0	0	-1.88
17.3	0	0	-1.86
17.4	0	0	-1.92
17.5	0	0	-1.92
17.6	0	0	-1.9
17.7	0	0	-1.86
17.8	0	0	-1.92
17.9	0	0	-1.9
18	0	0	-1.9
18.1	0	0	-1.92
18.2	0	0	-1.86
18.3	0	0	-1.9
18.4	0	-0.31559	-1.9
18.5	0	0	-1.86
18.6	0	0	-1.86
18.7	0	0	-1.9
18.8	0	0	-1.88
18.9	0	0	-1.92
19	0	0	-1.9
19.1	0	0	-1.88
19.2	0	0	-1.88
19.3	0	0	-1.94
19.4	0	0	-1.94
19.5	0	0	-1.92
19.6	0	0	-1.9
19.7	0	0	-1.9
19.8	0	0	-1.86
19.9	0	0	-1.88
20	0	0	-1.86
20.1	0	0	-1.86
20.2	0	0	-1.86
20.3	0	0	-1.88
20.4	0	0	-1.86
20.5	0	0	-1.86
20.6	0	0	-1.84
20.7	800	0	-1.82
20.8	800	50.1789	-1.86
20.9	800	416.264	4.92
21	800	635.599	57.3
21.1	800	776.984	66.68
21.2	800	835.684	74.78
21.3	800	841.995	73.94
21.4	800	840.733	73
21.5	800	838.208	71.28
21.6	800	835.684	67.64
21.7	800	833.474	64.68
21.8	800	830.95	63.34
21.9	800	828.741	60.54
22	800	826.531	59.3
22.1	800	824.953	57.92
22.2	800	822.744	55.64
22.3	800	821.166	54.48
22.4	800	819.904	52.3
22.5	800	818.326	51.46
22.6	800	816.748	50.04
22.7	800	816.117	48.94
22.8	800	814.855	48.6
22.9	800	813.908	47.4
23	800	812.961	47.02
23.1	800	811.699	46.36
23.2	800	811.068	45.14
23.3	800	810.121	45.06
23.4	800	809.174	44.14
23.5	800	808.858	43.68
23.6	800	807.596	43.54
23.7	800	807.596	42.78
23.8	800	806.965	42.62
23.9	800	806.334	42.02
24	800	806.018	41.42
24.1	800	805.387	41.4
24.2	800	804.756	41.14
24.3	800	804.756	41.14
24.4	800	804.44	40.72
24.5	800	803.809	40.38
24.6	800	803.809	39.88
24.7	800	803.809	39.64
24.8	800	803.178	39.8
24.9	800	802.862	39.78
25	800	802.547	39.46
25.1	800	802.547	39.16
25.2	800	802.231	38.9
25.3	800	801.915	38.86
25.4	800	801.915	38.44
25.5	800	801.915	38.64
25.6	800	801.6	38.82
25.7	800	801.6	38.24
25.8	800	800.969	38.26
25.9	800	800.969	38.34
26	800	800.969	38.32
26.1	800	800.653	38
26.2	800	800.969	38.1
26.3	800	800.653	37.78
26.4	800	800.653	38.02
26.5	800	800.653	37.64
26.6	800	800.337	37.58
26.7	800	800.337	37.2
26.8	800	800.653	37.78
26.9	800	800.022	37.46
27	800	800.337	37.2
27.1	800	800.337	37.26
27.2	800	800.022	37.42
27.3	800	800.337	37.36
27.4	800	800.337	37.06
27.5	800	800.022	37.04
27.6	800	799.706	36.82
27.7	800	800.022	36.88
27.8	800	800.337	36.82
27.9	800	799.706	37.28
28	800	799.706	36.68
28.1	800	800.022	36.76
28.2	800	799.706	36.76
28.3	800	799.706	36.74
28.4	800	800.022	36.66
28.5	800	799.706	36.56
28.6	800	799.706	36.78
28.7	800	800.022	36.28
28.8	800	799.706	36.36
28.9	800	800.022	36.28
29	800	799.706	36.42
29.1	800	799.706	36.44
29.2	800	800.022	36
29.3	800	799.391	35.78
29.4	800	799.706	35.92
29.5	800	800.022	35.94
29.6	800	799.706	35.86
29.7	800	799.706	36
29.8	800	800.022	36
29.9	800	799.391	35.78
30	800	799.391	35.64
30.1	800	799.706	35.66
30.2	800	799.706	35.78
30.3	800	799.706	35.78
30.4	800	799.706	35.5
30.5	800	799.391	35.5
30.6	800	799.706	35.64
30.7	800	799.706	35.86
30.8	800	799.706	36.06
30.9	800	799.706	35.86
31	800	799.706	35.94
31.1	800	798.759	35.5
31.2	800	799.706	35.94
31.3	800	799.706	35.7
31.4	800	799.391	35.7
31.5	800	799.706	35.58
31.6	800	799.706	35.64
31.7	800	799.706	35.64
31.8	800	800.022	35.78
31.9	800	799.391	35.56
32	800	799.706	35.56
32.1	800	800.022	35.56
32.2	800	799.391	35.7
32.3	800	799.706	35.86
32.4	800	800.022	35.78
32.5	800	799.391	35.86
32.6	800	799.706	36.06
32.7	800	799.706	35.94
32.8	800	799.391	36.06
32.9	800	799.706	36.22
33	800	799.391	36.14
33.1	800	799.706	36.22
33.2	800	799.706	36.46
33.3	800	799.391	36.06
33.4	800	799.706	36.22
33.5	800	800.337	36.36
33.6	800	799.391	36.14
33.7	800	799.706	36.08
33.8	800	800.022	36.44
33.9	800	799.391	36.36
34	800	800.022	36.06
34.1	800	800.022	36.44
34.2	800	799.391	36.14
34.3	800	799.706	36.38
34.4	800	799.391	36.06
34.5	800	799.706	36.3
34.6	800	800.022	36.36
34.7	800	799.391	36.14
34.8	800	799.706	36.36
34.9	800	799.706	36
35	800	799.391	36
35.1	800	799.706	36.22
35.2	800	799.706	36.14
35.3	800	799.706	36
35.4	800	799.706	36.22
35.5	800	799.706	36.52
35.6	800	799.706	36.06
35.7	800	800.022	36
35.8	800	799.391	36.42
35.9	800	799.706	35.92
36	800	799.706	36.44
36.1	800	799.391	36.42
36.2	800	799.706	36.22
36.3	800	799.706	36.22
36.4	800	799.706	36.52
36.5	800	799.706	36.52
36.6	800	799.391	36.14
36.7	800	799.706	36.36
36.8	800	799.706	36.36
36.9	800	799.706	36.5
37	800	799.706	36.42
37.1	800	799.706	36.44
37.2	800	799.706	36.3
37.3	800	799.706	36.52
37.4	800	799.706	36.06
37.5	800	799.391	36.28
37.6	800	799.706	36.36
37.7	800	800.022	36.3
37.8	800	799.706	36.44
37.9	800	799.706	36.3
38	800	800.022	36.36
38.1	800	799.391	36.06
38.2	800	799.706	36.14
38.3	800	799.391	36.22
38.4	800	799.706	36.36
38.5	800	800.022	36.58
38.6	800	799.706	35.92
38.7	800	800.022	36.46
38.8	800	799.391	36.22
38.9	800	799.706	36.28
39	800	800.022	36.14
39.1	800	799.391	36.14
39.2	800	799.706	36.76
39.3	800	800.022	36.36
39.4	800	799.706	36.42
39.5	800	799.706	36.68
39.6	800	799.391	36.38
39.7	800	799.706	36.44
39.8	800	799.391	36.54
39.9	800	799.706	36.52
40	800	799.706	36.3
40.1	800	799.391	36.24
40.2	800	799.706	36.3
40.3	800	799.706	36.38
40.4	800	799.391	36.54
40.5	800	799.706	36.22
40.6	800	799.706	36.54
40.7	800	799.391	36.38
40.8	800	799.706	36.66
40.9	800	798.759	36.42
41	800	799.706	36.5
41.1	800	799.706	36.58
41.2	800	799.391	36.28
41.3	800	799.706	36.36
41.4	800	800.022	36.6
41.5	800	799.391	36.36
41.6	800	799.706	36.58
41.7	800	799.706	36.36
41.8	800	799.391	36.44
41.9	800	799.706	36.22
42	800	799.706	36.22
42.1	800	799.391	36.22
42.2	800	800.022	36.38
42.3	800	799.391	36.3
42.4	800	799.706	36.3
42.5	800	800.022	36.54
42.6	800	799.706	36.42
42.7	800	799.706	36.52
42.8	800	799.706	36.62
42.9	800	800.022	36.5
43	800	799.391	36.68
43.1	800	799.706	36.38
43.2	800	800.022	36.66
43.3	800	799.391	36.36
43.4	800	799.706	36.44
43.5	800	799.706	36.58
43.6	800	799.391	36.58
43.7	800	799.706	36.82
43.8	800	799.391	36.5
43.9	800	799.706	36.22
44	800	799.706	36.42
44.1	800	799.706	36.62
44.2	800	800.022	36.32
44.3	800	799.391	36.76
44.4	800	799.706	36.58
44.5	800	800.022	36.54
44.6	800	799.391	36.46
44.7	800	799.706	36.74
44.8	800	799.706	36.3
44.9	800	799.391	36.22
45	800	799.706	36.58
45.1	800	799.391	36.6
45.2	800	799.706	36.52
45.3	800	799.706	36.58
45.4	800	799.706	36.58
45.5	800	800.022	36.82
45.6	800	799.391	36.82
45.7	800	799.706	36.52
45.8	800	799.706	36.46
45.9	800	799.391	36.58
46	800	799.706	36.74
46.1	800	799.706	36.58
46.2	800	799.391	36.62
46.3	800	799.706	36.74
46.4	800	799.391	36.42
46.5	800	800.022	36.36
46.6	800	799.706	36.14
46.7	800	799.391	36.3
46.8	800	799.706	36.38
46.9	800	799.706	36.36
47	800	799.391	36.22
47.1	800	799.706	36.68
47.2	800	799.706	36.52
47.3	800	799.391	36.3
47.4	800	800.022	36.28
47.5	800	800.022	36.36
47.6	800	800.022	36.74
47.7	800	799.391	36.22
47.8	800	799.706	36.44
47.9	800	800.022	36.42
48	800	800.022	36.58
48.1	800	799.391	36.5
48.2	800	800.022	36.58
48.3	800	800.022	36.58
48.4	800	799.706	36.44
48.5	800	799.706	36.52
48.6	800	799.391	36.14
48.7	800	799.391	36.22
48.8	800	799.706	36.46
48.9	800	799.706	36.88
49	800	799.391	36.28
49.1	800	799.706	36.28
49.2	800	800.022	36.58
49.3	800	799.391	36.52
49.4	800	799.706	36.22
49.5	800	800.022	36.36
49.6	800	799.391	36.38
49.7	800	799.706	36.22
49.8	800	799.706	36.38
49.9	800	799.706	36.3
50	800	799.706	36.38
50.1	800	800.022	36.24
50.2	800	799.391	36.36
50.3	800	799.706	36.14
50.4	800	799.391	36
50.5	800	799.706	36.36
50.6	800	800.022	36.46
50.7	800	799.391	36.28
50.8	800	799.706	36.22
50.9	800	800.022	36.22
51	800	799.706	36.58
51.1	800	799.706	36.44
51.2	800	799.391	36.14
51.3	800	799.706	36.5
51.4	800	799.706	36.24
51.5	800	799.391	36.36
51.6	800	799.706	36.28
51.7	800	799.391	36.22
51.8	800	799.706	36.36
51.9	800	800.022	36.38
52	800	799.391	36.3
52.1	800	799.706	36.66
52.2	800	800.022	36.68
52.3	800	799.391	36.46
52.4	800	799.706	36.52
52.5	800	800.022	36.52
52.6	800	799.391	36.36
52.7	800	799.706	36.22
52.8	800	799.706	36.14
52.9	800	799.391	36
53	800	799.706	36
53.1	800	799.391	36.28
53.2	800	799.706	36.1
53.3	800	799.391	36.46
53.4	800	799.706	36.58
53.5	800	799.706	36.22
53.6	800	799.391	36.3
53.7	800	799.706	36.46
53.8	800	800.022	36.06
53.9	800	799.391	36.22
54	800	799.706	36.22
54.1	800	800.022	36.06
54.2	800	799.706	36.14
54.3	800	800.022	36.16
54.4	800	799.391	36.3
54.5	800	799.706	36
54.6	800	800.022	36
54.7	800	799.391	35.94
54.8	800	799.706	36.46
54.9	800	800.022	36.3
55	800	799.391	36.14
55.1	800	799.706	36.74
55.2	800	800.022	36.16
55.3	800	799.391	36.46
55.4	800	799.706	36.3
55.5	800	800.022	36.36
55.6	800	799.706	36.22
55.7	800	799.706	36.22
55.8	800	799.391	36.28
55.9	800	799.706	36.22
56	800	800.022	36.14
56.1	800	799.706	36.5
56.2	800	800.022	36.3
56.3	800	799.391	36.3
56.4	800	799.706	36.46
56.5	800	799.706	36.06
56.6	800	798.759	36.14
56.7	800	799.706	36.22
56.8	800	800.022	36.22
56.9	800	799.391	36.02
57	800	800.022	36.28
57.1	800	799.391	36.38
57.2	800	799.706	36.36
57.3	800	799.706	36.3
57.4	800	799.706	36.22
57.5	800	799.706	36.3
57.6	800	799.706	36.38
57.7	800	799.706	36.14
57.8	800	799.706	36.36
57.9	800	800.022	36.22
58	800	799.391	36.28
58.1	800	799.706	36.22
58.2	800	799.706	36.52
58.3	800	799.706	36.22
58.4	800	800.022	36.28
58.5	800	799.706	36.06
58.6	800	799.391	36.22
58.7	800	799.706	36.14
58.8	800	798.759	36.52
58.9	800	799.706	36.72
59	800	799.706	36.46
59.1	800	799.706	36.52
59.2	800	799.391	36.5
59.3	800	799.706	36.22
59.4	800	799.706	36.36
59.5	800	799.391	36.42
59.6	800	799.706	36.48
59.7	800	799.391	36.44
59.8	800	799.706	36.52
59.9	800	799.706	36.44
60	800	799.391	36.46
60.1	800	799.706	36.46
60.2	800	800.022	36.52
60.3	800	798.759	36.28
60.4	800	799.706	36.28
60.5	800	800.022	36.42
60.6	800	799.391	36.58
60.7	800	799.706	36.06
60.8	800	800.022	36.46
60.9	800	799.706	36.02
61	800	799.706	36.22
61.1	800	798.759	36.52
61.2	800	799.706	36.22
61.3	800	800.022	36.36
61.4	800	799.706	36.22
61.5	800	799.706	36.22
61.6	800	798.759	36.52
61.7	800	799.706	36.38
61.8	800	799.706	36.16
61.9	800	799.391	36.32
62	800	799.706	36.36
62.1	800	799.706	36.46
62.2	800	799.706	36.5
62.3	800	799.706	36.36
62.4	800	799.706	36.14
62.5	800	799.706	36.06
62.6	800	799.706	36
62.7	800	799.706	36.36
62.8	800	799.706	36.06
62.9	800	799.706	36.52
63	800	799.706	36.5
63.1	800	799.706	36.14
63.2	800	799.706	36.24
63.3	800	799.391	36.28
63.4	800	799.706	36.42
63.5	800	800.022	36.14
63.6	800	799.706	36.44
63.7	800	800.022	36.4
63.8	800	799.706	36.3
63.9	800	800.022	36.38
64	800	799.391	36.14
64.1	800	799.706	36.3
64.2	800	799.706	36.5
64.3	800	799.706	36.46
64.4	800	799.706	36.22
64.5	800	799.706	36.5
64.6	800	799.391	36.6
64.7	800	799.706	36.44
64.8	800	800.022	36.28
64.9	800	799.391	36.36
65	800	799.706	36.74
65.1	800	799.391	36.36
65.2	800	799.706	36.3
65.3	800	800.022	36.3
65.4	800	799.391	36.52
65.5	800	799.706	36.54
65.6	800	800.022	36.52
65.7	800	799.391	36.44
65.8	800	799.706	36.36
65.9	800	800.022	36.52
66	800	798.759	36.28
66.1	800	799.706	36.14
66.2	800	799.706	36.36
66.3	800	799.706	36.58
66.4	800	799.391	36.3
66.5	800	799.706	36.36
66.6	800	799.706	36.38
66.7	800	799.391	36.3
66.8	800	799.706	36.36
66.9	800	800.022	36.16
67	800	799.391	36.14
67.1	800	799.706	36.36
67.2	800	800.022	36.5
67.3	800	799.391	36.14
67.4	800	799.706	36.22
67.5	800	800.022	36.3
67.6	800	799.391	36.6
67.7	800	800.022	36.4
67.8	800	799.706	36.52
67.9	800	799.706	36.14
68	800	799.706	36.36
68.1	800	799.706	36.36
68.2	800	799.706	36.44
68.3	800	799.391	36.36
68.4	800	799.706	36.36
68.5	800	800.022	36.52
68.6	800	798.759	36.66
68.7	800	799.706	36.32
68.8	800	800.022	36.22
68.9	800	799.391	36.24
69	800	799.706	36.22
69.1	800	799.706	36.36
69.2	800	799.706	36.4
69.3	800	799.706	36.3
69.4	800	799.706	36.38
69.5	800	800.022	36.28
69.6	800	799.391	36.44
69.7	800	799.706	36.16
69.8	800	799.706	36.16
69.9	800	799.391	36.06
70	800	799.706	36.22
70.1	800	800.022	36.36
70.2	800	799.706	36.3
70.3	800	799.706	36.36
70.4	800	799.706	36.3
70.5	800	799.706	36.22
70.6	800	799.706	36
70.7	800	799.706	36.44
70.8	800	800.022	36.18
70.9	800	799.391	36.06
71	800	799.706	36.08
71.1	800	800.022	36.46
71.2	800	799.391	36.3
71.3	800	799.706	36.5
71.4	800	799.706	36.22
71.5	800	799.391	36.46
71.6	800	799.706	36.36
71.7	800	799.706	36.42
71.8	800	799.706	36.52
71.9	800	799.391	36.52
72	800	799.706	36.52
72.1	800	800.022	36.38
72.2	800	799.706	36.36
72.3	800	799.706	36.22
72.4	800	799.706	36.42
72.5	800	799.391	36
72.6	800	799.706	36.1
72.7	800	800.022	36.22
72.8	800	799.391	36.44
72.9	800	799.706	36.52
73	800	799.706	36.24
73.1	800	799.706	36.5
73.2	800	800.022	36.3
73.3	800	799.706	36.66
73.4	800	800.022	36.28
73.5	800	799.391	36.5
73.6	800	799.706	36.4
73.7	800	800.022	36.22
73.8	800	799.391	36.22
73.9	800	799.706	36.22
74	800	800.022	36.44
74.1	800	799.391	36.3
74.2	800	799.706	36.24
74.3	800	800.022	36.22
74.4	800	799.391	36.32
74.5	800	800.022	36.52
74.6	800	799.391	36.46
74.7	800	799.706	36.32
74.8	800	799.706	36.3
74.9	800	799.391	36.68
75	800	799.706	36.42
75.1	800	800.022	36.36
75.2	800	799.706	36.58
75.3	800	799.706	36.66
75.4	800	800.022	36.68
75.5	800	799.706	36.58
75.6	800	799.706	36.52
75.7	800	799.391	36.6
75.8	800	800.022	36.6
75.9	800	799.391	36.24
76	800	799.706	36.54
76.1	800	799.706	36.58
76.2	800	799.706	36.3
76.3	800	799.706	36.5
76.4	800	799.706	36.58
76.5	800	798.759	36.92
76.6	800	799.706	36.82
76.7	800	799.706	36.82
76.8	800	799.391	36.36
76.9	800	799.706	36.22
77	800	800.022	36.38
77.1	800	799.706	36.52
77.2	800	799.706	36.58
77.3	800	799.391	36.5
77.4	800	799.706	36.58
77.5	800	800.022	36.52
77.6	800	799.391	36.6
77.7	800	799.706	36.66
77.8	800	800.022	36.28
77.9	800	799.391	36.8
78	800	799.706	36.8
78.1	800	800.022	36.36
78.2	800	799.706	36.8
78.3	800	799.706	36.52
78.4	800	799.391	36.52
78.5	800	799.706	36.5
78.6	800	799.391	36.66
78.7	800	799.706	36.58
78.8	800	800.022	36.38
78.9	800	799.706	36.28
79	800	799.706	36.36
79.1	800	799.706	36.68
79.2	800	799.391	36.5
79.3	800	799.706	36.62
79.4	800	800.022	36.8
79.5	800	799.391	36.66
79.6	800	799.706	36.66
79.7	800	799.706	36.5
79.8	800	799.391	36.5
79.9	800	799.706	36.5
80	800	798.759	36.14
80.1	800	799.706	36.56
80.2	800	800.022	36.44
80.3	800	798.759	36.74
80.4	800	799.706	36.46
80.5	800	800.022	36.52
80.6	0	799.391	36.36
80.7	0	770.987	36.96
80.8	0	674.101	30.02
80.9	0	594.257	24.5
81	0	522.618	19.84
81.1	0	458.237	12.12
81.2	0	403.009	9.12
81.3	0	350.621	4.06
81.4	0	303.282	1.62
81.5	0	262.256	-3.1
81.6	0	225.332	-5.5
81.7	0	193.141	-7.66
81.8	0	164.738	-10.92
81.9	0	140.438	-12.28
82	0	119.293	-14.08
82.1	0	101.305	-14.46
82.2	0	85.525	-14.46
82.3	0	72.2702	-15.5
82.4	0	60.909	-15.58
82.5	0	51.4412	-15.74
82.6	0	44.1827	-15.58
82.7	0	36.6085	-15.24
82.8	0	31.2435	-15.36
82.9	0	25.5628	-15.08
83	0	22.0913	-14.5
83.1	0	17.6731	-14.12
83.2	0	14.8328	-13.54
83.3	0	12.308	-13.26
83.4	0	10.4145	-13.02
83.5	0	8.52094	-12.48
83.6	0	7.57417	-12.18
83.7	0	5.68063	-11.62
83.8	0	4.10268	-11.56
83.9	0	3.4715	-11.26
84	0	2.52472	-10.8
84.1	0	2.20913	-10.56
84.2	0	1.57795	-10.12
84.3	0	0.946771	-9.98
84.4	0	0.631181	-9.54
84.5	0	0.31559	-9.4
84.6	0	0	-9.2
84.7	0	-0.31559	-8.82
84.8	0	-0.31559	-8.68
84.9	0	-0.631181	-8.5
85	0	-0.631181	-8.18
85.1	0	-0.946771	-8.06
85.2	0	-0.946771	-7.82
85.3	0	-0.946771	-7.66
85.4	0	-1.57795	-7.52
85.5	0	-1.57795	-7.32
85.6	0	-1.57795	-7.24
85.7	0	-1.57795	-7
85.8	0	-1.57795	-6.92
85.9	0	-1.57795	-6.74
86	0	-1.57795	-6.68
86.1	0	-1.57795	-6.54
86.2	0	-1.89354	-6.32
86.3	0	-1.57795	-6.24
86.4	0	-1.57795	-6.06
86.5	0	-1.89354	-6
86.6	0	-1.89354	-5.9
86.7	0	-1.89354	-5.68
86.8	0	-1.89354	-5.64
86.9	0	-1.89354	-5.5
87	0	-1.89354	-5.36
87.1	0	-1.89354	-5.22
87.2	0	-1.89354	-5.14
87.3	0	-1.89354	-5.08
87.4	0	-1.89354	-4.96
87.5	0	-1.89354	-4.92
87.6	0	-1.89354	-4.78
87.7	0	-1.89354	-4.78
87.8	0	-1.89354	-4.7
87.9	0	-1.89354	-4.56
88	0	-1.89354	-4.54
88.1	0	-1.89354	-4.46
88.2	0	-1.89354	-4.38
88.3	0	-1.89354	-4.3
88.4	0	-1.89354	-4.26
88.5	0	-1.89354	-4.26
88.6	0	-1.89354	-4.18
88.7	0	-1.89354	-4.1
88.8	0	-1.89354	-4.06
88.9	0	-1.89354	-4.06
89	0	-1.89354	-4.04
89.1	0	-1.89354	-3.98
89.2	0	-1.89354	-3.96
89.3	0	-1.89354	-3.86
89.4	0	-1.89354	-3.8
89.5	0	-1.89354	-3.8
89.6	0	-1.89354	-3.78
89.7	0	-1.89354	-3.72
89.8	0	-1.89354	-3.72
89.9	0	-1.89354	-3.66
90	0	-1.89354	-3.62
90.1	0	-1.89354	-3.62
90.2	0	-1.89354	-3.58
90.3	0	-1.89354	-3.56
90.4	0	-1.89354	-3.54
90.5	0	-1.89354	-3.46
90.6	0	-1.89354	-3.46
90.7	0	-1.89354	-3.38
90.8	0	-1.89354	-3.38
90.9	0	-2.20913	-3.36
91	0	-1.89354	-3.34
91.1	0	-1.89354	-3.32
91.2	0	-1.89354	-3.28
91.3	0	-1.89354	-3.3
91.4	0	-1.89354	-3.26
91.5	0	-1.89354	-3.28
91.6	0	-1.89354	-3.22
91.7	0	-1.89354	-3.2
91.8	0	-1.89354	-3.16
91.9	0	-1.89354	-3.14
92	0	-2.20913	-3.14
92.1	0	-1.89354	-3.1
92.2	0	-1.89354	-3.16
92.3	0	-2.20913	-3.04
92.4	0	-1.89354	-3.08
92.5	0	-1.89354	-3.04
92.6	0	-1.89354	-2.98
92.7	0	-1.89354	-3.04
92.8	0	-1.89354	-2.98
92.9	0	-1.89354	-2.98
93	0	-1.89354	-2.96
93.1	0	-1.89354	-2.96
93.2	0	-1.89354	-2.96
93.3	0	-1.89354	-2.96
93.4	0	-1.89354	-2.96
93.5	0	-2.20913	-2.9
93.6	0	-2.20913	-2.94
93.7	0	-1.89354	-2.92
93.8	0	-2.20913	-2.88
93.9	0	-1.89354	-2.9
94	0	-1.89354	-2.84
94.1	0	-2.20913	-2.9
94.2	0	-1.89354	-2.88
94.3	0	-1.89354	-2.88
94.4	0	-2.20913	-2.92
94.5	0	-1.89354	-2.86
94.6	0	-1.89354	-2.84
94.7	0	-1.89354	-2.86
94.8	0	-2.20913	-2.84
94.9	0	-1.89354	-2.84
95	0	-2.20913	-2.84
95.1	0	-1.89354	-2.76
95.2	0	-1.89354	-2.82
95.3	0	-1.89354	-2.8
95.4	0	-1.89354	-2.78
95.5	0	-1.89354	-2.76
95.6	0	-2.20913	-2.78
95.7	0	-1.89354	-2.68
95.8	0	-1.89354	-2.72
95.9	0	-2.20913	-2.74
96	0	-1.89354	-2.74
96.1	0	-1.89354	-2.72
96.2	0	-1.89354	-2.72
96.3	0	-1.89354	-2.68
96.4	0	-1.89354	-2.74
96.5	0	-2.20913	-2.7
96.6	0	-1.89354	-2.66
96.7	0	-1.89354	-2.66
96.8	0	-1.89354	-2.68
96.9	0	-1.89354	-2.66
97	0	-1.89354	-2.58
97.1	0	-1.89354	-2.72
97.2	0	-1.89354	-2.7
97.3	0	-1.89354	-2.72
97.4	0	-1.89354	-2.62
97.5	0	-1.89354	-2.62
97.6	0	-1.89354	-2.58
97.7	0	-1.89354	-2.62
97.8	0	-1.89354	-2.52
97.9	0	-1.89354	-2.58
98	0	-1.89354	-2.5
98.1	0	-1.89354	-2.52
98.2	0	-1.89354	-2.58
98.3	0	-1.89354	-2.5
98.4	0	-1.89354	-2.5
98.5	0	-1.89354	-2.44
98.6	0	-1.89354	-2.46
98.7	0	-1.89354	-2.46
98.8	0	-1.57795	-2.44
98.9	0	-1.89354	-2.44
99	0	-1.89354	-2.4
99.1	0	-1.89354	-2.36
99.2	0	-1.89354	-2.38
99.3	0	-1.89354	-2.3
99.4	0	-1.89354	-2.28
99.5	0	-1.57795	-2.32
99.6	0	-2.20913	-2.26
99.7	0	-1.89354	-2.32
99.8	0	-1.57795	-2.3
99.9	0	-1.57795	-2.3
100	0	-1.57795	-2.26
100.1	0	-1.57795	-2.26
100.2	0	-1.57795	-2.26
100.3	0	-1.57795	-2.22
100.4	0	-1.57795	-2.22
100.5	0	-1.57795	-2.22
100.6	0	-1.57795	-2.2
100.7	0	-1.57795	-2.18
100.8	0	-1.57795	-2.16
100.9	0	-1.89354	-2.12
101	0	-1.57795	-2.12
101.1	0	-0.946771	-2.1
101.2	0	-0.946771	-2.14
101.3	0	-1.57795	-2.08
101.4	0	-0.946771	-2.1
101.5	0	-1.57795	-2.08
101.6	0	-0.946771	-2.08
101.7	0	-0.946771	-2.12
101.8	0	-0.946771	-2.1
101.9	0	-0.946771	-2.04
102	0	-0.946771	-2.06
102.1	0	-0.946771	-2.02
102.2	0	-0.946771	-2.02
102.3	0	-0.946771	-2.02
102.4	0	-0.946771	-2.02
102.5	0	-0.946771	-2.02
102.6	0	-0.946771	-2.08
102.7	0	-0.946771	-2.12
102.8	0	-0.946771	-2.14
102.9	0	-0.946771	-2.08
103	0	-0.946771	-2.1
103.1	0	-0.946771	-2.08
103.2	0	-0.946771	-2.14
103.3	0	-0.946771	-2.08
103.4	0	-0.631181	-2.06
103.5	0	-0.631181	-2.06
103.6	0	-0.631181	-2.02
103.7	0	-0.631181	-2.08
103.8	0	-0.631181	-2.02
103.9	0	-0.631181	-2.02
104	0	-0.631181	-2.04
104.1	0	-0.631181	-2.04
104.2	0	-0.631181	-2.04
104.3	0	-0.631181	-2.02
104.4	0	-0.631181	-2.02
104.5	0	-0.631181	-2
104.6	0	-0.631181	-2.02
104.7	0	-0.631181	-1.94
104.8	0	-0.631181	-1.96
104.9	0	-0.631181	-1.94
105	0	-0.631181	-1.96
105.1	0	-0.631181	-2.02
105.2	0	-0.631181	-1.94
105.3	0	-0.31559	-1.98
105.4	0	-0.631181	-1.98
105.5	0	-0.31559	-1.98
105.6	0	-0.31559	-1.98
105.7	0	-0.31559	-1.9
105.8	0	-0.31559	-1.96
105.9	0	-0.31559	-1.96
106	0	-0.31559	-1.92
106.1	0	-0.31559	-1.92
106.2	0	-0.31559	-1.96
106.3	0	-0.31559	-1.96
106.4	0	-0.31559	-1.98
106.5	0	-0.31559	-1.9
106.6	0	-0.31559	-1.94
106.7	0	-0.31559	-1.94
106.8	0	-0.31559	-1.92
106.9	0	-0.31559	-1.94
107	0	-0.31559	-1.94
107.1	0	-0.31559	-1.9
107.2	0	-0.31559	-1.96
107.3	0	-0.31559	-1.92
107.4	0	-0.31559	-1.9
107.5	0	-0.31559	-1.9
107.6	0	-0.31559	-1.9
107.7	0	0	-1.92
107.8	0	0	-1.9
107.9	0	-0.31559	-1.94
108	0	-0.31559	-1.96
108.1	0	0	-1.98
108.2	0	-0.31559	-1.9
108.3	0	-0.31559	-1.9
108.4	0	0	-1.92
108.5	0	-0.31559	-1.9
108.6	0	-0.31559	-1.92
108.7	0	0	-1.92
108.8	0	-0.31559	-1.92
108.9	0	0	-1.94
109	0	-0.631181	-1.94
109.1	0	-0.31559	-1.92
109.2	0	0	-1.9
109.3	0	0	-1.9
109.4	0	0	-1.94
109.5	0	0	-1.94
109.6	0	0	-1.94
109.7	0	0	-1.92
109.8	0	-0.31559	-1.88
109.9	0	-0.31559	-1.9
110	0	0	-1.96
110.1	0	0	-1.9
110.2	0	0	-1.92
110.3	0	0	-1.92
110.4	0	0	-1.9
110.5	0	0	-1.86
110.6	0	0	-1.88
110.7	0	0	-1.92
110.8	0	0	-1.92
110.9	0	0	-1.92
111	0	0	-1.9
111.1	0	0	-1.92
111.2	0	0	-1.92
111.3	0	0	-1.96
111.4	0	0	-1.9
111.5	0	0	-1.9
111.6	0	-0.31559	-1.88
111.7	0	0	-1.9
111.8	0	0	-1.9
111.9	0	0	-1.92
112	0	0	-1.94
112.1	0	0	-1.88
112.2	0	0	-1.9
112.3	0	0	-1.84
112.4	0	0	-1.9
112.5	0	0	-1.9
112.6	0	0	-1.92
112.7	0	0	-1.88
112.8	0	0	-1.94
112.9	0	0	-1.92
113	0	0	-1.9
113.1	0	0	-1.9
113.2	0	0	-1.9
113.3	0	0	-1.92
113.4	0	0	-1.94
113.5	0	0	-1.94
113.6	0	0	-1.9
113.7	0	0	-1.9
113.8	0	0	-1.9
113.9	0	0	-1.88
114	0	0	-1.96
114.1	0	0	-1.9
114.2	0	0	-1.86
114.3	0	0	-1.88
114.4	0	0	-1.86
114.5	0	0	-1.9
114.6	0	0	-1.86
114.7	0	-0.31559	-1.92
114.8	0	0	-1.88
114.9	0	0	-1.82
115	0	0	-1.88
115.1	0	0	-1.9
115.2	0	0	-1.9
115.3	0	0	-1.86
115.4	0	0	-1.86
115.5	0	0	-1.86
115.6	0	0	-1.88
115.7	0	0	-1.82
115.8	0	0	-1.82
115.9	0	0	-1.84
116	0	0	-1.86
116.1	0	0	-1.84
116.2	0	0	-1.86
116.3	0	0	-1.86
116.4	0	0	-1.86
116.5	0	0	-1.9
116.6	0	0	-1.86
116.7	0	-0.31559	-1.86
116.8	0	0	-1.86
116.9	0	0	-1.9
117	0	0	-1.9
117.1	0	0	-1.88
117.2	0	0	-1.86
117.3	0	0	-1.88
117.4	0	0	-1.9
117.5	0	0	-1.84
117.6	0	0	-1.9
117.7	0	-0.31559	-1.86
117.8	0	-0.31559	-1.88
117.9	0	0	-1.86
118	0	0	-1.86
118.1	0	0	-1.86
118.2	0	0	-1.84
118.3	0	0	-1.84
118.4	0	0	-1.84
118.5	0	0	-1.88
118.6	0	0	-1.88
118.7	0	0	-1.86
118.8	0	0	-1.88
118.9	0	0	-1.88
119	0	0	-1.9
119.1	0	0	-1.86
119.2	0	0	-1.88
119.3	0	0	-1.88
119.4	0	0	-1.9
119.5	0	0	-1.86
119.6	0	0	-1.86
119.7	0	0	-1.84
119.8	0	0	-1.82
119.9	0	0	-1.82
120	0	0	-1.84
120.1	0	0	-1.8
120.2	0	0	-1.8
120.3	0	0	-1.84
120.4	0	0	-1.88
120.5	0	0	-1.84
120.6	0	0	-1.8
120.7	0	0	-1.84
120.8	0	0	-1.84
120.9	0	0	-1.84
121	0	0	-1.84
121.1	0	0	-1.8
121.2	0	0	-1.84
121.3	0	0	-1.82
121.4	0	0	-1.8
121.5	0	0	-1.84
121.6	0	0	-1.86
121.7	0	0	-1.84
121.8	0	0	-1.84
121.9	0	0	-1.78
122	0	0	-1.84
122.1	0	0	-1.82
122.2	0	0	-1.84
122.3	0	0	-1.84
122.4	0	0	-1.8
122.5	0	0	-1.8
122.6	0	0	-1.84
122.7	0	0	-1.82
122.8	0	0	-1.86
122.9	0	0	-1.78
123	0	0	-1.84
123.1	0	0	-1.84
123.2	0	0	-1.78
123.3	0	0	-1.82
123.4	0	0	-1.84
123.5	0	0	-1.82
123.6	0	0	-1.84
123.7	0	0	-1.84
123.8	0	0	-1.8
123.9	0	0	-1.78
124	0	0	-1.78
124.1	0	0	-1.8
124.2	0	0	-1.8
124.3	0	0	-1.86
124.4	0	0	-1.8
124.5	0	0	-1.8
124.6	0	0	-1.84
124.7	0	0	-1.78
124.8	0	0	-1.8
124.9	0	0	-1.8
125	0	0	-1.84
125.1	0	0	-1.8
125.2	0	0	-1.78
125.3	0	0	-1.84
125.4	0	0	-1.8
125.5	0	0	-1.8
125.6	0	0	-1.8
125.7	0	0	-1.74
125.8	0	0	-1.8
125.9	0	0	-1.74
126	0	0	-1.82
126.1	0	0	-1.8
126.2	0	0	-1.78
126.3	0	0	-1.78
126.4	0	0	-1.8
126.5	0	0	-1.8
126.6	0	0	-1.82
126.7	0	0	-1.8
126.8	0	0	-1.78
126.9	0	0	-1.78
127	0	0	-1.8
127.1	0	0	-1.8
127.2	0	0	-1.76
127.3	0	0	-1.8
127.4	0	0	-1.8
127.5	0	0	-1.8
127.6	0	-0.31559	-1.8
127.7	0	0	-1.8
127.8	0	0	-1.82
127.9	0	0	-1.72
128	0	0	-1.8
128.1	0	0	-1.8
128.2	0	0	-1.82
128.3	0	0	-1.8
128.4	0	0	-1.76
128.5	0	0	-1.78
128.6	0	0	-1.74
128.7	0	-0.31559	-1.78
128.8	0	0	-1.82
128.9	0	0	-1.78
129	0	0	-1.78
129.1	0	-0.31559	-1.82
129.2	0	0	-1.74
129.3	0	0	-1.82
129.4	0	0	-1.78
129.5	0	-0.31559	-1.82
129.6	0	0	-1.78
129.7	0	0	-1.76
129.8	0	0	-1.8
129.9	0	0	-1.78
130	0	0	-1.8
130.1	0	0	-1.78
130.2	0	0	-1.78
130.3	0	0	-1.72
130.4	0	0	-1.82
130.5	0	0	-1.78
130.6	0	0	-1.8
130.7	0	0	-1.78
130.8	0	0	-1.78
130.9	0	0	-1.74
131	0	0	-1.76
131.1	0	0	-1.74
131.2	0	0	-1.78
131.3	0	0	-1.82
131.4	0	0	-1.74
131.5	0	0	-1.8
131.6	0	0	-1.82
131.7	0	0	-1.8
131.8	0	0	-1.78
131.9	0	0	-1.8
132	0	0	-1.74
132.1	0	0	-1.78
132.2	0	0	-1.8
132.3	0	0	-1.76
132.4	0	0	-1.74
132.5	0	0	-1.76
132.6	0	0	-1.78
132.7	0	0	-1.8
132.8	0	0	-1.74
132.9	0	0	-1.78
133	0	0	-1.74
133.1	0	0	-1.72
133.2	0	0	-1.8
133.3	0	0	-1.74
133.4	0	0	-1.78
133.5	0	0	-1.74
133.6	0	0	-1.8
133.7	0	0	-1.8
133.8	0	0	-1.78
133.9	0	0	-1.74
134	0	0	-1.76
134.1	0	0	-1.74
134.2	0	0	-1.74
134.3	0	0	-1.76
134.4	0	0	-1.78
134.5	0	0	-1.76
134.6	0	0	-1.76
134.7	0	0	-1.76
134.8	0	0	-1.76
134.9	0	0	-1.8
135	0	0	-1.78
135.1	0	0	-1.8
135.2	0	0	-1.82
135.3	0	0	-1.76
135.4	0	0	-1.8
135.5	0	-0.31559	-1.8
135.6	0	0	-1.76
135.7	0	0	-1.76
135.8	0	0	-1.76
135.9	0	0	-1.76
136	0	0	-1.8
136.1	0	0	-1.8
136.2	0	0	-1.78
136.3	0	0	-1.8
136.4	0	0	-1.8
136.5	0	0	-1.78
136.6	0	0	-1.8
136.7	0	0	-1.76
136.8	0	0	-1.8
136.9	0	0	-1.74
137	0	0	-1.78
137.1	0	0	-1.74
137.2	0	0	-1.78
137.3	0	0	-1.78
137.4	0	0	-1.8
137.5	0	0	-1.78
137.6	0	0	-1.76
137.7	0	0	-1.74
137.8	0	0	-1.78
137.9	0	0	-1.8
138	0	0	-1.82
138.1	0	0	-1.74
138.2	0	0	-1.8
138.3	0	0	-1.78
138.4	0	0	-1.8
138.5	0	0	-1.82
138.6	0	0	-1.76
138.7	0	0	-1.78
138.8	0	0	-1.76
138.9	0	0	-1.82
139	0	0	-1.8
139.1	0	0	-1.76
139.2	0	0	-1.72
139.3	0	0	-1.72
139.4	0	0	-1.76
139.5	0	0	-1.82
139.6	0	0	-1.74
139.7	0	0	-1.74
139.8	0	0	-1.78
139.9	0	0	-1.76
140	0	0	-1.78
140.1	0	0	-1.8
140.2	0	0	-1.8
140.3	0	0	-1.74
140.4	0	0	-1.74
140.5	0	0	-1.78
140.6	0	0	-1.74
140.7	0	0	-1.74
140.8	0	-0.31559	-1.74
140.9	0	0	-1.74
141	0	0	-1.7
141.1	0	0	-1.74
141.2	0	0	-1.78
141.3	0	0	-1.72
141.4	0	0	-1.74
141.5	0	0	-1.74
141.6	0	0	-1.74
141.7	0	0	-1.8
141.8	0	0	-1.74
141.9	0	0	-1.78
142	0	0	-1.72
142.1	0	0	-1.74
142.2	0	0	-1.74
142.3	0	0	-1.76
142.4	0	0	-1.74
142.5	0	0	-1.74
142.6	0	0	-1.74
142.7	0	0	-1.72
142.8	0	0	-1.76
142.9	0	0	-1.72
143	0	0	-1.72
143.1	0	0	-1.76
143.2	0	0	-1.68
143.3	0	0	-1.72
143.4	0	0	-1.72
143.5	0	0	-1.8
143.6	0	-0.31559	-1.76
143.7	0	0	-1.74
143.8	0	0	-1.74
143.9	0	0	-1.74
144	0	0	-1.74
144.1	0	0	-1.74
144.2	0	0	-1.72
144.3	0	0	-1.76
144.4	0	0	-1.64
144.5	0	0	-1.74
144.6	0	0	-1.74
144.7	0	0	-1.74
144.8	0	0	-1.7
144.9	0	0	-1.74
145	0	0	-1.74
145.1	0	0	-1.74
145.2	0	0	-1.78
145.3	0	0	-1.72
145.4	0	0	-1.74
145.5	0	0	-1.72
145.6	0	0	-1.72
145.7	0	0	-1.74
145.8	0	0	-1.7
145.9	0	-0.31559	-1.68
146	0	0	-1.7
146.1	0	0	-1.72
146.2	0	0	-1.72
146.3	0	0	-1.72
146.4	0	0	-1.72
146.5	0	0	-1.74
146.6	0	0	-1.74
146.7	0	0	-1.74
146.8	0	0	-1.68
146.9	0	0	-1.68
147	0	0	-1.74
147.1	0	0	-1.7
147.2	0	0	-1.7
147.3	0	0	-1.72
147.4	0	0	-1.8
147.5	0	0	-1.68
147.6	0	0	-1.74
147.7	0	0	-1.68
147.8	0	0	-1.68
147.9	0	0	-1.72
148	0	0	-1.68
148.1	0	-0.31559	-1.7
148.2	0	0	-1.72
148.3	0	0	-1.74
148.4	0	0	-1.7
148.5	0	0	-1.68
148.6	0	0	-1.68
148.7	0	0	-1.7
148.8	0	0	-1.72
148.9	0	0	-1.68
149	0	0	-1.66
149.1	0	0	-1.74
149.2	0	0	-1.74
149.3	0	0	-1.74
149.4	0	0	-1.72
149.5	0	0	-1.74
149.6	0	0	-1.68
149.7	0	0	-1.7
149.8	0	0	-1.74
149.9	0	0	-1.74
150	0	0	-1.68
150.1	0	0	-1.68
150.2	0	0	-1.68
150.3	0	0	-1.7
150.4	0	0	-1.74
150.5	0	0	-1.68
150.6	0	0	-1.7
150.7	0	0	-1.7
150.8	0	0	-1.7
150.9	0	0	-1.74
151	0	0	-1.74
151.1	0	0	-1.74
151.2	0	0	-1.7
151.3	0	0	-1.72
151.4	0	0	-1.72
151.5	0	0	-1.72
151.6	0	0	-1.68
151.7	0	0	-1.68
151.8	0	0	-1.72
151.9	0	0	-1.7
152	0	0	-1.68
152.1	0	0	-1.74
152.2	0	0	-1.72
152.3	0	0	-1.7
152.4	0	0	-1.7
152.5	0	0	-1.72
152.6	0	0	-1.76
152.7	0	0	-1.64
152.8	0	0	-1.72
152.9	0	0	-1.72
153	0	0	-1.68
153.1	0	0	-1.66
153.2	0	0	-1.68
153.3	0	0	-1.74
153.4	0	0	-1.68
153.5	0	0	-1.68
153.6	0	0	-1.74
153.7	0	0	-1.7
153.8	0	0	-1.7
153.9	0	0	-1.7
154	0	0	-1.68
154.1	0	0	-1.72
154.2	0	0	-1.7
154.3	0	0	-1.68
154.4	0	0	-1.72
154.5	0	0	-1.74
154.6	0	0	-1.68
154.7	0	0	-1.72
154.8	0	0	-1.74
154.9	0	0	-1.68
155	0	0	-1.72
155.1	0	0	-1.72
155.2	0	0	-1.72
155.3	0	0	-1.68
155.4	0	0	-1.72
155.5	0	0	-1.68
155.6	0	0	-1.72
155.7	0	0	-1.68
155.8	0	0	-1.62
155.9	0	0	-1.68
156	0	0	-1.68
156.1	0	0	-1.7
156.2	0	0	-1.7
156.3	0	0	-1.72
156.4	0	0	-1.74
156.5	0	0	-1.7
156.6	0	0	-1.66
156.7	0	0	-1.66
156.8	0	0	-1.68
156.9	0	0	-1.64
157	0	0	-1.74
157.1	0	0	-1.68
157.2	0	0	-1.68
157.3	0	0	-1.66
157.4	0	0	-1.66
157.5	0	0	-1.72
157.6	0	0	-1.66
157.7	0	0	-1.68
157.8	0	0	-1.72
157.9	0	-0.31559	-1.64
158	0	0	-1.68
158.1	0	0	-1.74
158.2	0	0	-1.68
158.3	0	0	-1.74
158.4	0	0	-1.68
158.5	0	0	-1.64
158.6	0	0	-1.7
158.7	0	0	-1.68
158.8	0	0	-1.68
158.9	0	0	-1.66
159	0	0	-1.68
159.1	0	0	-1.68
159.2	0	0	-1.7
159.3	0	0	-1.74
159.4	0	0	-1.74
159.5	0	0	-1.72
159.6	0	0	-1.68
159.7	0	0	-1.66
159.8	0	0	-1.68
159.9	0	0	-1.62
160	0	0	-1.68
160.1	0	0	-1.68
160.2	0	0	-1.68
160.3	0	0	-1.68
160.4	0	0	-1.66
160.5	0	0	-1.68
160.6	0	0	-1.64
160.7	0	0	-1.66
160.8	0	0	-1.62
160.9	0	0	-1.66
161	0	0	-1.66
161.1	0	0	-1.68
161.2	0	0	-1.66
161.3	0	0	-1.62
161.4	0	0	-1.68
161.5	0	0	-1.66
161.6	0	0	-1.64
161.7	0	0	-1.68
161.8	0	0	-1.66
161.9	0	0	-1.62
162	0	0	-1.72
162.1	0	0	-1.66
162.2	0	0	-1.74
162.3	0	0	-1.7
162.4	0	0	-1.74
162.5	0	0	-1.72
162.6	0	0	-1.68
162.7	0	0	-1.66
162.8	0	0	-1.68
162.9	0	0	-1.68
163	0	0	-1.68
163.1	0	0	-1.66
163.2	0	0	-1.68
163.3	0	0	-1.68
163.4	0	0	-1.72
163.5	0	0	-1.7
163.6	0	0	-1.72
163.7	0	0	-1.68
163.8	0	-0.31559	-1.68
163.9	0	0	-1.68
164	0	0	-1.66
164.1	0	0	-1.72
164.2	0	0	-1.68
164.3	0	0	-1.68
164.4	0	0	-1.74
164.5	0	0	-1.74
164.6	0	0	-1.68
164.7	0	0	-1.74
164.8	0	0	-1.68
164.9	0	0	-1.68
165	0	0	-1.7
165.1	0	0	-1.7
165.2	0	0	-1.68
165.3	0	0	-1.68
165.4	0	0	-1.68
165.5	0	0	-1.68
165.6	0	0	-1.72
165.7	0	0	-1.68
165.8	0	0	-1.68
165.9	0	0	-1.68
166	0	0	-1.68
166.1	0	0	-1.72
166.2	0	0	-1.64
166.3	0	0	-1.7
166.4	0	0	-1.68
166.5	0	0	-1.66
166.6	0	0	-1.72
166.7	0	0	-1.74
166.8	0	0	-1.62
166.9	0	0	-1.68
167	0	0	-1.7
167.1	0	0	-1.68
167.2	0	0	-1.74
167.3	0	0	-1.7
167.4	0	0	-1.66
167.5	0	0	-1.72
167.6	0	0	-1.68
167.7	0	0	-1.68
167.8	0	0	-1.68
167.9	0	0	-1.68
168	0	0	-1.64
168.1	0	0	-1.66
168.2	0	0	-1.64
168.3	0	0	-1.66
168.4	0	0	-1.66
168.5	0	0	-1.68
168.6	0	0	-1.68
168.7	0	0	-1.68
168.8	0	0	-1.66
168.9	0	0	-1.62
169	0	0	-1.64
169.1	0	0	-1.62
169.2	0	0	-1.68
169.3	0	0	-1.68
169.4	0	0	-1.68
169.5	0	0	-1.68
169.6	0	0	-1.74
169.7	0	0	-1.66
169.8	0	0	-1.68
169.9	0	0	-1.72
170	0	0	-1.64
170.1	0	0	-1.68
170.2	0	0	-1.66
170.3	0	0	-1.68
170.4	0	0	-1.68
170.5	0	0	-1.68
170.6	0	0	-1.68
170.7	0	0	-1.7
170.8	0	0	-1.62
170.9	0	0	-1.68
171	0	0	-1.74
171.1	0	0	-1.68
171.2	0	0	-1.72
171.3	800	0	-1.64
171.4	800	274.248	7.48
171.5	800	529.876	43.42
171.6	800	707.238	65.9
171.7	800	841.364	72.86
171.8	800	842.627	75.62
171.9	800	840.733	73.26
172	800	838.208	71.38
172.1	800	835.684	68.28
172.2	800	832.212	66.02
172.3	800	830.95	64.56
172.4	800	828.741	61.72
172.5	800	826.531	60.56
172.6	800	824.638	57.94
172.7	800	822.744	56.86
172.8	800	820.851	54.72
172.9	800	819.904	53.22
173	800	818.326	52.7
173.1	800	816.748	51.66
173.2	800	815.801	49.88
173.3	800	814.855	48.68
173.4	800	813.908	47.72
173.5	800	812.33	47.02
173.6	800	812.014	46.1
173.7	800	811.068	45.62
173.8	800	809.805	44.6
173.9	800	809.49	44.22
174	800	808.858	44.08
174.1	800	807.596	43.08
174.2	800	807.28	42.8
174.3	800	806.965	42.38
174.4	800	806.334	41.78
174.5	800	806.018	41.34
174.6	800	805.071	41.24
174.7	800	805.071	41.32
174.8	800	804.756	40.64
174.9	800	804.125	40.64
175	800	804.125	40.22
175.1	800	803.178	40.04
175.2	800	803.178	39.74
175.3	800	803.178	39.2
175.4	800	802.547	39.4
175.5	800	802.547	39.24
175.6	800	802.547	39.06
175.7	800	802.547	39.36
175.8	800	802.231	38.88
175.9	800	801.6	38.88
176	800	801.915	38.76
176.1	800	800.969	38.52
176.2	800	801.6	38.38
176.3	800	801.6	38.18
176.4	800	800.969	38.06
176.5	800	800.969	38.34
176.6	800	800.969	38.14
176.7	800	800.653	37.72
176.8	800	800.653	38.12
176.9	800	800.969	37.88
177	800	800.337	37.58
177.1	800	800.337	37.86
177.2	800	800.653	37.8
177.3	800	800.337	37.82
177.4	800	800.022	37.72
177.5	800	800.337	37.3
177.6	800	800.337	37.38
177.7	800	800.022	37.64
177.8	800	800.022	37
177.9	800	800.337	36.96
178	800	799.706	37.2
178.1	800	800.022	36.96
178.2	800	800.337	36.88
178.3	800	799.706	37.22
178.4	800	800.022	36.92
178.5	800	800.022	37.22
178.6	800	799.706	37.22
178.7	800	800.653	37.06
178.8	800	799.706	36.76
178.9	800	800.022	36.74
179	800	800.022	36.8
179.1	800	799.391	36.72
179.2	800	799.706	36.72
179.3	800	800.022	36.8
179.4	800	799.391	36.58
179.5	800	800.022	36.36
179.6	800	800.022	36.58
179.7	800	799.391	36.42
179.8	800	800.022	36.88
179.9	800	800.022	36.68
180	800	799.391	36.44
180.1	800	799.706	36.38
180.2	800	799.391	36.22
180.3	800	799.706	36.38
180.4	800	800.022	36
180.5	800	799.391	36.3
180.6	800	800.022	36.28
180.7	800	800.022	35.86
180.8	800	799.391	36.06
180.9	800	799.706	35.94
181	800	800.022	36.3
181.1	800	799.391	36
181.2	800	799.391	36
181.3	800	799.391	36.06
181.4	800	799.706	35.86
181.5	800	799.391	35.64
181.6	800	799.391	35.7
181.7	800	800.022	35.56
181.8	800	799.391	36
181.9	800	799.706	35.64
182	800	799.706	35.64
182.1	800	799.391	35.78
182.2	800	799.706	35.7
182.3	800	800.022	35.56
182.4	800	799.391	35.92
182.5	800	799.391	35.36
182.6	800	800.022	35.86
182.7	800	799.706	35.78
182.8	800	799.391	35.7
182.9	800	799.706	35.78
183	800	799.706	35.42
183.1	800	799.391	35.7
183.2	800	799.391	35.78
183.3	800	800.022	35.86
183.4	800	799.391	36.38
183.5	800	799.706	35.64
183.6	800	800.022	35.64
183.7	800	799.706	35.92
183.8	800	799.391	35.64
183.9	800	799.706	35.92
184	800	799.391	35.92
184.1	800	799.706	35.64
184.2	800	799.391	35.7
184.3	800	799.706	35.92
184.4	800	800.022	35.86
184.5	800	799.391	35.78
184.6	800	800.022	35.86
184.7	800	799.391	35.86
184.8	800	799.391	35.7
184.9	800	800.022	35.56
185	800	799.391	35.78
185.1	800	799.706	36
185.2	800	800.022	35.94
185.3	800	799.391	35.64
185.4	800	799.706	35.64
185.5	800	799.391	35.92
185.6	800	799.706	36.14
185.7	800	800.022	35.64
185.8	800	799.391	36
185.9	800	799.706	35.7
186	800	799.706	35.7
186.1	800	799.391	35.64
186.2	800	799.391	35.78
186.3	800	800.022	35.94
186.4	800	799.391	35.78
186.5	800	799.706	35.7
186.6	800	799.706	35.7
186.7	800	799.391	36.14
186.8	800	799.706	35.94
186.9	800	799.391	35.94
187	800	799.391	36
187.1	800	800.022	35.86
187.2	800	799.391	36.14
187.3	800	799.391	36.36
187.4	800	799.391	35.86
187.5	800	799.706	36
187.6	800	799.706	35.86
187.7	800	799.391	35.78
187.8	800	799.706	36.06
187.9	800	799.706	36.06
188	800	799.391	35.78
188.1	800	799.706	35.86
188.2	800	799.391	36
188.3	800	799.706	36.22
188.4	800	799.706	35.92
188.5	800	799.391	36.06
188.6	800	799.706	35.92
188.7	800	799.706	36.08
188.8	800	799.391	36.14
188.9	800	799.391	35.92
189	800	800.022	35.86
189.1	800	799.391	35.86
189.2	800	799.706	35.86
189.3	800	800.022	35.86
189.4	800	799.391	35.78
189.5	800	800.022	36.08
189.6	800	799.391	36.22
189.7	800	799.391	36.06
189.8	800	799.706	36
189.9	800	799.391	35.92
190	800	799.391	36
190.1	800	800.022	36
190.2	800	799.391	36
190.3	800	799.706	35.92
190.4	800	799.391	35.86
190.5	800	799.706	35.94
190.6	800	800.022	36.16
190.7	800	799.391	36.22
190.8	800	799.706	36.14
190.9	800	799.391	36.36
191	800	799.391	36.16
191.1	800	800.022	36.3
191.2	800	799.391	36.3
191.3	800	799.706	36.06
191.4	800	800.022	36
191.5	800	799.391	36.14
191.6	800	799.706	36.22
191.7	800	800.022	36.14
191.8	800	799.391	35.92
191.9	800	799.706	36.08
192	800	800.022	35.86
192.1	800	799.391	36.06
192.2	800	800.022	35.8
192.3	800	799.391	35.86
192.4	800	799.706	35.86
192.5	800	799.706	36.14
192.6	800	799.391	36.16
192.7	800	799.706	36.02
192.8	800	800.022	36.32
192.9	800	799.391	35.92
193	800	799.706	36.38
193.1	800	799.706	36.06
193.2	800	799.391	36.08
193.3	800	799.706	36.06
193.4	800	799.706	35.86
193.5	800	799.706	36.06
193.6	800	799.706	36.16
193.7	800	799.391	36.16
193.8	800	799.706	36
193.9	800	799.706	36.22
194	800	799.391	36.36
194.1	800	799.706	36.1
194.2	800	799.706	36.16
194.3	800	799.391	36
194.4	800	799.706	36.08
194.5	800	799.391	35.86
194.6	800	799.706	36.3
194.7	800	799.706	36.1
194.8	800	799.391	36.16
194.9	800	799.706	36.14
195	800	799.391	36.06
195.1	800	799.706	36.08
195.2	800	800.022	36.08
195.3	800	799.391	36.36
195.4	800	799.706	36
195.5	800	800.022	36.32
195.6	800	799.391	36.44
195.7	800	799.706	36.5
195.8	800	799.706	36.42
195.9	800	799.391	36.3
196	800	799.706	35.92
196.1	800	800.022	36.42
196.2	800	799.706	36.22
196.3	800	800.022	36.22
196.4	800	799.391	36.36
196.5	800	799.706	36.28
196.6	800	800.022	36.38
196.7	800	799.391	35.94
196.8	800	799.706	36.1
196.9	800	799.706	36.3
197	800	799.391	36.44
197.1	800	799.706	36.3
197.2	800	800.022	36.52
197.3	800	800.022	36.32
197.4	800	799.706	36.06
197.5	800	799.391	36.52
197.6	800	800.022	36.52
197.7	800	799.391	35.7
197.8	800	799.706	36.14
197.9	800	800.022	36.14
198	800	799.391	36.22
198.1	800	799.391	36.22
198.2	800	799.706	36.22
198.3	800	799.391	36.22
198.4	800	799.706	36.42
198.5	800	800.022	36.52
198.6	800	799.391	36.3
198.7	800	799.706	36.22
198.8	800	800.022	36.22
198.9	800	799.706	36.24
199	800	799.706	36.52
199.1	800	799.391	36.36
199.2	800	799.706	36.36
199.3	800	800.022	36.24
199.4	800	799.391	36.14
199.5	800	799.706	36.28
199.6	800	799.706	36.22
199.7	800	799.391	36.36
199.8	800	799.706	36.22
[truncated: 2,641 more rows]

## Sheet: cali 3, 800 mbar
t [s]	command	p [mbar]	u [µL/min]
0	0	0	-1.34
0.1	0	0.31559	-1.38		run		flow unit
0.2	0	0	-1.38		1		t [s]	p [mbar]	σ [mbar]	u(5CB) [µL/min]	σ [µL/min]		ρ [g/mL]
0.3	0	0.31559	-1.36				59.4	797.876	41.2175	37.7983	4.92691		1.008
0.4	0	0.31559	-1.38
0.5	0	-0.31559	-1.36				balance
0.6	0	0	-1.36				mass [g]			u(5CB) [µL/min]
0.7	0	0	-1.38				0.0336			33.67
0.8	0	0	-1.4
0.9	0	0.31559	-1.38
1	0	-0.31559	-1.4				flow unit
1.1	0	0	-1.38				flow unit
1.2	0	0	-1.4		2		t [s]	p [mbar]	σ [mbar]	u(5CB) [µL/min]	σ [µL/min]
1.3	0	0	-1.38				59.3	799.838	18.7528	37.689	4.43939
1.4	0	-0.631181	-1.34
1.5	0	0.31559	-1.36				balance
1.6	0	-0.31559	-1.38				mass [g]			u(5CB) [µL/min]
1.7	0	0.31559	-1.36				0.0338			33.9276
1.8	0	-0.31559	-1.4
1.9	0	0	-1.38
2	0	0	-1.38
2.1	0	-0.31559	-1.38				flow unit
2.2	0	-0.31559	-1.36		3		t [s]	p [mbar]	σ [mbar]	u(5CB) [µL/min]	σ [µL/min]
2.3	0	0.31559	-1.38				59.4	799.565	22.668	37.9086	4.4602
2.4	0	0	-1.4
2.5	0	0.31559	-1.32				balance
2.6	0	0	-1.32				mass [g]			u(5CB) [µL/min]
2.7	0	0.31559	-1.38				0.0348			34.8725
2.8	0	0.31559	-1.34
2.9	0	0	-1.36
3	0	0	-1.32
3.1	0	0	-1.34
3.2	0	0.31559	-1.36
3.3	0	-0.31559	-1.32
3.4	0	0.31559	-1.3
3.5	0	0	-1.4
3.6	0	0	-1.4
3.7	0	0.31559	-1.38
3.8	0	0	-1.38
3.9	0	0	-1.34
4	0	0.31559	-1.34
4.1	0	-0.31559	-1.32
4.2	0	0	-1.34
4.3	0	0	-1.38
4.4	0	0.31559	-1.38
4.5	0	-0.31559	-1.38
4.6	0	0.31559	-1.36
4.7	0	0	-1.36
4.8	0	0	-1.4
4.9	0	0.31559	-1.32
5	0	0	-1.38
5.1	0	0.31559	-1.32
5.2	0	0	-1.32
5.3	0	0	-1.38
5.4	0	0	-1.4
5.5	0	0.31559	-1.36
5.6	0	-0.31559	-1.38
5.7	0	-0.31559	-1.36
5.8	0	0.31559	-1.38
5.9	0	0	-1.4
6	0	0	-1.36
6.1	0	0.31559	-1.32
6.2	0	0	-1.38
6.3	0	0	-1.36
6.4	800	0	-1.36
6.5	800	282.138	-1.34
6.6	800	523.88	0.66
6.7	800	687.356	50.56
6.8	800	797.497	59.64
6.9	800	837.893	72.6
7	800	841.049	73.26
7.1	800	838.839	71.96
7.2	800	836.946	67.76
7.3	800	834.421	66.14
7.4	800	832.212	61.1
7.5	800	830.003	58.82
7.6	800	827.478	57.6
7.7	800	826.216	54.66
7.8	800	823.375	53.62
7.9	800	822.113	51.84
8	800	820.851	50.82
8.1	800	819.588	48.92
8.2	800	817.695	48.74
8.3	800	816.432	48.64
8.4	800	815.17	46.98
8.5	800	814.223	46.34
8.6	800	813.592	45.28
8.7	800	811.699	45.18
8.8	800	811.383	44.72
8.9	800	810.121	43.78
9	800	809.805	43.72
9.1	800	808.858	44.16
9.2	800	808.543	42.82
9.3	800	807.28	42.36
9.4	800	806.965	42.38
9.5	800	806.649	42.32
9.6	800	806.334	41.52
9.7	800	806.018	41.34
9.8	800	805.071	41.6
9.9	800	805.071	41
10	800	804.44	41.24
10.1	800	804.125	41.16
10.2	800	803.178	40.74
10.3	800	803.809	40.48
10.4	800	803.178	40.48
10.5	800	803.178	40.32
10.6	800	802.862	40.4
10.7	800	802.547	40.06
10.8	800	802.547	39.98
10.9	800	802.231	39.88
11	800	802.231	39.8
11.1	800	801.6	39.8
11.2	800	801.6	39.38
11.3	800	800.969	39.28
11.4	800	801.6	39.58
11.5	800	801.6	39.08
11.6	800	800.653	38.74
11.7	800	800.969	38.82
11.8	800	800.653	38.62
11.9	800	800.969	38.62
12	800	800.653	38.64
12.1	800	800.653	38.82
12.2	800	800.337	38.48
12.3	800	800.653	38.5
12.4	800	800.653	38.32
12.5	800	800.022	38.78
12.6	800	800.337	38.58
12.7	800	800.022	38.42
12.8	800	800.022	38.18
12.9	800	800.337	38.46
13	800	800.022	38.44
13.1	800	800.337	38.44
13.2	800	800.022	38.18
13.3	800	800.022	38.58
13.4	800	800.022	38.5
13.5	800	800.022	38.12
13.6	800	799.706	38.14
13.7	800	800.022	38.18
13.8	800	799.706	38.26
13.9	800	800.022	37.98
14	800	800.022	38.14
14.1	800	799.706	38.04
14.2	800	799.391	38.72
14.3	800	799.706	38.22
14.4	800	799.706	37.98
14.5	800	799.706	38.18
14.6	800	799.706	38.3
14.7	800	799.706	37.98
14.8	800	800.022	38.34
14.9	800	799.706	38.02
15	800	800.022	37.84
15.1	800	799.706	38.18
15.2	800	800.022	37.96
15.3	800	799.706	38.38
15.4	800	799.706	38.38
15.5	800	800.022	37.44
15.6	800	799.391	38.18
15.7	800	799.706	38.2
15.8	800	799.391	39.66
15.9	800	799.706	38.34
16	800	799.706	38.46
16.1	800	799.706	36.76
16.2	800	799.391	38.1
16.3	800	799.706	38.32
16.4	800	799.706	38.24
16.5	800	799.706	38.32
16.6	800	799.706	38.42
16.7	800	799.706	38.48
16.8	800	799.706	38.12
16.9	800	799.706	38.5
17	800	799.706	37.94
17.1	800	799.391	41.06
17.2	800	799.706	41
17.3	800	799.706	37.82
17.4	800	799.391	37.82
17.5	800	799.706	42.02
17.6	800	799.706	42.64
17.7	800	799.706	41.68
17.8	800	799.706	40.9
17.9	800	799.706	41.92
18	800	799.391	44.88
18.1	800	799.706	38.32
18.2	800	799.706	37.8
18.3	800	799.706	37.72
18.4	800	799.706	37.52
18.5	800	799.391	37.94
18.6	800	799.706	38.22
18.7	800	799.391	43.06
18.8	800	799.706	38.22
18.9	800	799.706	37.98
19	800	799.706	37.82
19.1	800	799.391	37.64
19.2	800	799.706	37.54
19.3	800	799.706	37.2
19.4	800	799.706	37.48
19.5	800	799.706	37.36
19.6	800	799.391	37.5
19.7	800	799.706	37.58
19.8	800	799.706	37.06
19.9	800	799.391	37.18
20	800	799.706	37.1
20.1	800	799.706	36.98
20.2	800	799.706	36.98
20.3	800	799.391	36.96
20.4	800	799.706	36.96
20.5	800	799.391	36.76
20.6	800	799.706	36.74
20.7	800	799.706	36.88
20.8	800	799.706	36.52
20.9	800	799.706	36.58
21	800	799.706	36.74
21.1	800	799.706	36.64
21.2	800	799.706	36.76
21.3	800	799.706	36.74
21.4	800	799.706	36.72
21.5	800	799.391	36.44
21.6	800	799.706	36.58
21.7	800	799.706	36.42
21.8	800	799.706	36.46
21.9	800	799.706	36.94
22	800	799.706	36.5
22.1	800	799.706	36.74
22.2	800	799.706	36.46
22.3	800	799.706	36.6
22.4	800	799.706	36.9
22.5	800	799.706	36.98
22.6	800	799.391	36.44
22.7	800	799.706	36.82
22.8	800	799.706	36.82
22.9	800	799.706	36.66
23	800	799.391	36.82
23.1	800	799.706	36.3
23.2	800	799.706	36.36
23.3	800	799.706	36.62
23.4	800	799.706	36.28
23.5	800	799.391	36.42
23.6	800	799.706	36.58
23.7	800	799.706	36.36
23.8	800	799.706	36.36
23.9	800	799.706	36.22
24	800	799.706	36.36
24.1	800	799.706	36.46
24.2	800	799.706	36.56
24.3	800	799.706	36.36
24.4	800	799.706	36
24.5	800	799.706	36.3
24.6	800	799.391	36.24
24.7	800	799.706	36.08
24.8	800	799.706	36.28
24.9	800	799.391	36.08
25	800	799.706	36.22
25.1	800	799.706	36.36
25.2	800	799.706	36.06
25.3	800	799.706	36.22
25.4	800	799.706	36.46
25.5	800	799.706	36.14
25.6	800	799.706	36.08
25.7	800	799.706	36.08
25.8	800	799.706	36.36
25.9	800	799.706	36.22
26	800	799.391	36.22
26.1	800	799.706	36.1
26.2	800	799.706	36.82
26.3	800	799.706	36.36
26.4	800	799.706	36.36
26.5	800	799.706	36.22
26.6	800	799.706	36.08
26.7	800	799.391	36.16
26.8	800	799.706	36.08
26.9	800	799.391	36.22
27	800	799.706	36.4
27.1	800	799.706	36.46
27.2	800	799.706	36.44
27.3	800	799.391	36.28
27.4	800	799.706	36.22
27.5	800	799.706	36.46
27.6	800	799.706	36.44
27.7	800	799.706	36.6
27.8	800	799.391	36.06
27.9	800	799.706	36.36
28	800	799.391	36.36
28.1	800	799.706	36.3
28.2	800	799.706	36.22
28.3	800	799.391	36.6
28.4	800	799.706	36.14
28.5	800	799.706	35.78
28.6	800	800.022	36.36
28.7	800	799.391	36.42
28.8	800	799.706	36.36
28.9	800	799.706	36.22
29	800	799.706	36.24
29.1	800	799.706	36.42
29.2	800	799.706	36.58
29.3	800	799.391	36.36
29.4	800	799.706	36.44
29.5	800	799.391	36.66
29.6	800	799.706	36.58
29.7	800	799.391	36.52
29.8	800	799.706	36.52
29.9	800	799.706	36.28
30	800	799.391	36.22
30.1	800	799.706	36.22
30.2	800	799.391	36.5
30.3	800	799.706	36.36
30.4	800	799.706	36.44
30.5	800	799.391	36.38
30.6	800	799.706	36.36
30.7	800	799.706	36.28
30.8	800	799.706	36.6
30.9	800	799.706	36.44
31	800	799.706	36.42
31.1	800	799.706	36.22
31.2	800	799.391	36.58
31.3	800	799.706	36.36
31.4	800	799.391	36.52
31.5	800	799.706	36.46
31.6	800	799.706	36.52
31.7	800	799.391	36.44
31.8	800	799.706	36.38
31.9	800	799.706	36.66
32	800	799.706	36.58
32.1	800	799.706	36.6
32.2	800	799.706	36.58
32.3	800	799.391	36.52
32.4	800	799.706	36.8
32.5	800	800.022	36.66
32.6	800	799.391	36.66
32.7	800	799.706	36.52
32.8	800	799.706	36.66
32.9	800	799.706	36.58
33	800	799.706	36.58
33.1	800	799.391	36.52
33.2	800	799.706	36.52
33.3	800	799.391	36.52
33.4	800	799.706	36.14
33.5	800	799.706	35.78
33.6	800	799.706	36.9
33.7	800	799.706	36.74
33.8	800	799.706	37.28
33.9	800	799.391	37.18
34	800	799.706	37.18
34.1	800	799.706	38.18
34.2	800	799.706	38.2
34.3	800	799.706	38.26
34.4	800	799.706	38.28
34.5	800	799.706	38.1
34.6	800	799.706	37.54
34.7	800	799.706	37.84
34.8	800	799.706	37.48
34.9	800	799.706	37.42
35	800	799.706	37.48
35.1	800	799.706	37.54
35.2	800	799.706	37.88
35.3	800	799.706	37.66
35.4	800	800.022	37.68
35.5	800	799.706	37.82
35.6	800	799.706	37.88
35.7	800	799.706	37.66
35.8	800	799.706	36.58
35.9	800	799.391	36.94
36	800	799.706	36.74
36.1	800	799.391	36.14
36.2	800	799.706	36.62
36.3	800	799.706	37.02
36.4	800	799.391	37.04
36.5	800	799.391	38.44
36.6	800	799.706	38.58
36.7	800	800.022	38.02
36.8	800	799.706	38.12
36.9	800	799.706	37.98
37	800	799.391	38.28
37.1	800	799.706	38.24
37.2	800	799.391	38.08
37.3	800	799.706	37.74
37.4	800	799.706	37.48
37.5	800	799.391	37.94
37.6	800	799.706	38.26
37.7	800	799.706	37.96
37.8	800	799.706	37.94
37.9	800	799.706	37.72
38	800	799.706	37.78
38.1	800	799.706	37.6
38.2	800	799.391	37.48
38.3	800	799.706	37.8
38.4	800	799.391	37.32
38.5	800	799.706	37.24
38.6	800	800.022	37.44
38.7	800	799.706	37.12
38.8	800	799.706	37.58
38.9	800	799.706	37.06
39	800	799.706	37.28
39.1	800	799.391	37.18
39.2	800	800.022	37.42
39.3	800	799.706	37.34
39.4	800	799.706	37.36
39.5	800	799.706	37.36
39.6	800	799.706	37.02
39.7	800	799.391	36.9
39.8	800	799.706	36.84
39.9	800	799.706	37.1
40	800	799.706	36.82
40.1	800	799.706	37
40.2	800	799.391	37.08
40.3	800	799.706	37.34
40.4	800	799.706	37.1
40.5	800	799.706	36.8
40.6	800	799.391	36.88
40.7	800	799.706	36.82
40.8	800	799.391	36.94
40.9	800	799.706	37.12
41	800	799.706	37.28
41.1	800	799.706	37.04
41.2	800	799.706	37.22
41.3	800	799.706	36.9
41.4	800	799.706	37.34
41.5	800	799.706	37.18
41.6	800	799.706	37.06
41.7	800	799.391	37.52
41.8	800	799.706	37.16
41.9	800	799.706	37.22
42	800	799.706	36.88
42.1	800	799.706	36.9
42.2	800	799.706	36.9
42.3	800	799.706	36.9
42.4	800	799.706	37.16
42.5	800	799.706	36.94
42.6	800	799.706	36.9
42.7	800	799.706	37.12
42.8	800	799.706	37.28
42.9	800	799.706	37.18
43	800	799.391	37.4
43.1	800	799.706	37.4
43.2	800	799.706	37.24
43.3	800	799.706	37.58
43.4	800	799.706	37.04
43.5	800	799.706	37.42
43.6	800	799.706	36.92
43.7	800	799.706	37.08
43.8	800	799.706	37.16
43.9	800	799.706	37.46
44	800	799.706	37.26
44.1	800	799.706	37.14
44.2	800	799.706	37.2
44.3	800	799.391	37.16
44.4	800	799.706	37.24
44.5	800	800.022	37.66
44.6	800	799.706	37.32
44.7	800	800.022	37.28
44.8	800	799.706	36.88
44.9	800	799.706	37.18
45	800	799.391	37.12
45.1	800	799.706	36.98
45.2	800	799.706	36.88
45.3	800	799.706	37.04
45.4	800	799.706	37
45.5	800	799.706	37.24
45.6	800	799.706	37.4
45.7	800	799.391	37.04
45.8	800	800.022	37.1
45.9	800	799.391	37.02
46	800	799.706	37.1
46.1	800	799.706	37.18
46.2	800	799.706	37.04
46.3	800	799.706	37.28
46.4	800	799.391	37.28
46.5	800	799.706	37.2
46.6	800	799.706	36.88
46.7	800	799.706	37.04
46.8	800	799.706	36.72
46.9	800	799.706	36.98
47	800	799.706	37.08
47.1	800	799.706	37.08
47.2	800	799.706	36.88
47.3	800	799.706	37
47.4	800	799.706	36.88
47.5	800	799.706	36.96
47.6	800	799.391	36.82
47.7	800	800.022	36.98
47.8	800	799.391	36.98
47.9	800	799.706	36.76
48	800	799.706	36.82
48.1	800	799.706	36.82
48.2	800	799.706	36.72
48.3	800	799.706	36.76
48.4	800	799.706	36.58
48.5	800	799.706	36.72
48.6	800	799.706	36.74
48.7	800	799.706	36.72
48.8	800	799.706	36.58
48.9	800	800.022	36.88
49	800	799.391	37.04
49.1	800	799.706	37
49.2	800	799.391	36.88
49.3	800	799.706	36.98
49.4	800	799.706	37.06
49.5	800	799.706	37.22
49.6	800	799.706	36.9
49.7	800	799.706	36.88
49.8	800	799.706	37.1
49.9	800	799.391	36.84
50	800	799.706	36.68
50.1	800	799.391	36.82
50.2	800	799.706	36.96
50.3	800	799.706	37.22
50.4	800	799.706	36.74
50.5	800	799.706	37.06
50.6	800	799.706	37.04
50.7	800	799.391	37.12
50.8	800	799.391	36.98
50.9	800	799.706	36.98
51	800	799.706	36.72
51.1	800	799.706	37
51.2	800	799.706	36.88
51.3	800	799.706	37.12
51.4	800	799.706	36.46
51.5	800	799.706	36.88
51.6	800	799.706	36.84
51.7	800	799.706	37.04
51.8	800	799.706	36.98
51.9	800	799.391	36.88
52	800	799.706	36.82
52.1	800	799.706	36.92
52.2	800	799.391	36.88
52.3	800	799.706	36.9
52.4	800	799.391	36.88
52.5	800	800.022	36.58
52.6	800	799.706	36.46
52.7	800	799.706	36.58
52.8	800	799.706	36.6
52.9	800	799.706	36.8
53	800	799.706	36.88
53.1	800	799.391	36.74
53.2	800	799.706	36.96
53.3	800	799.706	36.92
53.4	800	799.706	37.28
53.5	800	799.706	36.6
53.6	800	799.706	36.74
53.7	800	799.706	36.54
53.8	800	799.391	36.6
53.9	800	799.706	36.8
54	800	799.706	36.6
54.1	800	799.706	36.58
54.2	800	799.706	36.82
54.3	800	799.706	36.8
54.4	800	799.706	36.84
54.5	800	799.706	36.74
54.6	800	799.706	36.88
54.7	800	799.391	36.6
54.8	800	799.706	36.9
54.9	800	799.706	36.58
55	800	799.706	36.74
55.1	800	800.022	36.7
55.2	800	799.391	36.88
55.3	800	799.391	36.88
55.4	800	799.706	36.86
55.5	800	799.706	36.82
55.6	800	799.706	36.58
55.7	800	799.706	36.82
55.8	800	799.706	36.36
55.9	800	799.706	36.62
56	800	799.706	36.54
56.1	800	799.706	36.54
56.2	800	799.706	36.68
56.3	800	799.706	36.88
56.4	800	799.706	36.88
56.5	800	799.706	36.86
56.6	800	799.706	36.74
56.7	800	800.022	37.1
56.8	800	799.706	36.6
56.9	800	799.706	36.66
57	800	799.391	36.92
57.1	800	799.706	36.82
57.2	800	799.706	36.9
57.3	800	799.391	36.8
57.4	800	799.706	36.82
57.5	800	799.706	36.82
57.6	800	799.706	36.84
57.7	800	799.706	36.94
57.8	800	799.391	37.04
57.9	800	799.706	36.88
58	800	799.706	36.78
58.1	800	799.706	36.6
58.2	800	799.706	36.52
58.3	800	799.706	36.8
58.4	800	799.706	37.04
58.5	800	799.706	36.68
58.6	800	799.706	37
58.7	800	799.706	36.88
58.8	800	799.706	36.64
58.9	800	799.706	36.7
59	800	799.706	36.62
59.1	800	799.706	36.5
59.2	800	799.706	36.74
59.3	800	799.706	36.52
59.4	800	799.391	36.88
59.5	800	799.706	36.66
59.6	800	799.391	36.9
59.7	800	799.706	36.66
59.8	800	799.706	36.5
59.9	800	799.706	36.96
60	800	799.706	36.66
60.1	800	799.391	36.82
60.2	800	799.706	36.44
60.3	800	799.706	36.88
60.4	800	799.706	36.98
60.5	800	799.706	36.78
60.6	800	799.391	36.66
60.7	800	799.706	36.66
60.8	800	799.706	36.76
60.9	800	799.706	36.72
61	800	799.706	36.68
61.1	800	799.706	36.8
61.2	800	799.706	36.8
61.3	800	799.706	37.04
61.4	800	800.022	36.52
61.5	800	799.706	36.94
61.6	800	799.706	36.94
61.7	800	799.706	36.72
61.8	800	799.706	36.52
61.9	800	799.706	36.52
62	800	799.706	36.72
62.1	800	799.706	37.02
62.2	800	799.706	36.92
62.3	800	799.706	36.82
62.4	800	799.706	36.72
62.5	800	800.022	36.66
62.6	800	799.391	36.8
62.7	800	799.706	36.96
62.8	800	799.391	36.74
62.9	800	799.706	36.82
63	800	799.391	36.98
63.1	800	799.706	36.68
63.2	800	799.706	36.98
63.3	800	799.706	36.78
63.4	800	799.706	36.68
63.5	800	799.706	36.98
63.6	800	799.706	37.06
63.7	800	799.706	36.82
63.8	800	799.391	36.64
63.9	800	799.706	36.72
64	800	799.706	37.12
64.1	800	799.391	36.64
64.2	800	799.706	36.8
64.3	800	799.706	36.8
64.4	800	799.706	36.8
64.5	800	799.706	36.94
64.6	800	799.706	36.92
64.7	800	799.706	36.94
64.8	800	799.706	37.12
64.9	800	799.706	37.1
65	800	799.706	37.2
65.1	800	799.706	37.08
65.2	800	799.706	37.28
65.3	800	799.706	37.04
65.4	800	799.706	36.98
65.5	800	799.706	37.1
65.6	800	799.391	36.94
65.7	800	799.706	37.18
65.8	800	799.706	36.96
65.9	0	799.706	37.04
66	0	724.911	36.9
66.1	0	647.276	33.94
66.2	0	573.743	23.8
66.3	0	508.732	19.92
66.4	0	448.77	13.34
66.5	0	394.488	10.7
66.6	0	345.572	8.46
66.7	0	302.02	4.42
66.8	0	262.887	2.56
66.9	0	228.172	-1.26
67	0	196.613	-3.12
67.1	0	170.103	-4.96
67.2	0	146.434	-7.8
67.3	0	125.605	-8.92
67.4	0	107.301	-10.74
67.5	0	92.7836	-11.32
67.6	0	79.5288	-12.08
67.7	0	68.1675	-12.24
67.8	0	57.7531	-12.56
67.9	0	49.2321	-12.82
68	0	41.6579	-12.86
68.1	0	35.6617	-12.64
68.2	0	29.9811	-12.66
68.3	0	25.5628	-12.6
68.4	0	22.0913	-12.34
68.5	0	18.6198	-12.16
68.6	0	15.1483	-11.88
68.7	0	12.9392	-11.72
68.8	0	11.3613	-11.38
68.9	0	9.46771	-11.14
69	0	7.57417	-11.06
69.1	0	6.31181	-10.74
69.2	0	5.36504	-10.5
69.3	0	4.10268	-10.24
69.4	0	3.4715	-10.06
69.5	0	2.84031	-9.92
69.6	0	1.89354	-9.56
69.7	0	1.57795	-9.4
69.8	0	1.57795	-9.14
69.9	0	0.631181	-9.14
70	0	0.631181	-8.92
70.1	0	0.31559	-8.6
70.2	0	0	-8.4
70.3	0	0	-8.26
70.4	0	-0.31559	-8.08
70.5	0	-0.631181	-7.9
70.6	0	-0.31559	-7.82
70.7	0	-0.31559	-7.62
70.8	0	-0.631181	-7.48
70.9	0	-0.631181	-7.3
71	0	-0.631181	-7.18
71.1	0	-0.946771	-7.08
71.2	0	-0.946771	-7
71.3	0	-0.946771	-6.82
71.4	0	-0.946771	-6.7
71.5	0	-0.946771	-6.58
71.6	0	-1.89354	-6.44
71.7	0	-0.946771	-6.46
71.8	0	-0.946771	-6.3
71.9	0	-0.946771	-6.22
72	0	-1.57795	-6.08
72.1	0	-0.946771	-6
72.2	0	-1.57795	-5.8
72.3	0	-0.946771	-5.78
72.4	0	-1.57795	-5.78
72.5	0	-1.89354	-5.66
72.6	0	-1.57795	-5.64
72.7	0	-1.57795	-5.5
72.8	0	-1.57795	-5.38
72.9	0	-1.89354	-5.36
73	0	-1.57795	-5.36
73.1	0	-1.57795	-5.24
73.2	0	-1.57795	-5.16
73.3	0	-1.57795	-5.08
73.4	0	-1.57795	-4.98
73.5	0	-1.57795	-5
73.6	0	-1.57795	-4.92
73.7	0	-1.57795	-4.82
73.8	0	-1.89354	-4.84
73.9	0	-1.57795	-4.78
74	0	-1.89354	-4.74
74.1	0	-1.57795	-4.74
74.2	0	-1.89354	-4.72
74.3	0	-1.57795	-4.66
74.4	0	-1.57795	-4.6
74.5	0	-1.89354	-4.54
74.6	0	-1.89354	-4.5
74.7	0	-1.57795	-4.52
74.8	0	-1.89354	-4.5
74.9	0	-1.57795	-4.54
75	0	-1.57795	-4.54
75.1	0	-1.57795	-4.52
75.2	0	-1.57795	-4.44
75.3	0	-1.57795	-4.42
75.4	0	-1.57795	-4.38
75.5	0	-1.89354	-4.36
75.6	0	-1.57795	-4.22
75.7	0	-1.57795	-4.2
75.8	0	-1.57795	-4.14
75.9	0	-1.89354	-4.04
76	0	-1.57795	-4.02
76.1	0	-1.57795	-4.02
76.2	0	-1.57795	-3.92
76.3	0	-1.57795	-3.88
76.4	0	-1.89354	-3.88
76.5	0	-1.89354	-3.86
76.6	0	-1.57795	-3.8
76.7	0	-1.57795	-3.76
76.8	0	-1.89354	-3.74
76.9	0	-1.89354	-3.7
77	0	-1.89354	-3.7
77.1	0	-1.57795	-3.74
77.2	0	-1.57795	-3.66
77.3	0	-1.57795	-3.66
77.4	0	-1.57795	-3.56
77.5	0	-1.89354	-3.62
77.6	0	-1.57795	-3.58
77.7	0	-1.89354	-3.62
77.8	0	-1.57795	-3.54
77.9	0	-1.89354	-3.5
78	0	-1.57795	-3.5
78.1	0	-1.57795	-3.48
78.2	0	-1.57795	-3.48
78.3	0	-1.57795	-3.46
78.4	0	-1.89354	-3.5
78.5	0	-1.57795	-3.38
78.6	0	-1.57795	-3.44
78.7	0	-1.57795	-3.42
78.8	0	-1.89354	-3.34
78.9	0	-1.57795	-3.4
79	0	-1.57795	-3.3
79.1	0	-1.57795	-3.24
79.2	0	-1.57795	-3.34
79.3	0	-1.57795	-3.3
79.4	0	-1.89354	-3.24
79.5	0	-1.89354	-3.24
79.6	0	-1.57795	-3.22
79.7	0	-1.89354	-3.22
79.8	0	-1.57795	-3.24
79.9	0	-1.89354	-3.22
80	0	-1.57795	-3.18
80.1	0	-1.57795	-3.12
80.2	0	-1.57795	-3.14
80.3	0	-1.57795	-3.1
80.4	0	-1.57795	-3.12
80.5	0	-1.57795	-3.08
80.6	0	-1.57795	-3
80.7	0	-1.57795	-3.02
80.8	0	-1.57795	-2.98
80.9	0	-1.57795	-2.96
81	0	-1.57795	-2.94
81.1	0	-1.89354	-3
81.2	0	-1.89354	-2.94
81.3	0	-1.57795	-2.88
81.4	0	-1.57795	-2.88
81.5	0	-1.57795	-2.88
81.6	0	-1.57795	-2.88
81.7	0	-1.57795	-2.8
81.8	0	-1.57795	-2.82
81.9	0	-1.57795	-2.78
82	0	-1.57795	-2.82
82.1	0	-1.57795	-2.82
82.2	0	-1.57795	-2.76
82.3	0	-1.57795	-2.74
82.4	0	-1.57795	-2.76
82.5	0	-1.57795	-2.72
82.6	0	-1.57795	-2.76
82.7	0	-1.57795	-2.74
82.8	0	-1.57795	-2.74
82.9	0	-1.57795	-2.76
83	0	-1.57795	-2.76
83.1	0	-1.57795	-2.8
83.2	0	-1.57795	-2.74
83.3	0	-1.57795	-2.76
83.4	0	-1.89354	-2.7
83.5	0	-1.57795	-2.7
83.6	0	-1.57795	-2.68
83.7	0	-1.89354	-2.68
83.8	0	-1.57795	-2.68
83.9	0	-1.57795	-2.72
84	0	-1.57795	-2.68
84.1	0	-1.57795	-2.66
84.2	0	-1.57795	-2.64
84.3	0	-1.57795	-2.7
84.4	0	-1.57795	-2.64
84.5	0	-1.57795	-2.64
84.6	0	-1.57795	-2.64
84.7	0	-1.57795	-2.62
84.8	0	-1.57795	-2.58
84.9	0	-1.89354	-2.62
85	0	-1.57795	-2.58
85.1	0	-1.57795	-2.58
85.2	0	-1.89354	-2.58
85.3	0	-1.89354	-2.56
85.4	0	-1.89354	-2.56
85.5	0	-1.57795	-2.6
85.6	0	-1.89354	-2.54
85.7	0	-1.89354	-2.56
85.8	0	-1.57795	-2.54
85.9	0	-1.57795	-2.52
86	0	-1.57795	-2.56
86.1	0	-1.57795	-2.5
86.2	0	-1.57795	-2.54
86.3	0	-1.89354	-2.48
86.4	0	-1.89354	-2.48
86.5	0	-1.89354	-2.48
86.6	0	-1.57795	-2.5
86.7	0	-1.57795	-2.46
86.8	0	-1.57795	-2.46
86.9	0	-1.57795	-2.52
87	0	-1.89354	-2.46
87.1	0	-1.57795	-2.52
87.2	0	-1.57795	-2.46
87.3	0	-1.57795	-2.54
87.4	0	-1.57795	-2.5
87.5	0	-1.57795	-2.44
87.6	0	-1.89354	-2.44
87.7	0	-1.57795	-2.44
87.8	0	-1.57795	-2.44
87.9	0	-1.89354	-2.4
88	0	-1.57795	-2.46
88.1	0	-1.57795	-2.48
88.2	0	-1.57795	-2.34
88.3	0	-1.57795	-2.44
88.4	0	-1.89354	-2.38
88.5	0	-1.57795	-2.42
88.6	0	-1.57795	-2.36
88.7	0	-1.89354	-2.38
88.8	0	-1.57795	-2.36
88.9	0	-1.57795	-2.4
89	0	-1.57795	-2.34
89.1	0	-1.57795	-2.34
89.2	0	-1.89354	-2.38
89.3	0	-1.89354	-2.4
89.4	0	-0.946771	-2.32
89.5	0	-1.57795	-2.34
89.6	0	-0.946771	-2.38
89.7	0	-1.89354	-2.4
89.8	0	-1.89354	-2.38
89.9	0	-1.57795	-2.28
90	0	-1.57795	-2.36
90.1	0	-1.57795	-2.32
90.2	0	-0.946771	-2.32
90.3	0	-1.57795	-2.34
90.4	0	-1.57795	-2.38
90.5	0	-1.57795	-2.3
90.6	0	-0.946771	-2.32
90.7	0	-1.57795	-2.32
90.8	0	-0.946771	-2.26
90.9	0	-1.89354	-2.3
91	0	-1.57795	-2.26
91.1	0	-0.946771	-2.32
91.2	0	-1.57795	-2.34
91.3	0	-0.946771	-2.26
91.4	0	-0.946771	-2.3
91.5	0	-0.946771	-2.32
91.6	0	-0.946771	-2.32
91.7	0	-0.946771	-2.28
91.8	0	-0.946771	-2.26
91.9	0	-0.946771	-2.32
92	0	-0.946771	-2.32
92.1	0	-0.946771	-2.28
92.2	0	-0.946771	-2.26
92.3	0	-0.946771	-2.26
92.4	0	-0.946771	-2.32
92.5	0	-0.631181	-2.32
92.6	0	-1.57795	-2.3
92.7	0	-0.946771	-2.32
92.8	0	-0.946771	-2.28
92.9	0	-0.946771	-2.38
93	0	-0.631181	-2.32
93.1	0	-0.946771	-2.36
93.2	0	-0.946771	-2.34
93.3	0	-0.946771	-2.28
93.4	0	-0.631181	-2.38
93.5	0	-0.631181	-2.32
93.6	0	-0.631181	-2.3
93.7	0	-0.631181	-2.32
93.8	0	-0.946771	-2.32
93.9	0	-0.631181	-2.32
94	0	-0.946771	-2.36
94.1	0	-0.631181	-2.3
94.2	0	-0.631181	-2.32
94.3	0	-0.631181	-2.28
94.4	0	-0.631181	-2.28
94.5	0	-0.631181	-2.28
94.6	0	-0.631181	-2.3
94.7	0	-0.631181	-2.28
94.8	0	-0.631181	-2.22
94.9	0	-0.631181	-2.28
95	0	-0.631181	-2.28
95.1	0	-0.631181	-2.3
95.2	0	-0.631181	-2.28
95.3	0	-0.631181	-2.26
95.4	0	-0.631181	-2.32
95.5	0	-0.631181	-2.26
95.6	0	-0.631181	-2.24
95.7	0	-0.31559	-2.28
95.8	0	-0.946771	-2.28
95.9	0	-0.31559	-2.3
96	0	-0.631181	-2.26
96.1	0	-0.631181	-2.26
96.2	0	-0.631181	-2.32
96.3	0	-0.31559	-2.26
96.4	0	-0.31559	-2.32
96.5	0	-0.631181	-2.24
96.6	0	-0.631181	-2.24
96.7	0	-0.946771	-2.22
96.8	0	-0.31559	-2.3
96.9	0	-0.946771	-2.18
97	0	-0.631181	-2.2
97.1	0	-0.631181	-2.26
97.2	0	-0.631181	-2.26
97.3	0	-0.31559	-2.28
97.4	0	-0.31559	-2.26
97.5	0	-0.31559	-2.24
97.6	0	-0.631181	-2.26
97.7	0	-0.31559	-2.28
97.8	0	-0.631181	-2.26
97.9	0	-0.31559	-2.28
98	0	-0.631181	-2.26
98.1	0	-0.31559	-2.26
98.2	0	-0.31559	-2.28
98.3	0	-0.31559	-2.24
98.4	0	-0.31559	-2.2
98.5	0	-0.631181	-2.24
98.6	0	-0.631181	-2.28
98.7	0	-0.631181	-2.18
98.8	0	-0.31559	-2.28
98.9	0	-0.31559	-2.2
99	0	-0.631181	-2.2
99.1	0	-0.31559	-2.22
99.2	0	-0.631181	-2.2
99.3	0	-0.31559	-2.22
99.4	0	0	-2.22
99.5	0	-0.31559	-2.2
99.6	0	-0.31559	-2.2
99.7	0	-0.31559	-2.2
99.8	0	-0.31559	-2.22
99.9	0	0	-2.22
100	0	-0.31559	-2.2
100.1	0	-0.31559	-2.22
100.2	0	0	-2.2
100.3	0	-0.631181	-2.2
100.4	0	-0.631181	-2.22
100.5	0	0	-2.22
100.6	0	-0.631181	-2.26
100.7	0	-0.946771	-2.2
100.8	0	0	-2.2
100.9	0	0	-2.24
101	0	0	-2.18
101.1	0	0	-2.26
101.2	0	0	-2.2
101.3	0	0	-2.22
101.4	0	0	-2.26
101.5	0	0	-2.2
101.6	0	0	-2.18
101.7	0	0	-2.2
101.8	0	0	-2.16
101.9	0	0	-2.24
102	0	-0.31559	-2.2
102.1	0	-0.31559	-2.18
102.2	0	0	-2.2
102.3	0	0	-2.18
102.4	0	0	-2.14
102.5	0	0	-2.18
102.6	0	-0.31559	-2.14
102.7	0	0	-2.2
102.8	0	0	-2.2
102.9	0	0	-2.14
103	0	-0.631181	-2.2
103.1	0	0	-2.14
103.2	0	0	-2.18
103.3	0	0	-2.16
103.4	0	0	-2.2
103.5	0	-0.31559	-2.1
103.6	0	0	-2.1
103.7	0	0	-2.14
103.8	0	0	-2.2
103.9	0	0	-2.14
104	0	0	-2.16
104.1	0	-0.31559	-2.14
104.2	0	-0.31559	-2.16
104.3	0	0	-2.14
104.4	0	0	-2.14
104.5	0	0	-2.16
104.6	0	0	-2.12
104.7	0	0	-2.1
104.8	0	0	-2.12
104.9	0	0	-2.12
105	0	0	-2.14
105.1	0	0	-2.1
105.2	0	0	-2.1
105.3	0	0	-2.14
105.4	0	-0.31559	-2.1
105.5	0	0	-2.14
105.6	0	0	-2.14
105.7	0	0	-2.16
105.8	0	0	-2.12
105.9	0	0	-2.1
106	0	0	-2.12
106.1	0	0	-2.08
106.2	0	0	-2.14
106.3	0	0	-2.1
106.4	0	0.31559	-2.08
106.5	0	0	-2.14
106.6	0	0	-2.1
106.7	0	0	-2.08
106.8	0	0	-2.2
106.9	0	-0.31559	-2.12
107	0	0	-2.14
107.1	0	-0.31559	-2.08
107.2	0	0	-2.08
107.3	0	0	-2.1
107.4	0	0	-2.14
107.5	0	0	-2.08
107.6	0	0	-2.04
107.7	0	0	-2.12
107.8	0	-0.631181	-2.12
107.9	0	0	-2.1
108	0	0	-2.1
108.1	0	0	-2.12
108.2	0	-0.31559	-2.08
108.3	0	0	-2.06
108.4	0	0	-2.08
108.5	0	0	-2.1
108.6	0	0	-2.1
108.7	0	0	-2.06
108.8	0	0	-2.12
108.9	0	0	-2.14
109	0	0	-2.08
109.1	0	-0.31559	-2.14
109.2	0	0	-2.08
109.3	0	0.31559	-2.1
109.4	0	0	-2.08
109.5	0	0	-2.14
109.6	0	-0.31559	-2.12
109.7	0	-0.31559	-2.06
109.8	0	0	-2.1
109.9	0	0	-2.12
110	0	-0.31559	-2.08
110.1	0	0	-2.08
110.2	0	0	-2.12
110.3	0	-0.631181	-2.02
110.4	0	0	-2.06
110.5	0	0	-2.04
110.6	0	0	-2.08
110.7	0	0.31559	-2.1
110.8	0	0	-2.06
110.9	0	0.31559	-2.1
111	0	0	-2.08
111.1	0	0	-2.06
111.2	0	0	-2.1
111.3	0	0	-2.08
111.4	0	0	-2.08
111.5	0	0	-2.08
111.6	0	0	-2.1
111.7	0	0	-2.1
111.8	0	0	-2.06
111.9	0	0	-2.08
112	0	0	-2.06
112.1	0	0	-2.08
112.2	0	0	-2.12
112.3	0	0.31559	-2.12
112.4	0	0	-2.18
112.5	0	0	-2.08
112.6	0	0	-2.1
112.7	0	0	-2.08
112.8	0	0	-2.08
112.9	0	0	-2.06
113	0	0	-2.08
113.1	0	0	-2.08
113.2	0	0	-2.02
113.3	0	-0.31559	-2.1
113.4	0	0	-2.12
113.5	0	0	-2.08
113.6	0	0	-2.08
113.7	0	0	-2.06
113.8	0	0.31559	-2.08
113.9	0	0	-2.08
114	0	0	-2.06
114.1	0	0	-2.08
114.2	0	0	-2.04
114.3	0	0.31559	-2.06
114.4	0	0	-2.04
114.5	0	0	-2.08
114.6	0	0	-2.12
114.7	0	0	-2.14
114.8	0	0.31559	-2.02
114.9	0	0	-2.08
115	0	0	-2.06
115.1	0	0	-2.08
115.2	0	0	-2.04
115.3	0	0	-2.04
115.4	0	0	-2.04
115.5	0	0	-2.08
115.6	0	0	-2.02
115.7	0	-0.31559	-2.04
115.8	0	0	-2.1
115.9	0	0	-2.02
116	0	0	-2.08
116.1	0	0	-2.04
116.2	0	-0.31559	-2.06
116.3	0	0	-2.06
116.4	0	0	-2.02
116.5	0	0	-2
116.6	0	0.31559	-2.1
116.7	0	0	-2.06
116.8	0	0	-2.06
116.9	0	0	-2.06
117	0	0	-2.06
117.1	0	0	-2
117.2	0	0	-2.02
117.3	0	0	-2.04
117.4	0	-0.31559	-2.08
117.5	0	0	-2
117.6	0	0.31559	-2.02
117.7	0	0	-2.1
117.8	0	-0.31559	-2.04
117.9	0	0	-2.02
118	0	0.31559	-2.02
118.1	0	-0.31559	-2.04
118.2	0	0	-2.02
118.3	0	-0.31559	-2.02
118.4	0	-0.31559	-2.02
118.5	0	0	-2.02
118.6	0	0	-2.04
118.7	0	-0.31559	-2
118.8	0	-0.31559	-2.04
118.9	0	0	-2.04
119	0	0	-2.08
119.1	0	0	-2.02
119.2	0	0.31559	-2.02
119.3	0	-0.631181	-2.02
119.4	0	-0.31559	-2.06
119.5	0	0	-2
119.6	0	0	-2.04
119.7	0	0	-2.02
119.8	0	0	-2
119.9	0	0.31559	-2.02
120	0	0	-2.02
120.1	0	0	-2.04
120.2	0	-0.31559	-2.06
120.3	0	0	-2.04
120.4	0	0	-2.02
120.5	0	0	-2
120.6	0	0	-2.04
120.7	0	0	-2
120.8	0	0.31559	-2.04
120.9	0	0	-2
121	0	0	-2
121.1	0	0	-2
121.2	0	0	-2
121.3	0	0	-1.98
121.4	0	0	-2
121.5	0	0	-1.96
121.6	0	0	-1.98
121.7	0	0	-2
121.8	0	0	-1.96
121.9	0	0	-2.02
122	0	0	-1.98
122.1	0	0.31559	-2
122.2	0	0	-2.02
122.3	0	0	-1.98
122.4	0	0.31559	-1.98
122.5	0	0	-2.02
122.6	0	0.31559	-1.96
122.7	0	0	-2
122.8	0	0.31559	-2.02
122.9	0	0	-1.96
123	0	0	-1.98
123.1	0	0.31559	-2
123.2	0	0.31559	-1.98
123.3	0	0	-1.98
123.4	0	0	-1.92
123.5	0	0	-1.98
123.6	0	-0.31559	-1.98
123.7	0	0	-1.98
123.8	0	0	-1.94
123.9	0	0	-1.96
124	0	0.31559	-1.98
124.1	0	0	-1.96
124.2	0	-0.31559	-1.98
124.3	0	0	-1.92
124.4	0	0	-1.92
124.5	0	0	-1.96
124.6	0	0	-1.98
124.7	0	0	-2.02
124.8	0	0.31559	-1.98
124.9	0	0	-1.94
125	0	-0.31559	-1.88
125.1	0	0	-1.92
125.2	0	0	-1.92
125.3	0	0	-1.88
125.4	0	0	-1.92
125.5	0	0	-1.92
125.6	0	-0.31559	-1.86
125.7	0	-0.31559	-1.88
125.8	0	-0.31559	-1.84
125.9	0	0	-1.86
126	0	-0.31559	-1.86
126.1	0	0	-1.86
126.2	0	0	-1.86
126.3	0	0	-1.84
126.4	0	-0.31559	-1.86
126.5	0	0.31559	-1.8
126.6	0	0	-1.82
126.7	0	0.31559	-1.8
126.8	0	-0.31559	-1.8
126.9	0	0	-1.82
127	0	0.31559	-1.82
127.1	0	0	-1.74
127.2	0	-0.31559	-1.78
127.3	0	0	-1.7
127.4	0	0	-1.78
127.5	0	0	-1.74
127.6	0	0	-1.76
127.7	0	0.31559	-1.74
127.8	0	0	-1.74
127.9	0	0	-1.76
128	0	0	-1.74
128.1	0	0.31559	-1.72
128.2	0	0	-1.74
128.3	0	0	-1.74
128.4	0	0	-1.68
128.5	0	0	-1.72
128.6	0	0	-1.7
128.7	0	0.31559	-1.7
128.8	0	0.31559	-1.74
128.9	0	0	-1.7
129	0	0	-1.72
129.1	0	0	-1.68
129.2	0	0.31559	-1.68
129.3	0	0.31559	-1.74
129.4	0	0.31559	-1.66
129.5	0	0	-1.64
129.6	0	0	-1.66
129.7	0	0	-1.7
129.8	0	0	-1.68
129.9	0	0	-1.64
130	0	-0.31559	-1.64
130.1	0	0	-1.64
130.2	0	0	-1.7
130.3	0	0	-1.66
130.4	0	0.31559	-1.64
130.5	0	0	-1.64
130.6	0	0.31559	-1.68
130.7	0	0	-1.68
130.8	0	0.31559	-1.62
130.9	0	0.31559	-1.62
131	0	0	-1.7
131.1	0	0	-1.66
131.2	0	-0.31559	-1.6
131.3	0	0	-1.62
131.4	0	0	-1.58
131.5	0	0.31559	-1.62
131.6	0	0	-1.64
131.7	0	0	-1.6
131.8	0	0	-1.64
131.9	0	0	-1.58
132	0	0	-1.64
132.1	0	0	-1.62
132.2	0	0	-1.6
132.3	0	0.31559	-1.58
132.4	0	0	-1.64
132.5	0	0	-1.66
132.6	0	0	-1.66
132.7	0	0.31559	-1.64
132.8	0	0	-1.64
132.9	0	0.31559	-1.64
133	0	0	-1.64
133.1	0	0	-1.68
133.2	0	0.31559	-1.64
133.3	0	0	-1.64
133.4	0	0	-1.6
133.5	0	0	-1.58
133.6	0	-0.31559	-1.6
133.7	0	0	-1.62
133.8	0	0	-1.6
133.9	0	0	-1.58
134	0	0	-1.6
134.1	0	0	-1.58
134.2	0	0	-1.62
134.3	0	0	-1.6
134.4	0	0.31559	-1.6
134.5	0	0	-1.64
134.6	0	0	-1.64
134.7	0	-0.31559	-1.6
134.8	0	0	-1.56
134.9	0	0	-1.64
135	0	0	-1.62
135.1	0	0	-1.6
135.2	0	0	-1.58
135.3	0	-0.31559	-1.58
135.4	0	0	-1.58
135.5	0	0	-1.54
135.6	0	0.31559	-1.58
135.7	0	0	-1.58
135.8	0	0	-1.58
135.9	0	0	-1.62
136	0	0	-1.58
136.1	0	0.31559	-1.56
136.2	0	-0.31559	-1.56
136.3	0	0	-1.56
136.4	0	-0.631181	-1.58
136.5	0	0	-1.54
136.6	0	0	-1.56
136.7	0	0	-1.58
136.8	0	0	-1.6
136.9	0	0	-1.54
137	0	0.31559	-1.58
137.1	0	0	-1.58
137.2	0	0.31559	-1.54
137.3	0	0	-1.58
137.4	0	0	-1.58
137.5	0	-0.31559	-1.5
137.6	0	0	-1.54
137.7	0	0	-1.6
137.8	0	0	-1.54
137.9	0	0	-1.56
138	0	0	-1.58
138.1	0	0	-1.54
138.2	0	0	-1.52
138.3	0	0	-1.52
138.4	0	0	-1.58
138.5	0	0	-1.52
138.6	0	0	-1.54
138.7	0	0	-1.56
138.8	0	-0.31559	-1.52
138.9	0	0	-1.52
139	0	0	-1.58
139.1	0	-0.31559	-1.6
139.2	0	0	-1.56
139.3	0	0	-1.58
139.4	0	0	-1.54
139.5	0	0	-1.56
139.6	0	0	-1.6
139.7	0	0	-1.5
139.8	0	0	-1.52
139.9	0	0	-1.54
140	0	0.31559	-1.52
140.1	0	0	-1.52
140.2	0	0	-1.56
140.3	0	0	-1.54
140.4	0	0	-1.54
140.5	0	0	-1.58
140.6	0	0	-1.58
140.7	0	0.31559	-1.56
140.8	0	0	-1.56
140.9	0	-0.31559	-1.52
141	0	0	-1.52
141.1	0	0	-1.54
141.2	0	0.31559	-1.52
141.3	0	0	-1.54
141.4	0	-0.31559	-1.5
141.5	0	0	-1.54
141.6	0	-0.31559	-1.52
141.7	0	0	-1.52
141.8	0	0.31559	-1.52
141.9	0	0	-1.52
142	0	-0.31559	-1.5
142.1	0	0	-1.52
142.2	0	0	-1.54
142.3	0	-0.31559	-1.54
142.4	0	-0.31559	-1.52
142.5	0	0	-1.48
142.6	0	0	-1.48
142.7	0	-0.31559	-1.5
142.8	0	0	-1.48
142.9	0	0	-1.5
143	0	0	-1.54
143.1	0	0	-1.52
143.2	0	0.31559	-1.52
143.3	0	0	-1.52
143.4	0	0	-1.52
143.5	0	0	-1.48
143.6	0	0	-1.5
143.7	0	0	-1.42
143.8	0	0	-1.48
143.9	0	0	-1.48
144	0	-0.31559	-1.5
144.1	0	0	-1.54
144.2	0	-0.31559	-1.54
144.3	0	0	-1.48
144.4	0	0	-1.46
144.5	0	-0.31559	-1.46
144.6	0	0	-1.48
144.7	0	0	-1.5
144.8	0	-0.31559	-1.5
144.9	0	0	-1.46
145	0	0.31559	-1.48
145.1	0	0	-1.42
145.2	0	0.31559	-1.48
145.3	0	0	-1.44
145.4	0	-0.31559	-1.42
145.5	0	0	-1.48
145.6	0	0	-1.48
145.7	0	-0.31559	-1.46
145.8	0	0.31559	-1.52
145.9	0	0.31559	-1.48
146	0	-0.31559	-1.42
146.1	0	0	-1.42
146.2	0	0	-1.46
146.3	0	0.31559	-1.48
146.4	0	0	-1.48
146.5	0	0	-1.44
146.6	0	0.31559	-1.48
146.7	0	0	-1.46
146.8	0	-0.31559	-1.48
146.9	0	0	-1.48
147	0	-0.31559	-1.48
147.1	0	0	-1.48
147.2	0	-0.31559	-1.48
147.3	0	0	-1.46
147.4	0	-0.31559	-1.46
147.5	0	0.31559	-1.5
147.6	0	0	-1.42
147.7	0	-0.31559	-1.44
147.8	0	-0.31559	-1.42
147.9	0	0	-1.48
148	0	-0.31559	-1.4
148.1	0	0	-1.44
148.2	0	0.31559	-1.4
148.3	800	116.453	-1.4
148.4	800	409.321	0.64
148.5	800	612.877	27.14
148.6	800	750.474	64.3
148.7	800	828.425	69.58
148.8	800	844.836	73.04
148.9	800	845.151	71.58
149	800	842.942	68.3
149.1	800	840.102	66.38
149.2	800	837.577	64.66
149.3	800	834.106	60.4
149.4	800	832.212	59.04
149.5	800	830.003	55.7
149.6	800	827.794	54.14
149.7	800	825.585	52.46
149.8	800	824.007	51.42
149.9	800	822.113	50.62
150	800	820.851	49.74
150.1	800	819.588	48.74
150.2	800	818.01	47.18
150.3	800	816.432	46.78
150.4	800	815.17	46.12
150.5	800	814.223	45.66
150.6	800	812.961	45.28
150.7	800	812.014	44.06
150.8	800	811.383	44
150.9	800	810.752	44.18
151	800	809.805	43.1
151.1	800	809.174	43.54
151.2	800	808.858	42.3
151.3	800	807.596	42.38
151.4	800	807.28	41.76
151.5	800	806.649	41.7
151.6	800	806.334	41.84
151.7	800	805.387	41.26
151.8	800	805.387	41.26
151.9	800	805.071	40.66
152	800	804.756	40.4
152.1	800	804.125	40.3
152.2	800	803.809	40.4
152.3	800	803.809	40.06
152.4	800	802.862	39.74
152.5	800	803.178	39.96
152.6	800	802.547	39.82
152.7	800	802.547	39.62
152.8	800	802.231	39.62
152.9	800	802.231	39.38
153	800	802.231	39.4
153.1	800	801.915	39.14
153.2	800	801.915	38.64
153.3	800	800.969	38.88
153.4	800	801.6	38.82
153.5	800	800.969	38.56
153.6	800	800.969	38.44
153.7	800	800.969	38.34
153.8	800	800.969	38.52
153.9	800	800.653	38.52
154	800	800.653	37.86
154.1	800	800.653	38.04
154.2	800	800.653	38.58
154.3	800	800.653	38.38
154.4	800	800.022	37.9
154.5	800	800.653	38.06
154.6	800	800.022	38.12
154.7	800	800.022	37.86
154.8	800	800.022	37.72
154.9	800	800.022	37.74
155	800	800.022	37.64
155.1	800	799.706	37.68
155.2	800	800.022	37.72
155.3	800	800.022	37.38
155.4	800	800.022	37.42
155.5	800	800.022	37.74
155.6	800	800.022	37.6
155.7	800	799.706	37.22
155.8	800	800.022	37.42
155.9	800	799.706	37.38
156	800	799.706	37.52
156.1	800	800.022	37.48
156.2	800	799.706	37.54
156.3	800	800.022	37.34
156.4	800	799.706	37.12
156.5	800	799.706	37.28
156.6	800	799.706	37.46
156.7	800	800.022	37.48
156.8	800	799.706	37.06
156.9	800	799.706	37.34
157	800	800.022	37.32
157.1	800	799.706	37.08
157.2	800	799.706	37.32
157.3	800	799.706	37.12
157.4	800	799.706	36.88
157.5	800	800.022	37.14
157.6	800	799.706	37.04
157.7	800	799.706	37.04
157.8	800	799.706	37.18
157.9	800	799.706	36.74
158	800	799.706	36.44
158.1	800	799.706	36.9
158.2	800	799.391	36.74
158.3	800	799.706	36.74
158.4	800	799.706	36.64
158.5	800	799.706	36.58
158.6	800	799.391	37.18
158.7	800	799.706	36.72
158.8	800	799.706	36.82
158.9	800	799.706	36.66
159	800	799.706	37.12
159.1	800	798.759	36.74
159.2	800	799.706	36.68
159.3	800	799.391	36.82
159.4	800	799.706	36.7
159.5	800	799.391	36.58
159.6	800	799.706	36.88
159.7	800	799.706	36.72
159.8	800	799.706	36.36
159.9	800	799.706	36.58
160	800	799.391	36.84
160.1	800	799.706	36.6
160.2	800	799.706	36.46
160.3	800	799.706	36.58
160.4	800	799.706	36.42
160.5	800	799.706	36.5
160.6	800	799.706	36.82
160.7	800	799.391	36.4
160.8	800	799.706	36.38
160.9	800	799.706	36.22
161	800	799.706	36.58
161.1	800	799.706	36.58
161.2	800	799.391	36.52
161.3	800	799.706	36.66
161.4	800	799.706	36.6
161.5	800	799.706	36.52
161.6	800	799.706	36.82
161.7	800	799.391	36.68
161.8	800	799.706	36.68
161.9	800	799.706	36.68
162	800	799.706	36.44
162.1	800	799.391	36.44
162.2	800	799.706	36.5
162.3	800	799.706	36.5
162.4	800	799.706	36.6
162.5	800	799.706	36.46
162.6	800	799.391	36.84
162.7	800	799.706	36.84
162.8	800	799.706	36.96
162.9	800	799.706	36.58
163	800	799.706	36.72
163.1	800	799.706	36.58
163.2	800	799.706	36.24
163.3	800	799.706	36.14
163.4	800	799.706	36.28
163.5	800	799.706	36.44
163.6	800	799.706	37.72
163.7	800	799.706	37.88
163.8	800	799.706	37.88
163.9	800	799.391	38.02
164	800	799.706	37.6
164.1	800	799.706	36.6
164.2	800	799.391	38.08
164.3	800	799.706	37.88
164.4	800	799.391	38.02
164.5	800	799.706	37.9
164.6	800	799.391	37.88
164.7	800	799.706	37.6
164.8	800	799.706	37.56
164.9	800	799.706	37.3
165	800	799.706	37.56
165.1	800	799.706	37.36
165.2	800	799.706	37.54
165.3	800	799.706	37.36
165.4	800	799.706	37.56
165.5	800	799.391	37.42
165.6	800	799.706	37.42
165.7	800	799.706	37.44
165.8	800	799.706	37.2
165.9	800	799.391	37.38
166	800	799.706	37.56
166.1	800	799.706	37.28
166.2	800	799.391	37.56
166.3	800	799.706	37.22
166.4	800	799.706	37.24
166.5	800	799.706	37.18
166.6	800	799.706	37.18
166.7	800	799.706	37.1
166.8	800	799.706	37.18
166.9	800	799.391	37.12
167	800	799.706	37.66
167.1	800	799.391	37.5
167.2	800	799.706	37.12
167.3	800	799.706	37.28
167.4	800	799.706	37.4
167.5	800	799.706	37.34
167.6	800	799.706	37.44
167.7	800	799.706	36.98
167.8	800	799.706	37.06
167.9	800	799.706	37.18
168	800	799.391	37.28
168.1	800	799.706	37.32
168.2	800	799.706	37.1
168.3	800	799.706	37.1
168.4	800	799.706	37.24
168.5	800	799.706	37.3
168.6	800	799.391	37.26
168.7	800	799.706	37.34
168.8	800	799.706	37.38
168.9	800	799.706	37.24
169	800	799.706	37.42
169.1	800	799.706	37.4
169.2	800	799.391	37.24
169.3	800	799.706	37.28
169.4	800	799.706	37.28
169.5	800	799.706	36.94
169.6	800	799.706	37.12
169.7	800	799.706	37.18
169.8	800	799.706	37.18
169.9	800	799.706	37.08
170	800	799.706	37.2
170.1	800	799.391	37.32
170.2	800	799.706	36.98
170.3	800	799.391	37.28
170.4	800	799.706	37.02
170.5	800	800.022	37.16
170.6	800	799.706	37.32
170.7	800	799.706	37.02
170.8	800	799.706	37.44
170.9	800	799.706	36.92
171	800	799.706	36.92
171.1	800	799.706	37.16
171.2	800	799.706	37.04
171.3	800	799.706	36.92
171.4	800	799.391	36.98
171.5	800	799.706	36.94
171.6	800	799.706	36.98
171.7	800	799.706	36.92
171.8	800	799.706	36.94
171.9	800	799.706	37.04
172	800	799.706	36.72
172.1	800	799.391	36.94
172.2	800	799.706	37.06
172.3	800	799.706	37.1
172.4	800	799.706	36.82
172.5	800	799.706	36.9
172.6	800	799.706	36.66
172.7	800	799.706	36.78
172.8	800	799.391	36.98
172.9	800	799.706	36.68
173	800	799.391	36.88
173.1	800	799.706	36.98
173.2	800	799.706	36.9
173.3	800	799.706	36.74
173.4	800	799.706	36.8
173.5	800	799.706	36.76
173.6	800	799.706	36.78
173.7	800	799.391	36.72
173.8	800	799.706	36.66
173.9	800	799.706	36.66
174	800	799.706	36.74
174.1	800	799.706	36.94
174.2	800	799.706	37.04
174.3	800	799.706	37.12
174.4	800	799.706	37.2
174.5	800	799.706	36.82
174.6	800	799.706	37.04
174.7	800	799.706	36.94
174.8	800	799.391	36.9
174.9	800	799.706	36.9
175	800	799.391	36.76
175.1	800	799.706	36.8
175.2	800	799.706	36.42
175.3	800	799.706	36.64
175.4	800	799.391	36.8
175.5	800	799.706	36.82
175.6	800	799.706	36.72
175.7	800	799.706	36.96
175.8	800	799.706	36.74
175.9	800	799.391	36.66
176	800	799.706	36.42
176.1	800	799.706	36.52
176.2	800	799.706	36.58
176.3	800	799.706	36.76
176.4	800	799.706	36.52
176.5	800	799.706	36.82
176.6	800	799.706	36.82
176.7	800	799.706	36.66
176.8	800	799.706	36.6
176.9	800	799.706	36.68
177	800	799.706	36.66
177.1	800	799.706	36.64
177.2	800	799.706	36.58
177.3	800	799.706	36.66
177.4	800	799.391	36.94
177.5	800	799.706	36.44
177.6	800	799.706	36.8
177.7	800	799.706	36.58
177.8	800	799.706	36.76
177.9	800	799.706	36.58
178	800	799.706	36.72
178.1	800	799.391	36.58
178.2	800	799.706	36.68
178.3	800	799.706	36.52
178.4	800	799.706	36.52
178.5	800	799.706	36.58
178.6	800	799.706	36.5
178.7	800	799.706	36.58
178.8	800	799.706	36.4
178.9	800	799.706	36.58
179	800	799.706	36.72
179.1	800	799.706	36.66
179.2	800	799.706	36.6
179.3	800	799.706	36.88
179.4	800	799.391	36.82
179.5	800	799.706	36.52
179.6	800	799.706	36.6
179.7	800	799.706	36.6
179.8	800	799.706	37.06
179.9	800	799.391	36.66
180	800	800.022	36.52
180.1	800	799.391	36.58
180.2	800	799.706	36.74
180.3	800	799.706	36.52
180.4	800	799.706	36.36
180.5	800	799.391	36.5
180.6	800	799.706	36.52
180.7	800	799.706	36.72
180.8	800	799.706	36.88
180.9	800	799.706	36.84
181	800	799.706	36.66
181.1	800	799.706	36.74
181.2	800	799.391	36.62
181.3	800	799.706	36.62
181.4	800	799.706	37.06
181.5	800	799.391	36.82
181.6	800	800.022	36.78
181.7	800	799.706	37
181.8	800	799.706	36.58
181.9	800	799.706	36.78
182	800	799.391	36.76
182.1	800	799.706	36.76
182.2	800	799.706	36.74
182.3	800	799.706	36.82
182.4	800	799.706	36.76
182.5	800	799.391	36.76
182.6	800	799.706	36.72
182.7	800	799.391	36.72
182.8	800	799.706	36.82
182.9	800	799.706	37.02
183	800	799.706	36.82
183.1	800	799.706	36.98
183.2	800	799.706	36.98
183.3	800	799.706	36.9
183.4	800	799.706	36.52
183.5	800	799.706	36.9
183.6	800	799.391	37.02
183.7	800	799.706	36.52
183.8	800	799.391	36.78
183.9	800	799.706	36.6
184	800	799.706	37.06
184.1	800	799.706	36.5
184.2	800	799.706	36.8
184.3	800	799.706	36.9
184.4	800	799.706	36.58
184.5	800	799.706	36.76
184.6	800	799.706	36.66
184.7	800	799.391	36.66
184.8	800	799.706	36.8
184.9	800	799.706	36.66
185	800	799.391	36.58
185.1	800	799.706	36.6
185.2	800	799.706	36.72
185.3	800	799.706	36.9
185.4	800	799.706	36.68
185.5	800	799.706	36.82
185.6	800	799.706	36.92
185.7	800	799.391	36.92
185.8	800	799.706	36.82
185.9	800	799.706	36.38
186	800	799.706	36.94
186.1	800	799.706	36.92
186.2	800	799.706	36.58
186.3	800	799.706	36.58
186.4	800	799.706	36.88
186.5	800	799.706	36.82
186.6	800	799.706	36.82
186.7	800	799.706	36.9
186.8	800	799.391	36.8
186.9	800	799.706	36.96
187	800	799.706	36.82
187.1	800	799.706	36.64
187.2	800	799.706	36.52
187.3	800	799.706	36.3
187.4	800	799.706	36.82
187.5	800	799.706	36.72
187.6	800	799.706	36.72
187.7	800	799.706	36.66
187.8	800	799.706	36.74
187.9	800	799.706	36.66
188	800	799.391	36.86
188.1	800	799.706	36.76
188.2	800	799.391	36.66
188.3	800	799.706	36.72
188.4	800	799.706	36.54
188.5	800	799.391	36.52
188.6	800	799.706	36.52
188.7	800	799.706	36.52
188.8	800	799.706	36.92
188.9	800	799.706	36.8
189	800	799.706	37.06
189.1	800	799.706	36.68
189.2	800	799.706	36.88
189.3	800	799.706	36.6
189.4	800	799.706	36.6
189.5	800	799.706	36.5
189.6	800	799.391	36.66
189.7	800	799.706	36.88
189.8	800	799.706	36.82
189.9	800	799.706	36.56
190	800	799.391	36.82
190.1	800	799.706	36.74
190.2	800	799.706	36.98
190.3	800	799.706	36.52
190.4	800	799.706	36.68
190.5	800	799.391	36.88
190.6	800	799.706	37.12
190.7	800	799.706	36.94
190.8	800	799.391	36.82
190.9	800	799.706	37.06
191	800	799.391	36.98
191.1	800	799.391	36.72
191.2	800	799.391	36.64
191.3	800	799.706	36.72
191.4	800	799.706	36.68
191.5	800	799.706	36.98
191.6	800	799.706	36.66
191.7	800	799.706	37
191.8	800	799.706	36.5
191.9	800	800.022	37.1
192	800	800.022	36.52
192.1	800	799.706	36.5
192.2	800	799.706	36.76
192.3	800	799.706	36.72
192.4	800	799.706	36.66
192.5	800	799.706	36.88
192.6	800	800.022	36.88
192.7	800	799.706	36.88
192.8	800	799.706	36.58
192.9	800	799.391	36.72
193	800	799.706	36.86
193.1	800	799.706	36.62
193.2	800	799.706	36.58
193.3	800	799.706	36.66
193.4	800	799.706	37.18
193.5	800	799.706	36.7
193.6	800	799.391	36.82
193.7	800	799.706	36.72
193.8	800	799.706	36.78
193.9	800	799.391	36.72
194	800	799.706	36.6
194.1	800	799.706	36.52
194.2	800	799.706	36.72
194.3	800	799.391	37.1
194.4	800	800.022	36.84
194.5	800	799.391	36.8
194.6	800	799.706	36.88
194.7	800	799.391	36.82
194.8	800	799.391	36.92
194.9	800	799.706	36.36
195	800	799.391	36.74
195.1	800	799.706	36.72
195.2	800	799.706	36.9
195.3	800	799.706	36.82
195.4	800	799.706	36.9
195.5	800	799.706	36.74
195.6	800	799.706	36.82
195.7	800	799.391	36.5
195.8	800	799.706	36.8
195.9	800	799.391	36.68
196	800	800.022	36.72
196.1	800	800.022	36.82
196.2	800	799.706	36.88
196.3	800	799.706	36.88
196.4	800	799.391	36.88
196.5	800	799.706	36.92
196.6	800	799.706	36.82
196.7	800	799.706	36.82
196.8	800	799.706	36.8
196.9	800	799.706	36.76
197	800	799.706	36.76
197.1	800	799.706	36.88
197.2	800	799.706	36.82
197.3	800	799.391	36.8
197.4	800	799.706	37.02
197.5	800	799.391	36.86
197.6	800	799.706	36.98
197.7	800	799.706	36.74
197.8	800	799.391	36.74
197.9	800	799.706	37.06
198	800	799.706	37.04
198.1	800	799.706	37.06
198.2	800	799.706	36.78
198.3	800	799.706	36.68
198.4	800	799.391	36.84
198.5	800	799.706	36.66
198.6	800	799.706	36.82
198.7	800	799.706	36.94
198.8	800	799.706	37.04
198.9	800	799.706	36.96
199	800	799.706	36.94
199.1	800	799.706	36.54
199.2	800	799.706	36.76
199.3	800	799.706	36.84
199.4	800	799.706	36.36
199.5	800	799.391	36.46
199.6	800	799.706	36.52
199.7	800	799.706	36.7
199.8	800	799.706	36.74
[truncated: 2,021 more rows]

[truncated: 1 more sheets: factor calculation]
