# Supplementary material for: Quantitative volatile organic compound sensing with liquid crystal core fibers
Source: Cell Rep Phys Sci. 2021 Dec 22;2(12):100661. doi: 10.1016/j.xcrp.2021.100661 (PMC8724680; doi:10.1016/j.xcrp.2021.100661)
Supplement: Data S7. Raw data from calibration of the PVP solution flow for electrospinning experiments; three individual calibrations on different days — The procedure is described in Supplemental experimental procedures. [file mmc8.xlsx]

## Sheet: key
key
time	=	t
pressure	=	p
flow	=	u
standard deviation	=	σ
density	=	ρ
mass	=	m
flow rate by flow unit	=	Qs
flow rate by balance	=	Qw

## Sheet: cali 1, 250 mbar
t [s]	command	p [mbar]	u [µL/min]
0	0	0	-0.74
0.1	0	0.31559	-0.74		run		flow unit
0.2	0	0	-0.78		1		t [s]	p [mbar]	σ [mbar]	u(E7) [µL/min]	σ [µL/min]		ρ [g/mL]
0.3	0	0	-0.72				59.3	249.506	10.2628	9.16397	1.18468		1.03
0.4	0	0	-0.76
0.5	0	0	-0.72				balance
0.6	0	0	-0.72				mass [g]			u(E7) [µL/min]
0.7	0	0	-0.72				0.0066			6.48341
0.8	0	0	-0.76
0.9	0	0.31559	-0.74
1	0	0	-0.72				flow unit
1.1	0	0	-0.72				flow unit
1.2	0	0	-0.7		2		t [s]	p [mbar]	σ [mbar]	u(E7) [µL/min]	σ [µL/min]
1.3	0	0	-0.72				59.2	249.583	8.30882	8.97943	1.15067
1.4	0	0	-0.76
1.5	0	0	-0.72				balance
1.6	0	-0.31559	-0.68				mass [g]			u(E7) [µL/min]
1.7	0	0	-0.72				0.0063			6.19916
1.8	0	0	-0.7
1.9	0	0.31559	-0.68
2	0	0	-0.7
2.1	0	0	-0.72				flow unit
2.2	0	0	-0.7		3		t [s]	p [mbar]	σ [mbar]	u(E7) [µL/min]	σ [µL/min]
2.3	0	0	-0.7				59.9	249.917	0.623815	8.5715	0.944519
2.4	0	0	-0.66
2.5	0	0.31559	-0.72				balance
2.6	0	-0.31559	-0.72				mass [g]			u(E7) [µL/min]
2.7	0	0	-0.72				0.007			6.80746
2.8	0	0	-0.7
2.9	0	0	-0.7
3	0	0	-0.74
3.1	0	0	-0.68
3.2	0	0	-0.7
3.3	0	0	-0.72
3.4	0	0	-0.72
3.5	0	0	-0.66
3.6	0	-0.31559	-0.68
3.7	0	0	-0.68
3.8	0	0.31559	-0.68
3.9	0	-0.31559	-0.72
4	0	0	-0.7
4.1	0	0	-0.68
4.2	0	0	-0.66
4.3	0	0.31559	-0.72
4.4	0	0	-0.72
4.5	0	-0.31559	-0.68
4.6	0	0	-0.72
4.7	0	0	-0.66
4.8	0	0	-0.7
4.9	0	0	-0.66
5	0	0	-0.66
5.1	0	0.31559	-0.7
5.2	0	0	-0.72
5.3	0	0	-0.66
5.4	0	0	-0.68
5.5	0	0	-0.68
5.6	0	0	-0.64
5.7	0	0	-0.7
5.8	0	0	-0.62
5.9	0	0.31559	-0.68
6	0	0	-0.7
6.1	0	0	-0.68
6.2	0	0	-0.68
6.3	0	0	-0.66
6.4	0	0	-0.66
6.5	0	0	-0.7
6.6	0	0	-0.66
6.7	0	0	-0.66
6.8	0	0	-0.68
6.9	0	0	-0.64
7	0	0	-0.66
7.1	0	0.31559	-0.66
7.2	0	0	-0.68
7.3	0	0	-0.66
7.4	0	-0.31559	-0.64
7.5	0	0	-0.66
7.6	0	0	-0.7
7.7	0	0	-0.7
7.8	250	0.31559	-0.66
7.9	250	238.271	0.78
8	250	249.632	19.46
8.1	250	251.526	17.8
8.2	250	251.526	17.52
8.3	250	251.841	16.64
8.4	250	251.526	16.22
8.5	250	251.21	15.14
8.6	250	251.21	14.92
8.7	250	250.894	14.34
8.8	250	250.894	13.7
8.9	250	250.579	13.2
9	250	250.894	12.58
9.1	250	250.894	12.26
9.2	250	250.579	12.08
9.3	250	249.632	12
9.4	250	249.632	11.9
9.5	250	250.579	11.62
9.6	250	249.632	11.36
9.7	250	249.632	11.28
9.8	250	249.632	11.18
9.9	250	249.632	11.1
10	250	250.579	11.34
10.1	250	250.579	11.38
10.2	250	250.579	11.08
10.3	250	249.632	11
10.4	250	249.948	10.84
10.5	250	249.948	10.74
10.6	250	249.632	10.7
10.7	250	249.632	10.54
10.8	250	249.632	10.5
10.9	250	249.632	10.4
11	250	250.579	10.24
11.1	250	249.632	10.18
11.2	250	250.579	10.14
11.3	250	249.632	10.12
11.4	250	249.632	9.86
11.5	250	249.632	9.9
11.6	250	249.948	9.86
11.7	250	249.632	9.86
11.8	250	249.632	9.84
11.9	250	249.632	9.76
12	250	249.632	9.76
12.1	250	250.579	9.72
12.2	250	249.632	9.62
12.3	250	249.632	9.7
12.4	250	249.632	9.98
12.5	250	249.632	9.9
12.6	250	249.632	9.48
12.7	250	249.632	9.64
12.8	250	249.632	9.64
12.9	250	249.632	9.68
13	250	249.632	9.72
13.1	250	249.632	9.78
13.2	250	249.948	9.82
13.3	250	249.632	9.86
13.4	250	249.632	9.66
13.5	250	249.632	9.6
13.6	250	249.632	9.46
13.7	250	250.579	9.46
13.8	250	249.632	9.52
13.9	250	249.632	9.58
14	250	249.632	9.54
14.1	250	249.316	9.38
14.2	250	250.579	9.28
14.3	250	249.632	9.44
14.4	250	249.632	9.72
14.5	250	249.632	9.72
14.6	250	250.579	9.8
14.7	250	249.632	9.82
14.8	250	249.632	9.72
14.9	250	249.632	9.68
15	250	249.632	9.64
15.1	250	250.579	9.64
15.2	250	249.632	9.66
15.3	250	249.632	9.48
15.4	250	249.632	9.46
15.5	250	249.632	9.38
15.6	250	249.632	9.08
15.7	250	249.632	9.24
15.8	250	249.948	9.6
15.9	250	249.632	9.64
16	250	249.632	9.44
16.1	250	249.632	9.3
16.2	250	249.632	9.4
16.3	250	250.579	9.32
16.4	250	250.579	9.48
16.5	250	249.632	9.58
16.6	250	249.632	9.44
16.7	250	249.632	9.12
16.8	250	249.948	9.28
16.9	250	249.632	9.26
17	250	249.632	9.38
17.1	250	250.579	9.66
17.2	250	250.579	9.4
17.3	250	249.632	9.46
17.4	250	249.632	9.4
17.5	250	249.632	9.3
17.6	250	249.632	9.34
17.7	250	249.632	9.4
17.8	250	249.632	9.28
17.9	250	249.632	9.26
18	250	250.579	9.4
18.1	250	249.632	9.54
18.2	250	249.632	9.5
18.3	250	249.632	9.36
18.4	250	249.632	9.38
18.5	250	249.632	9.22
18.6	250	249.632	9.02
18.7	250	249.632	9.18
18.8	250	249.632	9.2
18.9	250	250.579	9.36
19	250	249.632	9.44
19.1	250	249.632	9.4
19.2	250	249.632	9.1
19.3	250	250.579	9.2
19.4	250	249.632	9.18
19.5	250	250.579	9.1
19.6	250	249.632	9.18
19.7	250	250.579	9.02
19.8	250	249.632	8.84
19.9	250	249.632	8.94
20	250	249.948	8.88
20.1	250	250.579	8.98
20.2	250	249.632	9.24
20.3	250	249.632	9.34
20.4	250	249.632	9.18
20.5	250	250.579	9.18
20.6	250	249.948	9.12
20.7	250	249.632	9.26
20.8	250	250.579	9.32
20.9	250	250.579	9.12
21	250	249.632	9.26
21.1	250	249.632	9.16
21.2	250	249.632	9.1
21.3	250	249.948	9.22
21.4	250	250.579	9.38
21.5	250	249.632	9.42
21.6	250	250.579	9.46
21.7	250	250.579	9.3
21.8	250	249.632	9.12
21.9	250	249.632	8.84
22	250	250.579	8.84
22.1	250	249.632	8.7
22.2	250	249.632	8.64
22.3	250	249.632	8.96
22.4	250	250.579	8.9
22.5	250	249.632	8.88
22.6	250	249.632	8.92
22.7	250	249.632	8.84
22.8	250	249.632	9.04
22.9	250	249.948	8.98
23	250	249.632	9
23.1	250	250.579	9
23.2	250	249.632	9.1
23.3	250	249.632	9.04
23.4	250	250.579	8.92
23.5	250	249.632	9.04
23.6	250	249.632	9.3
23.7	250	249.632	9.28
23.8	250	249.632	9.12
23.9	250	249.632	8.82
24	250	249.632	9
24.1	250	249.632	8.82
24.2	250	249.632	8.96
24.3	250	249.632	9.04
24.4	250	250.579	8.96
24.5	250	249.632	8.92
24.6	250	249.632	8.86
24.7	250	249.632	8.76
24.8	250	249.632	8.9
24.9	250	250.579	8.86
25	250	249.948	9
25.1	250	249.632	9.04
25.2	250	249.632	9.24
25.3	250	249.632	9.38
25.4	250	249.948	9.26
25.5	250	249.632	9.22
25.6	250	250.579	9.12
25.7	250	249.948	9.44
25.8	250	249.948	9.48
25.9	250	249.632	9.38
26	250	249.632	9.12
26.1	250	249.948	8.96
26.2	250	250.579	8.8
26.3	250	250.579	9.1
26.4	250	249.632	8.98
26.5	250	250.579	8.8
26.6	250	249.632	8.7
26.7	250	249.632	8.62
26.8	250	249.632	8.8
26.9	250	249.632	8.7
27	250	249.316	8.8
27.1	250	250.579	9.1
27.2	250	249.632	9.36
27.3	250	249.632	9.4
27.4	250	249.632	9.26
27.5	250	249.632	9.34
27.6	250	249.632	9.26
27.7	250	249.948	9.06
27.8	250	249.632	8.9
27.9	250	250.579	9.14
28	250	249.632	9.16
28.1	250	250.579	9.12
28.2	250	250.579	9.3
28.3	250	249.948	9.3
28.4	250	249.632	9.42
28.5	250	250.579	9.46
28.6	250	249.632	9.42
28.7	250	249.632	9.24
28.8	250	250.579	9.18
28.9	250	249.632	9.18
29	250	249.632	9.22
29.1	250	249.632	9.24
29.2	250	249.632	9.02
29.3	250	249.632	9.18
29.4	250	249.632	9.44
29.5	250	249.632	9.4
29.6	250	250.579	9.16
29.7	250	250.579	9.02
29.8	250	249.948	9.16
29.9	250	249.632	9.22
30	250	249.632	9.4
30.1	250	249.948	9.6
30.2	250	249.632	9.66
30.3	250	249.632	9.74
30.4	250	249.632	9.4
30.5	250	249.632	9.16
30.6	250	250.579	9.4
30.7	250	249.632	9.02
30.8	250	249.632	9.1
30.9	250	250.579	9.1
31	250	249.632	9.22
31.1	250	249.632	9.22
31.2	250	249.632	9.26
31.3	250	250.579	9.12
31.4	250	249.948	8.96
31.5	250	249.632	8.74
31.6	250	249.632	8.76
31.7	250	249.632	8.74
31.8	250	249.632	8.82
31.9	250	250.579	8.96
32	250	249.632	9
32.1	250	249.632	8.88
32.2	250	249.632	8.58
32.3	250	250.579	8.6
32.4	250	250.579	8.76
32.5	250	249.632	9.04
32.6	250	249.632	9
32.7	250	249.632	9.12
32.8	250	249.632	9.04
32.9	250	249.632	8.98
33	250	249.632	8.56
33.1	250	249.632	8.74
33.2	250	249.632	8.84
33.3	250	250.579	8.96
33.4	250	249.632	9.14
33.5	250	249.632	9.22
33.6	250	250.579	9.08
33.7	250	249.632	9.08
33.8	250	249.632	9.02
33.9	250	249.632	9.1
34	250	249.632	8.94
34.1	250	249.632	8.92
34.2	250	250.579	8.98
34.3	250	249.632	9
34.4	250	249.948	8.76
34.5	250	249.632	8.82
34.6	250	249.632	8.88
34.7	250	249.632	8.86
34.8	250	249.632	8.72
34.9	250	249.632	8.88
35	250	250.579	8.84
35.1	250	250.579	8.92
35.2	250	249.632	8.88
35.3	250	249.632	8.88
35.4	250	249.632	8.76
35.5	250	249.632	8.78
35.6	250	250.579	8.98
35.7	250	249.632	9.2
35.8	250	250.579	8.94
35.9	250	249.632	8.98
36	250	249.632	8.94
36.1	250	250.579	9
36.2	250	249.632	8.96
36.3	250	250.579	9.04
36.4	250	249.632	9.02
36.5	250	249.632	8.94
36.6	250	250.579	9
36.7	250	249.632	8.8
36.8	250	249.632	8.9
36.9	250	249.632	8.84
37	250	250.579	8.9
37.1	250	249.948	8.74
37.2	250	250.579	8.9
37.3	250	250.579	9.1
37.4	250	249.632	8.9
37.5	250	249.632	8.92
37.6	250	250.579	8.98
37.7	250	249.632	8.84
37.8	250	249.632	8.94
37.9	250	249.632	9.1
38	250	249.948	9.08
38.1	250	249.632	8.86
38.2	250	250.579	8.94
38.3	250	249.632	8.96
38.4	250	249.632	9
38.5	250	249.632	8.86
38.6	250	250.579	8.84
38.7	250	250.579	8.78
38.8	250	249.632	8.92
38.9	250	249.632	8.86
39	250	249.632	8.86
39.1	250	249.632	8.7
39.2	250	249.632	8.7
39.3	250	250.579	8.74
39.4	250	249.632	8.72
39.5	250	250.579	8.64
39.6	250	249.632	8.52
39.7	250	249.632	8.84
39.8	250	249.632	8.78
39.9	250	250.579	9.1
40	250	249.632	9.16
40.1	250	249.632	9.34
40.2	250	249.632	9.18
40.3	250	249.632	8.94
40.4	250	250.579	8.94
40.5	250	249.948	8.96
40.6	250	249.632	8.92
40.7	250	249.632	9.12
40.8	250	249.632	9.18
40.9	250	249.632	9.08
41	250	249.948	9.1
41.1	250	249.632	9.2
41.2	250	249.948	9.1
41.3	250	249.632	9.14
41.4	250	249.632	9.22
41.5	250	249.632	9.06
41.6	250	249.948	9.18
41.7	250	249.632	9.04
41.8	250	249.632	9.04
41.9	250	249.948	8.96
42	250	249.632	9
42.1	250	249.632	8.6
42.2	250	250.894	8.7
42.3	250	250.579	8.7
42.4	250	249.632	8.7
42.5	250	249.632	8.54
42.6	250	250.579	8.56
42.7	250	249.632	8.7
42.8	250	250.579	8.64
42.9	250	250.579	8.74
43	250	250.579	8.8
43.1	250	249.632	8.8
43.2	250	250.579	8.92
43.3	250	250.579	9.02
43.4	250	249.632	9.06
43.5	250	249.632	9.08
43.6	250	250.579	9.12
43.7	250	250.579	8.68
43.8	250	249.948	8.76
43.9	250	249.632	9
44	250	249.632	9.14
44.1	250	249.632	9.06
44.2	250	249.632	9.08
44.3	250	249.632	9.06
44.4	250	249.632	8.86
44.5	250	249.632	8.8
44.6	250	250.579	8.76
44.7	250	249.632	8.84
44.8	250	250.579	8.84
44.9	250	249.632	8.74
45	250	249.948	8.84
45.1	250	249.632	8.92
45.2	250	249.632	8.94
45.3	250	250.579	8.76
45.4	250	249.948	8.84
45.5	250	250.579	8.78
45.6	250	250.579	8.68
45.7	250	249.632	8.88
45.8	250	249.632	9.04
45.9	250	249.632	9.02
46	250	249.316	8.84
46.1	250	249.948	8.68
46.2	250	249.632	8.76
46.3	250	249.316	8.92
46.4	250	249.948	8.76
46.5	250	250.579	8.78
46.6	250	250.579	8.84
46.7	250	249.632	8.76
46.8	250	250.579	8.46
46.9	250	249.632	8.52
47	250	250.579	8.56
47.1	250	249.632	8.82
47.2	250	249.632	8.7
47.3	250	250.579	8.72
47.4	250	249.632	8.56
47.5	250	249.632	8.56
47.6	250	249.632	8.92
47.7	250	249.632	8.86
47.8	250	249.632	8.72
47.9	250	250.579	8.76
48	250	250.579	8.86
48.1	250	249.632	9.1
48.2	250	249.632	9.28
48.3	250	250.579	9.16
48.4	250	249.632	9.32
48.5	250	249.948	9.38
48.6	250	249.632	9.14
48.7	250	249.632	8.74
48.8	250	250.579	8.36
48.9	250	249.632	8.4
49	250	249.632	8.58
49.1	250	249.632	8.66
49.2	250	249.632	8.56
49.3	250	249.632	8.7
49.4	250	250.579	8.76
49.5	250	250.579	8.58
49.6	250	249.632	8.7
49.7	250	249.632	8.9
49.8	250	249.632	8.92
49.9	250	249.632	8.84
50	250	249.632	8.74
50.1	250	250.579	8.78
50.2	250	249.632	8.9
50.3	250	249.632	8.82
50.4	250	249.632	8.84
50.5	250	249.632	8.9
50.6	250	249.632	8.86
50.7	250	249.632	8.96
50.8	250	250.579	8.92
50.9	250	249.948	8.82
51	250	249.632	8.86
51.1	250	250.579	8.86
51.2	250	250.579	8.78
51.3	250	250.579	8.76
51.4	250	250.579	8.8
51.5	250	250.579	8.9
51.6	250	249.948	9.02
51.7	250	249.632	9
51.8	250	250.579	9.06
51.9	250	249.632	9.24
52	250	250.579	8.86
52.1	250	249.948	8.82
52.2	250	250.579	8.78
52.3	250	249.632	8.82
52.4	250	249.948	8.98
52.5	250	249.948	8.94
52.6	250	249.632	8.94
52.7	250	249.632	9.06
52.8	250	249.632	9.24
52.9	250	249.632	9.22
53	250	250.579	8.84
53.1	250	250.579	8.84
53.2	250	249.632	8.72
53.3	250	249.948	8.52
53.4	250	249.632	8.42
53.5	250	250.579	8.48
53.6	250	249.632	8.64
53.7	250	249.632	8.54
53.8	250	249.632	8.74
53.9	250	249.632	8.72
54	250	249.316	8.66
54.1	250	250.579	8.64
54.2	250	249.632	8.72
54.3	250	249.632	8.8
54.4	250	249.948	8.86
54.5	250	249.948	8.86
54.6	250	250.579	8.9
54.7	250	250.579	8.92
54.8	250	249.632	9.02
54.9	250	249.632	8.62
55	250	249.632	8.68
55.1	250	249.632	8.64
55.2	250	249.632	8.48
55.3	250	250.579	8.52
55.4	250	249.632	8.58
55.5	250	250.579	8.62
55.6	250	249.632	8.5
55.7	250	249.632	8.44
55.8	250	250.579	8.54
55.9	250	249.632	8.44
56	250	249.632	8.46
56.1	250	249.632	8.58
56.2	250	250.579	8.62
56.3	250	249.632	8.72
56.4	250	249.632	8.92
56.5	250	249.316	8.9
56.6	250	249.316	8.94
56.7	250	249.948	9.02
56.8	250	250.579	8.92
56.9	250	249.948	8.8
57	250	249.316	8.8
57.1	250	249.948	8.74
57.2	250	249.632	8.84
57.3	250	250.579	8.66
57.4	250	249.632	8.54
57.5	250	249.632	8.9
57.6	250	249.948	8.74
57.7	250	250.579	8.58
57.8	250	250.579	8.8
57.9	250	249.632	8.86
58	250	249.316	8.78
58.1	250	249.632	8.78
58.2	250	249.632	8.88
58.3	250	249.948	9.28
58.4	250	249.948	9.18
58.5	250	250.579	9.12
58.6	250	250.579	9.12
58.7	250	249.632	9.12
58.8	250	249.632	9.38
58.9	250	249.632	9.22
59	250	249.948	9.2
59.1	250	250.579	9.16
59.2	250	249.632	9
59.3	250	249.632	9.12
59.4	250	249.948	8.92
59.5	250	249.632	8.92
59.6	250	249.948	8.84
59.7	250	250.579	8.62
59.8	250	250.579	8.54
59.9	250	249.632	8.14
60	250	250.579	8.2
60.1	250	250.579	8.4
60.2	250	250.579	8.42
60.3	250	250.579	8.42
60.4	250	249.948	8.44
60.5	250	249.632	8.52
60.6	250	250.579	8.6
60.7	250	249.632	8.78
60.8	250	249.632	8.62
60.9	250	249.632	8.64
61	250	249.632	8.78
61.1	250	250.579	8.94
61.2	250	249.632	8.74
61.3	250	249.948	8.62
61.4	250	249.632	8.84
61.5	250	249.632	8.84
61.6	250	250.579	9
61.7	250	250.579	8.72
61.8	250	249.632	8.66
61.9	250	249.632	8.54
62	250	249.948	8.58
62.1	250	249.632	8.52
62.2	250	250.579	8.68
62.3	250	249.632	8.76
62.4	250	250.579	8.68
62.5	250	250.579	8.88
62.6	250	249.632	8.8
62.7	250	250.579	8.94
62.8	250	249.632	8.84
62.9	250	250.579	9.02
63	250	250.579	9.14
63.1	250	250.579	8.98
63.2	250	249.632	8.86
63.3	250	249.948	8.86
63.4	250	249.632	8.88
63.5	250	250.579	8.82
63.6	250	250.579	8.82
63.7	250	249.948	8.54
63.8	250	250.579	8.12
63.9	250	250.579	8.56
64	250	249.948	8.92
64.1	250	249.632	9.02
64.2	250	249.632	8.64
64.3	250	249.632	8.5
64.4	250	249.948	8.54
64.5	250	250.579	8.54
64.6	250	250.579	8.6
64.7	250	249.316	8.74
64.8	250	249.632	8.82
64.9	250	249.632	8.8
65	250	249.632	8.68
65.1	250	250.579	8.7
65.2	250	250.579	8.68
65.3	250	249.948	8.76
65.4	250	249.632	8.74
65.5	250	249.632	8.6
65.6	250	249.948	8.62
65.7	250	249.632	8.82
65.8	250	250.579	8.9
65.9	250	249.632	8.82
66	250	250.579	8.7
66.1	250	250.579	8.66
66.2	250	250.579	8.68
66.3	250	249.632	8.76
66.4	250	249.632	8.64
66.5	250	249.632	8.7
66.6	250	250.579	9.08
66.7	250	250.579	8.78
66.8	250	250.579	8.64
66.9	250	250.579	8.76
67	250	250.579	8.76
67.1	250	250.579	8.82
67.2	0	249.632	8.72
67.3	0	249.632	8.68
67.4	0	183.358	7.4
67.5	0	183.358	5.86
67.6	0	131.286	3.26
67.7	0	131.286	2.06
67.8	0	93.4148	1.04
67.9	0	93.4148	-0.8
68	0	66.274	-1.62
68.1	0	66.274	-3
68.2	0	46.0762	-3.6
68.3	0	46.0762	-4.42
68.4	0	32.5058	-4.72
68.5	0	32.5058	-4.86
68.6	0	26.8252	-5.06
68.7	0	22.4069	-5.32
68.8	0	14.8328	-5.6
68.9	0	12.308	-5.76
69	0	10.4145	-5.92
69.1	0	8.52094	-5.68
69.2	0	6.31181	-5.5
69.3	0	5.36504	-5.2
69.4	0	3.78709	-5.06
69.5	0	3.1559	-5.08
69.6	0	2.20913	-5.12
69.7	0	1.57795	-5.1
69.8	0	0.946771	-4.96
69.9	0	0	-4.82
70	0	0	-4.46
70.1	0	-0.31559	-4.36
70.2	0	-0.631181	-4.32
70.3	0	-0.946771	-4.2
70.4	0	-0.631181	-4.22
70.5	0	-0.946771	-4.16
70.6	0	-0.946771	-4.1
70.7	0	-0.946771	-4.08
70.8	0	-1.57795	-3.98
70.9	0	-1.57795	-3.9
71	0	-1.57795	-3.8
71.1	0	-1.57795	-3.68
71.2	0	-1.57795	-3.56
71.3	0	-1.89354	-3.58
71.4	0	-1.89354	-3.64
71.5	0	-1.89354	-3.64
71.6	0	-1.89354	-3.66
71.7	0	-2.20913	-3.64
71.8	0	-2.20913	-3.68
71.9	0	-1.89354	-3.66
72	0	-1.89354	-3.72
72.1	0	-1.89354	-3.72
72.2	0	-1.89354	-3.58
72.3	0	-1.89354	-3.48
72.4	0	-1.89354	-3.34
72.5	0	-1.89354	-3.22
72.6	0	-1.89354	-3.24
72.7	0	-2.20913	-3.2
72.8	0	-2.20913	-3.2
72.9	0	-1.89354	-3.06
73	0	-2.20913	-3.04
73.1	0	-1.89354	-3.04
73.2	0	-1.89354	-2.92
73.3	0	-1.89354	-2.92
73.4	0	-1.89354	-2.8
73.5	0	-1.89354	-2.78
73.6	0	-1.89354	-2.68
73.7	0	-1.89354	-2.66
73.8	0	-1.89354	-2.66
73.9	0	-1.89354	-2.66
74	0	-1.89354	-2.64
74.1	0	-2.20913	-2.58
74.2	0	-2.20913	-2.5
74.3	0	-1.89354	-2.44
74.4	0	-2.20913	-2.38
74.5	0	-2.20913	-2.34
74.6	0	-1.89354	-2.24
74.7	0	-2.20913	-2.14
74.8	0	-2.20913	-2.04
74.9	0	-2.20913	-2.08
75	0	-1.89354	-2.06
75.1	0	-1.89354	-2.02
75.2	0	-2.20913	-1.92
75.3	0	-2.20913	-1.94
75.4	0	-1.89354	-1.96
75.5	0	-2.20913	-1.96
75.6	0	-2.20913	-1.92
75.7	0	-2.20913	-1.92
75.8	0	-1.89354	-1.98
75.9	0	-2.20913	-1.98
76	0	-2.20913	-2
76.1	0	-1.89354	-2
76.2	0	-2.20913	-2.08
76.3	0	-1.89354	-2.04
76.4	0	-2.20913	-2.14
76.5	0	-2.20913	-2.12
76.6	0	-1.89354	-2.14
76.7	0	-2.20913	-2.2
76.8	0	-1.89354	-2.22
76.9	0	-1.89354	-2.24
77	0	-2.20913	-2.26
77.1	0	-1.89354	-2.28
77.2	0	-2.20913	-2.32
77.3	0	-1.89354	-2.38
77.4	0	-2.20913	-2.4
77.5	0	-2.20913	-2.44
77.6	0	-1.89354	-2.44
77.7	0	-1.89354	-2.4
77.8	0	-1.89354	-2.5
77.9	0	-2.20913	-2.4
78	0	-2.20913	-2.44
78.1	0	-1.89354	-2.4
78.2	0	-1.89354	-2.32
78.3	0	-2.20913	-2.32
78.4	0	-2.20913	-2.28
78.5	0	-1.89354	-2.3
78.6	0	-2.20913	-2.26
78.7	0	-1.89354	-2.18
78.8	0	-1.89354	-2.14
78.9	0	-2.20913	-2.08
79	0	-1.89354	-2.08
79.1	0	-2.20913	-2.04
79.2	0	-1.89354	-2
79.3	0	-1.89354	-2.04
79.4	0	-2.20913	-1.92
79.5	0	-1.89354	-1.94
79.6	0	-2.20913	-1.92
79.7	0	-1.89354	-1.86
79.8	0	-2.20913	-1.86
79.9	0	-1.89354	-1.82
80	0	-1.89354	-1.8
80.1	0	-1.89354	-1.88
80.2	0	-2.20913	-1.9
80.3	0	-2.20913	-1.86
80.4	0	-2.20913	-1.9
80.5	0	-2.20913	-1.92
80.6	0	-1.89354	-1.94
80.7	0	-2.20913	-2.04
80.8	0	-2.20913	-2.08
80.9	0	-1.89354	-2.08
81	0	-1.89354	-2.06
81.1	0	-2.20913	-2.14
81.2	0	-1.89354	-2.12
81.3	0	-2.20913	-2.1
81.4	0	-2.20913	-2.08
81.5	0	-1.89354	-2.1
81.6	0	-2.20913	-2.08
81.7	0	-2.20913	-2.06
81.8	0	-1.89354	-2.04
81.9	0	-1.89354	-2.06
82	0	-1.89354	-2.02
82.1	0	-1.89354	-2.02
82.2	0	-1.89354	-2
82.3	0	-1.89354	-1.98
82.4	0	-1.89354	-1.98
82.5	0	-1.89354	-1.92
82.6	0	-1.89354	-1.92
82.7	0	-1.89354	-1.84
82.8	0	-1.89354	-1.9
82.9	0	-1.89354	-1.82
83	0	-1.89354	-1.78
83.1	0	-2.20913	-1.8
83.2	0	-2.20913	-1.74
83.3	0	-1.89354	-1.78
83.4	0	-1.89354	-1.66
83.5	0	-1.89354	-1.68
83.6	0	-2.20913	-1.64
83.7	0	-2.20913	-1.68
83.8	0	-2.20913	-1.64
83.9	0	-1.89354	-1.62
84	0	-1.89354	-1.68
84.1	0	-1.89354	-1.68
84.2	0	-1.89354	-1.74
84.3	0	-1.89354	-1.68
84.4	0	-1.89354	-1.74
84.5	0	-1.89354	-1.72
84.6	0	-1.89354	-1.74
84.7	0	-1.89354	-1.74
84.8	0	-2.20913	-1.72
84.9	0	-1.89354	-1.72
85	0	-1.89354	-1.74
85.1	0	-1.89354	-1.68
85.2	0	-1.89354	-1.66
85.3	0	-1.89354	-1.66
85.4	0	-1.89354	-1.66
85.5	0	-1.89354	-1.62
85.6	0	-1.89354	-1.54
85.7	0	-1.57795	-1.58
85.8	0	-1.89354	-1.54
85.9	0	-1.89354	-1.56
86	0	-1.89354	-1.52
86.1	0	-1.89354	-1.54
86.2	0	-1.89354	-1.54
86.3	0	-1.57795	-1.6
86.4	0	-1.57795	-1.58
86.5	0	-1.57795	-1.62
86.6	0	-1.57795	-1.56
86.7	0	-1.57795	-1.6
86.8	0	-1.57795	-1.66
86.9	0	-1.57795	-1.62
87	0	-1.57795	-1.66
87.1	0	-1.89354	-1.64
87.2	0	-1.57795	-1.72
87.3	0	-0.946771	-1.68
87.4	0	-1.89354	-1.68
87.5	0	-0.946771	-1.72
87.6	0	-0.946771	-1.68
87.7	0	-0.946771	-1.68
87.8	0	-1.57795	-1.72
87.9	0	-1.57795	-1.68
88	0	-1.57795	-1.72
88.1	0	-0.946771	-1.68
88.2	0	-1.57795	-1.68
88.3	0	-0.946771	-1.7
88.4	0	-0.946771	-1.7
88.5	0	-0.946771	-1.68
88.6	0	-1.57795	-1.68
88.7	0	-0.631181	-1.68
88.8	0	-0.946771	-1.72
88.9	0	-0.946771	-1.72
89	0	-0.946771	-1.66
89.1	0	-1.57795	-1.62
89.2	0	-0.631181	-1.68
89.3	0	-1.57795	-1.54
89.4	0	-1.57795	-1.62
89.5	0	-0.946771	-1.58
89.6	0	-0.631181	-1.54
89.7	0	-0.631181	-1.46
89.8	0	-0.631181	-1.5
89.9	0	-0.631181	-1.48
90	0	-0.631181	-1.42
90.1	0	-0.631181	-1.44
90.2	0	-0.631181	-1.36
90.3	0	-0.946771	-1.36
90.4	0	-0.631181	-1.34
90.5	0	-0.631181	-1.3
90.6	0	-0.631181	-1.26
90.7	0	-0.631181	-1.26
90.8	0	-0.631181	-1.26
90.9	0	-0.631181	-1.22
91	0	-0.631181	-1.2
91.1	0	-0.631181	-1.16
91.2	0	-0.631181	-1.16
91.3	0	-0.631181	-1.12
91.4	0	-0.631181	-1.1
91.5	0	-0.631181	-1.08
91.6	0	-0.631181	-1.08
91.7	0	-0.631181	-1.06
91.8	0	-0.31559	-1.1
91.9	0	-0.631181	-1.06
92	0	-0.631181	-1.02
92.1	0	-0.631181	-1.04
92.2	0	-0.31559	-1
92.3	0	-0.631181	-1
92.4	0	-0.31559	-1.06
92.5	0	-0.31559	-1
92.6	0	-0.31559	-0.98
92.7	0	-0.31559	-0.96
92.8	0	-0.31559	-1
92.9	0	-0.31559	-0.94
93	0	-0.31559	-1.04
93.1	0	-0.31559	-0.94
93.2	0	-0.31559	-0.9
93.3	0	-0.631181	-0.94
93.4	0	-0.31559	-0.9
93.5	0	-0.31559	-0.92
93.6	0	-0.31559	-0.9
93.7	0	-0.31559	-0.84
93.8	0	-0.31559	-0.84
93.9	0	-0.31559	-0.84
94	0	-0.31559	-0.78
94.1	0	-0.31559	-0.82
94.2	0	-0.31559	-0.82
94.3	0	-0.31559	-0.78
94.4	0	-0.31559	-0.78
94.5	0	-0.31559	-0.72
94.6	0	-0.31559	-0.76
94.7	0	-0.31559	-0.72
94.8	0	-0.31559	-0.7
94.9	0	0	-0.68
95	0	-0.31559	-0.7
95.1	0	0	-0.66
95.2	0	0	-0.62
95.3	0	0	-0.62
95.4	0	0	-0.6
95.5	0	0	-0.62
95.6	0	0	-0.6
95.7	0	-0.631181	-0.62
95.8	0	0	-0.56
95.9	0	0	-0.6
96	0	0	-0.56
96.1	0	0	-0.5
96.2	0	-0.31559	-0.54
96.3	0	0	-0.52
96.4	0	0	-0.52
96.5	0	-0.31559	-0.54
96.6	0	-0.31559	-0.54
96.7	0	0	-0.48
96.8	0	0	-0.52
96.9	0	0	-0.5
97	0	0	-0.48
97.1	0	-0.31559	-0.54
97.2	0	-0.31559	-0.54
97.3	0	0	-0.48
97.4	0	0	-0.54
97.5	0	0	-0.5
97.6	0	0	-0.54
97.7	0	-0.631181	-0.5
97.8	0	-0.631181	-0.58
97.9	0	0	-0.52
98	0	0	-0.56
98.1	0	0	-0.6
98.2	0	0	-0.56
98.3	0	0	-0.62
98.4	0	0	-0.62
98.5	0	0	-0.66
98.6	0	0	-0.7
98.7	0	0.31559	-0.68
98.8	0	0	-0.76
98.9	0	0	-0.76
99	0	0	-0.76
99.1	0	0	-0.8
99.2	0	-0.31559	-0.82
99.3	0	0	-0.84
99.4	0	-0.31559	-0.94
99.5	0	0	-0.88
99.6	0	0	-0.94
99.7	0	0	-1
99.8	0	-0.31559	-0.98
99.9	0	0	-0.96
100	0	0	-1
100.1	0	0	-1.1
100.2	0	0	-1.1
100.3	0	0.31559	-1.16
100.4	0	0.31559	-1.16
100.5	0	0	-1.18
100.6	0	0	-1.26
100.7	0	0	-1.26
100.8	0	0	-1.3
100.9	0	0	-1.32
101	0	0	-1.28
101.1	0	-0.31559	-1.36
101.2	0	-0.31559	-1.36
101.3	0	0	-1.38
101.4	0	0	-1.42
101.5	0	-0.31559	-1.46
101.6	0	-0.31559	-1.46
101.7	0	-0.31559	-1.46
101.8	0	-0.31559	-1.44
101.9	0	0	-1.46
102	0	0	-1.48
102.1	0	-0.31559	-1.52
102.2	0	0	-1.52
102.3	0	0	-1.58
102.4	0	0	-1.58
102.5	0	0	-1.6
102.6	0	0	-1.62
102.7	0	0	-1.62
102.8	0	0	-1.68
102.9	0	-0.31559	-1.66
103	0	0	-1.7
103.1	0	0	-1.68
103.2	0	0	-1.74
103.3	0	0	-1.7
103.4	0	0	-1.74
103.5	0	0	-1.74
103.6	0	0	-1.8
103.7	0	-0.31559	-1.8
103.8	0	-0.31559	-1.82
103.9	0	0	-1.8
104	0	0	-1.82
104.1	0	0	-1.84
104.2	0	0	-1.9
104.3	0	0	-1.9
104.4	0	0	-1.88
104.5	0	0.31559	-1.86
104.6	0	0	-1.88
104.7	0	0	-1.84
104.8	0	0	-1.92
104.9	0	0	-1.92
105	0	-0.31559	-1.94
105.1	0	0	-1.9
105.2	0	-0.31559	-1.96
105.3	0	0	-1.9
105.4	0	0	-1.98
105.5	0	0.31559	-1.94
105.6	0	0.31559	-1.9
105.7	0	0	-1.94
105.8	0	0	-1.94
105.9	0	0	-1.9
106	0	0	-1.94
106.1	0	0	-1.92
106.2	0	0	-1.88
106.3	0	0	-1.9
106.4	0	0	-1.84
106.5	0	0	-1.88
106.6	0	0	-1.88
106.7	0	0	-1.8
106.8	0	0	-1.84
106.9	0	0	-1.8
107	0	0	-1.76
107.1	0	0.31559	-1.8
107.2	0	0.31559	-1.78
107.3	0	0	-1.76
107.4	0	0	-1.76
107.5	0	0	-1.74
107.6	0	-0.31559	-1.68
107.7	0	0	-1.66
107.8	0	0.31559	-1.66
107.9	0	0	-1.56
108	0	0.31559	-1.56
108.1	0	-0.31559	-1.52
108.2	0	0.31559	-1.52
108.3	0	0.31559	-1.52
108.4	0	-0.31559	-1.5
108.5	0	0	-1.56
108.6	0	0	-1.5
108.7	0	0.31559	-1.44
108.8	0	-0.31559	-1.44
108.9	0	0.31559	-1.42
109	0	0	-1.4
109.1	0	0.31559	-1.42
109.2	0	0	-1.36
109.3	0	0	-1.34
109.4	0	0.31559	-1.32
109.5	0	0	-1.34
109.6	0	0.31559	-1.26
109.7	0	0	-1.26
109.8	0	0	-1.24
109.9	0	0	-1.3
110	0	0	-1.26
110.1	0	0	-1.26
110.2	0	0	-1.26
110.3	0	0	-1.22
110.4	0	0	-1.22
110.5	0	0	-1.26
110.6	0	0	-1.22
110.7	0	0	-1.24
110.8	0	0	-1.2
110.9	0	0	-1.2
111	0	0	-1.22
111.1	0	0	-1.22
111.2	0	0	-1.26
111.3	0	0	-1.22
111.4	0	0	-1.2
111.5	0	0	-1.28
111.6	0	0.31559	-1.22
111.7	0	0	-1.26
111.8	0	-0.31559	-1.3
111.9	0	0	-1.26
112	0	0.31559	-1.26
112.1	0	0	-1.26
112.2	0	0	-1.3
112.3	0	0	-1.24
112.4	0	0	-1.28
112.5	0	0	-1.34
112.6	0	-0.31559	-1.32
112.7	0	-0.31559	-1.28
112.8	0	0	-1.36
112.9	0	-0.31559	-1.3
113	0	0	-1.32
113.1	0	0	-1.36
113.2	0	0	-1.36
113.3	0	0	-1.4
113.4	0	0	-1.38
113.5	0	0	-1.38
113.6	0	-0.31559	-1.42
113.7	0	-0.31559	-1.4
113.8	0	-0.31559	-1.42
113.9	0	-0.31559	-1.4
114	0	0.31559	-1.42
114.1	0	0	-1.44
114.2	0	0	-1.44
114.3	0	0	-1.42
114.4	0	0	-1.42
114.5	0	0	-1.42
114.6	0	0.31559	-1.44
114.7	0	0	-1.44
114.8	0	0	-1.44
114.9	0	0	-1.46
115	0	0	-1.46
115.1	0	0	-1.42
115.2	0	0	-1.46
115.3	0	0	-1.4
115.4	0	0	-1.44
115.5	0	0	-1.46
115.6	0	-0.31559	-1.42
115.7	0	0.31559	-1.44
115.8	0	-0.31559	-1.44
115.9	0	-0.31559	-1.42
116	0	0	-1.42
116.1	0	0	-1.42
116.2	0	0	-1.42
116.3	0	-0.31559	-1.44
116.4	0	0	-1.42
116.5	0	0	-1.46
116.6	0	-0.31559	-1.4
116.7	0	-0.31559	-1.46
116.8	0	0.31559	-1.46
116.9	0	0	-1.46
117	0	0	-1.44
117.1	0	0	-1.46
117.2	0	0.31559	-1.42
117.3	0	0	-1.42
117.4	0	0	-1.42
117.5	0	0	-1.52
117.6	0	0	-1.46
117.7	0	0	-1.44
117.8	0	0	-1.48
117.9	0	0	-1.52
118	0	0	-1.44
118.1	0	0	-1.5
118.2	0	0	-1.46
118.3	0	0	-1.46
118.4	0	0	-1.44
118.5	0	0.31559	-1.48
118.6	0	0	-1.44
118.7	0	0	-1.5
118.8	0	0	-1.5
118.9	0	0	-1.5
119	0	0	-1.52
119.1	0	-0.31559	-1.52
119.2	0	-0.31559	-1.48
119.3	0	0	-1.52
119.4	0	0	-1.58
119.5	0	0	-1.58
119.6	0	0	-1.58
119.7	0	0	-1.62
119.8	0	0	-1.56
119.9	0	-0.31559	-1.6
120	0	-0.31559	-1.58
120.1	0	0	-1.62
120.2	0	0	-1.58
120.3	0	0.31559	-1.6
120.4	0	0	-1.62
120.5	0	0	-1.64
120.6	0	0	-1.68
120.7	0	0	-1.62
120.8	0	0	-1.64
120.9	0	0	-1.58
121	0	0.31559	-1.72
121.1	0	0	-1.64
121.2	0	-0.31559	-1.74
121.3	0	0	-1.68
121.4	0	0	-1.7
121.5	0	0	-1.68
121.6	0	0	-1.68
121.7	0	0	-1.7
121.8	0	0	-1.68
121.9	0	0	-1.68
122	0	0	-1.68
122.1	0	0	-1.74
122.2	0	-0.31559	-1.66
122.3	0	0	-1.66
122.4	0	0	-1.68
122.5	0	0	-1.7
122.6	0	0	-1.72
122.7	0	0	-1.68
122.8	0	0	-1.66
122.9	0	0	-1.74
123	0	0	-1.68
123.1	0	0	-1.68
123.2	0	0	-1.74
123.3	0	-0.31559	-1.7
123.4	0	0	-1.68
123.5	0	0	-1.68
123.6	0	0	-1.68
123.7	0	0	-1.68
123.8	0	0	-1.72
123.9	0	0	-1.7
124	0	0	-1.68
124.1	0	-0.31559	-1.68
124.2	0	0	-1.68
124.3	0	0.31559	-1.64
124.4	0	0.31559	-1.64
124.5	0	0	-1.66
124.6	0	0	-1.66
124.7	0	0	-1.66
124.8	0	0.31559	-1.64
124.9	0	0	-1.64
125	0	0	-1.7
125.1	0	-0.31559	-1.68
125.2	0	0	-1.66
125.3	0	-0.31559	-1.66
125.4	0	0	-1.68
125.5	0	0	-1.68
125.6	0	0	-1.72
125.7	0	0	-1.68
125.8	0	0	-1.7
125.9	0	0	-1.7
126	0	0	-1.68
126.1	0	0	-1.7
126.2	0	0	-1.66
126.3	0	0	-1.74
126.4	0	0	-1.76
126.5	0	0	-1.72
126.6	0	0	-1.74
126.7	0	0	-1.74
126.8	0	0	-1.72
126.9	0	0	-1.74
127	0	0	-1.74
127.1	0	0	-1.76
127.2	0	0	-1.82
127.3	0	0	-1.76
127.4	0	0	-1.8
127.5	0	0	-1.8
127.6	0	-0.31559	-1.84
127.7	0	-0.31559	-1.82
127.8	0	0	-1.82
127.9	0	-0.31559	-1.86
128	0	0.31559	-1.84
128.1	0	0	-1.9
128.2	0	0	-1.92
128.3	0	0	-1.86
128.4	0	0	-1.84
128.5	0	0	-1.86
128.6	0	0	-1.92
128.7	0	0	-1.98
128.8	0	0	-1.98
128.9	0	0	-1.96
129	0	-0.31559	-1.92
129.1	0	0	-1.94
129.2	0	0.31559	-2
129.3	0	0	-1.98
129.4	0	0	-2.02
129.5	0	-0.31559	-2
129.6	0	0	-2.02
129.7	0	0	-2.04
129.8	0	0.31559	-2.06
129.9	0	-0.31559	-2.08
130	0	-0.31559	-2.08
130.1	0	0	-2.06
130.2	0	0.31559	-2.08
130.3	0	0	-2.08
130.4	0	0	-2.1
130.5	0	0.31559	-2.14
130.6	0	0	-2.14
130.7	0	0	-2.08
130.8	0	-0.31559	-2.1
130.9	0	0	-2.12
131	0	0	-2.16
131.1	0	0	-2.14
131.2	0	0	-2.18
131.3	0	0	-2.12
131.4	0	0	-2.2
131.5	0	0	-2.18
131.6	0	0	-2.2
131.7	0	0	-2.26
131.8	0	0.31559	-2.26
131.9	0	0	-2.2
132	0	0	-2.2
132.1	0	0	-2.26
132.2	0	0	-2.2
132.3	0	0	-2.26
132.4	0	0	-2.24
132.5	0	0	-2.24
132.6	0	0.31559	-2.22
132.7	0	0	-2.26
132.8	0	0	-2.26
132.9	0	0	-2.26
133	0	0	-2.3
133.1	0	0	-2.26
133.2	0	0	-2.28
133.3	0	0	-2.24
133.4	0	0	-2.24
133.5	0	0	-2.3
133.6	0	0	-2.22
133.7	0	-0.31559	-2.3
133.8	0	0	-2.26
133.9	0	0	-2.26
134	0	0	-2.28
134.1	0	0	-2.26
134.2	0	0	-2.32
134.3	0	0.31559	-2.3
134.4	0	0	-2.32
134.5	0	0	-2.28
134.6	0	-0.31559	-2.26
134.7	0	0	-2.32
134.8	0	0	-2.3
134.9	0	0	-2.3
135	0	0	-2.3
135.1	0	0	-2.26
135.2	0	-0.31559	-2.32
135.3	0	0	-2.28
135.4	0	0	-2.26
135.5	0	-0.31559	-2.32
135.6	0	-0.31559	-2.3
135.7	0	0.31559	-2.28
135.8	0	0	-2.28
135.9	0	-0.31559	-2.26
136	0	0	-2.3
136.1	0	0	-2.3
136.2	0	0	-2.28
136.3	0	0	-2.32
136.4	0	0	-2.26
136.5	0	0	-2.32
136.6	0	0	-2.28
136.7	0	-0.31559	-2.26
136.8	0	0	-2.28
136.9	0	0.31559	-2.26
137	0	0	-2.28
137.1	0	0	-2.3
137.2	0	0	-2.26
137.3	0	0	-2.24
137.4	0	0	-2.24
137.5	0	0	-2.26
137.6	0	0	-2.24
137.7	0	0	-2.2
137.8	0	0	-2.24
137.9	0	0	-2.24
138	0	0.31559	-2.18
138.1	0	0	-2.22
138.2	0	0	-2.22
138.3	0	0	-2.18
138.4	0	0	-2.14
138.5	0	-0.31559	-2.2
138.6	0	0	-2.14
138.7	0	0	-2.14
138.8	0	0	-2.14
138.9	0	0	-2.12
139	0	0	-2.14
139.1	0	0	-2.14
139.2	0	0.31559	-2.08
139.3	0	0	-2.02
139.4	0	0.31559	-2.08
139.5	0	0.31559	-2.08
139.6	0	0	-2.1
139.7	0	-0.31559	-2.06
139.8	0	0	-2.06
139.9	0	0	-2.02
140	0	0	-2
140.1	0	-0.31559	-2.06
140.2	0	0	-1.98
140.3	0	0	-1.96
140.4	0	0	-1.98
140.5	0	0	-1.96
140.6	0	0	-1.94
140.7	0	0	-1.94
140.8	0	0	-1.92
140.9	0	0	-1.92
141	0	0	-1.9
141.1	0	0.31559	-1.88
141.2	0	0	-1.88
141.3	0	0	-1.88
141.4	0	0	-1.88
141.5	0	0	-1.84
141.6	0	0	-1.78
141.7	0	0	-1.82
141.8	0	0	-1.74
141.9	0	0	-1.8
142	0	0	-1.8
142.1	0	0	-1.78
142.2	0	0.31559	-1.78
142.3	0	0	-1.7
142.4	0	0	-1.72
142.5	0	0	-1.74
142.6	0	0	-1.72
142.7	0	0	-1.68
142.8	0	0	-1.68
142.9	0	0	-1.64
143	0	0	-1.68
143.1	0	0	-1.66
143.2	0	0	-1.64
143.3	0	0	-1.68
143.4	0	0	-1.64
143.5	0	0	-1.64
143.6	0	0.31559	-1.6
143.7	0	0	-1.62
143.8	0	-0.31559	-1.62
143.9	0	0.31559	-1.64
144	0	0	-1.56
144.1	0	0	-1.52
144.2	0	0.31559	-1.56
144.3	0	0	-1.52
144.4	0	0	-1.54
144.5	0	0	-1.48
144.6	0	0	-1.46
144.7	0	0	-1.48
144.8	0	0	-1.46
144.9	0	-0.31559	-1.42
145	0	0	-1.46
145.1	0	0	-1.46
145.2	0	0	-1.46
145.3	0	0	-1.42
145.4	0	-0.31559	-1.4
145.5	0	0	-1.38
145.6	0	-0.31559	-1.38
145.7	0	0	-1.42
145.8	0	-0.31559	-1.38
145.9	0	0	-1.36
146	0	0	-1.38
146.1	0	0	-1.36
146.2	0	0	-1.34
146.3	0	0	-1.38
146.4	0	0	-1.32
146.5	0	0	-1.32
146.6	0	0	-1.36
146.7	0	0	-1.32
146.8	0	0	-1.32
146.9	0	-0.31559	-1.32
147	0	0	-1.34
147.1	0	0	-1.3
147.2	0	0	-1.28
147.3	0	-0.31559	-1.3
147.4	0	0	-1.34
147.5	0	0	-1.26
147.6	0	-0.31559	-1.32
147.7	0	0	-1.26
147.8	0	0	-1.26
147.9	0	0	-1.26
148	0	0	-1.26
148.1	0	0	-1.3
148.2	0	0	-1.3
148.3	0	0	-1.26
148.4	0	0.31559	-1.26
148.5	0	0	-1.28
148.6	0	-0.31559	-1.28
148.7	0	0	-1.26
148.8	0	0.31559	-1.22
148.9	0	0	-1.24
149	0	0	-1.22
149.1	0	0	-1.24
149.2	0	0	-1.26
149.3	0	0	-1.2
149.4	0	0	-1.22
149.5	0	0	-1.24
149.6	0	0.31559	-1.26
149.7	0	0	-1.24
149.8	0	0	-1.2
149.9	0	0	-1.18
150	0	-0.31559	-1.2
150.1	0	-0.31559	-1.2
150.2	0	0	-1.24
150.3	0	0	-1.22
150.4	0	0	-1.26
150.5	0	0	-1.2
150.6	0	0	-1.22
150.7	0	0	-1.16
150.8	0	0	-1.24
150.9	0	0.31559	-1.2
151	0	-0.31559	-1.26
151.1	0	0	-1.18
151.2	0	0.31559	-1.2
151.3	0	0	-1.2
151.4	0	0	-1.2
151.5	0	0	-1.22
151.6	0	0	-1.22
151.7	0	0	-1.2
151.8	0	0.31559	-1.16
151.9	0	0	-1.24
152	0	0	-1.2
152.1	250	0	-1.2
152.2	250	47.9697	-1.2
152.3	250	243.636	0.32
152.4	250	250.894	17.96
152.5	250	251.526	18.4
152.6	250	251.526	17.56
152.7	250	251.526	16.64
152.8	250	251.21	15.18
152.9	250	251.21	14.86
153	250	250.894	13.96
153.1	250	250.894	13.28
153.2	250	250.894	12.98
153.3	250	250.579	12.54
153.4	250	250.579	12.54
153.5	250	250.579	11.76
153.6	250	249.632	11.6
153.7	250	250.579	11.58
153.8	250	250.579	11.52
153.9	250	249.948	11.26
154	250	249.632	11.02
154.1	250	249.632	11.08
154.2	250	249.948	10.94
154.3	250	249.632	10.9
154.4	250	250.579	10.96
154.5	250	249.632	11.32
154.6	250	250.579	11.42
154.7	250	249.632	11.06
154.8	250	249.632	10.76
154.9	250	249.632	10.4
155	250	250.579	10.26
155.1	250	249.632	10.26
155.2	250	249.948	10.2
155.3	250	249.632	10.28
155.4	250	249.632	10.1
155.5	250	249.632	10.06
155.6	250	249.632	9.86
155.7	250	249.632	9.44
155.8	250	249.632	9.52
155.9	250	249.632	9.6
156	250	249.632	9.58
156.1	250	249.948	9.72
156.2	250	249.632	9.58
156.3	250	249.632	9.52
156.4	250	249.632	9.7
156.5	250	250.579	9.72
156.6	250	249.632	9.8
156.7	250	249.632	9.64
156.8	250	249.632	9.54
156.9	250	250.579	9.44
157	250	250.579	9.32
157.1	250	249.632	9.22
157.2	250	249.632	9.38
157.3	250	250.579	9.54
157.4	250	249.632	9.4
157.5	250	249.632	9.32
157.6	250	250.579	9.3
157.7	250	249.632	9.28
157.8	250	250.579	9.42
157.9	250	249.632	9.52
158	250	250.579	9.5
158.1	250	249.632	9.46
158.2	250	250.579	9.46
158.3	250	249.948	9.42
158.4	250	249.632	9.28
158.5	250	249.632	9.36
158.6	250	249.632	9.46
158.7	250	249.948	9.46
158.8	250	249.632	9.3
158.9	250	250.579	9.3
159	250	249.632	9.16
159.1	250	249.632	9.26
159.2	250	250.579	9.3
159.3	250	249.632	9.22
159.4	250	249.632	9.12
159.5	250	249.632	9.2
159.6	250	249.632	9.32
159.7	250	249.632	9.36
159.8	250	249.632	9.58
159.9	250	249.948	9.42
160	250	249.632	9.36
160.1	250	249.632	9.28
160.2	250	249.632	9.1
160.3	250	249.948	9.16
160.4	250	249.632	9.44
160.5	250	250.579	9.24
160.6	250	249.632	9.24
160.7	250	249.632	9.1
160.8	250	249.632	9.08
160.9	250	249.632	9.18
161	250	249.632	9.42
161.1	250	249.632	9.46
161.2	250	249.632	9.5
161.3	250	249.632	9.36
161.4	250	250.579	9.36
161.5	250	249.632	9.38
161.6	250	249.632	9.44
161.7	250	250.579	9.58
161.8	250	250.579	9.14
161.9	250	249.632	9.04
162	250	249.632	9.24
162.1	250	250.579	9.38
162.2	250	249.632	9.1
162.3	250	249.632	9.04
162.4	250	249.632	9
162.5	250	250.579	8.98
162.6	250	250.579	8.88
162.7	250	249.632	8.82
162.8	250	249.632	8.94
162.9	250	249.948	8.76
163	250	249.632	8.84
163.1	250	249.632	9
163.2	250	250.579	9.06
163.3	250	249.948	8.98
163.4	250	249.632	8.98
163.5	250	249.632	8.64
163.6	250	249.632	8.62
163.7	250	249.632	8.72
163.8	250	250.579	9.02
163.9	250	249.632	9.48
164	250	249.632	9.28
164.1	250	250.579	9.12
164.2	250	249.632	9.06
164.3	250	250.579	9.18
164.4	250	249.632	9.2
164.5	250	250.579	9.08
164.6	250	249.632	9
164.7	250	250.579	8.9
164.8	250	249.632	8.98
164.9	250	249.632	8.98
165	250	249.632	8.92
165.1	250	249.632	8.96
165.2	250	249.948	8.92
165.3	250	249.632	8.88
165.4	250	249.632	8.88
165.5	250	249.632	8.92
165.6	250	250.579	9
165.7	250	249.632	8.66
165.8	250	250.579	8.66
165.9	250	249.632	8.84
166	250	249.948	8.88
166.1	250	249.632	8.92
166.2	250	249.632	9.04
166.3	250	250.579	9.14
166.4	250	249.632	9.12
166.5	250	249.632	9.06
166.6	250	249.632	9.28
166.7	250	249.632	9.14
166.8	250	249.632	9
166.9	250	250.579	8.78
167	250	250.579	8.72
167.1	250	249.948	8.96
167.2	250	249.632	9
167.3	250	249.632	8.86
167.4	250	250.579	8.74
167.5	250	250.579	8.9
167.6	250	249.632	9.18
167.7	250	249.632	8.82
167.8	250	250.579	8.66
167.9	250	250.579	8.66
168	250	249.632	8.64
168.1	250	249.632	8.78
168.2	250	249.632	8.78
168.3	250	249.632	8.84
168.4	250	249.632	8.88
168.5	250	249.632	8.96
168.6	250	249.632	9.1
168.7	250	249.632	9.1
168.8	250	249.632	9.02
168.9	250	249.632	9.02
169	250	250.579	8.86
169.1	250	250.579	8.66
169.2	250	249.632	8.58
169.3	250	249.632	8.58
169.4	250	250.579	8.7
169.5	250	249.632	8.78
169.6	250	249.632	8.72
169.7	250	249.632	8.86
169.8	250	249.632	8.92
169.9	250	250.579	8.76
170	250	249.632	8.6
170.1	250	250.579	8.48
170.2	250	249.632	8.74
170.3	250	249.632	8.6
170.4	250	249.632	8.46
170.5	250	249.632	8.44
170.6	250	249.632	8.64
170.7	250	250.579	8.74
170.8	250	250.579	8.74
170.9	250	249.632	8.66
171	250	250.579	8.72
171.1	250	249.948	8.82
171.2	250	250.579	8.88
171.3	250	249.632	8.82
171.4	250	249.632	8.96
171.5	250	249.632	9.08
171.6	250	249.632	9.18
171.7	250	249.632	9.28
171.8	250	250.579	8.84
171.9	250	250.579	8.92
172	250	249.632	8.9
172.1	250	249.632	8.72
172.2	250	250.894	8.92
172.3	250	249.632	9.14
172.4	250	250.579	9.06
172.5	250	249.632	9
172.6	250	249.632	9.02
172.7	250	250.579	9.14
172.8	250	250.579	9.16
172.9	250	249.632	8.92
173	250	249.632	8.74
173.1	250	249.632	8.48
173.2	250	249.632	8.4
173.3	250	250.579	8.68
173.4	250	249.632	8.68
173.5	250	249.632	8.6
173.6	250	249.632	8.64
173.7	250	249.632	8.78
173.8	250	249.632	8.76
173.9	250	249.632	8.84
174	250	250.579	8.9
174.1	250	250.579	8.88
174.2	250	249.632	8.84
174.3	250	249.632	8.78
174.4	250	250.579	8.78
174.5	250	249.632	8.54
174.6	250	249.632	8.78
174.7	250	249.632	8.9
174.8	250	250.579	8.92
174.9	250	249.632	9.04
175	250	249.632	8.88
175.1	250	249.632	8.94
175.2	250	249.632	8.82
175.3	250	249.948	8.86
175.4	250	249.632	8.96
175.5	250	249.632	9.08
175.6	250	249.632	9.18
175.7	250	250.579	9.02
175.8	250	249.632	8.96
175.9	250	249.632	8.86
176	250	250.579	8.88
176.1	250	249.948	8.96
176.2	250	249.948	8.64
176.3	250	249.632	8.62
176.4	250	249.632	8.9
176.5	250	249.632	8.82
176.6	250	249.632	8.74
176.7	250	249.632	8.76
176.8	250	249.632	8.84
176.9	250	250.579	9
177	250	249.632	9.06
177.1	250	249.632	8.82
177.2	250	249.948	8.92
177.3	250	249.632	8.48
177.4	250	249.632	8.36
177.5	250	249.632	8.18
177.6	250	249.948	8.26
177.7	250	249.632	8.4
177.8	250	249.948	8.9
177.9	250	249.632	8.96
178	250	249.632	8.72
178.1	250	249.632	8.4
178.2	250	249.632	8.36
178.3	250	249.632	8.48
178.4	250	249.632	8.94
178.5	250	249.632	8.96
178.6	250	250.579	8.92
178.7	250	250.579	8.76
178.8	250	250.579	8.92
178.9	250	249.632	8.68
179	250	249.632	8.62
179.1	250	249.632	8.6
179.2	250	249.632	8.62
179.3	250	249.632	8.74
179.4	250	249.316	8.88
179.5	250	249.632	8.72
179.6	250	250.579	8.64
179.7	250	249.632	8.58
179.8	250	249.632	8.68
179.9	250	249.632	8.68
180	250	249.632	8.88
180.1	250	249.948	8.96
180.2	250	249.632	8.88
180.3	250	250.579	8.46
180.4	250	249.632	8.4
180.5	250	249.632	8.42
180.6	250	249.632	8.4
180.7	250	249.632	8.36
180.8	250	249.632	8.24
180.9	250	249.632	8.3
181	250	249.632	8.42
181.1	250	249.632	8.54
181.2	250	250.579	8.48
181.3	250	250.579	8.54
181.4	250	249.316	8.6
181.5	250	249.632	8.66
181.6	250	249.632	8.66
181.7	250	250.579	8.82
181.8	250	249.632	8.86
181.9	250	249.632	8.9
182	250	250.579	8.8
182.1	250	249.632	8.72
182.2	250	250.579	8.54
182.3	250	249.632	8.52
182.4	250	249.948	8.62
182.5	250	249.632	8.7
182.6	250	250.579	8.7
182.7	250	249.632	8.5
182.8	250	249.632	8.64
182.9	250	249.632	8.8
183	250	249.948	8.9
183.1	250	250.579	8.78
183.2	250	249.632	8.74
183.3	250	249.632	8.82
183.4	250	249.632	9.06
183.5	250	249.632	9.06
183.6	250	249.632	8.68
183.7	250	249.632	8.54
183.8	250	249.632	8.5
183.9	250	250.579	8.6
184	250	250.579	8.66
184.1	250	249.632	8.78
184.2	250	249.632	8.78
184.3	250	249.632	8.84
184.4	250	249.632	9.1
184.5	250	249.632	9.18
184.6	250	249.632	9.04
184.7	250	249.948	8.86
184.8	250	249.632	8.56
184.9	250	249.632	8.64
185	250	249.948	8.64
185.1	250	249.632	8.5
185.2	250	249.632	8.48
185.3	250	249.948	8.54
185.4	250	249.632	8.54
185.5	250	249.632	8.84
185.6	250	249.632	8.76
185.7	250	250.579	8.44
185.8	250	250.579	8.74
185.9	250	249.632	9.1
186	250	250.579	9.24
186.1	250	249.632	9.2
186.2	250	249.632	8.84
186.3	250	249.632	8.84
186.4	250	250.579	8.72
186.5	250	249.632	8.9
186.6	250	250.579	8.8
186.7	250	250.579	8.76
186.8	250	249.632	8.66
186.9	250	250.579	8.92
187	250	250.579	8.64
187.1	250	250.579	8.72
187.2	250	249.948	8.96
187.3	250	249.632	8.88
187.4	250	249.632	8.68
187.5	250	249.632	8.68
187.6	250	249.948	8.74
187.7	250	249.632	8.7
187.8	250	249.632	8.6
187.9	250	249.632	8.58
188	250	249.948	8.6
188.1	250	250.579	8.7
188.2	250	249.948	8.86
188.3	250	249.948	8.72
188.4	250	249.632	8.78
188.5	250	249.632	8.6
188.6	250	249.632	8.6
188.7	250	250.579	8.64
188.8	250	249.948	8.76
188.9	250	249.632	8.66
189	250	249.632	8.94
189.1	250	249.632	8.98
189.2	250	249.632	8.56
189.3	250	249.632	8.56
189.4	250	249.632	8.5
189.5	250	249.632	8.52
189.6	250	250.579	8.58
189.7	250	250.579	8.64
189.8	250	249.632	8.68
189.9	250	249.632	8.7
190	250	249.632	8.96
190.1	250	249.632	9.04
190.2	250	249.632	8.94
190.3	250	249.632	8.66
190.4	250	250.579	8.58
190.5	250	250.579	8.68
190.6	250	249.632	8.62
190.7	250	249.632	8.6
190.8	250	249.632	8.04
190.9	250	249.632	8.04
191	250	249.632	8.68
191.1	250	250.579	8.48
191.2	250	250.579	8.42
191.3	250	249.948	8.52
191.4	250	250.579	8.66
191.5	250	249.632	8.64
191.6	250	249.948	8.62
191.7	250	249.632	8.66
191.8	250	250.579	8.58
191.9	250	249.632	8.52
192	250	249.632	9.02
192.1	250	249.948	8.78
192.2	250	250.579	8.64
192.3	250	250.579	8.62
192.4	250	249.632	8.72
192.5	250	249.632	8.62
192.6	250	249.632	8.62
192.7	250	249.632	8.76
192.8	250	250.579	8.4
192.9	250	249.632	8.42
193	250	249.632	8.5
193.1	250	249.632	8.74
193.2	250	250.579	8.92
193.3	250	249.632	8.64
193.4	250	249.632	8.64
193.5	250	250.579	8.74
193.6	250	249.632	8.72
193.7	250	249.948	8.72
193.8	250	250.579	8.68
193.9	250	249.632	8.72
194	250	249.632	8.72
194.1	250	249.632	8.66
194.2	250	250.579	8.48
194.3	250	249.632	8.42
194.4	250	249.632	8.32
194.5	250	249.632	8.84
194.6	250	250.579	9
194.7	250	249.632	8.62
194.8	250	250.579	8.6
194.9	250	249.632	8.78
195	250	249.632	8.42
195.1	250	249.632	8.64
195.2	250	250.579	8.9
195.3	250	249.948	8.56
195.4	250	249.948	8.58
195.5	250	250.579	8.8
195.6	250	250.579	8.86
195.7	250	250.579	9.22
195.8	250	250.579	9.08
195.9	250	249.632	9.02
196	250	249.632	8.96
196.1	250	250.579	8.84
196.2	250	250.579	8.76
196.3	250	249.632	8.7
196.4	250	249.948	8.64
196.5	250	249.632	8.54
196.6	250	249.948	8.58
196.7	250	249.948	8.76
196.8	250	249.632	8.9
196.9	250	249.632	8.8
197	250	249.948	8.88
197.1	250	249.632	8.98
197.2	250	249.632	8.68
197.3	250	249.632	8.62
197.4	250	249.948	8.76
197.5	250	249.632	8.78
197.6	250	250.579	8.58
197.7	250	249.632	8.64
197.8	250	249.632	8.72
197.9	250	249.632	8.7
198	250	249.632	8.56
198.1	250	249.948	8.62
198.2	250	250.579	8.54
198.3	250	250.579	8.7
198.4	250	249.948	8.56
198.5	250	249.948	8.52
198.6	250	249.632	8.46
198.7	250	249.632	8.5
198.8	250	250.579	8.78
198.9	250	249.632	8.96
199	250	250.579	9
199.1	250	249.632	9.1
199.2	250	249.632	9.1
199.3	250	249.632	8.64
199.4	250	250.579	8.68
199.5	250	249.632	8.7
199.6	250	249.632	8.7
199.7	250	249.632	8.78
199.8	250	250.579	8.8
[truncated: 2,081 more rows]

## Sheet: cali 2, 250 mbar
t [s]	command	p [mbar]	u [µL/min]
0	0	0	-1.34
0.1	0	0.31559	-1.32		run		flow unit
0.2	0	0	-1.34		1		t [s]	p [mbar]	σ [mbar]	u(E7) [µL/min]	σ [µL/min]		ρ [g/mL]
0.3	0	0	-1.3				59.6	249.191	12.3287	9.04466	1.55329		1.03
0.4	0	0	-1.3
0.5	0	0.31559	-1.28				balance
0.6	0	0.31559	-1.36				mass [g]			u(E7) [µL/min]
0.7	0	0	-1.32				0.0073			7.13494
0.8	0	0.31559	-1.38
0.9	0	0	-1.34
1	0	0	-1.34
1.1	0	0.31559	-1.3				flow unit
1.2	0	0	-1.3		2		t [s]	p [mbar]	σ [mbar]	u(E7) [µL/min]	σ [µL/min]
1.3	0	0	-1.32				59.1	249.5	10.2808	8.59	1.41277
1.4	0	0	-1.34
1.5	0	0	-1.34				balance
1.6	0	0	-1.34				mass [g]			u(E7) [µL/min]
1.7	0	0	-1.3				0.0072			7.09674
1.8	0	0.31559	-1.3
1.9	0	0	-1.3
2	0	0	-1.34
2.1	0	0	-1.3				flow unit
2.2	0	-0.31559	-1.3		3		t [s]	p [mbar]	σ [mbar]	u(E7) [µL/min]	σ [µL/min]
2.3	0	0	-1.32				59.7	249.588	8.28074	8.46953	1.41946
2.4	0	0	-1.32
2.5	0	0.31559	-1.28				balance
2.6	0	0	-1.3				mass [g]			u(E7) [µL/min]
2.7	0	0	-1.3				0.0074			7.22057
2.8	0	0	-1.28
2.9	0	0	-1.32
3	0	0	-1.24
3.1	0	0	-1.32
3.2	0	0	-1.24
3.3	0	0	-1.3
3.4	0	0	-1.3
3.5	0	0	-1.24
3.6	0	0	-1.26
3.7	0	0	-1.26
3.8	0	0.31559	-1.24
3.9	0	0	-1.28
4	0	-0.31559	-1.24
4.1	0	0	-1.28
4.2	0	-0.31559	-1.22
4.3	0	0	-1.24
4.4	0	-0.31559	-1.24
4.5	0	0	-1.2
4.6	0	0	-1.28
4.7	0	0	-1.24
4.8	0	0.31559	-1.26
4.9	0	0	-1.24
5	0	0	-1.28
5.1	0	0	-1.24
5.2	0	0	-1.2
5.3	0	0	-1.26
5.4	0	0	-1.24
5.5	0	0	-1.18
5.6	0	0.31559	-1.24
5.7	0	0	-1.2
5.8	0	0	-1.24
5.9	0	0	-1.28
6	0	0	-1.26
6.1	0	0	-1.2
6.2	0	0	-1.22
6.3	0	0	-1.2
6.4	0	0	-1.24
6.5	0	0.31559	-1.22
6.6	0	0	-1.22
6.7	0	0	-1.24
6.8	0	0.31559	-1.24
6.9	0	0	-1.2
7	0	0.31559	-1.18
7.1	0	0	-1.2
7.2	0	0.31559	-1.24
7.3	0	0	-1.18
7.4	0	-0.31559	-1.14
7.5	0	0.31559	-1.22
7.6	0	0	-1.18
7.7	0	0.31559	-1.24
7.8	0	0	-1.24
7.9	0	-0.31559	-1.24
8	0	0	-1.22
8.1	0	-0.31559	-1.2
8.2	0	-0.31559	-1.24
8.3	0	0	-1.18
8.4	0	-0.31559	-1.2
8.5	0	0.31559	-1.16
8.6	0	0	-1.22
8.7	0	0.31559	-1.22
8.8	0	0	-1.22
8.9	0	-0.31559	-1.2
9	0	0.31559	-1.18
9.1	0	0	-1.18
9.2	0	0	-1.18
9.3	0	0.31559	-1.18
9.4	0	0	-1.22
9.5	0	0	-1.18
9.6	0	0	-1.24
9.7	0	0.31559	-1.22
9.8	0	-0.31559	-1.18
9.9	0	0	-1.22
10	0	0.31559	-1.24
10.1	0	0	-1.22
10.2	0	0	-1.2
10.3	0	0.31559	-1.22
10.4	0	0	-1.24
10.5	0	0.31559	-1.18
10.6	0	0	-1.24
10.7	0	0	-1.22
10.8	0	0.31559	-1.24
10.9	0	0	-1.18
11	0	0	-1.22
11.1	0	0	-1.24
11.2	0	0	-1.18
11.3	0	0	-1.22
11.4	0	0	-1.26
11.5	0	0	-1.2
11.6	0	0	-1.26
11.7	0	0	-1.24
11.8	0	0	-1.2
11.9	0	0	-1.24
12	0	0	-1.26
12.1	0	0	-1.28
12.2	0	0	-1.2
12.3	0	0.31559	-1.24
12.4	0	0	-1.24
12.5	0	0	-1.26
12.6	0	-0.31559	-1.24
12.7	0	0	-1.24
12.8	0	0.31559	-1.28
12.9	0	0.31559	-1.28
13	0	-0.31559	-1.28
13.1	0	0.31559	-1.28
13.2	0	0	-1.22
13.3	0	0	-1.28
13.4	0	0	-1.3
13.5	0	0	-1.28
13.6	0	0	-1.3
13.7	0	0.31559	-1.24
13.8	0	-0.31559	-1.3
13.9	0	0	-1.24
14	0	0	-1.28
14.1	0	0	-1.24
14.2	0	0	-1.34
14.3	0	-0.31559	-1.3
14.4	0	0	-1.32
14.5	0	0	-1.28
14.6	0	0	-1.3
14.7	0	0	-1.26
14.8	0	0	-1.26
14.9	0	0	-1.28
15	0	0.31559	-1.3
15.1	0	0	-1.28
15.2	0	0	-1.26
15.3	0	0	-1.24
15.4	0	0	-1.3
15.5	0	0	-1.3
15.6	0	0	-1.24
15.7	0	-0.31559	-1.26
15.8	0	0	-1.24
15.9	0	0	-1.3
16	0	0.31559	-1.3
16.1	0	0	-1.26
16.2	0	0	-1.22
16.3	0	0	-1.24
16.4	0	0	-1.26
16.5	0	0	-1.24
16.6	0	0	-1.2
16.7	0	0	-1.24
16.8	0	0.31559	-1.28
16.9	0	0	-1.3
17	0	0	-1.26
17.1	0	0	-1.26
17.2	0	0	-1.26
17.3	0	0	-1.3
17.4	0	0	-1.3
17.5	0	0	-1.28
17.6	0	0.31559	-1.28
17.7	0	-0.31559	-1.3
17.8	0	0	-1.24
17.9	0	0	-1.3
18	0	0	-1.3
18.1	0	0	-1.26
18.2	0	0	-1.3
18.3	0	0	-1.34
18.4	0	-0.31559	-1.34
18.5	0	0	-1.34
18.6	0	0	-1.3
18.7	0	0	-1.3
18.8	0	0.31559	-1.32
18.9	0	0	-1.32
19	0	0	-1.36
19.1	0	-0.31559	-1.34
19.2	0	0.31559	-1.34
19.3	0	0.31559	-1.36
19.4	0	0	-1.38
19.5	0	0.31559	-1.38
19.6	0	0	-1.36
19.7	0	0	-1.36
19.8	0	0	-1.4
19.9	0	0	-1.36
20	0	0.31559	-1.34
20.1	0	0	-1.4
20.2	0	0	-1.38
20.3	0	0	-1.38
20.4	0	0	-1.4
20.5	0	0	-1.42
20.6	0	0	-1.4
20.7	0	0	-1.4
20.8	0	-0.31559	-1.42
20.9	0	0	-1.38
21	0	0	-1.4
21.1	0	0	-1.4
21.2	0	-0.31559	-1.4
21.3	0	0	-1.4
21.4	0	0	-1.46
21.5	0	0	-1.4
21.6	0	0	-1.4
21.7	0	0.31559	-1.38
21.8	0	0	-1.42
21.9	0	0	-1.46
22	0	0.31559	-1.4
22.1	0	0	-1.42
22.2	0	-0.31559	-1.42
22.3	0	0	-1.36
22.4	0	0.31559	-1.38
22.5	0	0	-1.38
22.6	0	0	-1.38
22.7	0	0.31559	-1.4
22.8	0	0	-1.38
22.9	0	0	-1.34
23	0	-0.31559	-1.42
23.1	0	0	-1.42
23.2	0	0	-1.4
23.3	0	0	-1.36
23.4	0	0	-1.34
23.5	0	-0.31559	-1.32
23.6	0	0	-1.38
23.7	0	0	-1.36
23.8	0	0	-1.36
23.9	0	0	-1.38
24	0	0	-1.32
24.1	0	0	-1.4
24.2	0	0	-1.32
24.3	0	0	-1.34
24.4	0	0	-1.3
24.5	0	0.31559	-1.3
24.6	0	0	-1.3
24.7	0	0.31559	-1.34
24.8	0	0	-1.34
24.9	0	0	-1.34
25	0	0	-1.36
25.1	0	0	-1.34
25.2	0	0	-1.34
25.3	0	0	-1.28
25.4	0	0	-1.3
25.5	0	0	-1.28
25.6	0	0	-1.3
25.7	0	0	-1.34
25.8	0	0	-1.32
25.9	0	0	-1.3
26	0	0.31559	-1.3
26.1	0	0	-1.3
26.2	0	0	-1.28
26.3	0	0.31559	-1.32
26.4	0	0	-1.32
26.5	0	0	-1.34
26.6	0	0	-1.28
26.7	0	0	-1.32
26.8	0	0.31559	-1.34
26.9	0	0	-1.28
27	0	0.31559	-1.34
27.1	0	0.31559	-1.28
27.2	0	-0.31559	-1.36
27.3	0	0	-1.34
27.4	0	0	-1.3
27.5	0	0	-1.34
27.6	0	0	-1.3
27.7	0	0	-1.26
27.8	0	-0.31559	-1.28
27.9	0	0	-1.3
28	0	0	-1.3
28.1	0	-0.31559	-1.34
28.2	0	0	-1.3
28.3	0	0	-1.26
28.4	0	0	-1.3
28.5	0	0	-1.3
28.6	0	0	-1.32
28.7	0	0	-1.34
28.8	0	0	-1.3
28.9	0	0	-1.3
29	0	0.31559	-1.3
29.1	0	0	-1.28
29.2	0	0	-1.3
29.3	0	0	-1.28
29.4	0	0	-1.24
29.5	0	0	-1.26
29.6	0	0	-1.3
29.7	0	0	-1.26
29.8	0	0	-1.24
29.9	0	0	-1.28
30	0	0	-1.28
30.1	0	0	-1.26
30.2	0	0	-1.28
30.3	0	0	-1.24
30.4	0	0	-1.22
30.5	0	0.31559	-1.28
30.6	0	0	-1.24
30.7	0	-0.31559	-1.24
30.8	0	-0.31559	-1.24
30.9	0	0	-1.26
31	0	0	-1.22
31.1	0	0	-1.24
31.2	0	0	-1.28
31.3	0	0.31559	-1.24
31.4	0	0	-1.24
31.5	0	0	-1.18
31.6	0	0	-1.2
31.7	0	0	-1.2
31.8	0	0.31559	-1.24
31.9	0	0	-1.2
32	0	0.31559	-1.18
32.1	0	0	-1.2
32.2	0	0	-1.22
32.3	0	0	-1.2
32.4	0	0	-1.22
32.5	0	-0.31559	-1.18
32.6	0	0	-1.22
32.7	0	0	-1.18
32.8	0	0	-1.18
32.9	0	0	-1.22
33	0	0	-1.18
33.1	0	0	-1.18
33.2	0	0.31559	-1.18
33.3	0	0	-1.16
33.4	0	0	-1.22
33.5	0	-0.31559	-1.2
33.6	0	0	-1.2
33.7	0	0.31559	-1.24
33.8	0	0	-1.22
33.9	0	0	-1.18
34	0	0	-1.22
34.1	0	0	-1.2
34.2	0	-0.31559	-1.24
34.3	0	0	-1.24
34.4	0	0	-1.24
34.5	0	0	-1.16
34.6	0	0	-1.24
34.7	0	0.31559	-1.26
34.8	0	0	-1.2
34.9	0	0	-1.22
35	0	0	-1.3
35.1	0	0	-1.26
35.2	0	0	-1.24
35.3	0	0	-1.24
35.4	0	0	-1.28
35.5	0	0	-1.3
35.6	0	0	-1.3
35.7	0	0	-1.34
35.8	0	0	-1.28
35.9	0	0	-1.28
36	0	0	-1.26
36.1	0	0	-1.3
36.2	0	-0.31559	-1.28
36.3	0	0	-1.3
36.4	0	0	-1.34
36.5	0	0	-1.28
36.6	0	0	-1.26
36.7	0	0	-1.34
36.8	0	0	-1.34
36.9	0	0	-1.34
37	0	0	-1.34
37.1	0	0	-1.34
37.2	0	0	-1.3
37.3	0	0	-1.28
37.4	0	0	-1.28
37.5	0	0	-1.24
37.6	0	-0.31559	-1.32
37.7	0	0	-1.24
37.8	0	0	-1.3
37.9	0	0.31559	-1.24
38	0	-0.31559	-1.22
38.1	0	0.31559	-1.28
38.2	0	0	-1.28
38.3	0	0	-1.22
38.4	0	0	-1.24
38.5	0	0	-1.24
38.6	0	0	-1.2
38.7	0	0	-1.18
38.8	0	0	-1.26
38.9	0	0	-1.14
39	0	0	-1.2
39.1	0	0	-1.16
39.2	0	0	-1.18
39.3	0	0.31559	-1.16
39.4	0	0	-1.18
39.5	0	0	-1.22
39.6	0	0	-1.14
39.7	0	0	-1.2
39.8	0	0.31559	-1.18
39.9	0	0	-1.18
40	0	0	-1.18
40.1	0	0	-1.18
40.2	0	0	-1.2
40.3	0	0.31559	-1.22
40.4	0	0	-1.22
40.5	0	-0.31559	-1.14
40.6	0	0	-1.16
40.7	0	0	-1.18
40.8	0	0	-1.14
40.9	0	0	-1.14
41	0	0	-1.18
41.1	0	0	-1.18
41.2	0	0	-1.2
41.3	0	0	-1.14
41.4	0	0	-1.18
41.5	0	-0.31559	-1.16
41.6	0	0	-1.22
41.7	0	0.31559	-1.12
41.8	0	0.31559	-1.18
41.9	0	0	-1.14
42	0	0	-1.18
42.1	0	0	-1.18
42.2	0	-0.31559	-1.14
42.3	0	0	-1.18
42.4	0	0.31559	-1.22
42.5	0	0	-1.16
42.6	0	-0.31559	-1.24
42.7	0	0	-1.16
42.8	0	0.31559	-1.16
42.9	0	0	-1.2
43	0	0	-1.16
43.1	0	0	-1.18
43.2	0	0.31559	-1.22
43.3	0	0.31559	-1.18
43.4	0	0	-1.2
43.5	0	0	-1.18
43.6	0	0.31559	-1.22
43.7	0	0	-1.18
43.8	250	0	-1.24
43.9	250	81.7379	-1.2
44	250	245.845	6.66
44.1	250	249.316	21.7
44.2	250	250.579	19
44.3	250	250.579	17.34
44.4	250	249.632	16.82
44.5	250	249.316	16.38
44.6	250	249.316	16.22
44.7	250	249.632	15.92
44.8	250	250.579	15.38
44.9	250	250.579	15.16
45	250	250.579	15.22
45.1	250	249.632	14.66
45.2	250	249.632	14.66
45.3	250	250.579	13.82
45.4	250	250.579	13.7
45.5	250	249.948	13.7
45.6	250	249.632	13.38
45.7	250	249.632	13.18
45.8	250	249.316	12.96
45.9	250	249.316	12.76
46	250	249.316	12.86
46.1	250	249.316	12.78
46.2	250	249.948	12.78
46.3	250	249.316	12.72
46.4	250	249.632	12.74
46.5	250	249.316	12.54
46.6	250	250.579	12.36
46.7	250	249.316	12.32
46.8	250	249.948	11.88
46.9	250	249.948	11.86
47	250	250.579	11.7
47.1	250	249.316	11.76
47.2	250	249.632	11.7
47.3	250	250.579	11.74
47.4	250	249.948	11.52
47.5	250	250.579	11.66
47.6	250	249.316	11.56
47.7	250	249.632	11.32
47.8	250	249.632	11.18
47.9	250	249.316	11.08
48	250	249.316	11.38
48.1	250	249.316	11.18
48.2	250	249.948	10.98
48.3	250	249.632	10.92
48.4	250	250.579	10.92
48.5	250	249.948	10.86
48.6	250	250.579	10.8
48.7	250	249.316	10.78
48.8	250	249.316	10.78
48.9	250	249.948	10.7
49	250	249.316	10.56
49.1	250	250.579	10.72
49.2	250	249.632	10.54
49.3	250	249.632	10.44
49.4	250	250.579	10.34
49.5	250	249.316	10.36
49.6	250	249.316	10.2
49.7	250	249.948	9.98
49.8	250	250.579	9.88
49.9	250	249.316	10.1
50	250	249.316	10.28
50.1	250	249.316	10.42
50.2	250	249.632	10.38
50.3	250	250.579	10.18
50.4	250	250.579	9.96
50.5	250	249.316	10.24
50.6	250	249.948	10.44
50.7	250	250.579	10.38
50.8	250	249.316	10.02
50.9	250	249.948	10
51	250	249.948	9.96
51.1	250	249.316	9.92
51.2	250	249.948	9.98
51.3	250	249.316	9.74
51.4	250	249.316	9.64
51.5	250	249.632	9.62
51.6	250	250.579	9.66
51.7	250	249.948	9.68
51.8	250	249.948	9.66
51.9	250	249.948	9.48
52	250	249.316	9.44
52.1	250	250.579	9.44
52.2	250	249.948	9.58
52.3	250	250.579	9.8
52.4	250	250.894	9.62
52.5	250	249.316	9.66
52.6	250	250.579	9.58
52.7	250	249.316	9.44
52.8	250	249.316	9.42
52.9	250	249.632	9.46
53	250	249.632	9.46
53.1	250	249.948	9.38
53.2	250	249.316	9.34
53.3	250	249.948	9.34
53.4	250	249.632	9.32
53.5	250	249.316	9.32
53.6	250	249.316	9.24
53.7	250	249.948	9.28
53.8	250	249.316	9.02
53.9	250	249.316	9.08
54	250	249.948	9.08
54.1	250	249.632	9.1
54.2	250	250.579	9.1
54.3	250	250.579	9.14
54.4	250	249.948	9.1
54.5	250	249.632	9.16
54.6	250	249.316	9.2
54.7	250	249.316	9.28
54.8	250	250.579	9.14
54.9	250	249.632	9.14
55	250	249.001	8.98
55.1	250	249.632	8.9
55.2	250	249.632	8.9
55.3	250	249.316	8.94
55.4	250	249.316	8.94
55.5	250	249.948	8.86
55.6	250	250.579	8.84
55.7	250	250.579	8.92
55.8	250	249.948	8.76
55.9	250	249.632	8.78
56	250	250.579	9.02
56.1	250	249.948	9
56.2	250	249.632	8.84
56.3	250	250.894	9.16
56.4	250	249.948	9.12
56.5	250	249.948	9.16
56.6	250	250.579	9.16
56.7	250	249.632	9.06
56.8	250	249.632	9.04
56.9	250	250.579	9.12
57	250	249.948	9.02
57.1	250	250.579	8.94
57.2	250	249.948	8.88
57.3	250	249.632	8.72
57.4	250	249.632	8.48
57.5	250	249.632	8.48
57.6	250	250.579	8.62
57.7	250	250.579	8.46
57.8	250	249.948	8.48
57.9	250	249.316	8.62
58	250	250.579	8.64
58.1	250	249.316	8.52
58.2	250	250.579	8.66
58.3	250	249.632	8.74
58.4	250	249.316	8.76
58.5	250	249.632	8.84
58.6	250	249.632	8.92
58.7	250	250.579	8.92
58.8	250	249.632	9.08
58.9	250	250.894	8.84
59	250	249.632	8.84
59.1	250	249.632	8.9
59.2	250	249.948	8.84
59.3	250	249.632	8.88
59.4	250	249.632	8.9
59.5	250	249.948	8.7
59.6	250	249.632	8.46
59.7	250	250.579	8.4
59.8	250	249.948	8.6
59.9	250	249.948	8.66
60	250	249.316	8.62
60.1	250	249.948	8.62
60.2	250	250.579	8.64
60.3	250	249.632	8.82
60.4	250	249.948	8.7
60.5	250	249.316	8.6
60.6	250	249.948	8.34
60.7	250	249.316	8.48
60.8	250	250.579	8.64
60.9	250	249.948	8.7
61	250	250.579	8.48
61.1	250	250.894	8.6
61.2	250	249.948	8.56
61.3	250	249.948	8.54
61.4	250	249.316	8.52
61.5	250	249.316	8.56
61.6	250	250.579	8.58
61.7	250	249.948	8.68
61.8	250	249.001	8.74
61.9	250	249.948	8.82
62	250	249.316	8.6
62.1	250	249.316	8.66
62.2	250	250.579	8.74
62.3	250	249.316	8.68
62.4	250	249.316	8.76
62.5	250	249.632	8.7
62.6	250	250.579	8.68
62.7	250	249.948	8.56
62.8	250	250.579	8.64
62.9	250	249.316	8.72
63	250	249.632	8.52
63.1	250	249.316	8.7
63.2	250	250.579	8.68
63.3	250	250.894	8.76
63.4	250	249.948	8.66
63.5	250	249.948	8.76
63.6	250	249.316	8.68
63.7	250	249.316	8.68
63.8	250	249.316	8.52
63.9	250	249.316	8.66
64	250	249.948	8.5
64.1	250	250.579	8.64
64.2	250	250.579	8.68
64.3	250	250.579	8.64
64.4	250	249.316	8.8
64.5	250	249.948	8.8
64.6	250	249.948	8.74
64.7	250	250.894	8.68
64.8	250	250.894	8.72
64.9	250	250.579	8.66
65	250	249.948	8.86
65.1	250	250.579	8.52
65.2	250	249.316	8.7
65.3	250	249.316	8.76
65.4	250	249.632	8.88
65.5	250	249.948	8.84
65.6	250	249.948	8.9
65.7	250	249.948	8.88
65.8	250	249.316	8.64
65.9	250	249.632	8.62
66	250	250.894	8.6
66.1	250	250.579	8.68
66.2	250	250.579	8.64
66.3	250	249.948	8.72
66.4	250	249.316	8.56
66.5	250	249.316	8.52
66.6	250	249.632	8.56
66.7	250	250.579	8.48
66.8	250	249.316	8.52
66.9	250	249.632	8.52
67	250	249.316	8.58
67.1	250	249.316	8.68
67.2	250	249.316	8.58
67.3	250	249.948	8.88
67.4	250	250.579	8.82
67.5	250	249.948	8.62
67.6	250	249.316	8.56
67.7	250	249.316	8.52
67.8	250	249.948	8.66
67.9	250	249.316	8.68
68	250	249.316	8.72
68.1	250	249.948	8.66
68.2	250	249.948	8.7
68.3	250	249.632	8.6
68.4	250	249.316	8.66
68.5	250	249.948	8.84
68.6	250	249.632	8.76
68.7	250	249.948	8.46
68.8	250	249.948	8.46
68.9	250	249.316	8.76
69	250	249.316	8.86
69.1	250	249.316	8.8
69.2	250	249.948	8.76
69.3	250	250.579	8.84
69.4	250	249.632	8.74
69.5	250	250.579	8.64
69.6	250	249.632	8.58
69.7	250	250.894	8.64
69.8	250	249.948	8.64
69.9	250	249.948	8.86
70	250	249.948	8.86
70.1	250	250.894	8.54
70.2	250	250.894	8.32
70.3	250	249.948	8.58
70.4	250	249.316	8.5
70.5	250	249.948	8.46
70.6	250	249.316	8.44
70.7	250	249.316	8.44
70.8	250	249.948	8.38
70.9	250	249.316	8.6
71	250	249.316	8.7
71.1	250	249.948	8.68
71.2	250	249.316	8.48
71.3	250	249.316	8.42
71.4	250	249.316	8.44
71.5	250	249.316	8.36
71.6	250	249.632	8.42
71.7	250	249.316	8.52
71.8	250	250.579	8.6
71.9	250	249.632	8.46
72	250	249.632	8.28
72.1	250	249.948	8.4
72.2	250	249.948	8.4
72.3	250	249.632	8.4
72.4	250	249.632	8.22
72.5	250	250.579	8.4
72.6	250	250.579	8.52
72.7	250	249.948	8.42
72.8	250	249.948	8.42
72.9	250	250.579	8.42
73	250	250.579	8.5
73.1	250	249.948	8.5
73.2	250	249.948	8.72
73.3	250	249.948	8.76
73.4	250	249.948	8.88
73.5	250	249.948	8.84
73.6	250	249.948	8.88
73.7	250	250.579	8.62
73.8	250	250.579	8.44
73.9	250	249.948	8.38
74	250	249.948	8.48
74.1	250	249.632	8.66
74.2	250	249.632	8.58
74.3	250	249.632	8.86
74.4	250	249.632	8.64
74.5	250	249.316	8.6
74.6	250	249.316	8.48
74.7	250	249.632	8.48
74.8	250	249.632	8.4
74.9	250	249.316	8.38
75	250	249.316	8.32
75.1	250	249.632	8.32
75.2	250	249.632	8.4
75.3	250	250.579	8.48
75.4	250	250.579	8.5
75.5	250	249.948	8.56
75.6	250	249.948	8.34
75.7	250	250.579	8.52
75.8	250	250.579	8.6
75.9	250	249.632	8.42
76	250	249.632	8.28
76.1	250	250.579	8.32
76.2	250	250.579	8.42
76.3	250	250.579	8.36
76.4	250	250.579	8.48
76.5	250	249.948	8.54
76.6	250	249.316	8.54
76.7	250	249.316	8.7
76.8	250	249.948	8.62
76.9	250	250.579	8.56
77	250	249.948	8.28
77.1	250	249.948	8.3
77.2	250	249.948	8.62
77.3	250	250.579	8.42
77.4	250	249.948	8.16
77.5	250	249.948	8.44
77.6	250	249.316	8.48
77.7	250	249.948	8.62
77.8	250	249.948	8.68
77.9	250	249.316	8.76
78	250	249.316	8.56
78.1	250	249.948	8.7
78.2	250	249.948	8.74
78.3	250	249.316	8.74
78.4	250	250.579	8.88
78.5	250	249.948	8.88
78.6	250	249.316	8.88
78.7	250	250.579	8.6
78.8	250	250.894	8.6
78.9	250	249.632	8.4
79	250	249.948	8.52
79.1	250	249.316	8.74
79.2	250	249.948	8.5
79.3	250	249.632	8.72
79.4	250	250.579	8.62
79.5	250	249.632	8.68
79.6	250	250.579	8.58
79.7	250	249.948	8.74
79.8	250	250.579	8.72
79.9	250	249.316	8.74
80	250	250.894	8.92
80.1	250	249.316	8.94
80.2	250	249.948	9.02
80.3	250	249.948	8.96
80.4	250	250.579	8.98
80.5	250	250.579	8.74
80.6	250	249.948	8.62
80.7	250	249.948	8.82
80.8	250	249.948	8.9
80.9	250	249.948	8.94
81	250	249.948	8.74
81.1	250	249.948	8.64
81.2	250	249.948	8.86
81.3	250	249.948	8.82
81.4	250	249.948	8.88
81.5	250	249.948	9.02
81.6	250	249.948	8.94
81.7	250	249.316	9.02
81.8	250	249.316	8.66
81.9	250	250.894	8.8
82	250	249.316	8.56
82.1	250	249.632	8.54
82.2	250	250.579	8.64
82.3	250	250.579	8.56
82.4	250	249.632	8.54
82.5	250	249.632	8.54
82.6	250	249.948	8.42
82.7	250	250.579	8.36
82.8	250	249.632	8.26
82.9	250	249.632	8.34
83	250	249.948	8.68
83.1	250	249.632	8.78
83.2	250	249.316	8.64
83.3	250	249.316	8.52
83.4	250	249.948	8.48
83.5	250	249.948	8.56
83.6	250	249.316	8.42
83.7	250	249.948	8.42
83.8	250	250.894	8.3
83.9	250	249.316	8.34
84	250	250.579	8.32
84.1	250	250.579	8.46
84.2	250	249.948	8.36
84.3	250	250.579	8.48
84.4	250	249.316	8.38
84.5	250	250.579	8.4
84.6	250	249.948	8.38
84.7	250	249.632	8.36
84.8	250	249.632	8.3
84.9	250	249.632	8.38
85	250	249.001	8.28
85.1	250	249.316	8.3
85.2	250	249.632	8.36
85.3	250	249.316	8.28
85.4	250	249.632	8.4
85.5	250	249.948	8.48
85.6	250	249.948	8.32
85.7	250	249.632	8.32
85.8	250	249.948	8.4
85.9	250	250.579	8.32
86	250	250.579	8.36
86.1	250	249.948	8.4
86.2	250	250.579	8.38
86.3	250	250.579	8.46
86.4	250	249.948	8.4
86.5	250	249.632	8.4
86.6	250	249.632	8.44
86.7	250	249.632	8.38
86.8	250	249.316	8.46
86.9	250	249.316	8.46
87	250	249.316	8.64
87.1	250	249.316	8.7
87.2	250	249.316	8.48
87.3	250	249.316	8.54
87.4	250	249.632	8.54
87.5	250	249.632	8.46
87.6	250	250.579	8.52
87.7	250	250.579	8.74
87.8	250	250.579	9.04
87.9	250	249.948	8.8
88	250	250.579	8.8
88.1	250	250.579	8.74
88.2	250	249.316	8.94
88.3	250	250.579	8.92
88.4	250	249.316	8.76
88.5	250	249.316	8.66
88.6	250	249.948	8.5
88.7	250	249.948	8.54
88.8	250	250.579	8.7
88.9	250	250.579	8.38
89	250	249.316	8.42
89.1	250	249.948	8.56
89.2	250	250.579	8.48
89.3	250	249.948	8.48
89.4	250	250.579	8.68
89.5	250	249.948	8.58
89.6	250	249.632	8.76
89.7	250	249.632	8.72
89.8	250	249.316	8.94
89.9	250	250.579	8.96
90	250	249.632	8.64
90.1	250	249.632	8.58
90.2	250	249.948	8.56
90.3	250	250.579	8.44
90.4	250	249.632	8.42
90.5	250	249.316	8.42
90.6	250	249.632	8.32
90.7	250	249.632	8.48
90.8	250	249.632	8.3
90.9	250	250.579	8.38
91	250	249.948	8.58
91.1	250	250.579	8.44
91.2	250	249.632	8.42
91.3	250	250.579	8.64
91.4	250	250.894	8.64
91.5	250	249.948	8.62
91.6	250	249.632	8.4
91.7	250	249.948	8.52
91.8	250	250.894	8.72
91.9	250	249.948	8.62
92	250	250.579	8.66
92.1	250	249.948	8.92
92.2	250	249.316	8.94
92.3	250	249.316	8.7
92.4	250	249.316	8.68
92.5	250	250.579	8.72
92.6	250	249.632	8.6
92.7	250	250.579	8.86
92.8	250	250.579	8.8
92.9	250	250.579	8.84
93	250	249.632	8.7
93.1	250	249.948	8.76
93.2	250	249.948	8.48
93.3	250	249.632	8.38
93.4	250	250.579	8.32
93.5	250	249.316	8.34
93.6	250	249.948	8.34
93.7	250	249.632	8.42
93.8	250	249.316	8.5
93.9	250	249.632	8.66
94	250	249.948	8.54
94.1	250	249.948	8.48
94.2	250	250.579	8.66
94.3	250	249.316	8.66
94.4	250	249.316	8.62
94.5	250	250.579	8.6
94.6	250	249.632	8.42
94.7	250	249.948	8.62
94.8	250	249.632	8.62
94.9	250	249.948	8.76
95	250	250.579	8.66
95.1	250	249.316	8.66
95.2	250	249.632	8.9
95.3	250	249.948	8.88
95.4	250	250.579	8.7
95.5	250	249.948	8.64
95.6	250	249.632	8.5
95.7	250	249.632	8.4
95.8	250	250.579	8.54
95.9	250	250.579	8.58
96	250	249.632	8.38
96.1	250	249.316	8.34
96.2	250	249.948	8.44
96.3	250	249.316	8.5
96.4	250	250.894	8.62
96.5	250	250.579	8.64
96.6	250	249.316	8.34
96.7	250	249.316	8.5
96.8	250	249.948	8.6
96.9	250	250.579	8.46
97	250	249.632	8.32
97.1	250	249.316	8.3
97.2	250	250.579	8.28
97.3	250	250.579	8.28
97.4	250	249.316	8.4
97.5	250	249.632	8.56
97.6	250	249.632	8.48
97.7	250	249.948	8.52
97.8	250	249.316	8.58
97.9	250	249.632	8.58
98	250	249.948	8.52
98.1	250	250.894	8.68
98.2	250	250.579	8.62
98.3	250	250.579	8.66
98.4	250	249.948	8.74
98.5	250	249.948	8.72
98.6	250	250.579	8.34
98.7	250	249.632	8.38
98.8	250	249.632	8.36
98.9	250	249.632	8.46
99	250	250.579	8.54
99.1	250	249.948	8.44
99.2	250	249.632	8.44
99.3	250	249.632	8.54
99.4	250	249.948	8.48
99.5	250	249.948	8.28
99.6	250	250.579	8.34
99.7	250	250.579	8.52
99.8	250	249.316	8.16
99.9	250	249.948	8.32
100	250	249.632	8.2
100.1	250	249.948	8.16
100.2	250	249.632	8.24
100.3	250	249.948	8.34
100.4	250	249.632	8.34
100.5	250	249.948	8.52
100.6	250	249.316	8.44
100.7	250	249.948	8.48
100.8	250	250.579	8.56
100.9	250	249.316	8.7
101	250	249.316	8.6
101.1	250	249.632	8.6
101.2	250	250.579	8.6
101.3	250	250.579	8.62
101.4	250	249.316	8.6
101.5	250	249.632	8.72
101.6	250	250.579	8.68
101.7	250	250.579	8.36
101.8	250	249.948	8.6
101.9	250	249.316	8.48
102	250	250.579	8.3
102.1	250	250.579	8.44
102.2	250	249.316	8.34
102.3	250	249.632	8.46
102.4	250	249.316	8.58
102.5	250	249.316	8.46
102.6	250	249.632	8.46
102.7	250	250.894	8.58
102.8	250	249.948	8.48
102.9	250	249.316	8.42
103	250	249.316	8.7
103.1	250	249.948	8.7
103.2	250	249.948	8.76
103.3	250	250.579	8.62
103.4	250	250.579	8.72
103.5	0	250.579	8.78
103.6	0	236.693	8.76
103.7	0	193.141	7.02
103.8	0	159.058	5.08
103.9	0	131.286	1.8
104	0	107.301	0.48
104.1	0	87.4186	-0.8
104.2	0	70.6923	-3.04
104.3	0	57.7531	-3.94
104.4	0	46.7074	-5.26
104.5	0	37.8709	-5.62
104.6	0	29.9811	-5.92
104.7	0	24.6161	-6.42
104.8	0	19.8822	-6.74
104.9	0	15.1483	-6.92
105	0	11.9924	-7
105.1	0	10.0989	-7.2
105.2	0	8.20535	-7.2
105.3	0	5.68063	-7.16
105.4	0	4.10268	-7.16
105.5	0	3.1559	-7
105.6	0	2.20913	-6.86
105.7	0	1.57795	-6.82
105.8	0	0.631181	-6.76
105.9	0	0.31559	-6.66
106	0	-0.31559	-6.56
106.1	0	-0.31559	-6.42
106.2	0	-0.631181	-6.24
106.3	0	-0.631181	-6.22
106.4	0	-0.946771	-6.06
106.5	0	-0.946771	-5.94
106.6	0	-0.946771	-5.98
106.7	0	-1.57795	-5.86
106.8	0	-1.57795	-5.7
106.9	0	-1.89354	-5.6
107	0	-1.57795	-5.5
107.1	0	-1.89354	-5.22
107.2	0	-1.89354	-5.18
107.3	0	-1.89354	-5.02
107.4	0	-1.89354	-5
107.5	0	-1.89354	-4.86
107.6	0	-1.89354	-4.66
107.7	0	-2.20913	-4.68
107.8	0	-1.89354	-4.76
107.9	0	-1.89354	-4.84
108	0	-1.89354	-4.72
108.1	0	-1.89354	-4.6
108.2	0	-1.89354	-4.48
108.3	0	-1.89354	-4.48
108.4	0	-1.89354	-4.4
108.5	0	-1.89354	-4.34
108.6	0	-1.89354	-4.34
108.7	0	-1.89354	-4.16
108.8	0	-1.89354	-3.9
108.9	0	-1.89354	-3.78
109	0	-1.89354	-3.66
109.1	0	-1.89354	-3.6
109.2	0	-1.89354	-3.54
109.3	0	-1.89354	-3.44
109.4	0	-1.89354	-3.38
109.5	0	-1.89354	-3.28
109.6	0	-1.89354	-3.16
109.7	0	-2.20913	-3
109.8	0	-1.89354	-3.02
109.9	0	-1.89354	-2.96
110	0	-2.20913	-2.88
110.1	0	-1.89354	-2.84
110.2	0	-1.89354	-2.86
110.3	0	-1.89354	-2.84
110.4	0	-1.89354	-2.88
110.5	0	-2.20913	-2.98
110.6	0	-1.89354	-3.04
110.7	0	-2.20913	-3.04
110.8	0	-1.89354	-3.12
110.9	0	-1.89354	-3.08
111	0	-1.89354	-3.06
111.1	0	-1.89354	-3.02
111.2	0	-1.89354	-2.94
111.3	0	-1.89354	-2.8
111.4	0	-2.20913	-2.7
111.5	0	-1.89354	-2.72
111.6	0	-1.89354	-2.66
111.7	0	-2.20913	-2.66
111.8	0	-1.89354	-2.6
111.9	0	-1.89354	-2.6
112	0	-2.20913	-2.54
112.1	0	-1.89354	-2.6
112.2	0	-1.89354	-2.52
112.3	0	-2.20913	-2.56
112.4	0	-2.20913	-2.46
112.5	0	-1.89354	-2.46
112.6	0	-1.89354	-2.44
112.7	0	-1.89354	-2.44
112.8	0	-1.89354	-2.46
112.9	0	-2.20913	-2.44
113	0	-1.89354	-2.4
113.1	0	-1.89354	-2.48
113.2	0	-2.20913	-2.48
113.3	0	-1.89354	-2.52
113.4	0	-2.20913	-2.54
113.5	0	-1.89354	-2.5
113.6	0	-2.20913	-2.52
113.7	0	-1.89354	-2.46
113.8	0	-1.89354	-2.48
113.9	0	-1.89354	-2.4
114	0	-1.89354	-2.48
114.1	0	-1.89354	-2.44
114.2	0	-1.89354	-2.48
114.3	0	-1.89354	-2.52
114.4	0	-1.89354	-2.6
114.5	0	-1.89354	-2.6
114.6	0	-1.89354	-2.46
114.7	0	-2.20913	-2.46
114.8	0	-1.89354	-2.42
114.9	0	-1.89354	-2.46
115	0	-2.20913	-2.42
115.1	0	-2.20913	-2.36
115.2	0	-1.89354	-2.36
115.3	0	-1.89354	-2.24
115.4	0	-1.89354	-2.24
115.5	0	-1.89354	-2.2
115.6	0	-2.20913	-2.16
115.7	0	-1.89354	-2.14
115.8	0	-1.89354	-2.06
115.9	0	-1.89354	-2.04
116	0	-2.20913	-1.96
116.1	0	-1.89354	-1.94
116.2	0	-1.89354	-1.9
116.3	0	-2.20913	-1.88
116.4	0	-1.89354	-1.9
116.5	0	-1.89354	-1.8
116.6	0	-1.89354	-1.98
116.7	0	-1.89354	-1.96
116.8	0	-1.89354	-1.92
116.9	0	-1.89354	-1.92
117	0	-2.20913	-2
117.1	0	-1.89354	-1.94
117.2	0	-1.89354	-1.96
117.3	0	-1.89354	-2.02
117.4	0	-1.89354	-2
117.5	0	-1.89354	-2.06
117.6	0	-1.89354	-2.12
117.7	0	-1.89354	-2.12
117.8	0	-1.89354	-2.12
117.9	0	-1.89354	-2.12
118	0	-1.89354	-2.16
118.1	0	-2.20913	-2.18
118.2	0	-1.89354	-2.18
118.3	0	-1.89354	-2.18
118.4	0	-2.20913	-2.24
118.5	0	-1.89354	-2.22
118.6	0	-1.89354	-2.22
118.7	0	-1.89354	-2.14
118.8	0	-1.89354	-2.18
118.9	0	-1.89354	-2.22
119	0	-2.20913	-2.18
119.1	0	-1.89354	-2.22
119.2	0	-2.20913	-2.24
119.3	0	-2.20913	-2.18
119.4	0	-1.89354	-2.18
119.5	0	-2.20913	-2.24
119.6	0	-1.89354	-2.24
119.7	0	-2.20913	-2.18
119.8	0	-1.89354	-2.16
119.9	0	-1.89354	-2.12
120	0	-1.89354	-2.1
120.1	0	-2.20913	-2.1
120.2	0	-2.20913	-2.06
120.3	0	-1.89354	-2.04
120.4	0	-1.89354	-2.04
120.5	0	-1.89354	-2.06
120.6	0	-1.89354	-2
120.7	0	-1.89354	-2.02
120.8	0	-1.89354	-2
120.9	0	-1.89354	-1.96
121	0	-1.89354	-1.9
121.1	0	-1.89354	-1.96
121.2	0	-1.89354	-1.96
121.3	0	-1.89354	-1.9
121.4	0	-1.89354	-1.9
121.5	0	-1.89354	-1.9
121.6	0	-1.89354	-1.86
121.7	0	-1.89354	-1.88
121.8	0	-1.89354	-1.84
121.9	0	-1.89354	-1.9
122	0	-1.89354	-1.86
122.1	0	-1.89354	-1.84
122.2	0	-1.89354	-1.86
122.3	0	-1.89354	-1.84
122.4	0	-1.89354	-1.84
122.5	0	-1.89354	-1.84
122.6	0	-1.89354	-1.86
122.7	0	-1.89354	-1.82
122.8	0	-1.89354	-1.82
122.9	0	-1.89354	-1.82
123	0	-1.89354	-1.76
123.1	0	-1.89354	-1.74
123.2	0	-1.89354	-1.74
123.3	0	-1.89354	-1.72
123.4	0	-1.89354	-1.72
123.5	0	-1.89354	-1.72
123.6	0	-1.89354	-1.68
123.7	0	-1.89354	-1.66
123.8	0	-1.89354	-1.64
123.9	0	-1.89354	-1.6
124	0	-1.57795	-1.62
124.1	0	-1.89354	-1.6
124.2	0	-1.57795	-1.64
124.3	0	-1.89354	-1.58
124.4	0	-1.89354	-1.56
124.5	0	-1.57795	-1.54
124.6	0	-1.57795	-1.56
124.7	0	-1.57795	-1.56
124.8	0	-1.57795	-1.5
124.9	0	-1.57795	-1.52
125	0	-1.57795	-1.46
125.1	0	-1.57795	-1.46
125.2	0	-1.57795	-1.46
125.3	0	-1.57795	-1.4
125.4	0	-1.57795	-1.46
125.5	0	-1.57795	-1.4
125.6	0	-1.57795	-1.4
125.7	0	-1.57795	-1.4
125.8	0	-1.57795	-1.44
125.9	0	-1.57795	-1.46
126	0	-1.57795	-1.44
126.1	0	-1.89354	-1.46
126.2	0	-1.57795	-1.4
126.3	0	-0.946771	-1.38
126.4	0	-0.946771	-1.44
126.5	0	-1.57795	-1.4
126.6	0	-1.57795	-1.48
126.7	0	-0.946771	-1.46
126.8	0	-0.946771	-1.42
126.9	0	-0.946771	-1.46
127	0	-0.946771	-1.46
127.1	0	-0.946771	-1.42
127.2	0	-0.946771	-1.46
127.3	0	-0.946771	-1.46
127.4	0	-0.946771	-1.46
127.5	0	-0.946771	-1.44
127.6	0	-0.946771	-1.44
127.7	0	-0.946771	-1.46
127.8	0	-0.946771	-1.44
127.9	0	-0.946771	-1.46
128	0	-0.946771	-1.46
128.1	0	-0.946771	-1.42
128.2	0	-0.946771	-1.46
128.3	0	-0.946771	-1.46
128.4	0	-0.946771	-1.38
128.5	0	-0.631181	-1.4
128.6	0	-0.946771	-1.4
128.7	0	-0.631181	-1.36
128.8	0	-0.631181	-1.32
128.9	0	-0.631181	-1.36
129	0	-0.631181	-1.3
129.1	0	-0.631181	-1.28
129.2	0	-0.631181	-1.26
129.3	0	-0.631181	-1.3
129.4	0	-0.631181	-1.24
129.5	0	-0.631181	-1.2
129.6	0	-0.631181	-1.16
129.7	0	-0.631181	-1.18
129.8	0	-0.631181	-1.14
129.9	0	-0.631181	-1.1
130	0	-0.631181	-1.08
130.1	0	-0.631181	-1.04
130.2	0	-0.631181	-1.02
130.3	0	-0.31559	-1.02
130.4	0	-0.631181	-0.98
130.5	0	-0.31559	-0.98
130.6	0	-0.631181	-0.96
130.7	0	-0.946771	-0.96
130.8	0	-0.31559	-0.88
130.9	0	-0.31559	-0.9
131	0	-0.31559	-0.88
131.1	0	-0.31559	-0.84
131.2	0	-0.31559	-0.84
131.3	0	-0.31559	-0.9
131.4	0	-0.631181	-0.78
131.5	0	-0.31559	-0.72
131.6	0	-0.31559	-0.78
131.7	0	-0.31559	-0.84
131.8	0	-0.31559	-0.78
131.9	0	-0.31559	-0.78
132	0	-0.31559	-0.78
132.1	0	-0.31559	-0.82
132.2	0	-0.31559	-0.88
132.3	0	-0.31559	-0.84
132.4	0	-0.31559	-0.82
132.5	0	-0.31559	-0.86
132.6	0	-0.31559	-0.88
132.7	0	-0.31559	-0.88
132.8	0	-0.31559	-0.88
132.9	0	-0.31559	-0.86
133	0	-0.31559	-0.9
133.1	0	-0.31559	-0.9
133.2	0	-0.31559	-0.92
133.3	0	0	-0.96
133.4	0	-0.31559	-0.98
133.5	0	0	-0.96
133.6	0	-0.31559	-0.92
133.7	0	-0.31559	-1.02
133.8	0	-0.31559	-0.98
133.9	0	0	-1.04
134	0	0	-1.06
134.1	0	-0.631181	-1.06
134.2	0	0	-1.06
134.3	0	-0.631181	-1.12
134.4	0	-0.31559	-1.08
134.5	0	0	-1.06
134.6	0	-0.31559	-1.08
134.7	0	0	-1.06
134.8	0	-0.31559	-1.08
134.9	0	-0.31559	-1.12
135	0	0	-1.08
135.1	0	-0.31559	-1.1
135.2	0	-0.31559	-1.06
135.3	0	0	-1.12
135.4	0	0	-1
135.5	0	-0.31559	-1.08
135.6	0	-0.31559	-1.1
135.7	0	0	-1.1
135.8	0	0	-1.08
135.9	0	0	-1.06
136	0	0	-1.08
136.1	0	-0.31559	-1.02
136.2	0	0	-1.02
136.3	0	-0.31559	-1.08
136.4	0	0	-1.04
136.5	0	0	-1.02
136.6	0	0	-1.02
136.7	0	0	-1.08
136.8	0	0	-1.06
136.9	0	-0.31559	-1.06
137	0	0	-1.04
137.1	0	0	-1.02
137.2	0	0	-1.08
137.3	0	0	-1.08
137.4	0	0	-1.04
137.5	0	0	-1.06
137.6	0	0	-1.04
137.7	0	0	-1.06
137.8	0	0	-1.08
137.9	0	0	-1.02
138	0	0	-1.02
138.1	0	0	-1.02
138.2	0	-0.31559	-1.02
138.3	0	0	-1.02
138.4	0	-0.31559	-1.02
138.5	0	-0.31559	-1.02
138.6	0	0	-1.06
138.7	0	0	-1.08
138.8	0	0	-1.04
138.9	0	0	-1.06
139	0	0	-1.06
139.1	0	0	-1.08
139.2	0	0	-1.06
139.3	0	0	-1.12
139.4	0	0	-1.18
139.5	0	0	-1.18
139.6	0	0	-1.18
139.7	0	0	-1.24
139.8	0	0	-1.24
139.9	0	0	-1.34
140	0	0	-1.34
140.1	0	0	-1.44
140.2	0	0	-1.4
140.3	0	-0.31559	-1.46
140.4	0	0	-1.46
140.5	0	0	-1.5
140.6	0	0	-1.56
140.7	0	0	-1.52
140.8	0	0	-1.62
140.9	0	0	-1.58
141	0	-0.31559	-1.68
141.1	0	0	-1.68
141.2	0	0	-1.72
141.3	0	0	-1.76
141.4	0	0	-1.76
141.5	0	0	-1.78
141.6	0	0	-1.78
141.7	0	0	-1.82
141.8	0	0	-1.84
141.9	0	0	-1.88
142	0	0	-1.86
142.1	0	-0.31559	-1.92
142.2	0	0	-1.9
142.3	0	0	-1.96
142.4	0	0	-1.96
142.5	0	0	-1.94
142.6	0	0	-1.96
142.7	0	0	-2
142.8	0	0	-1.94
142.9	0	0	-2
143	0	0	-2.06
143.1	0	0	-2
143.2	0	0	-2.02
143.3	0	0.31559	-2
143.4	0	0	-1.98
143.5	0	0	-2.02
143.6	0	0	-2.02
143.7	0	0	-1.98
143.8	0	0	-1.98
143.9	0	0	-2.02
144	0	0	-2
144.1	0	0	-1.94
144.2	0	0	-1.96
144.3	0	0.31559	-1.98
144.4	0	0	-1.98
144.5	0	0	-1.98
144.6	0	0	-1.94
144.7	0	0	-1.9
144.8	0	0.31559	-1.98
144.9	0	0	-1.9
145	0	0	-1.9
145.1	0	0	-1.92
145.2	0	0	-1.9
145.3	0	0	-1.9
145.4	0	0	-1.86
145.5	0	-0.31559	-1.86
145.6	0	0.31559	-1.82
145.7	0	0	-1.8
145.8	0	0.31559	-1.84
145.9	0	0	-1.84
146	0	0	-1.8
146.1	0	-0.31559	-1.84
146.2	0	0	-1.78
146.3	0	0.31559	-1.78
146.4	0	0	-1.78
146.5	0	0	-1.74
146.6	0	0	-1.72
146.7	0	0	-1.74
146.8	0	0.31559	-1.74
146.9	0	0	-1.72
147	0	0	-1.68
147.1	0	0.31559	-1.66
147.2	0	0	-1.66
147.3	0	-0.31559	-1.68
147.4	0	0	-1.68
147.5	0	0	-1.66
147.6	0	0	-1.7
147.7	0	0	-1.68
147.8	0	0	-1.66
147.9	0	0	-1.6
148	0	0	-1.62
148.1	0	0.31559	-1.62
148.2	0	0	-1.62
148.3	0	0	-1.58
148.4	0	0	-1.56
148.5	0	-0.31559	-1.56
148.6	0	0.31559	-1.56
148.7	0	0	-1.52
148.8	0	0	-1.56
148.9	0	0	-1.56
149	0	0	-1.5
149.1	0	0	-1.56
149.2	0	0	-1.56
149.3	0	0.31559	-1.56
149.4	0	-0.31559	-1.54
149.5	0	0	-1.5
149.6	0	0	-1.54
149.7	0	0	-1.52
149.8	0	0	-1.5
149.9	0	0	-1.5
150	0	0	-1.5
150.1	0	0.31559	-1.5
150.2	0	0	-1.48
150.3	0	0	-1.46
150.4	0	0	-1.48
150.5	0	0	-1.46
150.6	0	0	-1.5
150.7	0	0	-1.46
150.8	0	-0.31559	-1.44
150.9	0	0	-1.46
151	0	0	-1.44
151.1	0	0	-1.42
151.2	0	0	-1.46
151.3	0	0	-1.4
151.4	0	0	-1.46
151.5	0	0	-1.4
151.6	0	0	-1.46
151.7	0	-0.31559	-1.4
151.8	0	0	-1.46
151.9	0	0	-1.42
152	0	0	-1.4
152.1	0	0	-1.4
152.2	0	0	-1.4
152.3	0	0	-1.38
152.4	0	0	-1.42
152.5	0	0.31559	-1.4
152.6	0	0.31559	-1.38
152.7	0	0	-1.36
152.8	0	0	-1.36
152.9	0	0.31559	-1.34
153	0	0	-1.38
153.1	0	0	-1.4
153.2	0	0	-1.4
153.3	0	0	-1.38
153.4	0	-0.31559	-1.3
153.5	0	0	-1.34
153.6	0	0.31559	-1.38
153.7	0	0.31559	-1.34
153.8	0	0	-1.32
153.9	0	0	-1.34
154	0	0	-1.32
154.1	0	0.31559	-1.3
154.2	0	0.31559	-1.3
154.3	0	0.31559	-1.26
154.4	0	0.31559	-1.26
154.5	0	0	-1.3
154.6	0	0	-1.24
154.7	0	-0.31559	-1.3
154.8	0	0	-1.28
154.9	0	0	-1.28
155	0	0	-1.18
155.1	0	0	-1.24
155.2	0	0	-1.24
155.3	0	0	-1.14
155.4	0	0	-1.16
155.5	0	-0.31559	-1.12
155.6	0	0	-1.12
155.7	0	0	-1.14
155.8	0	0	-1.1
155.9	0	0	-1.04
156	0	0	-1.02
156.1	0	0.31559	-1.02
156.2	0	-0.31559	-0.98
156.3	0	0	-0.98
156.4	0	0	-0.94
156.5	0	-0.31559	-0.88
156.6	0	0	-0.9
156.7	0	0	-0.86
156.8	0	0.31559	-0.9
156.9	0	0	-0.84
157	0	0	-0.78
157.1	0	0	-0.8
157.2	0	0	-0.72
157.3	0	-0.31559	-0.68
157.4	0	0	-0.72
157.5	0	0	-0.68
157.6	0	0	-0.68
157.7	0	-0.31559	-0.6
157.8	0	0	-0.56
157.9	0	0	-0.56
158	0	0.31559	-0.56
158.1	0	0	-0.54
158.2	0	0	-0.54
158.3	0	0	-0.54
158.4	0	-0.31559	-0.52
158.5	0	0	-0.54
158.6	0	0.31559	-0.52
158.7	0	0.31559	-0.5
158.8	0	0	-0.54
158.9	0	0.31559	-0.5
159	0	0	-0.5
159.1	0	0	-0.48
159.2	0	0	-0.58
159.3	0	0	-0.46
159.4	0	0.31559	-0.54
159.5	0	-0.31559	-0.52
159.6	0	0	-0.48
159.7	0	0.31559	-0.54
159.8	0	0	-0.54
159.9	0	0	-0.6
160	0	0	-0.54
160.1	0	0	-0.54
160.2	0	0	-0.58
160.3	0	0	-0.5
160.4	0	0	-0.54
160.5	0	0	-0.58
160.6	0	0.31559	-0.58
160.7	0	0	-0.64
160.8	0	0	-0.66
160.9	0	0	-0.66
161	0	0	-0.62
161.1	0	0	-0.72
161.2	0	0	-0.72
161.3	0	0.31559	-0.64
161.4	0	0	-0.78
161.5	0	0	-0.72
161.6	0	0.31559	-0.8
161.7	0	0	-0.78
161.8	0	0.31559	-0.76
161.9	0	0	-0.84
162	0	0	-0.78
162.1	0	0	-0.84
162.2	0	0	-0.84
162.3	0	0	-0.92
162.4	0	-0.31559	-0.86
162.5	0	0	-0.94
162.6	0	0	-0.92
162.7	0	0.31559	-0.96
162.8	0	0	-1.04
162.9	0	0	-1.06
163	0	0	-1.02
163.1	0	0	-1
163.2	0	0	-1.06
163.3	0	0	-1.08
163.4	0	0	-1.12
163.5	0	0	-1.1
163.6	0	0	-1.1
163.7	0	0	-1.08
163.8	0	0	-1.12
163.9	0	-0.31559	-1.18
164	0	0	-1.18
164.1	0	0	-1.18
164.2	0	0	-1.18
164.3	0	0	-1.18
164.4	0	0.31559	-1.2
164.5	0	0	-1.26
164.6	0	0	-1.22
164.7	0	0	-1.26
164.8	0	0	-1.3
164.9	0	0	-1.24
165	0	0	-1.26
165.1	0	0	-1.3
165.2	0	-0.31559	-1.3
165.3	0	0	-1.32
165.4	0	0	-1.34
165.5	0	0	-1.3
165.6	0	0	-1.34
165.7	0	0	-1.36
165.8	0	0	-1.36
165.9	0	0.31559	-1.36
166	0	-0.31559	-1.34
166.1	0	0.31559	-1.38
166.2	0	0	-1.36
166.3	0	0	-1.4
166.4	0	0	-1.38
166.5	0	0	-1.4
166.6	0	-0.31559	-1.4
166.7	0	0	-1.46
166.8	0	0	-1.42
166.9	0	0	-1.44
167	0	0	-1.5
167.1	0	0.31559	-1.46
167.2	0	0	-1.52
167.3	0	-0.31559	-1.5
167.4	0	0	-1.56
167.5	0	0	-1.5
167.6	0	0.31559	-1.54
167.7	0	0	-1.54
167.8	0	0	-1.5
167.9	0	0	-1.58
168	0	0	-1.56
168.1	0	0	-1.6
168.2	0	-0.31559	-1.56
168.3	0	0	-1.62
168.4	0	0	-1.56
168.5	0	0.31559	-1.64
168.6	0	0	-1.6
168.7	0	-0.31559	-1.66
168.8	0	-0.31559	-1.58
168.9	0	0	-1.68
169	0	0	-1.62
169.1	0	0	-1.62
169.2	0	0	-1.64
169.3	0	0	-1.62
169.4	0	0	-1.64
169.5	0	0	-1.64
169.6	0	0	-1.64
169.7	0	0.31559	-1.68
169.8	0	0.31559	-1.66
169.9	0	0	-1.66
170	0	0	-1.66
170.1	0	-0.31559	-1.64
170.2	0	0.31559	-1.66
170.3	0	0	-1.66
170.4	0	0	-1.66
170.5	0	0	-1.7
170.6	0	0.31559	-1.68
170.7	0	0.31559	-1.68
170.8	0	0	-1.68
170.9	0	0	-1.62
171	0	0	-1.66
171.1	0	0	-1.66
171.2	0	0.31559	-1.68
171.3	0	0	-1.68
171.4	0	0	-1.62
171.5	0	0	-1.7
171.6	0	0	-1.68
171.7	0	0.31559	-1.66
171.8	0	0	-1.66
171.9	0	0	-1.68
172	0	0.31559	-1.66
172.1	0	0	-1.66
172.2	0	-0.31559	-1.68
172.3	0	0	-1.66
172.4	0	0	-1.64
172.5	0	0	-1.66
172.6	0	0	-1.62
172.7	0	0.31559	-1.64
172.8	0	0	-1.6
172.9	0	0	-1.62
173	0	0	-1.58
173.1	0	0	-1.6
173.2	0	0.31559	-1.56
173.3	0	0	-1.56
173.4	0	0	-1.56
173.5	0	0	-1.58
173.6	0	0	-1.56
173.7	0	0	-1.54
173.8	0	0	-1.52
173.9	0	0.31559	-1.52
174	0	0	-1.48
174.1	0	0	-1.5
174.2	0	0	-1.5
174.3	0	0	-1.44
174.4	0	0.31559	-1.48
174.5	0	0.31559	-1.5
174.6	0	0	-1.46
174.7	0	0	-1.46
174.8	0	0	-1.48
174.9	0	0	-1.48
175	0	0	-1.5
175.1	0	0	-1.44
175.2	0	0	-1.46
175.3	0	0	-1.46
175.4	0	0	-1.48
175.5	0	0	-1.46
175.6	0	0	-1.42
175.7	0	0	-1.46
175.8	0	0.31559	-1.42
175.9	0	0	-1.46
176	0	0.31559	-1.44
176.1	0	0	-1.46
176.2	0	0	-1.44
176.3	0	-0.31559	-1.48
176.4	0	0.31559	-1.42
176.5	0	0	-1.4
176.6	0	0	-1.44
176.7	0	0	-1.46
176.8	0	0	-1.44
176.9	0	-0.31559	-1.4
177	0	0	-1.48
177.1	0	0	-1.46
177.2	0	0	-1.46
177.3	0	0	-1.44
177.4	0	0.31559	-1.5
177.5	0	0	-1.48
177.6	0	0	-1.44
177.7	0	0	-1.48
177.8	0	0	-1.48
177.9	0	0	-1.5
178	0	0	-1.46
178.1	0	0.31559	-1.46
178.2	0	0	-1.5
178.3	0	0	-1.48
178.4	0	0.31559	-1.52
178.5	0	0	-1.5
178.6	0	0.31559	-1.48
178.7	0	0	-1.5
178.8	0	0	-1.48
178.9	0	0	-1.46
179	0	0	-1.5
179.1	0	0	-1.48
179.2	0	0	-1.46
179.3	0	-0.31559	-1.48
179.4	0	0	-1.48
179.5	0	0.31559	-1.46
179.6	0	0	-1.5
179.7	0	0	-1.5
179.8	0	0	-1.5
179.9	0	0	-1.52
180	0	0	-1.46
180.1	0	0	-1.5
180.2	0	0	-1.52
180.3	0	0	-1.5
180.4	0	0	-1.5
180.5	0	0	-1.5
180.6	0	0	-1.5
180.7	0	0	-1.5
180.8	0	0	-1.5
180.9	0	0.31559	-1.44
181	0	0	-1.5
181.1	0	0	-1.5
181.2	0	0.31559	-1.52
181.3	0	0	-1.5
181.4	0	0	-1.5
181.5	0	0	-1.54
181.6	0	0	-1.5
181.7	0	0	-1.56
181.8	0	0	-1.5
181.9	0	0	-1.52
182	0	0	-1.54
182.1	0	0.31559	-1.54
182.2	0	0	-1.5
182.3	0	0	-1.54
182.4	0	0	-1.62
182.5	0	0	-1.5
182.6	0	0	-1.56
182.7	0	0	-1.56
182.8	0	-0.31559	-1.56
182.9	0	0	-1.58
183	0	0	-1.6
183.1	0	0	-1.62
183.2	0	0.31559	-1.62
183.3	0	-0.31559	-1.62
183.4	0	0	-1.56
183.5	0	0	-1.6
183.6	0	0	-1.56
183.7	0	0.31559	-1.6
183.8	0	0	-1.62
183.9	0	-0.31559	-1.58
184	0	0	-1.64
184.1	0	0	-1.6
184.2	0	0.31559	-1.6
184.3	0	0	-1.62
184.4	0	-0.31559	-1.6
184.5	0	0	-1.58
184.6	0	0.31559	-1.58
184.7	0	0	-1.66
184.8	0	0	-1.64
184.9	0	0	-1.62
185	0	0	-1.62
185.1	0	0.31559	-1.62
185.2	0	0	-1.58
185.3	0	0	-1.66
185.4	0	0	-1.62
185.5	0	0	-1.62
185.6	0	0	-1.56
185.7	0	0	-1.6
185.8	0	0.31559	-1.64
185.9	0	0.31559	-1.64
186	0	0	-1.62
186.1	0	0	-1.58
186.2	0	0	-1.6
186.3	0	0	-1.64
186.4	0	0	-1.62
186.5	0	0	-1.58
186.6	0	0	-1.62
186.7	0	0	-1.64
186.8	0	0	-1.62
186.9	0	0	-1.56
187	0	0	-1.6
187.1	0	0	-1.6
187.2	0	0	-1.54
187.3	0	0	-1.56
187.4	0	0	-1.54
187.5	0	0	-1.56
187.6	0	0	-1.56
187.7	0	0	-1.56
187.8	0	0	-1.58
187.9	0	0	-1.54
188	0	0	-1.56
188.1	0	0	-1.58
188.2	0	0	-1.56
188.3	250	0	-1.6
188.4	250	249.948	-1.18
188.5	250	249.948	15.6
188.6	250	251.21	17.16
188.7	250	251.21	17.06
188.8	250	250.894	16.18
188.9	250	250.894	14.44
189	250	250.579	14.06
189.1	250	250.579	13.86
189.2	250	249.948	13.86
189.3	250	249.948	13.7
189.4	250	249.948	13.4
189.5	250	249.948	13.28
189.6	250	249.948	13.1
189.7	250	249.948	13.28
189.8	250	249.316	13.26
189.9	250	249.316	13.36
190	250	249.948	13.38
190.1	250	249.948	13.36
190.2	250	249.316	13.16
190.3	250	249.316	12.94
190.4	250	249.948	12.94
190.5	250	249.948	12.7
190.6	250	249.948	12.64
190.7	250	249.316	12.34
190.8	250	249.948	12.36
190.9	250	249.948	12.32
191	250	249.316	11.96
191.1	250	249.316	11.82
191.2	250	249.316	11.82
191.3	250	249.948	11.72
191.4	250	249.316	11.72
191.5	250	250.579	11.88
191.6	250	249.316	11.6
191.7	250	249.948	11.44
191.8	250	249.316	11.2
191.9	250	249.948	11.3
192	250	249.316	11.18
192.1	250	250.579	11
192.2	250	249.948	10.92
192.3	250	249.632	10.94
192.4	250	249.316	10.76
192.5	250	249.948	10.68
192.6	250	249.948	10.6
192.7	250	249.948	10.56
192.8	250	249.316	10.38
192.9	250	249.316	10.22
193	250	249.948	10.34
193.1	250	249.316	10.3
193.2	250	249.316	10.12
193.3	250	249.316	10.06
193.4	250	249.948	9.96
193.5	250	250.579	9.64
193.6	250	249.948	9.56
193.7	250	249.948	9.48
193.8	250	249.948	9.62
193.9	250	249.948	9.58
194	250	250.579	9.68
194.1	250	249.948	9.58
194.2	250	249.948	9.44
194.3	250	250.579	9.38
194.4	250	249.948	9.34
194.5	250	250.579	9.4
194.6	250	249.948	9.56
194.7	250	249.316	9.46
194.8	250	249.316	9.36
194.9	250	249.948	9.38
195	250	249.632	9.24
195.1	250	250.579	9.28
195.2	250	249.948	9.28
195.3	250	249.316	9.2
195.4	250	249.948	9.32
195.5	250	249.948	9.16
195.6	250	249.948	9.14
195.7	250	250.579	9.14
195.8	250	249.632	9.12
195.9	250	249.948	8.98
196	250	249.632	9.04
196.1	250	249.948	8.9
196.2	250	249.948	8.86
196.3	250	249.316	8.82
196.4	250	249.316	9.02
196.5	250	249.948	8.9
196.6	250	249.316	8.72
196.7	250	249.316	8.7
196.8	250	249.632	8.74
196.9	250	249.632	8.7
197	250	249.316	8.8
197.1	250	249.316	8.7
197.2	250	249.948	8.72
197.3	250	250.579	8.56
197.4	250	249.948	8.36
197.5	250	249.948	8.66
197.6	250	249.948	8.72
197.7	250	249.948	8.84
197.8	250	249.316	8.7
197.9	250	249.632	8.54
198	250	249.316	8.4
198.1	250	249.948	8.58
198.2	250	249.632	8.46
198.3	250	249.948	8.52
198.4	250	249.948	8.56
198.5	250	249.316	8.56
198.6	250	249.316	8.58
198.7	250	249.316	8.94
198.8	250	249.948	8.82
198.9	250	249.948	8.5
199	250	249.948	8.52
199.1	250	249.316	8.52
199.2	250	250.579	8.48
199.3	250	250.579	8.1
199.4	250	249.948	8.26
199.5	250	249.948	8.32
199.6	250	250.579	8.44
199.7	250	249.632	8.5
199.8	250	249.948	8.3
[truncated: 2,401 more rows]

## Sheet: cali 3, 250 mbar
t [s]	command	p [mbar]	u [µL/min]
0	0	79.8444	-3.08
0.1	0	67.852	-3.98		run		flow unit
0.2	0	57.1219	-4.74		1		t [s]	p [mbar]	σ [mbar]	u(E7) [µL/min]	σ [µL/min]		ρ [g/mL]
0.3	0	47.9697	-5.36				59.6	249.505	10.2428	6.8275	1.20191		1.03
0.4	0	40.3956	-5.78
0.5	0	34.0838	-6.08				balance
0.6	0	28.4031	-6.24				mass [g]			u(E7) [µL/min]
0.7	0	24.3005	-6.3				0.008			7.81912
0.8	0	20.1978	-6.2
0.9	0	16.4107	-6.32
1	0	13.886	-6.32
1.1	0	11.6768	-5.98				flow unit
1.2	0	10.0989	-5.64		2		t [s]	p [mbar]	σ [mbar]	u(E7) [µL/min]	σ [µL/min]
1.3	0	8.20535	-5.44				59.6	249.51	10.2471	6.83313	1.15714
1.4	0	5.99622	-5.6
1.5	0	5.04945	-5.8				balance
1.6	0	3.78709	-5.98				mass [g]			u(E7) [µL/min]
1.7	0	3.1559	-5.98				0.0074			7.23268
1.8	0	2.20913	-5.88
1.9	0	1.57795	-5.64
2	0	0.946771	-5.42
2.1	0	0.31559	-5.3				flow unit
2.2	0	0.31559	-5.02		3		t [s]	p [mbar]	σ [mbar]	u(E7) [µL/min]	σ [µL/min]
2.3	0	0	-4.78				59.1	249.247	12.2285	6.88801	1.18209
2.4	0	-0.31559	-4.72
2.5	0	-0.31559	-4.7				balance
2.6	0	-0.631181	-4.64				mass [g]			u(E7) [µL/min]
2.7	0	-0.631181	-4.68				0.0071			6.99818
2.8	0	-0.946771	-4.64
2.9	0	-0.946771	-4.64
3	0	-1.57795	-4.54
3.1	0	-1.89354	-4.48
3.2	0	-1.57795	-4.4
3.3	0	-1.57795	-4.24
3.4	0	-1.57795	-4.3
3.5	0	-1.57795	-4.26
3.6	0	-1.89354	-4.28
3.7	0	-1.57795	-4.22
3.8	0	-1.89354	-4.18
3.9	0	-1.89354	-4.16
4	0	-1.89354	-4.1
4.1	0	-1.89354	-3.98
4.2	0	-2.20913	-3.9
4.3	0	-1.89354	-3.8
4.4	0	-1.89354	-3.62
4.5	0	-1.89354	-3.46
4.6	0	-1.89354	-3.38
4.7	0	-1.89354	-3.4
4.8	0	-1.89354	-3.3
4.9	0	-1.89354	-3.28
5	0	-1.89354	-3.3
5.1	0	-2.20913	-3.28
5.2	0	-1.89354	-3.22
5.3	0	-1.89354	-3.18
5.4	0	-1.89354	-3.12
5.5	0	-1.89354	-3.08
5.6	0	-2.20913	-3.02
5.7	0	-1.89354	-3.02
5.8	0	-1.89354	-3
5.9	0	-1.89354	-2.96
6	0	-1.89354	-2.9
6.1	0	-2.20913	-3
6.2	0	-1.89354	-2.96
6.3	0	-2.20913	-2.96
6.4	0	-1.89354	-2.98
6.5	0	-1.89354	-2.9
6.6	0	-1.89354	-2.94
6.7	0	-1.89354	-2.9
6.8	0	-1.89354	-2.8
6.9	0	-1.89354	-2.88
7	0	-1.89354	-2.88
7.1	0	-1.89354	-2.88
7.2	0	-1.89354	-2.84
7.3	0	-2.20913	-2.9
7.4	0	-1.89354	-2.82
7.5	0	-1.89354	-2.74
7.6	0	-1.89354	-2.74
7.7	0	-1.89354	-2.74
7.8	0	-1.89354	-2.78
7.9	0	-2.20913	-2.84
8	0	-2.20913	-2.84
8.1	0	-1.89354	-2.84
8.2	0	-1.89354	-2.78
8.3	0	-2.20913	-2.82
8.4	0	-1.89354	-2.84
8.5	0	-1.89354	-2.78
8.6	0	-1.89354	-2.72
8.7	0	-1.89354	-2.78
8.8	0	-1.89354	-2.74
8.9	0	-1.89354	-2.64
9	0	-1.89354	-2.66
9.1	0	-2.20913	-2.6
9.2	0	-2.20913	-2.5
9.3	0	-1.89354	-2.42
9.4	0	-1.89354	-2.42
9.5	0	-1.89354	-2.36
9.6	0	-1.89354	-2.32
9.7	0	-1.89354	-2.28
9.8	0	-2.20913	-2.28
9.9	0	-2.20913	-2.18
10	0	-1.89354	-2.1
10.1	0	-1.89354	-2.12
10.2	0	-2.20913	-2.08
10.3	0	-1.89354	-2.04
10.4	0	-1.89354	-2.02
10.5	0	-1.89354	-2.04
10.6	0	-1.89354	-1.94
10.7	0	-1.89354	-1.98
10.8	0	-1.89354	-1.96
10.9	0	-1.89354	-1.98
11	0	-2.20913	-1.98
11.1	0	-1.89354	-2
11.2	0	-1.89354	-1.94
11.3	0	-1.89354	-1.94
11.4	0	-1.89354	-1.94
11.5	0	-1.89354	-1.98
11.6	0	-1.89354	-1.94
11.7	0	-2.20913	-2
11.8	0	-1.89354	-2.02
11.9	0	-1.89354	-2.02
12	0	-1.89354	-2.08
12.1	0	-1.89354	-2.04
12.2	0	-1.89354	-1.98
12.3	0	-1.89354	-1.98
12.4	0	-1.89354	-1.98
12.5	0	-1.89354	-1.94
12.6	0	-2.20913	-1.94
12.7	0	-1.89354	-1.9
12.8	0	-1.89354	-1.86
12.9	0	-1.89354	-1.88
13	0	-2.52472	-1.84
13.1	0	-2.20913	-1.8
13.2	0	-1.89354	-1.72
13.3	0	-1.89354	-1.72
13.4	0	-1.89354	-1.68
13.5	0	-2.20913	-1.66
13.6	0	-1.89354	-1.7
13.7	0	-2.20913	-1.7
13.8	0	-1.89354	-1.72
13.9	0	-1.89354	-1.68
14	0	-1.89354	-1.72
14.1	0	-1.89354	-1.72
14.2	0	-1.89354	-1.68
14.3	0	-1.89354	-1.74
14.4	0	-1.89354	-1.74
14.5	0	-1.89354	-1.72
14.6	0	-1.89354	-1.78
14.7	0	-1.89354	-1.8
14.8	0	-2.20913	-1.84
14.9	0	-1.89354	-1.8
15	0	-1.89354	-1.86
15.1	0	-1.89354	-1.84
15.2	0	-1.89354	-1.86
15.3	0	-1.89354	-1.88
15.4	0	-1.89354	-1.92
15.5	0	-1.89354	-1.9
15.6	0	-1.89354	-1.92
15.7	0	-1.89354	-1.88
15.8	0	-1.89354	-1.9
15.9	0	-1.89354	-1.9
16	0	-1.89354	-1.88
16.1	0	-1.57795	-1.86
16.2	0	-1.89354	-1.82
16.3	0	-1.89354	-1.82
16.4	0	-1.57795	-1.82
16.5	0	-1.89354	-1.84
16.6	0	-1.57795	-1.8
16.7	0	-1.57795	-1.8
16.8	0	-1.57795	-1.78
16.9	0	-1.57795	-1.72
17	0	-1.89354	-1.78
17.1	0	-1.57795	-1.78
17.2	0	-1.57795	-1.78
17.3	0	-1.57795	-1.76
17.4	0	-1.57795	-1.7
17.5	0	-1.57795	-1.72
17.6	0	-1.57795	-1.76
17.7	0	-1.57795	-1.72
17.8	0	-1.57795	-1.74
17.9	0	-1.57795	-1.74
18	0	-1.57795	-1.78
18.1	0	-1.57795	-1.74
18.2	0	-1.57795	-1.8
18.3	0	-1.57795	-1.74
18.4	0	-1.57795	-1.78
18.5	0	-0.946771	-1.74
18.6	0	-1.57795	-1.72
18.7	0	-0.946771	-1.74
18.8	0	-1.57795	-1.68
18.9	0	-0.946771	-1.74
19	0	-0.946771	-1.68
19.1	0	-0.946771	-1.68
19.2	0	-0.946771	-1.66
19.3	0	-0.946771	-1.64
19.4	0	-0.946771	-1.64
19.5	0	-0.946771	-1.64
19.6	0	-0.946771	-1.62
19.7	0	-0.946771	-1.54
19.8	0	-0.946771	-1.52
19.9	0	-0.946771	-1.48
20	0	-0.946771	-1.46
20.1	0	-0.946771	-1.46
20.2	0	-0.946771	-1.48
20.3	0	-0.946771	-1.4
20.4	0	-0.946771	-1.38
20.5	0	-0.631181	-1.36
20.6	0	-0.946771	-1.38
20.7	0	-0.946771	-1.36
20.8	0	-0.631181	-1.3
20.9	0	-0.946771	-1.3
21	0	-0.631181	-1.26
21.1	0	-0.631181	-1.28
21.2	0	-0.946771	-1.32
21.3	0	-0.631181	-1.28
21.4	0	-0.631181	-1.24
21.5	0	-0.631181	-1.24
21.6	0	-0.946771	-1.24
21.7	0	-0.631181	-1.18
21.8	0	-0.631181	-1.18
21.9	0	-0.631181	-1.18
22	0	-0.631181	-1.18
22.1	0	-0.631181	-1.18
22.2	0	-0.31559	-1.18
22.3	0	-0.631181	-1.18
22.4	0	-0.631181	-1.18
22.5	0	-0.31559	-1.18
22.6	0	-0.631181	-1.18
22.7	0	-0.631181	-1.18
22.8	0	-0.631181	-1.2
22.9	0	-0.631181	-1.18
23	0	-0.31559	-1.18
23.1	0	-0.31559	-1.24
23.2	0	-0.631181	-1.2
23.3	0	-0.631181	-1.18
23.4	0	-0.31559	-1.24
23.5	0	-0.31559	-1.24
23.6	0	-0.31559	-1.2
23.7	0	-0.31559	-1.22
23.8	0	-0.31559	-1.24
23.9	0	-0.31559	-1.14
24	0	-0.31559	-1.18
24.1	0	-0.31559	-1.2
24.2	0	-0.31559	-1.2
24.3	0	-0.31559	-1.22
24.4	0	-0.31559	-1.18
24.5	0	-0.31559	-1.18
24.6	0	-0.31559	-1.18
24.7	0	-0.31559	-1.16
24.8	0	-0.31559	-1.16
24.9	0	-0.31559	-1.18
25	0	-0.31559	-1.14
25.1	0	-0.31559	-1.1
25.2	0	-0.31559	-1.18
25.3	0	0	-1.14
25.4	0	0	-1.16
25.5	0	-0.31559	-1.12
25.6	0	0	-1.14
25.7	0	-0.31559	-1.12
25.8	0	-0.31559	-1.08
25.9	0	-0.31559	-1.08
26	0	0	-1.12
26.1	0	0	-1.08
26.2	0	0	-1.12
26.3	0	0	-1.04
26.4	0	-0.31559	-1.02
26.5	0	-0.31559	-1.08
26.6	0	0	-1.02
26.7	0	-0.31559	-1.06
26.8	0	0	-1.02
26.9	0	-0.31559	-0.98
27	0	0	-0.98
27.1	0	0	-0.96
27.2	0	0	-1
27.3	0	-0.31559	-0.98
27.4	0	-0.31559	-0.96
27.5	0	0	-0.98
27.6	0	0	-0.96
27.7	0	0	-0.94
27.8	0	0	-0.98
27.9	0	-0.31559	-0.96
28	0	0	-0.96
28.1	0	0	-0.96
28.2	0	0	-1
28.3	0	0	-1.04
28.4	0	-0.31559	-0.98
28.5	0	0	-1.06
28.6	0	0	-1
28.7	0	0	-1.08
28.8	0	-0.31559	-1.02
28.9	0	0	-1.14
29	0	0	-1.06
29.1	0	0	-1.14
29.2	0	0	-1.16
29.3	0	0	-1.16
29.4	0	0	-1.14
29.5	0	0	-1.18
29.6	0	0	-1.18
29.7	0	-0.31559	-1.24
29.8	0	0	-1.28
29.9	0	0	-1.34
30	0	0	-1.28
30.1	0	0	-1.3
30.2	0	0	-1.3
30.3	0	0	-1.34
30.4	0	0	-1.32
30.5	0	0	-1.34
30.6	0	0	-1.36
30.7	0	0	-1.34
30.8	0	0	-1.34
30.9	0	0	-1.34
31	0	0	-1.36
31.1	0	0	-1.34
31.2	0	0	-1.34
31.3	0	0	-1.34
31.4	0	0	-1.32
31.5	0	0	-1.34
31.6	0	0	-1.36
31.7	0	0	-1.32
31.8	0	0	-1.26
31.9	0	0	-1.32
32	0	0	-1.26
32.1	0	0	-1.24
32.2	0	0	-1.22
32.3	0	0	-1.24
32.4	0	0	-1.2
32.5	0	0	-1.2
32.6	0	0	-1.14
32.7	0	0	-1.18
32.8	0	0	-1.12
32.9	0	0	-1.1
33	0	0	-1.06
33.1	0	0	-1.12
33.2	0	0	-1.1
33.3	0	0	-1.1
33.4	0	0	-1.08
33.5	0	0	-1.12
33.6	0	0	-1.04
33.7	0	0	-1.02
33.8	0	0	-1.04
33.9	0	0	-1.02
34	0	0	-1.02
34.1	0	0	-1.08
34.2	0	0	-1.04
34.3	0	0	-1
34.4	0	0	-0.96
34.5	0	0	-1.02
34.6	0	0	-1.02
34.7	0	0	-1.04
34.8	0	0	-1.02
34.9	0	0	-1.02
35	0	0	-0.98
35.1	0	0	-1.04
35.2	0	0	-0.96
35.3	0	0	-1.02
35.4	0	0	-0.96
35.5	0	0	-1
35.6	0	0	-0.98
35.7	0	-0.31559	-1.02
35.8	0	0	-1.02
35.9	0	0	-1.06
36	0	0	-1
36.1	0	0	-1.02
36.2	0	0	-1.02
36.3	0	0	-1.06
36.4	0	0	-1.02
36.5	0	0	-1.08
36.6	0	0	-1.08
36.7	0	0	-1.12
36.8	0	0	-1.14
36.9	0	0	-1.18
37	0	0	-1.18
37.1	0	0	-1.22
37.2	0	0	-1.22
37.3	0	0	-1.24
37.4	0	0	-1.26
37.5	0	0	-1.28
37.6	0	0	-1.3
37.7	0	0	-1.3
37.8	0	0	-1.36
37.9	0	0	-1.4
38	0	0	-1.36
38.1	0	0	-1.5
38.2	0	0	-1.48
38.3	0	0	-1.52
38.4	0	0	-1.56
38.5	0	0	-1.56
38.6	0	0	-1.6
38.7	0	0	-1.62
38.8	0	0	-1.6
38.9	0	0	-1.7
39	0	0	-1.72
39.1	0	0	-1.72
39.2	0	0	-1.74
39.3	0	0	-1.72
39.4	0	0	-1.8
39.5	0	0	-1.84
39.6	0	0	-1.82
39.7	0	0	-1.9
39.8	0	0	-1.88
39.9	0	0	-1.94
40	0	0	-1.9
40.1	0	0	-2
40.2	0	0	-2.02
40.3	0	0	-2.06
40.4	0	0	-2.06
40.5	0	0	-2.12
40.6	0	0	-2.08
40.7	0	0	-2.14
40.8	0	0	-2.18
40.9	0	0	-2.2
41	0	0	-2.18
41.1	0	0	-2.22
41.2	0	0	-2.18
41.3	0	0	-2.26
41.4	0	0	-2.26
41.5	0	0.31559	-2.3
41.6	0	0	-2.3
41.7	0	0	-2.34
41.8	0	0	-2.34
41.9	0	0	-2.34
42	0	0	-2.32
42.1	0	0	-2.38
42.2	0	0	-2.38
42.3	0	0	-2.42
42.4	0	0	-2.42
42.5	0	0	-2.42
42.6	0	0	-2.48
42.7	0	-0.631181	-2.48
42.8	0	0	-2.48
42.9	0	0	-2.5
43	0	-0.31559	-2.52
43.1	0	0	-2.48
43.2	0	0	-2.5
43.3	0	0	-2.54
43.4	0	0	-2.5
43.5	0	0	-2.5
43.6	0	0	-2.5
43.7	0	0	-2.52
43.8	0	0	-2.42
43.9	0	0	-2.46
44	0	0	-2.42
44.1	0	0	-2.42
44.2	0	0	-2.44
44.3	0	0	-2.36
44.4	0	0	-2.34
44.5	0	0	-2.32
44.6	0	0	-2.3
44.7	0	0	-2.34
44.8	0	-0.31559	-2.28
44.9	0	0	-2.24
45	0	0	-2.22
45.1	0	0	-2.18
45.2	0	0	-2.18
45.3	0	0	-2.18
45.4	0	0	-2.08
45.5	0	0	-2.14
45.6	0	0	-2.08
45.7	0	0	-2.02
45.8	0	0	-2
45.9	0	0	-2.06
46	0	0	-2.02
46.1	0	0	-2
46.2	0	0	-1.94
46.3	0	0	-1.96
46.4	0	0	-1.9
46.5	0	0	-1.92
46.6	0	0	-1.92
46.7	0	0	-1.92
46.8	0	0	-1.9
46.9	0	0	-1.86
47	0	0	-1.9
47.1	0	0	-1.9
47.2	0	0	-1.86
47.3	0	0	-1.88
47.4	0	0	-1.86
47.5	0	0	-1.92
47.6	0	0	-1.86
47.7	0	0	-1.84
47.8	0	0	-1.84
47.9	0	-0.31559	-1.84
48	0	0	-1.82
48.1	0	0	-1.82
48.2	0	0	-1.78
48.3	0	0	-1.74
48.4	0	0	-1.78
48.5	0	0	-1.76
48.6	0	0	-1.72
48.7	0	0	-1.72
48.8	0	0	-1.7
48.9	0	0	-1.68
49	0	0	-1.68
49.1	0	0	-1.68
49.2	0	0	-1.6
49.3	0	0	-1.6
49.4	0	0	-1.58
49.5	0	0	-1.54
49.6	0	0	-1.5
49.7	0	0	-1.5
49.8	0	0	-1.5
49.9	0	0	-1.46
50	0	0	-1.44
50.1	0	0	-1.4
50.2	0	0	-1.34
50.3	0	0	-1.3
50.4	0	0	-1.3
50.5	0	0	-1.3
50.6	0	0	-1.2
50.7	0	0	-1.24
50.8	0	0	-1.14
50.9	0	0	-1.08
51	0	0	-1.12
51.1	0	0	-1.1
51.2	0	0	-1.02
51.3	0	0	-1.02
51.4	0	0	-0.98
51.5	0	0	-1
51.6	0	0	-0.9
51.7	0	0	-0.9
51.8	0	0.31559	-0.9
51.9	0	0	-0.94
52	0	0	-0.86
52.1	0	0	-0.82
52.2	0	0	-0.88
52.3	0	0	-0.84
52.4	0	0	-0.76
52.5	0	0	-0.8
52.6	0	0	-0.76
52.7	0	0	-0.76
52.8	0	0	-0.74
52.9	0	0	-0.72
53	0	0	-0.74
53.1	0	0	-0.74
53.2	0	0	-0.72
53.3	0	0	-0.74
53.4	0	0	-0.78
53.5	0	0	-0.78
53.6	0	0	-0.74
53.7	0	0	-0.78
53.8	0	0	-0.78
53.9	0	0	-0.78
54	0	0	-0.8
54.1	0	0	-0.78
54.2	0	0	-0.82
54.3	0	0	-0.82
54.4	0	0	-0.8
54.5	0	0	-0.9
54.6	0	0	-0.86
54.7	0	0	-0.86
54.8	0	-0.31559	-0.9
54.9	0	0	-0.92
55	0	0	-0.94
55.1	0	0	-0.9
55.2	0	0	-1.02
55.3	0	0	-0.96
55.4	0	0	-1.02
55.5	0	0	-1.02
55.6	0	0	-1.06
55.7	0	0	-1.08
55.8	0	0	-1.14
55.9	0	0	-1.14
56	0	0	-1.1
56.1	0	0	-1.16
56.2	0	0	-1.12
56.3	0	0	-1.16
56.4	0	0	-1.12
56.5	0	0	-1.18
56.6	0	0	-1.18
56.7	0	0	-1.22
56.8	0	0	-1.14
56.9	0	0	-1.22
57	0	0	-1.24
57.1	0	0	-1.26
57.2	0	0	-1.24
57.3	0	0	-1.32
57.4	0	0	-1.26
57.5	0	0	-1.34
57.6	0	0	-1.3
57.7	0	0	-1.34
57.8	0	0	-1.36
57.9	0	0	-1.4
58	0	0	-1.36
58.1	250	0	-1.26
58.2	250	238.271	8.68
58.3	250	249.632	16.86
58.4	250	251.841	18.18
58.5	250	252.157	14.82
58.6	250	251.841	12.98
58.7	250	251.841	12.6
58.8	250	251.526	12.68
58.9	250	251.21	12.12
59	250	251.21	12.18
59.1	250	250.894	12.04
59.2	250	251.21	11.8
59.3	250	250.894	11.44
59.4	250	250.894	11.22
59.5	250	250.579	10.74
59.6	250	250.579	10.48
59.7	250	250.579	10
59.8	250	250.579	9.9
59.9	250	250.579	9.64
60	250	249.948	9.66
60.1	250	250.579	9.52
60.2	250	250.579	9.3
60.3	250	249.948	9.28
60.4	250	249.948	9.16
60.5	250	249.948	9.1
60.6	250	249.948	9.08
60.7	250	249.948	8.96
60.8	250	249.948	8.98
60.9	250	249.948	8.92
61	250	249.948	8.76
61.1	250	249.948	8.68
61.2	250	249.948	8.68
61.3	250	249.948	8.74
61.4	250	249.948	8.62
61.5	250	249.948	8.58
61.6	250	249.948	8.5
61.7	250	249.948	8.4
61.8	250	249.948	8.36
61.9	250	249.632	8.36
62	250	249.948	8.24
62.1	250	249.948	8.3
62.2	250	249.948	8.3
62.3	250	249.948	8.38
62.4	250	249.632	8.38
62.5	250	249.632	8.24
62.6	250	249.948	8.2
62.7	250	249.632	8.08
62.8	250	249.316	8.16
62.9	250	249.632	8.18
63	250	249.632	8.26
63.1	250	249.632	8.28
63.2	250	249.632	8.22
63.3	250	249.632	8.1
63.4	250	249.948	7.72
63.5	250	249.948	7.48
63.6	250	249.948	7.56
63.7	250	249.948	7.66
63.8	250	249.948	7.64
63.9	250	249.948	7.62
64	250	249.632	7.54
64.1	250	249.948	7.38
64.2	250	249.948	7.32
64.3	250	249.948	7.24
64.4	250	249.632	7.16
64.5	250	249.948	7.06
64.6	250	249.632	7.02
64.7	250	249.948	6.9
64.8	250	249.948	6.84
64.9	250	249.948	6.78
65	250	249.632	6.88
65.1	250	249.948	6.74
65.2	250	249.948	6.74
65.3	250	249.632	6.74
65.4	250	249.632	6.8
65.5	250	249.632	6.94
65.6	250	249.948	7
65.7	250	249.948	6.94
65.8	250	249.948	6.96
65.9	250	249.632	6.92
66	250	249.948	7.02
66.1	250	249.948	7.02
66.2	250	249.632	6.98
66.3	250	249.948	6.96
66.4	250	249.948	6.9
66.5	250	249.948	6.9
66.6	250	249.632	6.94
66.7	250	249.948	6.92
66.8	250	249.948	6.72
66.9	250	249.948	6.72
67	250	249.948	6.76
67.1	250	249.948	6.72
67.2	250	249.948	6.86
67.3	250	249.948	6.84
67.4	250	249.948	6.84
67.5	250	249.948	6.76
67.6	250	249.632	6.74
67.7	250	249.948	6.78
67.8	250	249.948	6.76
67.9	250	249.948	6.88
68	250	249.948	6.9
68.1	250	249.632	7.06
68.2	250	249.632	7
68.3	250	249.948	6.92
68.4	250	249.948	6.74
68.5	250	249.948	6.58
68.6	250	249.632	6.68
68.7	250	249.948	6.82
68.8	250	249.632	6.86
68.9	250	249.632	6.84
69	250	249.948	6.78
69.1	250	249.948	6.66
69.2	250	249.948	6.78
69.3	250	249.948	6.9
69.4	250	249.948	7.18
69.5	250	249.948	7.22
69.6	250	249.948	7
69.7	250	249.948	7.2
69.8	250	249.632	6.98
69.9	250	249.948	6.72
70	250	249.632	6.78
70.1	250	249.948	6.72
70.2	250	249.632	6.82
70.3	250	249.948	6.9
70.4	250	249.948	6.74
70.5	250	249.632	6.72
70.6	250	249.948	6.56
70.7	250	249.632	6.64
70.8	250	249.948	6.68
70.9	250	249.948	6.66
71	250	249.948	6.88
71.1	250	249.948	6.86
71.2	250	249.948	6.76
71.3	250	249.948	6.86
71.4	250	249.948	6.96
71.5	250	249.632	7
71.6	250	249.948	6.92
71.7	250	249.948	6.84
71.8	250	249.948	6.72
71.9	250	249.948	6.58
72	250	249.948	6.58
72.1	250	249.948	6.52
72.2	250	249.948	6.72
72.3	250	249.632	6.6
72.4	250	249.948	6.64
72.5	250	249.948	6.78
72.6	250	249.948	6.94
72.7	250	249.948	6.86
72.8	250	249.948	6.76
72.9	250	249.948	6.84
73	250	249.948	6.82
73.1	250	249.948	6.56
73.2	250	249.948	6.54
73.3	250	249.948	6.56
73.4	250	249.948	6.6
73.5	250	249.948	6.64
73.6	250	249.948	6.5
73.7	250	249.948	6.34
73.8	250	249.948	6.28
73.9	250	249.948	6.16
74	250	249.948	6.34
74.1	250	249.632	6.24
74.2	250	249.632	6.3
74.3	250	249.948	6.26
74.4	250	249.948	6.1
74.5	250	249.948	6.18
74.6	250	249.948	6.42
74.7	250	249.948	6.76
74.8	250	249.948	6.7
74.9	250	249.948	6.7
75	250	249.948	6.68
75.1	250	249.948	6.6
75.2	250	249.948	6.48
75.3	250	249.948	6.22
75.4	250	249.948	6.2
75.5	250	249.948	6.2
75.6	250	249.948	6.36
75.7	250	249.948	6.42
75.8	250	249.948	6.38
75.9	250	249.948	6.54
76	250	249.948	6.42
76.1	250	249.948	6.6
76.2	250	249.948	6.64
76.3	250	249.948	6.62
76.4	250	249.948	6.56
76.5	250	249.948	6.44
76.6	250	249.948	6.4
76.7	250	249.948	6.42
76.8	250	249.948	6.34
76.9	250	249.632	6.2
77	250	249.948	6.32
77.1	250	249.948	6.34
77.2	250	249.948	6.38
77.3	250	249.948	6.42
77.4	250	249.948	6.32
77.5	250	249.948	6.3
77.6	250	249.632	6.26
77.7	250	249.948	6.34
77.8	250	249.948	6.48
77.9	250	249.948	6.52
78	250	249.948	6.66
78.1	250	249.948	6.66
78.2	250	249.948	6.66
78.3	250	249.948	6.58
78.4	250	249.948	6.48
78.5	250	249.948	6.42
78.6	250	249.948	6.22
78.7	250	249.948	6.32
78.8	250	249.948	6.5
78.9	250	249.632	6.64
79	250	249.948	6.6
79.1	250	249.632	6.68
79.2	250	249.948	6.54
79.3	250	249.632	6.36
79.4	250	249.948	6.2
79.5	250	249.632	6.34
79.6	250	249.632	6.38
79.7	250	249.948	6.34
79.8	250	249.948	6.26
79.9	250	249.948	6.36
80	250	249.948	6.26
80.1	250	249.948	6.06
80.2	250	249.948	6.18
80.3	250	249.948	6.3
80.4	250	249.948	6.48
80.5	250	249.948	6.56
80.6	250	249.948	6.6
80.7	250	249.948	6.5
80.8	250	249.948	6.52
80.9	250	249.948	6.54
81	250	249.948	6.54
81.1	250	249.948	6.6
81.2	250	249.948	6.46
81.3	250	249.948	6.54
81.4	250	249.948	6.48
81.5	250	249.948	6.48
81.6	250	249.948	6.56
81.7	250	249.632	6.62
81.8	250	249.632	6.6
81.9	250	249.948	6.7
82	250	249.948	6.64
82.1	250	249.948	6.66
82.2	250	249.948	6.48
82.3	250	249.948	6.42
82.4	250	249.948	6.46
82.5	250	249.948	6.52
82.6	250	249.948	6.42
82.7	250	249.948	6.24
82.8	250	249.948	6.3
82.9	250	249.948	6.24
83	250	249.948	6.2
83.1	250	249.948	6.28
83.2	250	249.948	6.38
83.3	250	249.948	6.56
83.4	250	249.948	6.68
83.5	250	249.948	6.54
83.6	250	249.948	6.54
83.7	250	249.948	6.58
83.8	250	249.948	6.56
83.9	250	249.948	6.6
84	250	249.948	6.56
84.1	250	249.632	6.56
84.2	250	249.948	6.58
84.3	250	249.948	6.44
84.4	250	249.948	6.26
84.5	250	249.948	6.32
84.6	250	249.948	6.4
84.7	250	249.948	6.34
84.8	250	249.948	6.42
84.9	250	249.948	6.52
85	250	249.948	6.44
85.1	250	249.948	6.36
85.2	250	249.948	6.32
85.3	250	249.948	6.18
85.4	250	249.948	6.12
85.5	250	249.948	6.32
85.6	250	249.948	6.42
85.7	250	249.948	6.36
85.8	250	249.948	6.26
85.9	250	249.632	6.26
86	250	249.948	6.22
86.1	250	249.948	6.26
86.2	250	249.948	6.38
86.3	250	249.948	6.58
86.4	250	249.632	6.78
86.5	250	249.948	6.86
86.6	250	249.948	6.88
86.7	250	249.948	6.68
86.8	250	249.632	6.46
86.9	250	249.948	6.6
87	250	249.948	6.74
87.1	250	249.948	6.78
87.2	250	249.948	6.56
87.3	250	249.948	6.38
87.4	250	249.948	6.2
87.5	250	249.948	6.24
87.6	250	249.632	6.42
87.7	250	249.948	6.6
87.8	250	249.632	6.6
87.9	250	249.948	6.72
88	250	249.948	6.48
88.1	250	249.948	6.36
88.2	250	249.948	6.5
88.3	250	249.948	6.38
88.4	250	249.948	6.36
88.5	250	249.948	6.5
88.6	250	249.948	6.66
88.7	250	249.948	6.74
88.8	250	249.948	6.58
88.9	250	249.948	6.38
89	250	249.948	6.38
89.1	250	249.948	6.48
89.2	250	249.948	6.44
89.3	250	249.948	6.58
89.4	250	249.948	6.68
89.5	250	249.948	6.62
89.6	250	249.948	6.56
89.7	250	249.948	6.48
89.8	250	249.948	6.58
89.9	250	249.948	6.7
90	250	249.948	6.66
90.1	250	249.948	6.58
90.2	250	249.948	6.42
90.3	250	249.948	6.28
90.4	250	249.632	6.24
90.5	250	249.948	6.2
90.6	250	249.948	6.18
90.7	250	249.948	6.26
90.8	250	249.948	6.28
90.9	250	249.948	6.28
91	250	249.948	6.26
91.1	250	249.948	6.18
91.2	250	249.948	6.14
91.3	250	249.632	6.26
91.4	250	249.948	6.54
91.5	250	249.948	6.74
91.6	250	249.948	6.9
91.7	250	249.948	6.58
91.8	250	249.948	6.4
91.9	250	249.632	6.48
92	250	249.948	6.56
92.1	250	249.948	6.5
92.2	250	249.948	6.58
92.3	250	249.948	6.6
92.4	250	249.948	6.86
92.5	250	249.632	6.7
92.6	250	249.948	6.48
92.7	250	249.948	6.34
92.8	250	249.948	6.12
92.9	250	249.948	6.26
93	250	249.948	6.3
93.1	250	249.632	6.48
93.2	250	249.948	6.48
93.3	250	249.632	6.6
93.4	250	249.948	6.54
93.5	250	249.948	6.68
93.6	250	249.948	6.66
93.7	250	249.948	6.66
93.8	250	249.948	6.6
93.9	250	249.948	6.56
94	250	249.948	6.56
94.1	250	249.948	6.46
94.2	250	249.948	6.62
94.3	250	249.948	6.56
94.4	250	249.948	6.56
94.5	250	249.948	6.42
94.6	250	249.948	6.56
94.7	250	249.632	6.64
94.8	250	249.948	6.7
94.9	250	249.948	6.56
95	250	249.948	6.32
95.1	250	249.948	6.24
95.2	250	249.948	6.38
95.3	250	249.948	6.28
95.4	250	249.948	6.4
95.5	250	249.948	6.58
95.6	250	249.948	6.7
95.7	250	249.948	6.54
95.8	250	249.948	6.62
95.9	250	249.948	6.7
96	250	249.948	6.64
96.1	250	249.948	6.44
96.2	250	249.948	6.46
96.3	250	249.948	6.38
96.4	250	249.948	6.32
96.5	250	249.948	6.36
96.6	250	249.948	6.42
96.7	250	249.948	6.52
96.8	250	249.948	6.58
96.9	250	249.632	6.34
97	250	249.948	6.16
97.1	250	249.948	6.26
97.2	250	249.948	6.32
97.3	250	249.948	6.38
97.4	250	249.948	6.44
97.5	250	249.948	6.6
97.6	250	249.948	6.74
97.7	250	249.948	6.88
97.8	250	249.948	6.8
97.9	250	249.632	6.6
98	250	249.948	6.64
98.1	250	249.948	6.56
98.2	250	249.948	6.62
98.3	250	249.948	6.42
98.4	250	249.948	6.46
98.5	250	249.948	6.46
98.6	250	249.948	6.58
98.7	250	249.948	6.42
98.8	250	249.948	6.3
98.9	250	249.948	6.26
99	250	249.948	6.2
99.1	250	249.948	6.22
99.2	250	249.948	6.4
99.3	250	249.948	6.52
99.4	250	249.948	6.66
99.5	250	249.948	6.58
99.6	250	249.948	6.5
99.7	250	249.948	6.46
99.8	250	249.948	6.38
99.9	250	249.948	6.4
100	250	249.948	6.48
100.1	250	249.948	6.52
100.2	250	249.948	6.56
100.3	250	249.948	6.54
100.4	250	249.948	6.58
100.5	250	249.948	6.5
100.6	250	249.948	6.52
100.7	250	249.948	6.56
100.8	250	249.948	6.62
100.9	250	249.948	6.42
101	250	249.948	6.36
101.1	250	249.948	6.32
101.2	250	249.948	6.36
101.3	250	249.948	6.44
101.4	250	249.948	6.54
101.5	250	249.632	6.48
101.6	250	249.948	6.48
101.7	250	249.948	6.52
101.8	250	249.948	6.64
101.9	250	249.948	6.56
102	250	249.948	6.34
102.1	250	249.948	6.3
102.2	250	249.948	6.42
102.3	250	249.948	6.52
102.4	250	249.948	6.62
102.5	250	249.948	6.7
102.6	250	249.948	6.72
102.7	250	249.948	6.74
102.8	250	249.948	6.5
102.9	250	249.948	6.56
103	250	249.948	6.46
103.1	250	249.948	6.5
103.2	250	249.948	6.28
103.3	250	249.632	6.44
103.4	250	249.948	6.58
103.5	250	249.948	6.44
103.6	250	249.632	6.56
103.7	250	249.948	6.84
103.8	250	249.948	6.7
103.9	250	249.632	6.24
104	250	249.948	6.08
104.1	250	249.948	6.12
104.2	250	249.948	6.36
104.3	250	249.948	6.6
104.4	250	249.948	6.74
104.5	250	249.948	6.6
104.6	250	249.948	6.46
104.7	250	249.948	6.46
104.8	250	249.948	6.56
104.9	250	249.948	6.5
105	250	249.948	6.42
105.1	250	249.948	6.54
105.2	250	249.948	6.4
105.3	250	249.948	6.44
105.4	250	249.948	6.26
105.5	250	249.948	6.3
105.6	250	249.948	6.4
105.7	250	249.948	6.32
105.8	250	249.948	6.34
105.9	250	249.948	6.44
106	250	249.948	6.44
106.1	250	249.948	6.5
106.2	250	249.948	6.64
106.3	250	249.948	6.6
106.4	250	249.948	6.54
106.5	250	249.948	6.44
106.6	250	249.632	6.3
106.7	250	249.948	6.36
106.8	250	249.948	6.62
106.9	250	249.948	6.48
107	250	249.948	6.44
107.1	250	249.948	6.52
107.2	250	249.948	6.4
107.3	250	249.948	6.46
107.4	250	249.948	6.38
107.5	250	249.948	6.42
107.6	250	249.948	6.46
107.7	250	249.948	6.46
107.8	250	249.948	6.5
107.9	250	249.948	6.4
108	250	249.948	6.44
108.1	250	249.948	6.4
108.2	250	249.948	6.52
108.3	250	249.948	6.38
108.4	250	249.948	6.28
108.5	250	249.632	6.54
108.6	250	249.948	6.62
108.7	250	249.948	6.72
108.8	250	249.948	6.68
108.9	250	249.948	6.68
109	250	249.948	6.7
109.1	250	249.948	6.56
109.2	250	249.948	6.42
109.3	250	249.948	6.38
109.4	250	249.948	6.68
109.5	250	249.948	6.66
109.6	250	249.948	6.56
109.7	250	249.948	6.58
109.8	250	249.948	6.5
109.9	250	249.948	6.56
110	250	249.948	6.64
110.1	250	249.948	6.54
110.2	250	249.948	6.62
110.3	250	249.948	6.74
110.4	250	249.948	6.54
110.5	250	249.948	6.48
110.6	250	249.948	6.42
110.7	250	249.632	6.36
110.8	250	249.948	6.18
110.9	250	249.948	6.16
111	250	249.948	6.28
111.1	250	249.948	6.42
111.2	250	249.948	6.56
111.3	250	249.948	6.42
111.4	250	249.948	6.46
111.5	250	249.948	6.38
111.6	250	249.948	6.58
111.7	250	249.948	6.52
111.8	250	249.948	6.4
111.9	250	249.948	6.48
112	250	249.632	6.46
112.1	250	249.948	6.56
112.2	250	249.948	6.58
112.3	250	249.632	6.52
112.4	250	249.948	6.44
112.5	250	249.948	6.4
112.6	250	249.948	6.48
112.7	250	249.948	6.68
112.8	250	249.948	6.56
112.9	250	249.948	6.56
113	250	249.948	6.58
113.1	250	249.948	6.54
113.2	250	249.948	6.64
113.3	250	249.948	6.54
113.4	250	249.948	6.66
113.5	250	249.948	6.74
113.6	250	249.948	6.54
113.7	250	249.948	6.44
113.8	250	249.948	6.46
113.9	250	249.948	6.42
114	250	249.948	6.28
114.1	250	249.948	6.24
114.2	250	249.948	6.26
114.3	250	249.948	6.26
114.4	250	249.948	6.3
114.5	250	249.632	6.36
114.6	250	249.948	6.24
114.7	250	249.948	6.38
114.8	250	249.632	6.5
114.9	250	249.632	6.62
115	250	249.948	6.6
115.1	250	249.948	6.64
115.2	250	249.948	6.62
115.3	250	249.948	6.68
115.4	250	249.948	6.5
115.5	250	249.948	6.54
115.6	250	249.948	6.38
115.7	250	249.948	6.28
115.8	250	249.948	6.28
115.9	250	249.948	6.28
116	250	249.948	6.38
116.1	250	249.948	6.46
116.2	250	249.632	6.48
116.3	250	249.948	6.6
116.4	250	249.948	6.7
116.5	250	249.948	6.72
116.6	250	249.948	6.74
116.7	250	249.948	6.7
116.8	250	249.948	6.6
116.9	250	249.948	6.48
117	250	249.948	6.48
117.1	250	249.948	6.6
117.2	250	249.948	6.76
117.3	250	249.948	6.92
117.4	250	249.948	6.92
117.5	250	249.948	7
117.6	250	249.948	6.7
117.7	250	249.948	6.42
117.8	0	249.948	6.36
117.9	0	227.541	6.12
118	0	193.457	3.88
118.1	0	165.369	2.12
118.2	0	141.385	0.6
118.3	0	120.24	-0.78
118.4	0	103.514	-2
118.5	0	88.0497	-3.1
118.6	0	74.1638	-3.98
118.7	0	62.8025	-4.54
118.8	0	53.6504	-4.94
118.9	0	45.1294	-5.32
119	0	37.8709	-5.56
119.1	0	32.1902	-5.68
119.2	0	26.8252	-5.64
119.3	0	22.4069	-5.76
119.4	0	19.251	-6
119.5	0	15.1483	-6.1
119.6	0	13.2548	-6.12
119.7	0	11.0457	-6.16
119.8	0	9.15212	-6.02
119.9	0	7.57417	-5.88
120	0	5.68063	-5.72
120.1	0	4.73386	-5.52
120.2	0	3.4715	-5.48
120.3	0	2.84031	-5.4
120.4	0	1.89354	-5.36
120.5	0	0.946771	-5.24
120.6	0	0.631181	-5.14
120.7	0	0.31559	-5.12
120.8	0	0	-5.08
120.9	0	0	-5.02
121	0	-0.31559	-4.8
121.1	0	-0.631181	-4.62
121.2	0	-0.946771	-4.48
121.3	0	-0.946771	-4.58
121.4	0	-0.946771	-4.46
121.5	0	-1.57795	-4.26
121.6	0	-1.57795	-4.04
121.7	0	-1.57795	-3.76
121.8	0	-1.57795	-3.64
121.9	0	-1.57795	-3.56
122	0	-1.89354	-3.5
122.1	0	-1.57795	-3.44
122.2	0	-1.89354	-3.36
122.3	0	-1.89354	-3.32
122.4	0	-1.89354	-3.24
122.5	0	-1.89354	-3.14
122.6	0	-1.89354	-3.18
122.7	0	-1.89354	-3.02
122.8	0	-1.89354	-3.04
122.9	0	-1.89354	-2.96
123	0	-2.20913	-3.16
123.1	0	-1.89354	-3.18
123.2	0	-1.89354	-3.16
123.3	0	-1.89354	-3.14
123.4	0	-1.89354	-3.16
123.5	0	-1.89354	-3.04
123.6	0	-2.20913	-3.02
123.7	0	-1.89354	-2.96
123.8	0	-1.89354	-2.98
123.9	0	-1.89354	-2.94
124	0	-2.20913	-2.9
124.1	0	-2.20913	-2.88
124.2	0	-1.89354	-2.8
124.3	0	-2.20913	-2.74
124.4	0	-1.89354	-2.68
124.5	0	-2.20913	-2.68
124.6	0	-1.89354	-2.68
124.7	0	-1.89354	-2.72
124.8	0	-1.89354	-2.76
124.9	0	-1.89354	-2.72
125	0	-2.20913	-2.78
125.1	0	-2.20913	-2.88
125.2	0	-1.89354	-2.78
125.3	0	-2.20913	-2.82
125.4	0	-1.89354	-2.78
125.5	0	-2.20913	-2.72
125.6	0	-1.89354	-2.72
125.7	0	-1.89354	-2.68
125.8	0	-2.20913	-2.64
125.9	0	-1.89354	-2.58
126	0	-1.89354	-2.54
126.1	0	-2.20913	-2.62
126.2	0	-1.89354	-2.6
126.3	0	-1.89354	-2.6
126.4	0	-2.20913	-2.6
126.5	0	-1.89354	-2.66
126.6	0	-2.20913	-2.66
126.7	0	-1.89354	-2.72
126.8	0	-1.89354	-2.66
126.9	0	-1.89354	-2.7
127	0	-1.89354	-2.7
127.1	0	-2.20913	-2.72
127.2	0	-1.89354	-2.7
127.3	0	-1.89354	-2.7
127.4	0	-2.20913	-2.68
127.5	0	-1.89354	-2.64
127.6	0	-2.20913	-2.6
127.7	0	-1.89354	-2.6
127.8	0	-1.89354	-2.56
127.9	0	-1.89354	-2.48
128	0	-1.89354	-2.52
128.1	0	-2.20913	-2.42
128.2	0	-1.89354	-2.4
128.3	0	-1.89354	-2.36
128.4	0	-1.89354	-2.3
128.5	0	-1.89354	-2.32
128.6	0	-2.20913	-2.3
128.7	0	-1.89354	-2.24
128.8	0	-2.20913	-2.24
128.9	0	-2.20913	-2.28
129	0	-1.89354	-2.2
129.1	0	-2.20913	-2.14
129.2	0	-1.89354	-2.1
129.3	0	-2.20913	-2.1
129.4	0	-1.89354	-2.12
129.5	0	-1.89354	-2.02
129.6	0	-1.89354	-2.02
129.7	0	-1.89354	-2.04
129.8	0	-2.20913	-2.08
129.9	0	-1.89354	-2.12
130	0	-1.89354	-2.12
130.1	0	-2.20913	-2.12
130.2	0	-1.89354	-2.14
130.3	0	-2.20913	-2.04
130.4	0	-1.89354	-2.06
130.5	0	-1.89354	-1.94
130.6	0	-1.89354	-1.96
130.7	0	-1.89354	-1.9
130.8	0	-1.89354	-1.84
130.9	0	-1.89354	-1.72
131	0	-2.20913	-1.78
131.1	0	-1.89354	-1.76
131.2	0	-2.20913	-1.72
131.3	0	-2.20913	-1.72
131.4	0	-1.89354	-1.72
131.5	0	-1.89354	-1.72
131.6	0	-1.89354	-1.7
131.7	0	-2.20913	-1.74
131.8	0	-2.20913	-1.64
131.9	0	-1.89354	-1.66
132	0	-1.89354	-1.64
132.1	0	-2.20913	-1.6
132.2	0	-1.89354	-1.56
132.3	0	-1.89354	-1.62
132.4	0	-1.89354	-1.64
132.5	0	-2.20913	-1.58
132.6	0	-1.89354	-1.66
132.7	0	-2.20913	-1.56
132.8	0	-1.89354	-1.6
132.9	0	-1.89354	-1.52
133	0	-1.89354	-1.62
133.1	0	-1.89354	-1.64
133.2	0	-1.89354	-1.62
133.3	0	-1.89354	-1.7
133.4	0	-1.89354	-1.64
133.5	0	-1.89354	-1.7
133.6	0	-1.89354	-1.66
133.7	0	-1.89354	-1.68
133.8	0	-1.89354	-1.66
133.9	0	-2.20913	-1.72
134	0	-2.20913	-1.66
134.1	0	-1.89354	-1.7
134.2	0	-1.89354	-1.72
134.3	0	-1.89354	-1.68
134.4	0	-1.57795	-1.78
134.5	0	-1.89354	-1.72
134.6	0	-1.89354	-1.78
134.7	0	-1.89354	-1.76
134.8	0	-1.89354	-1.78
134.9	0	-1.57795	-1.82
135	0	-1.89354	-1.78
135.1	0	-1.57795	-1.74
135.2	0	-1.57795	-1.82
135.3	0	-1.57795	-1.84
135.4	0	-1.57795	-1.88
135.5	0	-1.57795	-1.9
135.6	0	-1.57795	-1.9
135.7	0	-1.57795	-1.9
135.8	0	-1.57795	-1.88
135.9	0	-1.57795	-1.88
136	0	-1.57795	-1.86
136.1	0	-1.57795	-1.94
136.2	0	-1.57795	-1.9
136.3	0	-1.57795	-1.9
136.4	0	-1.57795	-1.84
136.5	0	-0.946771	-1.9
136.6	0	-1.57795	-1.88
136.7	0	-1.57795	-1.86
136.8	0	-0.946771	-1.82
136.9	0	-1.57795	-1.84
137	0	-1.57795	-1.84
137.1	0	-0.946771	-1.76
137.2	0	-1.57795	-1.78
137.3	0	-0.946771	-1.84
137.4	0	-0.946771	-1.78
137.5	0	-0.946771	-1.78
137.6	0	-0.946771	-1.74
137.7	0	-0.946771	-1.78
137.8	0	-0.946771	-1.72
137.9	0	-0.946771	-1.78
138	0	-0.946771	-1.78
138.1	0	-0.946771	-1.8
138.2	0	-0.946771	-1.8
138.3	0	-0.946771	-1.82
138.4	0	-0.946771	-1.84
138.5	0	-0.946771	-1.86
138.6	0	-0.946771	-1.82
138.7	0	-0.946771	-1.88
138.8	0	-0.946771	-1.86
138.9	0	-0.946771	-1.94
139	0	-0.631181	-1.9
139.1	0	-0.946771	-1.94
139.2	0	-0.631181	-1.94
139.3	0	-1.57795	-1.88
139.4	0	-0.631181	-1.94
139.5	0	-0.631181	-1.92
139.6	0	-0.946771	-1.96
139.7	0	-0.631181	-1.96
139.8	0	-0.631181	-2
139.9	0	-0.631181	-2
140	0	-0.631181	-1.96
140.1	0	-0.631181	-1.94
140.2	0	-0.631181	-1.98
140.3	0	-0.631181	-2
140.4	0	-0.631181	-2
140.5	0	-0.631181	-1.96
140.6	0	-0.31559	-2.02
140.7	0	-0.631181	-2.02
140.8	0	-0.631181	-2
140.9	0	-0.31559	-1.98
141	0	-0.631181	-1.98
141.1	0	-0.31559	-2.02
141.2	0	-0.31559	-2
141.3	0	-0.631181	-1.94
141.4	0	-0.31559	-1.96
141.5	0	-0.631181	-1.94
141.6	0	-0.31559	-1.96
141.7	0	-0.31559	-2.02
141.8	0	-0.31559	-1.9
141.9	0	-0.31559	-1.98
142	0	-0.31559	-1.9
142.1	0	-0.31559	-1.92
142.2	0	-0.31559	-1.88
142.3	0	-0.31559	-1.92
142.4	0	-0.31559	-1.9
142.5	0	-0.31559	-1.88
142.6	0	-0.31559	-1.86
142.7	0	-0.31559	-1.88
142.8	0	-0.31559	-1.84
142.9	0	-0.31559	-1.84
143	0	0	-1.84
143.1	0	-0.31559	-1.84
143.2	0	0	-1.84
143.3	0	-0.31559	-1.84
143.4	0	0	-1.86
143.5	0	-0.31559	-1.78
143.6	0	-0.31559	-1.8
143.7	0	0	-1.82
143.8	0	-0.31559	-1.78
143.9	0	0	-1.74
144	0	0	-1.78
144.1	0	-0.31559	-1.72
144.2	0	0	-1.72
144.3	0	0	-1.72
144.4	0	0	-1.66
144.5	0	0	-1.72
144.6	0	0	-1.7
144.7	0	0	-1.66
144.8	0	0	-1.64
144.9	0	0	-1.64
145	0	-0.31559	-1.64
145.1	0	-0.31559	-1.66
145.2	0	0	-1.64
145.3	0	-0.31559	-1.6
145.4	0	0	-1.66
145.5	0	0	-1.62
145.6	0	-0.31559	-1.68
145.7	0	0	-1.68
145.8	0	0	-1.64
145.9	0	0	-1.68
146	0	0	-1.68
146.1	0	0	-1.7
146.2	0	0	-1.76
146.3	0	0	-1.72
146.4	0	0	-1.74
146.5	0	0	-1.8
146.6	0	-0.31559	-1.76
146.7	0	0	-1.78
146.8	0	0	-1.76
146.9	0	-0.31559	-1.82
147	0	0	-1.8
147.1	0	0	-1.78
147.2	0	0	-1.78
147.3	0	0	-1.78
147.4	0	0	-1.84
147.5	0	0	-1.8
147.6	0	-0.31559	-1.76
147.7	0	0	-1.84
147.8	0	0	-1.8
147.9	0	0	-1.78
148	0	-0.31559	-1.8
148.1	0	0	-1.84
148.2	0	0	-1.84
148.3	0	0	-1.8
148.4	0	0	-1.84
148.5	0	0	-1.88
148.6	0	0	-1.88
148.7	0	0	-1.86
148.8	0	0	-1.86
148.9	0	0	-1.88
149	0	0	-1.88
149.1	0	0	-1.92
149.2	0	0	-1.96
149.3	0	0	-1.92
149.4	0	0	-1.98
149.5	0	0	-2
149.6	0	0	-2.04
149.7	0	0	-2.06
149.8	0	0	-2.04
149.9	0	0	-2.1
150	0	0	-2.1
150.1	0	0	-2.12
150.2	0	0	-2.14
150.3	0	0	-2.1
150.4	0	0	-2.18
150.5	0	0	-2.14
150.6	0	0	-2.16
150.7	0	0	-2.12
150.8	0	0	-2.14
150.9	0	0	-2.16
151	0	0	-2.1
151.1	0	0	-2.14
151.2	0	0	-2.1
151.3	0	0	-2.08
151.4	0	0	-2.06
151.5	0	0	-1.96
151.6	0	-0.31559	-2
151.7	0	0	-1.94
151.8	0	0	-1.88
151.9	0	-0.31559	-1.84
152	0	0	-1.8
152.1	0	0	-1.78
152.2	0	-0.31559	-1.74
152.3	0	0	-1.64
152.4	0	0	-1.6
152.5	0	0	-1.54
152.6	0	0	-1.5
152.7	0	0	-1.48
152.8	0	0	-1.4
152.9	0	0	-1.34
153	0	0	-1.26
153.1	0	0	-1.26
153.2	0	0	-1.28
153.3	0	0	-1.16
153.4	0	0	-1.16
153.5	0	0	-1.1
153.6	0	0	-1.1
153.7	0	0	-1.1
153.8	0	0	-1.08
153.9	0	0	-1.08
154	0	0	-1.08
154.1	0	0	-1.06
154.2	0	0	-1.08
154.3	0	0	-1.02
154.4	0	0	-1.04
154.5	0	0	-1.06
154.6	0	0	-1.04
154.7	0	0	-1.14
154.8	0	0	-1.12
154.9	0	0	-1.14
155	0	0	-1.12
155.1	0	0	-1.2
155.2	0	0	-1.18
155.3	0	0	-1.18
155.4	0	0	-1.18
155.5	0	0	-1.3
155.6	0	0	-1.24
155.7	0	0	-1.28
155.8	0	0	-1.34
155.9	0	0	-1.36
156	0	0	-1.36
156.1	0	0	-1.38
156.2	0	0	-1.4
156.3	0	0	-1.44
156.4	0	0	-1.44
156.5	0	0	-1.42
156.6	0	0	-1.46
156.7	0	0	-1.46
156.8	0	0	-1.54
156.9	0	0	-1.5
157	0	0	-1.54
157.1	0	0	-1.56
157.2	0	0	-1.58
157.3	0	0	-1.62
157.4	0	0	-1.6
157.5	0	0	-1.66
157.6	0	0	-1.64
157.7	0	0	-1.68
157.8	0	0	-1.66
157.9	0	0	-1.68
158	0	0	-1.68
158.1	0	0	-1.74
158.2	0	0	-1.74
158.3	0	0	-1.78
158.4	0	0	-1.76
158.5	0	0	-1.72
158.6	0	0	-1.84
158.7	0	0	-1.76
158.8	0	0	-1.84
158.9	0	0	-1.8
159	0	0	-1.84
159.1	0	0	-1.78
159.2	0	0	-1.82
159.3	0	0	-1.78
159.4	0	0	-1.8
159.5	0	0	-1.78
159.6	0	0	-1.84
159.7	0	0	-1.8
159.8	0	0	-1.78
159.9	0	0	-1.8
160	0	0	-1.76
160.1	0	0	-1.72
160.2	0	0	-1.72
160.3	0	0	-1.66
160.4	0	0	-1.64
160.5	0	0	-1.62
160.6	0	0	-1.56
160.7	0	0	-1.5
160.8	0	0	-1.5
160.9	0	0	-1.44
161	0	0	-1.48
161.1	0	0	-1.38
161.2	0	0	-1.34
161.3	0	0	-1.28
161.4	0	0	-1.22
161.5	0	0	-1.18
161.6	0	0	-1.12
161.7	0	0	-1.1
161.8	0	0	-1.06
161.9	0	0	-1
162	0	0	-0.98
162.1	0	0	-0.96
162.2	0	0	-0.88
162.3	0	0	-0.9
162.4	0	0	-0.82
162.5	0	0	-0.78
162.6	0	0	-0.78
162.7	0	0	-0.74
162.8	0	0	-0.78
162.9	0	0	-0.78
163	0	0	-0.74
163.1	0	0	-0.74
163.2	0	0	-0.78
163.3	0	0	-0.76
163.4	0	0	-0.78
163.5	0	-0.31559	-0.78
163.6	0	0	-0.84
163.7	0	0	-0.86
163.8	0	0	-0.9
163.9	0	0	-0.98
164	0	0	-0.98
164.1	0	0	-1.06
164.2	0	0	-1.08
164.3	0	0	-1.08
164.4	0	0	-1.12
164.5	0	0	-1.16
164.6	0	0	-1.18
164.7	0	0	-1.24
164.8	0	0	-1.24
164.9	0	0	-1.34
165	0	0	-1.34
165.1	0	0	-1.44
165.2	0	0	-1.44
165.3	0	0	-1.46
165.4	0	0	-1.5
165.5	0	0	-1.48
165.6	0	0	-1.56
165.7	0	0	-1.58
165.8	0	0	-1.56
165.9	0	0	-1.56
166	0	0	-1.62
166.1	0	0	-1.62
166.2	0	-0.31559	-1.66
166.3	0	0	-1.7
166.4	0	0	-1.68
166.5	0	0	-1.7
166.6	0	0	-1.66
166.7	0	0	-1.72
166.8	0	0	-1.72
166.9	0	0	-1.72
167	0	0	-1.76
167.1	0	0	-1.68
167.2	0	0	-1.7
167.3	0	0	-1.72
167.4	0	0	-1.72
167.5	0	0	-1.72
167.6	0	0	-1.7
167.7	0	0	-1.66
167.8	0	0	-1.72
167.9	0	0	-1.72
168	0	0	-1.7
168.1	0	0	-1.72
168.2	0	0	-1.66
168.3	0	0	-1.66
168.4	0	0	-1.72
168.5	0	0	-1.68
168.6	0	0	-1.68
168.7	0	0	-1.66
168.8	0	0	-1.68
168.9	0	0	-1.72
169	0	0	-1.66
169.1	0	0	-1.66
169.2	0	0	-1.68
169.3	0	0	-1.66
169.4	0	0	-1.68
169.5	0	0	-1.6
169.6	0	0	-1.66
169.7	0	0	-1.68
169.8	0	0	-1.66
169.9	0	0	-1.64
170	0	0	-1.64
170.1	0	0	-1.64
170.2	0	0	-1.62
170.3	0	0	-1.64
170.4	0	0	-1.68
170.5	0	0	-1.64
170.6	0	0	-1.62
170.7	0	0	-1.62
170.8	0	-0.31559	-1.62
170.9	0	0	-1.6
171	0	0	-1.62
171.1	0	0	-1.56
171.2	0	0	-1.62
171.3	0	0	-1.56
171.4	0	0	-1.56
171.5	0	0	-1.62
171.6	0	0	-1.6
171.7	0	0	-1.56
171.8	0	0	-1.6
171.9	0	-0.31559	-1.58
172	0	0	-1.62
172.1	0	0	-1.62
172.2	0	0	-1.62
172.3	0	0	-1.6
172.4	0	0.31559	-1.56
172.5	0	0	-1.64
172.6	0	0	-1.58
172.7	0	0	-1.56
172.8	0	0	-1.6
172.9	0	0	-1.58
173	0	0	-1.66
173.1	0	0	-1.64
173.2	0	0	-1.66
173.3	0	0	-1.62
173.4	0	0	-1.68
173.5	0	0	-1.66
173.6	0	0	-1.66
173.7	0	0	-1.64
173.8	0	0	-1.66
173.9	0	0	-1.64
174	0	0	-1.6
174.1	0	0	-1.66
174.2	0	0	-1.64
174.3	0	0	-1.7
174.4	0	0	-1.64
174.5	0	0	-1.62
174.6	0	0	-1.66
174.7	0	0	-1.6
174.8	0	0	-1.62
174.9	0	0	-1.64
175	0	0	-1.66
175.1	0	0	-1.6
175.2	0	0	-1.66
175.3	0	0	-1.62
175.4	0	0	-1.62
175.5	0	0	-1.64
175.6	0	0	-1.6
175.7	0	0	-1.64
175.8	0	0	-1.6
175.9	0	0	-1.62
176	0	-0.31559	-1.6
176.1	0	0	-1.62
176.2	0	0	-1.62
176.3	0	0	-1.62
176.4	0	0	-1.62
176.5	0	0	-1.56
176.6	0	0	-1.62
176.7	0	0	-1.62
176.8	0	0	-1.62
176.9	0	0	-1.56
177	0	0	-1.62
177.1	0	0	-1.62
177.2	0	0	-1.6
177.3	0	0	-1.62
177.4	0	0	-1.58
177.5	0	0	-1.6
177.6	0	0	-1.62
177.7	0	0	-1.6
177.8	0	0	-1.58
177.9	0	0	-1.6
178	0	0	-1.6
178.1	0	0	-1.6
178.2	0	0	-1.62
178.3	0	0	-1.6
178.4	0	0	-1.64
178.5	0	0	-1.6
178.6	0	0	-1.64
178.7	0	0	-1.62
178.8	0	0	-1.6
178.9	0	0	-1.64
179	0	0	-1.58
179.1	0	0	-1.64
179.2	0	0.31559	-1.62
179.3	0	0	-1.56
179.4	0	0	-1.62
179.5	0	0	-1.6
179.6	0	0	-1.62
179.7	0	0	-1.54
179.8	0	0	-1.58
179.9	0	0	-1.56
180	0	0	-1.56
180.1	0	0	-1.6
180.2	0	0	-1.58
180.3	0	0	-1.56
180.4	0	0	-1.56
180.5	0	0	-1.62
180.6	0	0	-1.6
180.7	0	0	-1.56
180.8	0	0	-1.56
180.9	0	0	-1.56
181	0	0	-1.56
181.1	0	0	-1.56
181.2	0	0	-1.58
181.3	0	0	-1.56
181.4	0	0	-1.6
181.5	0	0	-1.52
181.6	0	0	-1.58
181.7	0	0	-1.58
181.8	0	0	-1.6
181.9	0	0	-1.62
182	0	0	-1.58
182.1	0	0	-1.62
182.2	0	-0.31559	-1.66
182.3	0	0	-1.62
182.4	0	0	-1.62
182.5	0	0	-1.6
182.6	0	0	-1.58
182.7	0	0	-1.56
182.8	0	0	-1.6
182.9	0	0	-1.58
183	0	0	-1.62
183.1	0	0	-1.58
183.2	0	0	-1.64
183.3	0	0	-1.64
183.4	0	0	-1.58
183.5	0	0	-1.6
183.6	0	0	-1.62
183.7	0	0	-1.62
183.8	0	0	-1.62
183.9	0	0	-1.6
184	0	0	-1.56
184.1	0	0	-1.56
184.2	0	0	-1.5
184.3	0	0	-1.62
184.4	0	0	-1.58
184.5	0	0	-1.56
184.6	0	0	-1.56
184.7	0	0	-1.54
184.8	0	0	-1.54
184.9	0	0	-1.5
185	0	0	-1.54
185.1	0	0	-1.5
185.2	0	-0.31559	-1.52
185.3	0	0	-1.5
185.4	0	0	-1.46
185.5	0	0	-1.48
185.6	0	0	-1.46
185.7	0	0	-1.46
185.8	0	0	-1.46
185.9	0	0	-1.42
186	0	0	-1.46
186.1	0	0	-1.42
186.2	0	0	-1.44
186.3	0	0	-1.4
186.4	0	0	-1.42
186.5	0	0	-1.46
186.6	0	0	-1.38
186.7	0	0	-1.44
186.8	0	0	-1.4
186.9	0	0	-1.34
187	0	0	-1.4
187.1	0	0	-1.38
187.2	0	0	-1.38
187.3	0	0	-1.34
187.4	0	0	-1.38
187.5	0	0	-1.38
187.6	0	0	-1.38
187.7	0	0	-1.36
187.8	0	0	-1.38
187.9	0	0	-1.38
188	0	0	-1.38
188.1	0	0	-1.34
188.2	0	0	-1.38
188.3	0	0	-1.38
188.4	0	0	-1.4
188.5	0	0	-1.36
188.6	0	0	-1.34
188.7	0	0	-1.34
188.8	0	0	-1.34
188.9	0	0	-1.38
189	0	0	-1.34
189.1	0	0	-1.36
189.2	250	0	-0.96
189.3	250	236.377	9.88
189.4	250	249.948	14.5
189.5	250	251.841	14.66
189.6	250	252.157	14.08
189.7	250	252.157	14.7
189.8	250	251.841	14.3
189.9	250	251.526	13.3
190	250	251.526	12.58
190.1	250	251.21	11.92
190.2	250	251.21	11.8
190.3	250	250.894	11.64
190.4	250	250.894	11.34
190.5	250	250.894	10.9
190.6	250	250.579	10.94
190.7	250	250.579	10.42
190.8	250	250.579	10.24
190.9	250	250.579	9.98
191	250	250.579	9.72
191.1	250	250.579	9.76
191.2	250	249.948	9.72
191.3	250	250.579	9.68
191.4	250	250.579	9.64
191.5	250	249.948	9.54
191.6	250	249.948	9.36
191.7	250	249.948	9.22
191.8	250	249.948	9.28
191.9	250	249.948	9.22
192	250	249.948	9.28
192.1	250	249.948	9.14
192.2	250	249.948	8.94
192.3	250	249.948	8.86
192.4	250	249.948	8.6
192.5	250	249.948	8.6
192.6	250	249.948	8.5
192.7	250	249.948	8.38
192.8	250	249.948	8.34
192.9	250	249.948	8.32
193	250	249.948	8.26
193.1	250	249.948	8.12
193.2	250	249.632	8.12
193.3	250	249.948	7.98
193.4	250	249.948	8
193.5	250	249.632	8
193.6	250	249.948	7.92
193.7	250	249.948	7.84
193.8	250	249.948	7.82
193.9	250	249.948	7.94
194	250	249.948	7.86
194.1	250	249.948	7.82
194.2	250	249.948	7.7
194.3	250	249.632	7.74
194.4	250	249.948	7.64
194.5	250	249.632	7.64
194.6	250	249.948	7.46
194.7	250	249.948	7.42
194.8	250	249.632	7.36
194.9	250	249.948	7.26
195	250	249.632	7.28
195.1	250	249.632	7.26
195.2	250	249.632	7.28
195.3	250	249.948	7.24
195.4	250	249.948	7.18
195.5	250	249.948	7.18
195.6	250	249.948	7.22
195.7	250	249.948	7.24
195.8	250	249.948	7.3
195.9	250	249.948	7.26
196	250	249.948	7.2
196.1	250	249.948	7.1
196.2	250	249.632	7.1
196.3	250	249.632	7.2
196.4	250	249.948	7.36
196.5	250	249.948	7.32
196.6	250	249.948	7.32
196.7	250	249.948	7.18
196.8	250	249.632	7.18
196.9	250	249.948	7.1
197	250	249.948	7.14
197.1	250	249.948	7.06
197.2	250	249.948	6.92
197.3	250	249.948	6.56
197.4	250	249.948	6.7
197.5	250	249.632	6.9
197.6	250	249.948	6.94
197.7	250	249.948	6.86
197.8	250	249.948	6.82
197.9	250	249.948	6.82
198	250	249.632	6.88
198.1	250	249.632	6.92
198.2	250	249.948	6.94
198.3	250	249.948	6.88
198.4	250	249.948	7
198.5	250	249.948	6.98
198.6	250	249.948	6.88
198.7	250	249.948	6.66
198.8	250	249.948	6.76
198.9	250	249.632	6.72
199	250	249.632	6.86
199.1	250	249.948	6.96
199.2	250	249.632	6.86
199.3	250	249.948	6.82
199.4	250	249.948	6.76
199.5	250	249.632	6.76
199.6	250	249.948	6.88
199.7	250	249.948	6.82
199.8	250	249.948	6.86
[truncated: 2,481 more rows]

## Sheet: cali 1, 500 mbar
t [s]	command	p [mbar]	u [µL/min]
0	0	0	-1.1
0.1	0	0	-1.22		run		flow unit
0.2	0	0	-1.16		1		t [s]	p [mbar]	σ [mbar]	u(E7) [µL/min]	σ [µL/min]		ρ [g/mL]
0.3	0	0	-1.2				59.5	498.932	22.252	17.9864	2.29683		1.03
0.4	0	0	-1.14
0.5	0	0	-1.16				balance
0.6	0	0	-1.16				mass [g]			u(E7) [µL/min]
0.7	0	-0.31559	-1.2				0.0139			13.6086
0.8	0	0	-1.16
0.9	0	0	-1.14
1	0	0.31559	-1.16
1.1	0	0	-1.16				flow unit
1.2	0	0	-1.1		2		t [s]	p [mbar]	σ [mbar]	u(E7) [µL/min]	σ [µL/min]
1.3	0	0	-1.18				59.7	499.042	21.2795	17.2883	1.89816
1.4	0	-0.31559	-1.18
1.5	0	-0.31559	-1.16				balance
1.6	0	0	-1.16				mass [g]			u(E7) [µL/min]
1.7	0	0	-1.18				0.0138			13.4654
1.8	0	0	-1.1
1.9	0	0	-1.14
2	0	0	-1.16
2.1	0	0	-1.12				flow unit
2.2	0	0	-1.16		3		t [s]	p [mbar]	σ [mbar]	u(E7) [µL/min]	σ [µL/min]
2.3	0	0	-1.18				59.3	499.536	12.9743	17.3521	1.91223
2.4	0	-0.31559	-1.16
2.5	0	0	-1.18				balance
2.6	0	0	-1.16				mass [g]			u(E7) [µL/min]
2.7	0	0	-1.16				0.0142			13.9491
2.8	0	0	-1.16
2.9	0	-0.31559	-1.2
3	0	0	-1.16
3.1	0	0	-1.16
3.2	0	0	-1.16
3.3	0	-0.31559	-1.16
3.4	0	0	-1.16
3.5	0	0	-1.14
3.6	0	0	-1.16
3.7	0	0	-1.12
3.8	0	-0.31559	-1.18
3.9	0	0	-1.16
4	0	0	-1.22
4.1	0	0	-1.22
4.2	0	0	-1.22
4.3	0	0	-1.18
4.4	0	0	-1.2
4.5	0	0	-1.16
4.6	0	0	-1.22
4.7	0	0	-1.18
4.8	0	0	-1.22
4.9	0	-0.31559	-1.16
5	0	0	-1.2
5.1	0	0.31559	-1.22
5.2	0	0	-1.2
5.3	0	0	-1.18
5.4	0	0	-1.2
5.5	0	0	-1.2
5.6	0	0	-1.2
5.7	0	-0.31559	-1.2
5.8	0	0.31559	-1.22
5.9	0	0	-1.2
6	0	0	-1.2
6.1	0	0	-1.22
6.2	0	-0.31559	-1.22
6.3	0	0	-1.2
6.4	0	0	-1.2
6.5	0	0	-1.24
6.6	0	0	-1.24
6.7	0	0	-1.22
6.8	0	0	-1.3
6.9	0	0	-1.22
7	0	0.31559	-1.22
7.1	0	0	-1.22
7.2	0	0	-1.18
7.3	0	-0.31559	-1.22
7.4	0	0.31559	-1.2
7.5	0	0	-1.26
7.6	0	0	-1.26
7.7	0	0.31559	-1.22
7.8	0	0	-1.24
7.9	0	0	-1.26
8	0	0	-1.2
8.1	0	0	-1.22
8.2	0	0	-1.28
8.3	0	-0.31559	-1.24
8.4	0	0	-1.24
8.5	0	0	-1.2
8.6	0	0	-1.2
8.7	0	0	-1.2
8.8	0	0	-1.2
8.9	0	-0.31559	-1.2
9	0	0	-1.18
9.1	0	-0.31559	-1.16
9.2	0	0	-1.18
9.3	0	0.31559	-1.22
9.4	0	0	-1.12
9.5	0	0	-1.2
9.6	0	0	-1.22
9.7	0	0	-1.22
9.8	0	0	-1.16
9.9	0	0	-1.16
10	0	0	-1.22
10.1	0	0.31559	-1.16
10.2	0	0	-1.16
10.3	0	0	-1.12
10.4	0	0	-1.12
10.5	0	0	-1.16
10.6	0	-0.31559	-1.1
10.7	0	0.31559	-1.12
10.8	0	0	-1.12
10.9	0	-0.31559	-1.14
11	0	0.31559	-1.1
11.1	0	0	-1.16
11.2	0	0	-1.1
11.3	0	0	-1.1
11.4	0	0	-1.08
11.5	0	0	-1.08
11.6	0	0	-1.06
11.7	0	-0.31559	-1.1
11.8	0	0	-1.08
11.9	0	0	-1.08
12	0	0	-1.08
12.1	0	0	-1.08
12.2	0	0	-1.06
12.3	0	-0.31559	-1.08
12.4	0	0	-1.1
12.5	0	0	-1.12
12.6	0	-0.31559	-1.12
12.7	0	0	-1.06
12.8	0	0	-1.1
12.9	0	0	-1.02
13	0	-0.31559	-1.04
13.1	0	0	-1.08
13.2	0	0.31559	-1.08
13.3	0	0	-1.08
13.4	0	0	-1.08
13.5	0	0	-1.08
13.6	0	0	-1.08
13.7	0	0	-1.1
13.8	0	-0.31559	-1.1
13.9	0	0	-1.1
14	0	0	-1.08
14.1	0	0.31559	-1.12
14.2	0	0	-1.12
14.3	0	0.31559	-1.1
14.4	0	0	-1.1
14.5	0	0.31559	-1.1
14.6	0	0	-1.1
14.7	0	0	-1.16
14.8	0	0	-1.14
14.9	0	-0.31559	-1.16
15	0	0.31559	-1.08
15.1	0	0	-1.14
15.2	0	0	-1.14
15.3	0	0.31559	-1.12
15.4	0	-0.31559	-1.16
15.5	0	0	-1.12
15.6	0	0	-1.16
15.7	0	-0.31559	-1.12
15.8	0	0	-1.18
15.9	0	0	-1.16
16	0	0	-1.1
16.1	0	0	-1.24
16.2	0	0.31559	-1.18
16.3	0	-0.31559	-1.16
16.4	0	0	-1.16
16.5	0	0	-1.22
16.6	0	0	-1.12
16.7	0	0	-1.14
16.8	0	0	-1.18
16.9	0	-0.31559	-1.16
17	0	0	-1.2
17.1	0	0	-1.16
17.2	0	0	-1.2
17.3	0	0	-1.12
17.4	0	0	-1.16
17.5	0	0	-1.26
17.6	0	0	-1.2
17.7	0	0	-1.18
17.8	0	-0.31559	-1.16
17.9	0	0	-1.24
18	0	0.31559	-1.24
18.1	0	0	-1.22
18.2	0	0	-1.2
18.3	0	0	-1.18
18.4	0	-0.31559	-1.16
18.5	0	0	-1.18
18.6	0	0	-1.26
18.7	0	-0.31559	-1.22
18.8	0	0	-1.22
18.9	0	-0.31559	-1.18
19	0	-0.31559	-1.26
19.1	0	0.31559	-1.22
19.2	0	0.31559	-1.2
19.3	0	0.31559	-1.26
19.4	0	0	-1.18
19.5	0	0	-1.24
19.6	0	0	-1.26
19.7	0	-0.31559	-1.22
19.8	0	0.31559	-1.26
19.9	0	0	-1.2
20	0	0	-1.26
20.1	0	0	-1.26
20.2	0	0	-1.26
20.3	0	0	-1.26
20.4	0	0	-1.26
20.5	0	-0.31559	-1.22
20.6	0	-0.31559	-1.28
20.7	0	0	-1.28
20.8	0	0	-1.24
20.9	0	0	-1.26
21	0	0	-1.28
21.1	0	-0.31559	-1.3
21.2	0	0.31559	-1.28
21.3	0	0	-1.26
21.4	0	0	-1.26
21.5	0	0	-1.3
21.6	0	0.31559	-1.28
21.7	0	0	-1.32
21.8	0	-0.31559	-1.28
21.9	0	0	-1.28
22	0	0	-1.32
22.1	0	0	-1.32
22.2	0	0	-1.26
22.3	0	0	-1.28
22.4	0	0	-1.36
22.5	0	-0.31559	-1.28
22.6	0	0	-1.28
22.7	0	-0.31559	-1.34
22.8	0	0	-1.32
22.9	0	0	-1.36
23	0	0	-1.28
23.1	0	0	-1.32
23.2	0	0	-1.32
23.3	0	-0.31559	-1.32
23.4	0	0	-1.32
23.5	0	0	-1.32
23.6	0	0	-1.34
23.7	0	0	-1.36
23.8	0	0	-1.32
23.9	0	0.31559	-1.36
24	0	0	-1.32
24.1	0	0	-1.32
24.2	0	0	-1.34
24.3	0	-0.31559	-1.34
24.4	0	-0.31559	-1.34
24.5	0	0	-1.38
24.6	0	0	-1.36
24.7	0	0	-1.36
24.8	0	0	-1.36
24.9	0	0	-1.36
25	0	0	-1.36
25.1	0	0	-1.4
25.2	0	0	-1.36
25.3	0	0.31559	-1.38
25.4	0	0	-1.32
25.5	0	-0.31559	-1.36
25.6	0	-0.31559	-1.32
25.7	0	0.31559	-1.32
25.8	0	0	-1.36
25.9	0	0	-1.36
26	0	-0.31559	-1.38
26.1	0	0	-1.36
26.2	0	-0.31559	-1.32
26.3	0	0.31559	-1.36
26.4	0	0.31559	-1.34
26.5	0	0	-1.36
26.6	0	0	-1.36
26.7	0	0.31559	-1.3
26.8	0	0	-1.4
26.9	0	0	-1.32
27	0	-0.31559	-1.36
27.1	0	0	-1.32
27.2	0	0.31559	-1.32
27.3	0	0.31559	-1.32
27.4	0	0	-1.34
27.5	0	-0.31559	-1.36
27.6	0	0	-1.32
27.7	0	0	-1.36
27.8	0	0	-1.36
27.9	0	0	-1.32
28	0	-0.31559	-1.34
28.1	0	0.31559	-1.32
28.2	0	0	-1.36
28.3	0	0	-1.36
28.4	0	0.31559	-1.36
28.5	0	0	-1.34
28.6	0	0.31559	-1.3
28.7	0	0.31559	-1.32
28.8	0	0	-1.34
28.9	0	0.31559	-1.32
29	0	0	-1.32
29.1	0	0	-1.38
29.2	0	0	-1.32
29.3	0	0	-1.36
29.4	0	0	-1.4
29.5	0	0.31559	-1.34
29.6	0	0	-1.36
29.7	0	0	-1.36
29.8	0	0.31559	-1.34
29.9	0	0	-1.42
30	0	-0.31559	-1.32
30.1	0	0	-1.36
30.2	0	0	-1.42
30.3	0	0	-1.36
30.4	0	0	-1.36
30.5	0	0.31559	-1.42
30.6	0	0	-1.36
30.7	0	0.31559	-1.44
30.8	0	0	-1.4
30.9	0	0	-1.36
31	0	0.31559	-1.42
31.1	0	-0.31559	-1.48
31.2	0	0	-1.46
31.3	0	-0.31559	-1.48
31.4	0	0	-1.48
31.5	0	0.31559	-1.48
31.6	0	-0.31559	-1.48
31.7	0	0	-1.48
31.8	0	0	-1.48
31.9	0	-0.31559	-1.52
32	0	0	-1.52
32.1	0	0	-1.52
32.2	0	0	-1.54
32.3	0	0	-1.56
32.4	0	0.31559	-1.52
32.5	0	0	-1.54
32.6	0	0	-1.58
32.7	0	0	-1.58
32.8	0	0	-1.54
32.9	0	0	-1.58
33	0	0	-1.58
33.1	0	0	-1.58
33.2	0	0	-1.54
33.3	0	-0.31559	-1.54
33.4	0	0	-1.5
33.5	0	0.31559	-1.52
33.6	0	0.31559	-1.58
33.7	0	0	-1.56
33.8	0	-0.31559	-1.52
33.9	0	-0.31559	-1.52
34	0	0	-1.52
34.1	0	0	-1.48
34.2	0	0	-1.48
34.3	0	0.31559	-1.48
34.4	0	0.31559	-1.42
34.5	0	-0.31559	-1.42
34.6	0	-0.31559	-1.36
34.7	0	0	-1.42
34.8	0	-0.31559	-1.36
34.9	0	-0.31559	-1.32
35	0	0	-1.36
35.1	0	0.31559	-1.38
35.2	0	0	-1.32
35.3	0	0.31559	-1.32
35.4	0	-0.31559	-1.3
35.5	0	0	-1.26
35.6	0	0	-1.28
35.7	0	0.31559	-1.3
35.8	0	0	-1.26
35.9	0	0	-1.28
36	0	0	-1.22
36.1	0	0	-1.32
36.2	0	0	-1.32
36.3	0	0	-1.26
36.4	0	0	-1.24
36.5	0	0	-1.3
36.6	0	0.31559	-1.26
36.7	0	-0.31559	-1.24
36.8	0	0	-1.26
36.9	0	0	-1.28
37	0	0	-1.32
37.1	0	0	-1.32
37.2	0	0	-1.26
37.3	0	0	-1.26
37.4	0	-0.31559	-1.26
37.5	0	0.31559	-1.32
37.6	0	0.31559	-1.26
37.7	0	0	-1.28
37.8	0	0.31559	-1.22
37.9	0	0	-1.32
38	0	0	-1.3
38.1	0	-0.31559	-1.32
38.2	0	0	-1.32
38.3	0	-0.31559	-1.26
38.4	0	0	-1.32
38.5	0	0.31559	-1.32
38.6	0	0	-1.32
38.7	0	0	-1.32
38.8	0	0	-1.32
38.9	0	0.31559	-1.38
39	0	-0.31559	-1.36
39.1	0	0.31559	-1.32
39.2	0	0	-1.32
39.3	0	0	-1.34
39.4	0	-0.31559	-1.32
39.5	0	0	-1.42
39.6	0	0	-1.3
39.7	0	0.31559	-1.34
39.8	0	-0.31559	-1.32
39.9	0	0.31559	-1.32
40	0	0	-1.32
40.1	0	0	-1.42
40.2	0	0	-1.36
40.3	0	0.31559	-1.36
40.4	500	0	-1.38
40.5	500	289.712	-1.36
40.6	500	493.583	27.42
40.7	500	509.994	33.7
40.8	500	510.941	35.56
40.9	500	510.625	34.44
41	500	509.994	31.6
41.1	500	508.732	30.08
41.2	500	508.416	28.1
41.3	500	507.785	26.68
41.4	500	507.154	26.26
41.5	500	506.523	25.74
41.6	500	506.207	24.86
41.7	500	505.576	24.48
41.8	500	505.26	24.2
41.9	500	504.629	24.44
42	500	504.314	24.06
42.1	500	503.998	23.3
42.2	500	503.682	23.72
42.3	500	503.367	23.22
42.4	500	503.051	22.9
42.5	500	502.42	22.98
42.6	500	502.42	22.66
42.7	500	502.42	22.62
42.8	500	502.104	22.3
42.9	500	502.104	21.96
43	500	501.789	22.04
43.1	500	501.789	22.04
43.2	500	501.473	21.92
43.3	500	501.473	21.5
43.4	500	501.158	21.64
43.5	500	501.473	21.64
43.6	500	501.158	20.98
43.7	500	500.842	21.12
43.8	500	500.842	20.18
43.9	500	500.842	19.92
44	500	500.842	20.22
44.1	500	500.842	19.76
44.2	500	500.526	19.42
44.3	500	500.526	19.68
44.4	500	500.526	19.96
44.5	500	500.526	19.76
44.6	500	500.211	19.84
44.7	500	500.211	19.84
44.8	500	500.211	19.06
44.9	500	500.211	19.18
45	500	500.211	20.06
45.1	500	499.58	20.18
45.2	500	500.211	20.02
45.3	500	500.211	19.88
45.4	500	500.211	19.98
45.5	500	499.58	20.26
45.6	500	500.211	19.44
45.7	500	500.211	19.22
45.8	500	499.58	18.82
45.9	500	500.211	19.14
46	500	500.211	19.06
46.1	500	500.211	18.54
46.2	500	500.211	18.7
46.3	500	499.58	18.42
46.4	500	500.211	18.94
46.5	500	500.211	19.02
46.6	500	499.58	19.02
46.7	500	500.211	19.2
46.8	500	500.211	19.6
46.9	500	500.211	19.8
47	500	499.58	19.1
47.1	500	499.58	18.86
47.2	500	499.58	19.32
47.3	500	500.211	18.9
47.4	500	500.211	18.42
47.5	500	499.58	19.2
47.6	500	500.211	18.7
47.7	500	499.58	19.02
47.8	500	499.58	18.46
47.9	500	499.264	19.08
48	500	499.58	18.46
48.1	500	499.58	18.38
48.2	500	500.211	18.94
48.3	500	499.58	18.94
48.4	500	499.58	18.54
48.5	500	500.211	18.34
48.6	500	499.58	18.06
48.7	500	499.58	18.54
48.8	500	499.58	18.42
48.9	500	499.58	17.98
49	500	500.211	17.9
49.1	500	499.58	18.42
49.2	500	500.211	18.82
49.3	500	500.211	18.66
49.4	500	499.58	17.98
49.5	500	499.58	18.42
49.6	500	500.211	19.08
49.7	500	499.58	18.34
49.8	500	499.58	17.78
49.9	500	500.211	17.94
50	500	499.58	18.02
50.1	500	500.211	17.94
50.2	500	500.211	18.02
50.3	500	499.58	18.06
50.4	500	500.211	17.9
50.5	500	499.58	17.6
50.6	500	500.211	17.86
50.7	500	499.58	17.94
50.8	500	499.58	17.68
50.9	500	499.58	17.78
51	500	500.211	17.9
51.1	500	499.58	17.98
51.2	500	499.58	18.22
51.3	500	500.211	18.02
51.4	500	499.58	18.26
51.5	500	499.58	17.92
51.6	500	499.58	18.46
51.7	500	499.58	17.98
51.8	500	500.211	18.38
51.9	500	499.58	18.18
52	500	500.211	18.32
52.1	500	499.58	17.74
52.2	500	500.211	17.22
52.3	500	499.58	17.52
52.4	500	500.211	17.98
52.5	500	500.211	17.74
52.6	500	499.58	18.18
52.7	500	500.211	18.58
52.8	500	499.264	17.86
52.9	500	500.211	17.7
53	500	499.58	18.14
53.1	500	499.58	18.14
53.2	500	500.211	18.02
53.3	500	499.58	18.02
53.4	500	500.211	17.72
53.5	500	499.58	18.06
53.6	500	499.58	17.64
53.7	500	500.211	18
53.8	500	500.211	18
53.9	500	500.211	17.98
54	500	499.58	18.16
54.1	500	500.211	18.38
54.2	500	500.211	18.22
54.3	500	500.211	18
54.4	500	500.211	17.52
54.5	500	499.58	17.64
54.6	500	500.211	17.6
54.7	500	500.211	17.76
54.8	500	500.211	17.76
54.9	500	499.58	17.12
55	500	500.211	17.66
55.1	500	500.211	18.02
55.2	500	499.58	18.46
55.3	500	500.211	17.76
55.4	500	499.58	17.42
55.5	500	499.58	18.18
55.6	500	500.211	17.76
55.7	500	499.58	17.74
55.8	500	499.58	18.02
55.9	500	499.58	17.82
56	500	500.211	17.36
56.1	500	500.211	18
56.2	500	500.211	18.38
56.3	500	499.58	17.8
56.4	500	499.58	17.76
56.5	500	500.211	18.3
56.6	500	499.58	17.6
56.7	500	500.211	17.56
56.8	500	500.211	18.06
56.9	500	499.58	17.32
57	500	499.58	17.36
57.1	500	499.58	17.86
57.2	500	499.58	18.06
57.3	500	500.211	17.68
57.4	500	499.58	17.52
57.5	500	499.58	18.02
57.6	500	500.211	18.34
57.7	500	499.58	17.94
57.8	500	499.58	17.84
57.9	500	499.58	18.06
58	500	500.211	17.84
58.1	500	500.211	17.6
58.2	500	500.211	17.78
58.3	500	499.58	17.86
58.4	500	499.58	17.52
58.5	500	500.211	18.1
58.6	500	499.58	18.14
58.7	500	499.58	17.78
58.8	500	500.211	18.1
58.9	500	499.58	17.68
59	500	499.58	17.62
59.1	500	500.211	17.28
59.2	500	500.211	18.16
59.3	500	499.58	18.16
59.4	500	500.211	17.86
59.5	500	499.58	17.68
59.6	500	500.211	17.32
59.7	500	500.211	17.62
59.8	500	500.211	17.4
59.9	500	500.211	17.96
60	500	499.58	18.5
60.1	500	499.58	18.66
60.2	500	499.58	17.84
60.3	500	499.58	17.82
60.4	500	500.211	17.44
60.5	500	500.211	17.8
60.6	500	499.58	17.82
60.7	500	499.58	17.52
60.8	500	500.211	17.86
60.9	500	499.58	18.56
61	500	500.211	17.78
61.1	500	500.211	17.62
61.2	500	499.58	17.7
61.3	500	500.211	17.52
61.4	500	499.58	17.64
61.5	500	500.211	17.44
61.6	500	499.58	16.98
61.7	500	499.58	17.24
61.8	500	499.58	18.14
61.9	500	499.58	17.64
62	500	500.211	17.26
62.1	500	499.58	18.26
62.2	500	499.58	18.22
62.3	500	500.211	17.44
62.4	500	499.58	17.32
62.5	500	500.211	17.42
62.6	500	499.58	18.1
62.7	500	500.211	18.22
62.8	500	499.58	17.26
62.9	500	499.58	17.44
63	500	499.58	17.8
63.1	500	500.211	17.36
63.2	500	500.211	18.46
63.3	500	499.58	18.1
63.4	500	499.58	17.52
63.5	500	499.58	17.66
63.6	500	499.58	17.44
63.7	500	500.211	18.06
63.8	500	500.211	17.18
63.9	500	500.211	17.06
64	500	499.58	18.06
64.1	500	500.211	17.9
64.2	500	499.58	18.5
64.3	500	499.58	18.66
64.4	500	500.211	18.02
64.5	500	499.58	17.56
64.6	500	500.211	17.48
64.7	500	500.211	17.6
64.8	500	499.58	17.42
64.9	500	500.211	17.02
65	500	499.58	17.14
65.1	500	500.211	17.56
65.2	500	500.211	17.46
65.3	500	500.211	17.56
65.4	500	499.58	17.8
65.5	500	499.58	17.44
65.6	500	500.211	17.44
65.7	500	499.58	17.98
65.8	500	500.211	17.28
65.9	500	500.211	17.26
66	500	499.58	17.48
66.1	500	499.58	17.36
66.2	500	500.211	17.1
66.3	500	499.58	17.12
66.4	500	500.211	17.1
66.5	500	499.58	17.64
66.6	500	500.211	17.24
66.7	500	499.58	17.28
66.8	500	499.58	17.12
66.9	500	499.58	17.26
67	500	500.211	17.4
67.1	500	499.58	17.94
67.2	500	499.58	18.18
67.3	500	500.211	17.5
67.4	500	499.58	17.64
67.5	500	499.58	17.32
67.6	500	499.58	18.22
67.7	500	499.58	17.86
67.8	500	499.58	17.66
67.9	500	499.58	17.44
68	500	500.211	17.66
68.1	500	499.58	17.54
68.2	500	500.211	17.4
68.3	500	499.58	17.4
68.4	500	500.211	17.74
68.5	500	500.211	17.68
68.6	500	499.58	17.32
68.7	500	500.211	16.98
68.8	500	499.58	17.44
68.9	500	500.211	17.02
69	500	500.211	17.16
69.1	500	499.58	17.22
69.2	500	500.211	17.44
69.3	500	499.58	16.26
69.4	500	499.58	16.68
69.5	500	499.58	17.14
69.6	500	499.58	17.44
69.7	500	500.211	16.98
69.8	500	500.211	16.78
69.9	500	499.58	16.82
70	500	499.58	17.52
70.1	500	500.211	17.36
70.2	500	500.211	17.86
70.3	500	500.211	17.08
70.4	500	500.211	17.56
70.5	500	499.58	17.86
70.6	500	500.211	17.86
70.7	500	499.58	17.72
70.8	500	500.211	17.56
70.9	500	499.58	17.52
71	500	500.211	18
71.1	500	500.211	17.6
71.2	500	499.58	17.66
71.3	500	500.211	17.72
71.4	500	499.58	17.74
71.5	500	499.58	18.22
71.6	500	500.211	18.26
71.7	500	499.58	18.54
71.8	500	500.211	17.68
71.9	500	499.58	17.84
72	500	500.211	17.44
72.1	500	499.58	17.32
72.2	500	500.211	17.24
72.3	500	499.264	16.98
72.4	500	499.58	17.36
72.5	500	500.211	17.64
72.6	500	500.211	17.16
72.7	500	499.58	17.2
72.8	500	500.211	17.72
72.9	500	499.264	17.62
73	500	500.211	17.6
73.1	500	500.211	17.6
73.2	500	499.58	17.36
73.3	500	500.211	17.48
73.4	500	499.58	17.32
73.5	500	499.58	16.9
73.6	500	499.58	17.1
73.7	500	500.211	17.36
73.8	500	500.211	17.16
73.9	500	499.58	17.26
74	500	500.211	17.48
74.1	500	499.58	17.74
74.2	500	500.211	17.56
74.3	500	500.211	17.72
74.4	500	499.58	17.6
74.5	500	500.211	17.36
74.6	500	499.58	17.28
74.7	500	499.58	17.14
74.8	500	499.58	17.32
74.9	500	500.211	17.48
75	500	499.58	17.16
75.1	500	499.58	17.6
75.2	500	500.211	16.74
75.3	500	500.211	16.98
75.4	500	500.211	16.94
75.5	500	500.211	17.48
75.6	500	499.58	17.28
75.7	500	500.211	17.82
75.8	500	499.58	17.32
75.9	500	500.211	17.28
76	500	499.58	17.14
76.1	500	500.211	16.72
76.2	500	500.211	17.16
76.3	500	499.58	16.94
76.4	500	499.58	17.16
76.5	500	499.58	17.06
76.6	500	500.211	17.56
76.7	500	500.211	17.52
76.8	500	499.58	17.22
76.9	500	500.211	17.24
77	500	500.211	17.6
77.1	500	500.211	17.2
77.2	500	499.58	17.26
77.3	500	500.211	16.9
77.4	500	500.211	16.94
77.5	500	499.58	16.94
77.6	500	500.211	16.74
77.7	500	500.211	16.86
77.8	500	500.211	17.28
77.9	500	500.211	17.2
78	500	499.58	18.1
78.1	500	499.58	17.4
78.2	500	500.211	17.16
78.3	500	499.58	17.76
78.4	500	500.211	17.98
78.5	500	500.211	17.98
78.6	500	500.211	17.2
78.7	500	499.58	17.76
78.8	500	499.58	17.28
78.9	500	500.211	17.52
79	500	499.58	17.84
79.1	500	500.211	17.14
79.2	500	499.58	17.42
79.3	500	500.211	17.52
79.4	500	499.58	17.28
79.5	500	499.58	17.6
79.6	500	499.58	17.2
79.7	500	499.58	16.86
79.8	500	499.58	17.1
79.9	500	499.58	17.56
80	500	500.211	17.48
80.1	500	500.211	17.68
80.2	500	499.58	17.32
80.3	500	500.211	17.52
80.4	500	499.58	17.82
80.5	500	500.211	17.24
80.6	500	500.211	17.7
80.7	500	499.58	16.82
80.8	500	499.58	17.36
80.9	500	500.211	17.14
81	500	499.58	16.9
81.1	500	499.58	17.02
81.2	500	499.58	17.76
81.3	500	499.58	17.98
81.4	500	499.58	17.98
81.5	500	500.211	17.78
81.6	500	500.211	17.3
81.7	500	500.211	17.22
81.8	500	500.211	17.66
81.9	500	499.264	17.46
82	500	499.264	17.44
82.1	500	499.58	17.4
82.2	500	500.211	17.16
82.3	500	500.211	17.28
82.4	500	499.58	17.28
82.5	500	499.58	17.02
82.6	500	499.58	16.9
82.7	500	500.211	17.24
82.8	500	499.58	16.86
82.9	500	500.211	17.2
83	500	500.211	17.06
83.1	500	499.58	17.38
83.2	500	499.58	17.48
83.3	500	499.58	17.1
83.4	500	499.58	17.1
83.5	500	499.58	17.26
83.6	500	499.58	17.64
83.7	500	500.211	17.3
83.8	500	499.58	17.44
83.9	500	500.211	16.9
84	500	499.58	17.02
84.1	500	500.211	17.26
84.2	500	500.211	17.6
84.3	500	500.211	17.3
84.4	500	500.211	16.76
84.5	500	499.58	16.68
84.6	500	500.211	16.98
84.7	500	500.211	17.46
84.8	500	500.211	17.76
84.9	500	500.211	17.28
85	500	499.58	17.18
85.1	500	500.211	17.12
85.2	500	500.211	17.2
85.3	500	499.58	17.44
85.4	500	499.58	17.28
85.5	500	500.211	17.18
85.6	500	500.211	17.1
85.7	500	500.211	16.94
85.8	500	500.211	17.16
85.9	500	499.58	17.18
86	500	500.211	17.28
86.1	500	499.58	17.28
86.2	500	500.211	16.98
86.3	500	499.58	17.78
86.4	500	499.58	18.1
86.5	500	499.58	17.64
86.6	500	499.58	17.36
86.7	500	499.58	17.6
86.8	500	500.211	17.06
86.9	500	500.211	17.06
87	500	499.58	17.72
87.1	500	500.211	17.48
87.2	500	499.58	17.18
87.3	500	500.211	16.96
87.4	500	499.58	17.52
87.5	500	499.58	17.32
87.6	500	499.58	17.24
87.7	500	499.58	17.32
87.8	500	500.211	17.26
87.9	500	499.58	17.56
88	500	499.58	17.48
88.1	500	499.58	17.1
88.2	500	500.211	16.78
88.3	500	500.211	16.94
88.4	500	499.58	17.04
88.5	500	499.58	16.9
88.6	500	499.58	16.94
88.7	500	500.211	17.48
88.8	500	500.211	17.6
88.9	500	499.58	17.86
89	500	499.58	17.26
89.1	500	500.211	17.44
89.2	500	499.58	17.4
89.3	500	499.58	17.52
89.4	500	500.211	17.68
89.5	500	500.211	17.12
89.6	500	500.211	17.2
89.7	500	499.58	17.18
89.8	500	499.58	16.86
89.9	500	499.58	16.9
90	500	500.211	17.1
90.1	500	499.58	17.1
90.2	500	500.211	17.84
90.3	500	499.264	17.92
90.4	500	500.211	17.1
90.5	500	499.58	17.02
90.6	500	500.211	17.28
90.7	500	499.58	17.06
90.8	500	500.211	17.06
90.9	500	499.58	16.76
91	500	499.58	17.32
91.1	500	500.211	17.8
91.2	500	499.58	18.02
91.3	500	500.211	18.02
91.4	500	500.211	17.36
91.5	500	499.58	18.14
91.6	500	499.58	17.6
91.7	500	499.58	17.66
91.8	500	500.211	17.64
91.9	500	500.211	17.36
92	500	500.211	17.34
92.1	500	500.211	17.48
92.2	500	499.58	17.32
92.3	500	499.58	17.48
92.4	500	499.58	17.4
92.5	500	500.211	17.04
92.6	500	499.58	16.9
92.7	500	500.211	17.16
92.8	500	500.211	17.4
92.9	500	499.58	17.16
93	500	500.211	17.32
93.1	500	499.58	16.9
93.2	500	500.211	17.24
93.3	500	499.58	17.28
93.4	500	499.58	17.28
93.5	500	500.211	16.78
93.6	500	499.58	16.98
93.7	500	500.211	16.7
93.8	500	499.58	16.64
93.9	500	499.58	17.56
94	500	500.211	17.2
94.1	500	499.58	17.32
94.2	500	500.211	17.66
94.3	500	500.211	17.16
94.4	500	499.58	17.52
94.5	500	500.211	17.22
94.6	500	500.211	17.24
94.7	500	500.211	17.64
94.8	500	500.211	17.4
94.9	500	500.211	16.94
95	500	500.211	17.52
95.1	500	500.211	17.12
95.2	500	499.58	17.12
95.3	500	500.211	17.16
95.4	500	499.58	16.9
95.5	500	500.211	16.9
95.6	500	500.211	17.02
95.7	500	499.58	17.44
95.8	500	499.58	16.8
95.9	500	500.211	17.04
96	500	500.211	17.06
96.1	500	499.264	17.32
96.2	500	500.211	16.94
96.3	500	499.58	17.24
96.4	500	500.211	17.12
96.5	500	500.211	17.24
96.6	500	499.58	16.98
96.7	500	499.58	16.7
96.8	500	499.58	16.94
96.9	500	499.58	17.22
97	500	499.58	18.06
97.1	500	499.58	17.6
97.2	500	499.58	17.28
97.3	500	499.58	17.34
97.4	500	500.211	17.24
97.5	500	499.58	17.28
97.6	500	500.211	16.94
97.7	500	499.58	17.12
97.8	500	500.211	17.4
97.9	500	500.211	17.52
98	500	499.58	17.36
98.1	500	499.58	17.56
98.2	500	499.58	17.28
98.3	500	500.211	17.28
98.4	500	499.58	17.14
98.5	500	499.58	17.2
98.6	500	499.58	17.4
98.7	500	500.211	16.9
98.8	500	499.58	17.1
98.9	500	499.58	17.36
99	500	499.58	17.24
99.1	500	499.58	17.36
99.2	500	500.211	17.76
99.3	500	500.211	17.28
99.4	500	500.211	17.12
99.5	500	500.211	16.82
99.6	500	499.58	17.16
99.7	500	499.58	17.36
99.8	500	499.58	16.94
99.9	500	499.58	16.82
100	0	499.58	16.94
100.1	0	479.066	17.02
100.2	0	410.583	15.64
100.3	0	355.986	12.76
100.4	0	307.385	8.4
100.5	0	265.096	6.76
100.6	0	227.856	5.16
100.7	0	194.719	3.72
100.8	0	165.685	1.04
100.9	0	141.069	-1.18
101	0	120.556	-2.2
101.1	0	102.251	-3.14
101.2	0	86.4718	-4.76
101.3	0	72.5858	-5.34
101.4	0	61.2245	-6.16
101.5	0	51.4412	-6.36
101.6	0	43.5515	-6.58
101.7	0	35.9773	-6.62
101.8	0	29.6655	-6.74
101.9	0	25.2472	-6.9
102	0	21.4602	-6.88
102.1	0	17.0419	-6.94
102.2	0	14.5172	-6.9
102.3	0	11.9924	-6.76
102.4	0	10.4145	-6.38
102.5	0	8.52094	-6.34
102.6	0	6.31181	-6.22
102.7	0	5.04945	-6.1
102.8	0	3.78709	-5.74
102.9	0	2.84031	-5.76
103	0	2.20913	-5.74
103.1	0	1.89354	-5.6
103.2	0	0.946771	-5.48
103.3	0	0.631181	-5.26
103.4	0	0.31559	-5.16
103.5	0	0	-5.16
103.6	0	-0.31559	-5.18
103.7	0	-0.31559	-5.2
103.8	0	-0.631181	-4.94
103.9	0	-0.631181	-4.94
104	0	-0.946771	-4.76
104.1	0	-0.946771	-4.68
104.2	0	-0.946771	-4.56
104.3	0	-1.57795	-4.46
104.4	0	-1.57795	-4.38
104.5	0	-1.89354	-4.14
104.6	0	-1.89354	-4.08
104.7	0	-1.89354	-4
104.8	0	-1.57795	-3.92
104.9	0	-1.57795	-3.86
105	0	-1.57795	-3.88
105.1	0	-1.89354	-3.86
105.2	0	-1.89354	-3.84
105.3	0	-1.89354	-3.88
105.4	0	-1.89354	-3.84
105.5	0	-1.89354	-3.8
105.6	0	-1.89354	-3.7
105.7	0	-1.89354	-3.64
105.8	0	-1.89354	-3.54
105.9	0	-1.89354	-3.44
106	0	-1.89354	-3.28
106.1	0	-2.20913	-3.28
106.2	0	-1.89354	-3.18
106.3	0	-1.89354	-3.08
106.4	0	-1.89354	-3.02
106.5	0	-1.89354	-2.96
106.6	0	-1.89354	-2.94
106.7	0	-2.20913	-2.88
106.8	0	-1.89354	-2.78
106.9	0	-1.89354	-2.7
107	0	-1.89354	-2.7
107.1	0	-1.89354	-2.6
107.2	0	-2.20913	-2.5
107.3	0	-1.89354	-2.46
107.4	0	-1.89354	-2.38
107.5	0	-1.89354	-2.28
107.6	0	-1.89354	-2.24
107.7	0	-1.89354	-2.24
107.8	0	-1.89354	-2.22
107.9	0	-1.89354	-2.2
108	0	-2.20913	-2.16
108.1	0	-1.89354	-2.14
108.2	0	-1.89354	-2.1
108.3	0	-2.20913	-2.1
108.4	0	-2.20913	-2.04
108.5	0	-1.89354	-2.04
108.6	0	-2.20913	-2
108.7	0	-2.20913	-1.98
108.8	0	-1.89354	-2.06
108.9	0	-2.20913	-2.06
109	0	-1.89354	-2.06
109.1	0	-1.89354	-2
109.2	0	-1.89354	-2.04
109.3	0	-1.89354	-2.06
109.4	0	-1.89354	-2.02
109.5	0	-1.89354	-2
109.6	0	-2.20913	-2.02
109.7	0	-1.89354	-2.06
109.8	0	-1.89354	-2.1
109.9	0	-2.20913	-2.1
110	0	-1.89354	-2
110.1	0	-1.89354	-1.98
110.2	0	-1.89354	-1.86
110.3	0	-1.89354	-1.88
110.4	0	-1.89354	-1.76
110.5	0	-2.20913	-1.78
110.6	0	-2.20913	-1.72
110.7	0	-1.89354	-1.7
110.8	0	-2.20913	-1.7
110.9	0	-1.89354	-1.68
111	0	-2.20913	-1.74
111.1	0	-1.89354	-1.8
111.2	0	-1.89354	-1.8
111.3	0	-2.20913	-1.88
111.4	0	-1.89354	-1.92
111.5	0	-2.20913	-1.96
111.6	0	-2.20913	-2.02
111.7	0	-1.89354	-2.08
111.8	0	-1.89354	-2.08
111.9	0	-1.89354	-2.1
112	0	-1.89354	-2.08
112.1	0	-1.89354	-2.08
112.2	0	-2.20913	-2.06
112.3	0	-1.89354	-2.02
112.4	0	-2.20913	-2
112.5	0	-1.89354	-1.96
112.6	0	-2.20913	-1.94
112.7	0	-2.20913	-1.84
112.8	0	-1.89354	-1.84
112.9	0	-2.20913	-1.86
113	0	-1.89354	-1.76
113.1	0	-2.20913	-1.84
113.2	0	-1.89354	-1.8
113.3	0	-1.89354	-1.8
113.4	0	-1.89354	-1.8
113.5	0	-1.89354	-1.76
113.6	0	-2.20913	-1.8
113.7	0	-1.89354	-1.74
113.8	0	-1.89354	-1.8
113.9	0	-1.89354	-1.76
114	0	-2.20913	-1.84
114.1	0	-1.89354	-1.78
114.2	0	-1.89354	-1.84
114.3	0	-2.20913	-1.84
114.4	0	-1.89354	-1.84
114.5	0	-1.89354	-1.86
114.6	0	-1.89354	-1.86
114.7	0	-2.20913	-1.86
114.8	0	-1.89354	-1.86
114.9	0	-1.89354	-1.78
115	0	-2.20913	-1.82
115.1	0	-1.89354	-1.74
115.2	0	-1.89354	-1.7
115.3	0	-1.89354	-1.66
115.4	0	-2.20913	-1.66
115.5	0	-1.89354	-1.62
115.6	0	-1.89354	-1.64
115.7	0	-2.20913	-1.58
115.8	0	-1.89354	-1.6
115.9	0	-2.20913	-1.54
116	0	-1.89354	-1.52
116.1	0	-1.89354	-1.58
116.2	0	-1.89354	-1.58
116.3	0	-2.20913	-1.58
116.4	0	-1.89354	-1.62
116.5	0	-1.89354	-1.68
116.6	0	-1.89354	-1.64
116.7	0	-1.89354	-1.68
116.8	0	-1.89354	-1.64
116.9	0	-1.89354	-1.7
117	0	-1.89354	-1.7
117.1	0	-1.89354	-1.68
117.2	0	-1.89354	-1.68
117.3	0	-1.89354	-1.68
117.4	0	-1.89354	-1.7
117.5	0	-1.89354	-1.64
117.6	0	-1.89354	-1.68
117.7	0	-1.89354	-1.64
117.8	0	-1.89354	-1.7
117.9	0	-2.20913	-1.68
118	0	-1.89354	-1.64
118.1	0	-1.89354	-1.64
118.2	0	-1.89354	-1.58
118.3	0	-1.89354	-1.62
118.4	0	-1.89354	-1.7
118.5	0	-1.89354	-1.58
118.6	0	-2.20913	-1.64
118.7	0	-2.20913	-1.64
118.8	0	-1.89354	-1.72
118.9	0	-1.89354	-1.66
119	0	-1.89354	-1.68
119.1	0	-1.89354	-1.68
119.2	0	-1.89354	-1.7
119.3	0	-1.89354	-1.64
119.4	0	-1.89354	-1.66
119.5	0	-1.89354	-1.74
119.6	0	-1.57795	-1.74
119.7	0	-1.89354	-1.68
119.8	0	-1.89354	-1.72
119.9	0	-1.89354	-1.72
120	0	-1.89354	-1.74
120.1	0	-1.57795	-1.72
120.2	0	-1.57795	-1.7
120.3	0	-1.57795	-1.74
120.4	0	-1.57795	-1.72
120.5	0	-1.57795	-1.74
120.6	0	-1.57795	-1.7
120.7	0	-1.57795	-1.74
120.8	0	-1.57795	-1.72
120.9	0	-1.57795	-1.74
121	0	-1.57795	-1.74
121.1	0	-1.57795	-1.8
121.2	0	-1.57795	-1.82
121.3	0	-1.57795	-1.82
121.4	0	-1.57795	-1.8
121.5	0	-1.57795	-1.8
121.6	0	-1.57795	-1.8
121.7	0	-1.57795	-1.86
121.8	0	-0.946771	-1.86
121.9	0	-1.89354	-1.86
122	0	-0.946771	-1.88
122.1	0	-0.946771	-1.9
122.2	0	-0.946771	-1.86
122.3	0	-0.946771	-1.92
122.4	0	-1.57795	-1.96
122.5	0	-0.946771	-1.9
122.6	0	-0.946771	-1.92
122.7	0	-0.946771	-1.84
122.8	0	-0.946771	-1.92
122.9	0	-0.946771	-1.92
123	0	-0.946771	-1.9
123.1	0	-0.946771	-1.9
123.2	0	-0.946771	-1.92
123.3	0	-0.946771	-1.92
123.4	0	-0.631181	-1.88
123.5	0	-0.946771	-1.9
123.6	0	-0.946771	-1.88
123.7	0	-0.946771	-1.9
123.8	0	-0.946771	-1.92
123.9	0	-0.631181	-1.92
124	0	-0.946771	-1.92
124.1	0	-0.631181	-1.88
124.2	0	-0.631181	-1.94
124.3	0	-0.631181	-1.9
124.4	0	-0.946771	-1.94
124.5	0	-0.631181	-1.92
124.6	0	-0.631181	-1.9
124.7	0	-0.631181	-1.86
124.8	0	-0.946771	-1.84
124.9	0	-0.946771	-1.88
125	0	-0.631181	-1.9
125.1	0	-0.946771	-1.92
125.2	0	-0.631181	-1.92
125.3	0	-0.946771	-1.92
125.4	0	-0.631181	-1.9
125.5	0	-0.631181	-1.9
125.6	0	-0.631181	-1.9
125.7	0	-0.631181	-1.86
125.8	0	-0.631181	-1.88
125.9	0	-0.631181	-1.92
126	0	-0.31559	-1.94
126.1	0	-0.631181	-1.9
126.2	0	-0.631181	-1.88
126.3	0	-0.31559	-1.94
126.4	0	-0.31559	-1.9
126.5	0	-0.31559	-1.94
126.6	0	-0.31559	-1.9
126.7	0	-0.631181	-1.92
126.8	0	-0.31559	-1.92
126.9	0	-0.31559	-1.92
127	0	-0.31559	-1.96
127.1	0	-0.31559	-1.88
127.2	0	-0.31559	-1.9
127.3	0	-0.31559	-1.94
127.4	0	-0.31559	-1.92
127.5	0	-0.31559	-1.96
127.6	0	-0.31559	-1.86
127.7	0	-0.31559	-1.94
127.8	0	-0.31559	-1.92
127.9	0	-0.31559	-1.96
128	0	-0.31559	-1.86
128.1	0	-0.31559	-1.9
128.2	0	-0.31559	-1.9
128.3	0	-0.31559	-1.9
128.4	0	-0.31559	-1.92
128.5	0	-0.31559	-1.9
128.6	0	-0.31559	-1.86
128.7	0	-0.31559	-1.9
128.8	0	-0.31559	-1.88
128.9	0	0	-1.82
129	0	-0.31559	-1.82
129.1	0	-0.31559	-1.84
129.2	0	0	-1.8
129.3	0	-0.31559	-1.82
129.4	0	-0.31559	-1.8
129.5	0	0	-1.82
129.6	0	0	-1.86
129.7	0	0	-1.8
129.8	0	-0.31559	-1.78
129.9	0	0	-1.8
130	0	-0.31559	-1.74
130.1	0	-0.31559	-1.76
130.2	0	0	-1.78
130.3	0	0	-1.76
130.4	0	-0.31559	-1.76
130.5	0	0	-1.8
130.6	0	0	-1.68
130.7	0	0	-1.72
130.8	0	-0.31559	-1.72
130.9	0	0	-1.74
131	0	-0.31559	-1.68
131.1	0	0	-1.68
131.2	0	-0.31559	-1.68
131.3	0	0	-1.68
131.4	0	0	-1.68
131.5	0	0	-1.68
131.6	0	0	-1.64
131.7	0	-0.31559	-1.64
131.8	0	0	-1.62
131.9	0	0	-1.6
132	0	0	-1.6
132.1	0	0	-1.58
132.2	0	0	-1.6
132.3	0	0	-1.54
132.4	0	0	-1.56
132.5	0	0	-1.52
132.6	0	0	-1.54
132.7	0	0	-1.58
132.8	0	0	-1.52
132.9	0	-0.31559	-1.52
133	0	0	-1.54
133.1	0	0	-1.48
133.2	0	0	-1.5
133.3	0	0	-1.54
133.4	0	0	-1.48
133.5	0	0	-1.48
133.6	0	0	-1.46
133.7	0	0	-1.5
133.8	0	0	-1.46
133.9	0	0	-1.46
134	0	-0.31559	-1.42
134.1	0	0	-1.4
134.2	0	0	-1.42
134.3	0	0	-1.4
134.4	0	0	-1.34
134.5	0	0	-1.36
134.6	0	0	-1.32
134.7	0	0	-1.32
134.8	0	-0.31559	-1.28
134.9	0	0	-1.2
135	0	0	-1.16
135.1	0	0	-1.08
135.2	0	-0.31559	-1.1
135.3	0	0	-1.04
135.4	0	0	-1.04
135.5	0	-0.31559	-1.02
135.6	0	0	-0.92
135.7	0	0	-0.88
135.8	0	0	-0.82
135.9	0	0	-0.88
136	0	0	-0.78
136.1	0	0	-0.76
136.2	0	0	-0.72
136.3	0	-0.31559	-0.68
136.4	0	0	-0.66
136.5	0	-0.31559	-0.58
136.6	0	0	-0.58
136.7	0	0	-0.54
136.8	0	0	-0.56
136.9	0	0	-0.5
137	0	0	-0.42
137.1	0	0	-0.46
137.2	0	-0.31559	-0.38
137.3	0	0	-0.36
137.4	0	0	-0.34
137.5	0	0	-0.3
137.6	0	0	-0.22
137.7	0	0	-0.24
137.8	0	0	-0.22
137.9	0	0	-0.18
138	0	0	-0.18
138.1	0	0	-0.2
138.2	0	0	-0.18
138.3	0	0	-0.14
138.4	0	-0.31559	-0.16
138.5	0	0	-0.14
138.6	0	-0.31559	-0.18
138.7	0	0	-0.18
138.8	0	0	-0.14
138.9	0	0	-0.2
139	0	0	-0.18
139.1	0	0	-0.16
139.2	0	0	-0.2
139.3	0	0	-0.2
139.4	0	0	-0.24
139.5	0	-0.31559	-0.24
139.6	0	0	-0.24
139.7	0	0	-0.28
139.8	0	-0.31559	-0.3
139.9	0	-0.31559	-0.3
140	0	-0.31559	-0.3
140.1	0	-0.31559	-0.36
140.2	0	0	-0.42
140.3	0	0	-0.42
140.4	0	0	-0.5
140.5	0	0	-0.5
140.6	0	0	-0.52
140.7	0	0	-0.6
140.8	0	0	-0.58
140.9	0	0	-0.64
141	0	0	-0.6
141.1	0	0	-0.68
141.2	0	0	-0.7
141.3	0	0	-0.72
141.4	0	-0.31559	-0.78
141.5	0	0	-0.84
141.6	0	0	-0.84
141.7	0	0	-0.78
141.8	0	0	-0.94
141.9	0	0	-0.9
142	0	-0.31559	-0.88
142.1	0	-0.31559	-0.92
142.2	0	0	-0.94
142.3	0	0	-0.98
142.4	0	0	-1.1
142.5	0	0	-1
142.6	0	0	-1.04
142.7	0	0	-1.06
142.8	0	0	-1.08
142.9	0	0	-1.1
143	0	0	-1.1
143.1	0	0	-1.16
143.2	0	0	-1.16
143.3	0	-0.31559	-1.18
143.4	0	0.31559	-1.22
143.5	0	0	-1.18
143.6	0	0	-1.12
143.7	0	-0.31559	-1.22
143.8	0	0	-1.2
143.9	0	-0.31559	-1.22
144	0	0	-1.28
144.1	0	0	-1.26
144.2	0	0	-1.24
144.3	0	0	-1.26
144.4	0	0	-1.32
144.5	0	0	-1.28
144.6	0	0	-1.32
144.7	0	0.31559	-1.32
144.8	0	0	-1.26
144.9	0	0	-1.26
145	0	0	-1.36
145.1	0	0	-1.32
145.2	0	0	-1.32
145.3	0	-0.31559	-1.32
145.4	0	0	-1.3
145.5	0	0	-1.32
145.6	0	0	-1.34
145.7	0	0	-1.34
145.8	0	0	-1.36
145.9	0	0	-1.42
146	0	0	-1.42
146.1	0	-0.31559	-1.36
146.2	0	0	-1.4
146.3	0	0	-1.38
146.4	0	0	-1.38
146.5	0	-0.31559	-1.4
146.6	0	0	-1.46
146.7	0	0	-1.42
146.8	0	0	-1.44
146.9	0	0	-1.48
147	0	0	-1.42
147.1	0	-0.31559	-1.42
147.2	0	0.31559	-1.42
147.3	0	-0.31559	-1.38
147.4	0	0	-1.42
147.5	0	0	-1.4
147.6	0	0	-1.4
147.7	0	0	-1.42
147.8	0	0	-1.48
147.9	0	0	-1.46
148	0	0	-1.46
148.1	0	0	-1.42
148.2	0	0.31559	-1.46
148.3	0	0	-1.46
148.4	0	-0.31559	-1.46
148.5	0	0	-1.5
148.6	0	0	-1.42
148.7	0	0	-1.42
148.8	0	0	-1.44
148.9	0	0	-1.48
149	0	0	-1.42
149.1	0	0	-1.44
149.2	0	0	-1.48
149.3	0	0	-1.48
149.4	0	0	-1.48
149.5	0	0	-1.46
149.6	0	-0.31559	-1.48
149.7	0	0	-1.48
149.8	0	0	-1.48
149.9	0	0	-1.44
150	0	0	-1.5
150.1	0	0	-1.42
150.2	0	0	-1.44
150.3	0	0	-1.48
150.4	0	0.31559	-1.48
150.5	0	-0.31559	-1.42
150.6	0	0	-1.44
150.7	0	0.31559	-1.42
150.8	0	0.31559	-1.46
150.9	0	0	-1.48
151	0	0	-1.46
151.1	0	0	-1.48
151.2	0	0	-1.42
151.3	0	0	-1.46
151.4	0	0	-1.48
151.5	0	0	-1.42
151.6	0	0.31559	-1.42
151.7	0	0	-1.42
151.8	0	0	-1.42
151.9	0	0	-1.44
152	0	0.31559	-1.42
152.1	0	0.31559	-1.4
152.2	0	0	-1.44
152.3	0	0	-1.44
152.4	0	0	-1.46
152.5	0	0	-1.4
152.6	0	0	-1.44
152.7	0	0	-1.42
152.8	0	0	-1.42
152.9	0	0	-1.44
153	0	0	-1.4
153.1	0	0	-1.42
153.2	0	0	-1.36
153.3	0	0	-1.4
153.4	0	0	-1.4
153.5	0	0	-1.42
153.6	0	0	-1.42
153.7	0	0	-1.46
153.8	0	0	-1.4
153.9	0	0	-1.4
154	0	0	-1.4
154.1	0	0	-1.36
154.2	0	0	-1.42
154.3	0	0	-1.36
154.4	0	-0.31559	-1.42
154.5	0	0	-1.4
154.6	0	0	-1.36
154.7	0	0.31559	-1.36
154.8	0	0	-1.36
154.9	0	-0.31559	-1.36
155	0	0	-1.4
155.1	0	0	-1.36
155.2	0	0.31559	-1.36
155.3	0	0	-1.36
155.4	0	0	-1.42
155.5	0	0	-1.4
155.6	0	0	-1.32
155.7	0	0.31559	-1.32
155.8	0	0	-1.36
155.9	0	0	-1.38
156	0	0	-1.42
156.1	0	0	-1.38
156.2	0	0	-1.36
156.3	0	0	-1.38
156.4	0	0	-1.34
156.5	0	0	-1.4
156.6	0	0	-1.34
156.7	0	0	-1.38
156.8	0	0.31559	-1.32
156.9	0	0	-1.36
157	0	0	-1.4
157.1	0	0	-1.34
157.2	0	0	-1.32
157.3	0	0	-1.36
157.4	0	0	-1.32
157.5	0	0	-1.32
157.6	0	0	-1.4
157.7	0	0	-1.38
157.8	0	0	-1.34
157.9	0	0	-1.32
158	0	0	-1.36
158.1	0	0	-1.42
158.2	0	0	-1.3
158.3	0	-0.31559	-1.34
158.4	0	0	-1.34
158.5	0	0	-1.36
158.6	0	-0.31559	-1.36
158.7	0	0	-1.36
158.8	0	0	-1.32
158.9	0	0	-1.34
159	0	0	-1.36
159.1	0	0	-1.32
159.2	0	0	-1.38
159.3	0	0	-1.46
159.4	0	0	-1.36
159.5	0	0.31559	-1.36
159.6	0	0	-1.36
159.7	0	0.31559	-1.36
159.8	0	0	-1.36
159.9	0	-0.31559	-1.36
160	0	0	-1.36
160.1	0	0.31559	-1.36
160.2	0	0	-1.38
160.3	0	0	-1.34
160.4	0	0.31559	-1.36
160.5	0	0	-1.38
160.6	0	0	-1.32
160.7	0	0	-1.38
160.8	0	0	-1.36
160.9	0	0	-1.36
161	0	0	-1.42
161.1	0	0	-1.32
161.2	0	0	-1.38
161.3	0	0	-1.36
161.4	0	0	-1.34
161.5	0	0	-1.36
161.6	0	0	-1.38
161.7	0	-0.31559	-1.36
161.8	0	-0.31559	-1.32
161.9	0	0	-1.42
162	0	-0.31559	-1.42
162.1	0	0.31559	-1.38
162.2	0	0	-1.34
162.3	0	-0.31559	-1.42
162.4	0	0.31559	-1.4
162.5	0	-0.31559	-1.38
162.6	0	0	-1.38
162.7	0	0	-1.36
162.8	0	-0.31559	-1.36
162.9	0	-0.31559	-1.38
163	0	0.31559	-1.38
163.1	0	0	-1.4
163.2	0	0	-1.38
163.3	0	0	-1.4
163.4	0	0	-1.38
163.5	0	0	-1.42
163.6	0	0	-1.42
163.7	0	-0.31559	-1.4
163.8	0	0	-1.4
163.9	0	0	-1.36
164	0	0	-1.38
164.1	0	0	-1.4
164.2	0	0	-1.4
164.3	0	0	-1.4
164.4	0	0	-1.36
164.5	0	0	-1.42
164.6	0	0	-1.4
164.7	0	0	-1.36
164.8	0	0	-1.46
164.9	0	0	-1.42
165	0	-0.31559	-1.38
165.1	0	0	-1.4
165.2	0	0	-1.42
165.3	0	0	-1.42
165.4	0	0	-1.44
165.5	0	0.31559	-1.42
165.6	0	0	-1.46
165.7	0	0.31559	-1.42
165.8	0	0	-1.46
165.9	0	0.31559	-1.46
166	0	0.31559	-1.46
166.1	0	0	-1.38
166.2	0	0	-1.48
166.3	0	0.31559	-1.42
166.4	0	-0.31559	-1.36
166.5	0	0.31559	-1.36
166.6	0	0	-1.38
166.7	0	0.31559	-1.36
166.8	0	0	-1.34
166.9	0	0.31559	-1.36
167	0	0	-1.4
167.1	0	0	-1.36
167.2	0	0	-1.36
167.3	0	0.31559	-1.3
167.4	0	-0.31559	-1.36
167.5	0	0	-1.32
167.6	0	0.31559	-1.36
167.7	0	0	-1.32
167.8	0	0	-1.38
167.9	0	0	-1.36
168	0	0	-1.32
168.1	0	0	-1.36
168.2	0	0	-1.32
168.3	0	0	-1.32
168.4	0	0	-1.32
168.5	0	0	-1.34
168.6	0	0	-1.32
168.7	0	0	-1.34
168.8	0	0	-1.32
168.9	0	0	-1.36
169	0	0	-1.3
169.1	0	0.31559	-1.34
169.2	0	-0.31559	-1.34
169.3	0	0	-1.32
169.4	0	0	-1.3
169.5	0	0	-1.36
169.6	0	0	-1.3
169.7	0	-0.31559	-1.36
169.8	0	0	-1.34
169.9	0	0	-1.3
170	0	0	-1.28
170.1	0	0	-1.32
170.2	0	0	-1.28
170.3	0	0	-1.32
170.4	0	0	-1.34
170.5	0	0	-1.28
170.6	0	-0.31559	-1.28
170.7	0	0	-1.22
170.8	0	0	-1.26
170.9	0	0	-1.3
171	0	-0.31559	-1.26
171.1	0	0	-1.24
171.2	0	-0.31559	-1.32
171.3	0	0	-1.28
171.4	0	-0.31559	-1.3
171.5	0	0	-1.3
171.6	0	0	-1.26
171.7	0	0	-1.32
171.8	0	0	-1.3
171.9	0	0	-1.32
172	0	0	-1.32
172.1	0	0	-1.26
172.2	0	0	-1.32
172.3	0	0	-1.32
172.4	0	0	-1.3
172.5	0	0	-1.3
172.6	0	0	-1.26
172.7	0	0	-1.3
172.8	0	0.31559	-1.3
172.9	0	0	-1.34
173	0	0	-1.34
173.1	0	0	-1.34
173.2	0	0	-1.36
173.3	0	0	-1.34
173.4	0	0	-1.26
173.5	0	0.31559	-1.32
173.6	0	0	-1.26
173.7	0	-0.31559	-1.28
173.8	0	0	-1.32
173.9	0	0	-1.3
174	0	0	-1.32
174.1	0	0	-1.3
174.2	0	-0.31559	-1.28
174.3	0	0.31559	-1.3
174.4	0	-0.31559	-1.28
174.5	0	0.31559	-1.34
174.6	0	0	-1.32
174.7	0	0	-1.26
174.8	0	0	-1.34
174.9	0	0	-1.36
175	0	0.31559	-1.26
175.1	0	0	-1.28
175.2	0	-0.31559	-1.3
175.3	0	0.31559	-1.32
175.4	0	0	-1.32
175.5	0	0	-1.34
175.6	0	0	-1.32
175.7	0	0.31559	-1.32
175.8	0	-0.31559	-1.32
175.9	0	0	-1.28
176	0	0	-1.32
176.1	0	0	-1.32
176.2	0	0.31559	-1.34
176.3	0	0	-1.32
176.4	0	-0.31559	-1.34
176.5	0	-0.31559	-1.28
176.6	0	-0.31559	-1.34
176.7	0	0	-1.32
176.8	0	0	-1.32
176.9	0	-0.31559	-1.34
177	0	0	-1.32
177.1	0	0	-1.36
177.2	0	0	-1.32
177.3	0	-0.31559	-1.3
177.4	0	0	-1.36
177.5	0	0	-1.32
177.6	0	0	-1.3
177.7	0	0.31559	-1.36
177.8	0	-0.31559	-1.34
177.9	0	-0.31559	-1.3
178	0	0	-1.3
178.1	0	0	-1.34
178.2	0	0	-1.32
178.3	0	0	-1.36
178.4	0	-0.31559	-1.38
178.5	0	0	-1.38
178.6	0	0	-1.34
178.7	0	0	-1.36
178.8	0	0	-1.34
178.9	500	0	-1.36
179	500	359.142	-1.36
179.1	500	501.789	16.88
179.2	500	510.625	31.54
179.3	500	511.257	30.92
179.4	500	510.625	29.06
179.5	500	509.994	27.42
179.6	500	509.047	26.58
179.7	500	508.416	25.66
179.8	500	507.154	25.28
179.9	500	506.523	25.16
180	500	506.523	24.48
180.1	500	506.207	23.86
180.2	500	505.26	23.4
180.3	500	505.26	23.16
180.4	500	504.629	22.8
180.5	500	504.314	21.86
180.6	500	503.998	21.42
180.7	500	503.367	21.38
180.8	500	503.367	20.34
180.9	500	503.051	20.04
181	500	503.051	19.92
181.1	500	502.42	19.72
181.2	500	502.42	19.46
181.3	500	502.104	19.22
181.4	500	501.789	19.34
181.5	500	501.789	19.22
181.6	500	501.473	18.86
181.7	500	501.473	19.46
181.8	500	501.473	19.5
181.9	500	501.158	19.54
182	500	501.158	19.22
182.1	500	500.842	18.46
182.2	500	500.842	19.42
182.3	500	500.842	19.34
182.4	500	500.526	18.94
182.5	500	500.842	18.62
182.6	500	500.526	18.66
182.7	500	500.526	18.9
182.8	500	500.211	18.86
182.9	500	500.526	18.34
183	500	500.526	17.98
183.1	500	500.526	18.42
183.2	500	500.211	18.54
183.3	500	500.211	18.74
183.4	500	500.211	18.58
183.5	500	500.211	18.58
183.6	500	500.211	18.94
183.7	500	500.211	19.1
183.8	500	499.58	19.28
183.9	500	500.211	19.12
184	500	499.58	18.7
184.1	500	500.211	18.7
184.2	500	500.211	19.06
184.3	500	499.58	18.98
184.4	500	500.211	19.1
184.5	500	499.58	18.46
184.6	500	500.211	18.26
184.7	500	500.211	18.7
184.8	500	499.58	17.4
184.9	500	500.211	17.46
185	500	500.211	18.1
185.1	500	499.58	18.14
185.2	500	499.58	18.22
185.3	500	500.211	18.46
185.4	500	499.58	18.42
185.5	500	499.58	18.02
185.6	500	499.58	17.4
185.7	500	500.211	17.94
185.8	500	499.58	18.22
185.9	500	499.58	17.52
186	500	499.58	17.98
186.1	500	500.211	17.52
186.2	500	499.58	17.44
186.3	500	500.211	17.64
186.4	500	500.211	17.62
186.5	500	500.211	17.78
186.6	500	499.58	17.4
186.7	500	499.58	17.28
186.8	500	499.58	17.58
186.9	500	499.58	17.3
187	500	500.211	17.56
187.1	500	499.58	17.98
187.2	500	500.211	17.52
187.3	500	500.211	17.46
187.4	500	499.58	17.44
187.5	500	499.58	17.52
187.6	500	499.264	17.44
187.7	500	500.211	17.1
187.8	500	499.58	17.24
187.9	500	500.211	17.58
188	500	499.58	17.4
188.1	500	499.58	17.42
188.2	500	500.211	17.84
188.3	500	499.58	18.06
188.4	500	499.58	17.78
188.5	500	499.58	17.84
188.6	500	499.58	18.14
188.7	500	499.58	17.56
188.8	500	499.58	17.3
188.9	500	499.58	16.98
189	500	499.58	16.98
189.1	500	500.211	16.7
189.2	500	499.58	17
189.3	500	500.211	17.2
189.4	500	500.211	17.4
189.5	500	500.211	18.14
189.6	500	500.211	17.56
189.7	500	499.58	16.82
189.8	500	500.211	17.52
189.9	500	500.211	17.76
190	500	499.58	17.04
190.1	500	499.58	17.66
190.2	500	500.211	18.04
190.3	500	500.211	17.52
190.4	500	499.58	17.74
190.5	500	500.211	17.72
190.6	500	499.58	17.4
190.7	500	499.58	17.66
190.8	500	500.211	18.18
190.9	500	499.58	18.14
191	500	500.211	17.94
191.1	500	500.211	17.62
191.2	500	499.58	17.74
191.3	500	499.58	17.66
191.4	500	499.58	18.18
191.5	500	499.58	18.1
191.6	500	499.58	17.52
191.7	500	499.58	17.56
191.8	500	500.211	17.56
191.9	500	499.58	17.68
192	500	500.211	17.74
192.1	500	499.58	17.14
192.2	500	499.58	16.68
192.3	500	500.211	16.52
192.4	500	499.58	16.78
192.5	500	500.211	16.74
192.6	500	500.211	17.06
192.7	500	499.58	17.36
192.8	500	499.58	17.6
192.9	500	499.58	17.78
193	500	500.211	17.86
193.1	500	499.58	17.16
193.2	500	499.58	17.02
193.3	500	499.58	17.4
193.4	500	500.211	18.54
193.5	500	500.211	17.8
193.6	500	499.58	17.66
193.7	500	499.58	17.36
193.8	500	499.58	17.52
193.9	500	500.211	17.52
194	500	499.58	17.16
194.1	500	499.58	17.68
194.2	500	499.58	17.9
194.3	500	499.58	17.36
194.4	500	500.211	17.46
194.5	500	499.58	16.98
194.6	500	499.58	16.72
194.7	500	499.58	17.08
194.8	500	500.211	16.9
194.9	500	499.58	16.94
195	500	499.58	16.94
195.1	500	499.58	16.86
195.2	500	499.58	17.32
195.3	500	500.211	17.02
195.4	500	500.211	16.6
195.5	500	499.58	17.28
195.6	500	500.211	17.64
195.7	500	499.58	17.78
195.8	500	499.58	17.68
195.9	500	499.58	17.4
196	500	499.58	17.3
196.1	500	500.211	17.02
196.2	500	499.58	16.52
196.3	500	500.211	16.68
196.4	500	500.211	17.02
196.5	500	500.211	16.94
196.6	500	500.211	16.74
196.7	500	499.58	16.78
196.8	500	500.211	17.1
196.9	500	500.211	17.06
197	500	500.211	16.82
197.1	500	499.264	16.98
197.2	500	499.58	16.56
197.3	500	499.58	16.56
197.4	500	499.58	16.86
197.5	500	500.211	17.24
197.6	500	499.58	16.94
197.7	500	500.211	17.68
197.8	500	500.211	17.6
197.9	500	499.58	17.28
198	500	499.58	17.18
198.1	500	499.58	16.94
198.2	500	499.58	16.64
198.3	500	499.58	15.96
198.4	500	499.58	16.76
198.5	500	499.58	16.98
198.6	500	500.211	16.9
198.7	500	500.211	16.86
198.8	500	499.58	16.94
198.9	500	500.211	16.9
199	500	499.58	16.88
199.1	500	500.211	17.62
199.2	500	500.211	16.98
199.3	500	499.58	16.78
199.4	500	500.211	16.86
199.5	500	499.58	16.78
199.6	500	500.211	17.64
199.7	500	499.58	17.28
199.8	500	500.211	17.44
[truncated: 2,301 more rows]

## Sheet: cali 2, 500 mbar
t [s]	command	p [mbar]	u [µL/min]
122	0	0	-0.72
122.1	0	0	-0.74		run		flow unit
122.2	0	0	-0.76		1		t [s]	p [mbar]	σ [mbar]	u(E7) [µL/min]	σ [µL/min]		ρ [g/mL]
122.3	0	-0.31559	-0.72				59.1	498.851	22.3341	18.0857	2.92085		1.03
122.4	0	0	-0.8
122.5	0	0	-0.72				balance
122.6	0	0.31559	-0.78				mass [g]			u(E7) [µL/min]
122.7	0	0	-0.82				0.0166			16.3619
122.8	0	0.31559	-0.82
122.9	0	0	-0.82
123	0	0	-0.78
123.1	0	0	-0.78				flow unit
123.2	0	0	-0.76		2		t [s]	p [mbar]	σ [mbar]	u(E7) [µL/min]	σ [µL/min]
123.3	0	0	-0.72				59.3	499.071	20.9468	17.3322	2.72436
123.4	0	0.31559	-0.84
123.5	0	0	-0.78				balance
123.6	0	0	-0.76				mass [g]			u(E7) [µL/min]
123.7	0	-0.31559	-0.8				0.0164			16.1103
123.8	0	0.31559	-0.84
123.9	0	0	-0.78
124	0	0	-0.82
124.1	0	0	-0.74				flow unit
124.2	0	0	-0.74		3		t [s]	p [mbar]	σ [mbar]	u(E7) [µL/min]	σ [µL/min]
124.3	0	0	-0.78				59.7	498.521	25.8082	16.8924	2.76572
124.4	0	0	-0.78
124.5	0	0	-0.76				balance
124.6	0	0	-0.72				mass [g]			u(E7) [µL/min]
124.7	0	0	-0.72				0.0168			16.3926
124.8	0	0	-0.72
124.9	0	0	-0.74
125	0	0	-0.72
125.1	0	0	-0.72
125.2	0	0	-0.7
125.3	0	0	-0.74
125.4	0	0	-0.66
125.5	0	0.31559	-0.68
125.6	0	0.31559	-0.7
125.7	0	0	-0.66
125.8	0	-0.31559	-0.7
125.9	0	-0.31559	-0.66
126	0	-0.31559	-0.62
126.1	0	0	-0.66
126.2	0	0	-0.66
126.3	0	0	-0.66
126.4	0	0	-0.66
126.5	0	0	-0.68
126.6	0	0	-0.66
126.7	0	0	-0.68
126.8	0	0	-0.7
126.9	0	0	-0.72
127	0	0	-0.68
127.1	0	0	-0.72
127.2	0	0	-0.72
127.3	0	0	-0.66
127.4	0	0	-0.72
127.5	0	-0.31559	-0.74
127.6	0	-0.31559	-0.78
127.7	0	0	-0.76
127.8	0	0	-0.72
127.9	0	-0.31559	-0.72
128	0	-0.31559	-0.82
128.1	0	0	-0.8
128.2	0	0	-0.8
128.3	0	0	-0.84
128.4	0	0	-0.8
128.5	0	0	-0.86
128.6	0	0	-0.84
128.7	0	0	-0.86
128.8	0	0	-0.82
128.9	0	0	-0.88
129	0	0	-0.88
129.1	0	0	-0.84
129.2	0	0	-0.86
129.3	0	0	-0.9
129.4	0	0	-0.9
129.5	0	0	-0.9
129.6	0	0	-0.86
129.7	0	0	-0.88
129.8	0	0	-0.84
129.9	0	0	-0.9
130	0	0	-0.9
130.1	0	0	-0.9
130.2	0	0	-0.9
130.3	0	0	-0.9
130.4	0	0	-0.84
130.5	0	0	-0.86
130.6	0	0	-0.86
130.7	0	0	-0.78
130.8	0	0	-0.86
130.9	0	0	-0.8
131	0	0	-0.8
131.1	0	0.31559	-0.82
131.2	0	-0.31559	-0.72
131.3	0	0	-0.84
131.4	0	0	-0.74
131.5	0	-0.31559	-0.74
131.6	0	0	-0.72
131.7	0	0	-0.74
131.8	0	0	-0.74
131.9	0	0	-0.72
132	0	0	-0.7
132.1	0	0	-0.66
132.2	0	0	-0.64
132.3	0	0	-0.64
132.4	0	-0.31559	-0.66
132.5	0	0	-0.6
132.6	0	0	-0.58
132.7	0	0	-0.54
132.8	0	0	-0.5
132.9	0	0	-0.58
133	0	0	-0.52
133.1	0	-0.31559	-0.54
133.2	0	0	-0.44
133.3	0	0.31559	-0.42
133.4	0	0	-0.48
133.5	0	0	-0.46
133.6	0	-0.31559	-0.46
133.7	0	-0.31559	-0.44
133.8	0	0	-0.42
133.9	0	0	-0.44
134	0	0	-0.44
134.1	0	0	-0.38
134.2	0	0	-0.36
134.3	0	0	-0.42
134.4	0	0	-0.36
134.5	0	-0.31559	-0.42
134.6	0	0	-0.42
134.7	0	0	-0.36
134.8	0	0	-0.36
134.9	0	0	-0.36
135	0	0	-0.32
135.1	0	0	-0.34
135.2	0	0	-0.36
135.3	0	0	-0.32
135.4	0	0	-0.36
135.5	0	0	-0.38
135.6	0	0	-0.38
135.7	0	0	-0.34
135.8	0	0.31559	-0.34
135.9	0	0	-0.34
136	0	0	-0.36
136.1	0	0	-0.38
136.2	0	0	-0.38
136.3	0	0	-0.4
136.4	0	0	-0.4
136.5	0	0	-0.38
136.6	0	0	-0.4
136.7	0	0	-0.4
136.8	0	0	-0.42
136.9	0	0	-0.36
137	0	0	-0.42
137.1	0	0	-0.36
137.2	0	0	-0.36
137.3	0	0	-0.4
137.4	0	0	-0.36
137.5	0	0	-0.38
137.6	0	0	-0.36
137.7	0	0	-0.4
137.8	0	0	-0.38
137.9	0	-0.31559	-0.42
138	0	0	-0.4
138.1	0	0	-0.4
138.2	0	0	-0.34
138.3	0	0.31559	-0.34
138.4	0	0	-0.36
138.5	0	0.31559	-0.36
138.6	0	0	-0.34
138.7	0	0	-0.36
138.8	0	0	-0.32
138.9	0	0	-0.3
139	0	0	-0.24
139.1	0	0	-0.32
139.2	0	0	-0.24
139.3	0	0.31559	-0.22
139.4	0	-0.31559	-0.26
139.5	0	0	-0.24
139.6	0	0.31559	-0.2
139.7	0	0	-0.2
139.8	0	-0.31559	-0.2
139.9	0	0	-0.14
140	0	0	-0.12
140.1	0	0	-0.12
140.2	0	0	-0.1
140.3	0	0	-0.12
140.4	0	0	-0.08
140.5	0	0	-0.1
140.6	0	0	-0.04
140.7	0	0	-0.08
140.8	0	0	-0.06
140.9	0	0	-0.1
141	0	0	-0.08
141.1	0	0	-0.08
141.2	0	-0.31559	-0.06
141.3	0	0	-0.08
141.4	0	0	-0.1
141.5	0	0	-0.14
141.6	0	0	-0.08
141.7	0	0	-0.08
141.8	0	0	-0.14
141.9	0	0	-0.06
142	0	-0.31559	-0.12
142.1	0	0	-0.14
142.2	0	0	-0.14
142.3	0	0	-0.08
142.4	0	0.31559	-0.14
142.5	0	0	-0.14
142.6	0	0	-0.12
142.7	0	0	-0.14
142.8	0	-0.31559	-0.14
142.9	0	-0.31559	-0.16
143	0	0	-0.14
143.1	0	0.31559	-0.14
143.2	0	0	-0.12
143.3	0	0	-0.14
143.4	0	0	-0.14
143.5	0	0	-0.2
143.6	0	0	-0.18
143.7	0	0	-0.18
143.8	0	0.31559	-0.14
143.9	0	0	-0.16
144	0	0	-0.14
144.1	0	0.31559	-0.18
144.2	0	0	-0.18
144.3	0	0	-0.18
144.4	0	0	-0.22
144.5	0	0	-0.16
144.6	0	0	-0.18
144.7	0	0	-0.24
144.8	0	0	-0.24
144.9	0	0	-0.26
145	0	0	-0.3
145.1	0	-0.31559	-0.32
145.2	0	-0.31559	-0.36
145.3	0	0	-0.38
145.4	0	0	-0.38
145.5	0	0	-0.42
145.6	0	0	-0.48
145.7	0	0	-0.5
145.8	0	0	-0.54
145.9	0	0	-0.58
146	0	0	-0.66
146.1	0	0	-0.68
146.2	0	0	-0.66
146.3	0	0	-0.66
146.4	0	-0.31559	-0.78
146.5	0	-0.31559	-0.78
146.6	0	0.31559	-0.78
146.7	0	0	-0.78
146.8	0	0	-0.86
146.9	0	0	-0.78
147	0	0	-0.84
147.1	0	0	-0.9
147.2	0	0.31559	-0.9
147.3	0	0	-0.9
147.4	0	0	-0.88
147.5	0	0	-0.96
147.6	0	0	-0.94
147.7	0	0.31559	-0.9
147.8	0	0	-0.92
147.9	0	0	-0.96
148	0	0	-1
148.1	0	0	-0.92
148.2	0	0	-0.96
148.3	0	0	-0.96
148.4	0	0	-0.96
148.5	0	0	-0.98
148.6	0	0	-0.94
148.7	0	0	-0.94
148.8	0	0	-0.92
148.9	0	0	-0.98
149	0	0	-0.9
149.1	0	0	-0.9
149.2	0	0	-0.96
149.3	0	0	-0.9
149.4	0	0	-0.98
149.5	0	0	-0.94
149.6	0	0	-0.86
149.7	0	-0.31559	-0.88
149.8	0	-0.31559	-0.9
149.9	0	0.31559	-0.9
150	0	0.31559	-0.88
150.1	0	0	-0.92
150.2	0	0	-0.86
150.3	0	0	-0.88
150.4	0	0	-0.86
150.5	0	0	-0.86
150.6	0	0	-0.78
150.7	0	0.31559	-0.8
150.8	0	0	-0.82
150.9	0	0	-0.78
151	0	0	-0.78
151.1	0	0	-0.74
151.2	0	0	-0.72
151.3	0	0	-0.74
151.4	0	0	-0.72
151.5	0	0	-0.7
151.6	0	0	-0.66
151.7	0	0.31559	-0.66
151.8	0	0	-0.62
151.9	0	0	-0.64
152	0	0.31559	-0.62
152.1	0	-0.31559	-0.54
152.2	0	0	-0.6
152.3	0	0	-0.62
152.4	0	0	-0.58
152.5	0	0	-0.54
152.6	0	0	-0.54
152.7	0	0	-0.62
152.8	0	0	-0.6
152.9	0	0	-0.6
153	0	0	-0.58
153.1	0	-0.31559	-0.56
153.2	0	0	-0.64
153.3	0	0	-0.58
153.4	0	0	-0.64
153.5	0	0	-0.64
153.6	0	0	-0.54
153.7	0	0.31559	-0.66
153.8	0	0	-0.74
153.9	0	0.31559	-0.74
154	0	0	-0.76
154.1	0	-0.31559	-0.78
154.2	0	0	-0.76
154.3	0	0	-0.8
154.4	0	0	-0.78
154.5	0	0	-0.84
154.6	0	0	-0.84
154.7	0	0	-0.86
154.8	0	0	-0.94
154.9	0	0	-0.94
155	0	0	-0.92
155.1	0	0	-0.96
155.2	0	0	-0.96
155.3	0	0	-0.96
155.4	0	0	-0.96
155.5	0	0	-1.04
155.6	0	0	-1.02
155.7	0	0	-1.08
155.8	0	0	-1.12
155.9	0	0	-1.02
156	0	0	-1.12
156.1	0	0	-1.08
156.2	0	0	-1.12
156.3	0	0	-1.16
156.4	0	0.31559	-1.12
156.5	0	0	-1.1
156.6	0	0	-1.18
156.7	0	0	-1.14
156.8	0	0	-1.18
156.9	0	0	-1.2
157	0	0	-1.18
157.1	0	0	-1.24
157.2	0	0	-1.22
157.3	0	0	-1.18
157.4	0	0	-1.28
157.5	0	-0.31559	-1.3
157.6	0	0	-1.26
157.7	0	0.31559	-1.28
157.8	0	0	-1.24
157.9	0	0	-1.3
158	0	0	-1.34
158.1	0	0	-1.28
158.2	0	0	-1.38
158.3	0	0	-1.34
158.4	0	0.31559	-1.38
158.5	0	0	-1.38
158.6	0	0	-1.4
158.7	0	0	-1.42
158.8	0	0	-1.42
158.9	0	0	-1.46
159	0	0	-1.46
159.1	0	0.31559	-1.48
159.2	0	0	-1.5
159.3	0	0	-1.5
159.4	0	0	-1.5
159.5	0	0	-1.54
159.6	0	0	-1.56
159.7	0	0	-1.58
159.8	0	0	-1.56
159.9	0	0.31559	-1.54
160	0	0	-1.54
160.1	0	0	-1.6
160.2	0	0	-1.6
160.3	0	0	-1.64
160.4	0	0	-1.6
160.5	0	0	-1.56
160.6	0	0	-1.64
160.7	0	0	-1.62
160.8	0	0	-1.64
160.9	0	0	-1.64
161	0	0	-1.6
161.1	0	0.31559	-1.6
161.2	0	0	-1.62
161.3	0	-0.31559	-1.6
161.4	0	0	-1.62
161.5	0	-0.31559	-1.66
161.6	0	0	-1.66
161.7	0	0	-1.62
161.8	0	0	-1.66
161.9	0	0	-1.62
162	0	0	-1.62
162.1	0	0	-1.62
162.2	0	0	-1.62
162.3	0	0	-1.66
162.4	0	0	-1.68
162.5	0	0	-1.7
162.6	0	0	-1.66
162.7	0	0	-1.66
162.8	0	0	-1.7
162.9	0	0	-1.72
163	0	0	-1.7
163.1	0	0	-1.72
163.2	0	0	-1.68
163.3	0	0	-1.72
163.4	0	0	-1.76
163.5	0	0.31559	-1.72
163.6	0	0	-1.74
163.7	0	-0.31559	-1.78
163.8	0	0	-1.74
163.9	0	0	-1.82
164	0	0	-1.84
164.1	0	0	-1.82
164.2	0	0.31559	-1.78
164.3	0	0	-1.88
164.4	0	0	-1.86
164.5	0	0	-1.92
164.6	0	0	-1.94
164.7	0	-0.31559	-1.92
164.8	0	0	-1.92
164.9	0	0	-1.98
165	0	0	-1.98
165.1	0	-0.31559	-2
165.2	0	0.31559	-2.04
165.3	0	0	-2.02
165.4	0	0	-2
165.5	0	0	-2.06
165.6	0	0	-2.06
165.7	0	0	-2.08
165.8	0	0	-2.06
165.9	0	-0.31559	-2.06
166	0	0	-2.04
166.1	0	0	-2.04
166.2	0	0	-2.06
166.3	0	0	-2.04
166.4	0	0	-2
166.5	0	0	-2.06
166.6	0	0	-2.06
166.7	0	0	-2
166.8	0	0	-2.02
166.9	0	0	-2
167	0	0	-1.98
167.1	0	0	-2
167.2	0	0	-1.98
167.3	0	0	-1.96
167.4	0	0	-2
167.5	0	0	-1.94
167.6	0	-0.31559	-1.92
167.7	0	0	-1.9
167.8	0	0	-1.92
167.9	0	0	-1.88
168	0	0	-1.9
168.1	0	0	-1.94
168.2	0	0	-1.88
168.3	0	-0.31559	-1.92
168.4	0	0	-1.88
168.5	0	0	-1.88
168.6	0	0	-1.9
168.7	0	0	-1.94
168.8	0	0	-1.9
168.9	0	0	-1.9
169	0	0	-1.88
169.1	0	0	-1.9
169.2	0	0	-1.88
169.3	0	0	-1.88
169.4	0	0	-1.94
169.5	0	0.31559	-1.92
169.6	0	0	-1.88
169.7	0	0	-1.86
169.8	0	0	-1.9
169.9	0	0	-1.88
170	0	0	-1.9
170.1	0	-0.31559	-1.88
170.2	0	0	-1.88
170.3	0	0	-1.92
170.4	0	0	-1.94
170.5	0	0	-1.94
170.6	0	0	-1.92
170.7	0	0.31559	-1.92
170.8	0	0.31559	-1.88
170.9	0	0	-1.88
171	0	0	-1.88
171.1	0	0	-1.88
171.2	0	0	-1.86
171.3	0	0	-1.86
171.4	0	0	-1.92
171.5	0	0.31559	-1.88
171.6	0	0.31559	-1.9
171.7	0	0	-1.9
171.8	0	0	-1.88
171.9	0	0	-1.92
172	0	0	-1.88
172.1	0	0	-1.94
172.2	0	0	-1.88
172.3	0	0	-1.86
172.4	0	0	-1.88
172.5	0	0	-1.92
172.6	0	0	-1.94
172.7	0	0	-1.88
172.8	0	0	-1.88
172.9	0	0	-1.9
173	0	0	-1.86
173.1	0	0	-1.94
173.2	0	0	-1.88
173.3	0	0	-1.88
173.4	0	0	-1.9
173.5	0	0	-1.88
173.6	0	0	-1.9
173.7	0	0	-1.9
173.8	0	0	-1.86
173.9	0	-0.31559	-1.88
174	0	-0.31559	-1.9
174.1	0	-0.31559	-1.96
174.2	0	0	-1.86
174.3	0	0	-1.88
174.4	0	0	-1.86
174.5	0	0	-1.88
174.6	0	0	-1.82
174.7	0	0	-1.88
174.8	0	0	-1.96
174.9	0	0	-1.88
175	0	0	-1.88
175.1	0	0	-1.86
175.2	0	0	-1.94
175.3	0	0	-1.92
175.4	0	0	-1.94
175.5	0	0	-1.9
175.6	0	0	-1.88
175.7	0	0.31559	-1.88
175.8	0	0	-1.9
175.9	0	0	-1.88
176	0	0	-1.88
176.1	0	0	-1.9
176.2	0	0	-1.88
176.3	0	0	-1.88
176.4	0	0	-1.84
176.5	0	0	-1.84
176.6	0	0	-1.82
176.7	0	0	-1.86
176.8	0	0.31559	-1.9
176.9	0	0	-1.9
177	0	0	-1.86
177.1	0	0	-1.88
177.2	0	0	-1.86
177.3	0	0	-1.82
177.4	0	0	-1.76
177.5	0	0	-1.88
177.6	0	0	-1.82
177.7	0	0	-1.78
177.8	0	-0.31559	-1.8
177.9	0	0	-1.74
178	0	0	-1.78
178.1	0	0.31559	-1.8
178.2	0	0	-1.82
178.3	0	0	-1.78
178.4	0	0	-1.78
178.5	0	0	-1.82
178.6	0	0	-1.76
178.7	0	0	-1.82
178.8	0	0	-1.76
178.9	0	0	-1.76
179	0	0	-1.8
179.1	0	0	-1.72
179.2	0	0	-1.8
179.3	0	0	-1.78
179.4	0	0	-1.78
179.5	0	0	-1.78
179.6	0	0	-1.82
179.7	0	0	-1.8
179.8	0	0.31559	-1.82
179.9	0	0	-1.78
180	0	-0.31559	-1.78
180.1	0	0	-1.78
180.2	0	0	-1.82
180.3	0	0	-1.78
180.4	0	0	-1.8
180.5	0	0	-1.78
180.6	0	0	-1.76
180.7	0	0	-1.78
180.8	0	0	-1.72
180.9	0	0	-1.76
181	0	-0.31559	-1.82
181.1	0	0	-1.7
181.2	0	0.31559	-1.72
181.3	0	0	-1.78
181.4	0	0	-1.72
181.5	0	0	-1.72
181.6	0	0	-1.76
181.7	0	0	-1.76
181.8	0	0	-1.7
181.9	0	-0.31559	-1.74
182	0	0	-1.66
182.1	0	0	-1.7
182.2	0	0	-1.72
182.3	0	0	-1.68
182.4	0	0.31559	-1.66
182.5	0	0	-1.64
182.6	0	0	-1.64
182.7	0	0.31559	-1.62
182.8	0	0	-1.66
182.9	0	0	-1.58
183	0	0	-1.56
183.1	0	0	-1.6
183.2	0	0	-1.56
183.3	0	0.31559	-1.58
183.4	0	0	-1.54
183.5	0	0	-1.54
183.6	0	-0.31559	-1.5
183.7	0	-0.31559	-1.54
183.8	0	0	-1.5
183.9	0	0	-1.48
184	0	0	-1.5
184.1	0	0	-1.48
184.2	0	0	-1.46
184.3	0	-0.31559	-1.46
184.4	0	0.31559	-1.42
184.5	0	0	-1.46
184.6	0	0	-1.42
184.7	0	-0.31559	-1.44
184.8	0	0	-1.38
184.9	0	0	-1.38
185	0	0	-1.36
185.1	0	0	-1.4
185.2	0	0	-1.38
185.3	0	0	-1.36
185.4	0	0	-1.32
185.5	0	-0.31559	-1.34
185.6	0	0	-1.28
185.7	0	-0.31559	-1.32
185.8	0	0	-1.32
185.9	0	-0.31559	-1.28
186	0	0	-1.26
186.1	0	0	-1.22
186.2	0	-0.31559	-1.22
186.3	0	-0.31559	-1.26
186.4	0	0	-1.26
186.5	0	0	-1.18
186.6	0	0	-1.16
186.7	0	0	-1.16
186.8	0	0	-1.12
186.9	0	0	-1.12
187	0	0	-1.08
187.1	0	0	-1.08
187.2	0	0	-1.06
187.3	0	0	-1.06
187.4	0	0	-1.06
187.5	0	0	-1.06
187.6	0	0	-1.04
187.7	0	0	-1.06
187.8	0	0	-1.02
187.9	0	0	-1
188	0	-0.31559	-1.02
188.1	0	-0.31559	-0.96
188.2	0	0	-1
188.3	0	0	-1.02
188.4	0	0	-1
188.5	0	0	-1
188.6	0	0	-0.98
188.7	0	0	-0.96
188.8	0	0	-1
188.9	0	0	-0.98
189	0	0	-0.94
189.1	0	0	-0.94
189.2	0	0	-0.96
189.3	0	0	-1
189.4	0	0	-1.02
189.5	0	0	-1.06
189.6	0	0.31559	-1
189.7	0	0.31559	-0.98
189.8	0	0.31559	-1.04
189.9	0	0	-1.04
190	0	0	-1.02
190.1	0	0	-1.02
190.2	0	0	-1.06
190.3	0	-0.31559	-1.06
190.4	0	-0.31559	-1.04
190.5	0	0	-1.12
190.6	0	0	-1.06
190.7	0	0	-1.1
190.8	0	0	-1.1
190.9	0	0	-1.12
191	0	0	-1.12
191.1	0	0.31559	-1.18
191.2	0	0	-1.16
191.3	0	0	-1.12
191.4	0	0	-1.2
191.5	0	-0.31559	-1.18
191.6	0	0.31559	-1.16
191.7	0	0	-1.22
191.8	0	0	-1.2
191.9	0	0	-1.18
192	0	0	-1.2
192.1	0	0	-1.24
192.2	0	0	-1.22
192.3	0	0.31559	-1.24
192.4	0	0.31559	-1.28
192.5	0	0.31559	-1.26
192.6	0	0.31559	-1.34
192.7	0	0	-1.3
192.8	0	0	-1.38
192.9	0	0.31559	-1.34
193	0	0.31559	-1.4
193.1	0	0	-1.4
193.2	0	0	-1.38
193.3	0	0	-1.44
193.4	0	0	-1.5
193.5	0	0	-1.52
193.6	0	0	-1.58
193.7	0	0	-1.6
193.8	0	0	-1.62
193.9	0	0	-1.68
194	0	0	-1.7
194.1	0	0	-1.74
194.2	0	0	-1.78
194.3	0	0	-1.76
194.4	0	0.31559	-1.78
194.5	0	0	-1.84
194.6	0	0	-1.86
194.7	0	0	-1.88
194.8	0	0	-1.92
194.9	0	0	-1.92
195	0	0	-1.88
195.1	0	0	-1.92
195.2	0	0	-1.94
195.3	0	-0.31559	-1.96
195.4	0	0	-1.98
195.5	0	0	-2
195.6	0	0	-1.98
195.7	0	0	-1.98
195.8	0	0	-1.94
195.9	0	0	-1.94
196	0	0	-1.92
196.1	0	0	-1.9
196.2	0	0	-1.88
196.3	0	0	-1.9
196.4	0	0	-1.9
196.5	0	0	-1.86
196.6	0	0	-1.8
196.7	0	0	-1.76
196.8	0	0	-1.82
196.9	0	0	-1.82
197	0	0	-1.72
197.1	0	0	-1.78
197.2	0	0	-1.7
197.3	0	0	-1.72
197.4	0	0	-1.7
197.5	0	0	-1.68
197.6	0	0	-1.7
197.7	0	0	-1.68
197.8	0	0	-1.66
197.9	0	0	-1.66
198	0	0	-1.64
198.1	0	0	-1.64
198.2	0	0	-1.66
198.3	0	0	-1.64
198.4	0	0	-1.64
198.5	0	0	-1.62
198.6	0	0.31559	-1.6
198.7	0	0	-1.66
198.8	0	0	-1.6
198.9	0	0	-1.6
199	0	0	-1.6
199.1	0	0	-1.58
199.2	0	0	-1.58
199.3	0	0	-1.66
199.4	0	0	-1.6
199.5	0	0	-1.54
199.6	0	0	-1.6
199.7	0	0	-1.62
199.8	0	0	-1.64
199.9	0	0	-1.58
200	0	0	-1.6
200.1	0	0	-1.56
200.2	0	0	-1.56
200.3	0	0	-1.58
200.4	0	-0.31559	-1.5
200.5	0	-0.31559	-1.62
200.6	0	0	-1.6
200.7	0	-0.31559	-1.66
200.8	0	0	-1.66
200.9	0	-0.31559	-1.64
201	0	0	-1.66
201.1	0	-0.31559	-1.6
201.2	0	0	-1.6
201.3	0	0.31559	-1.62
201.4	0	0	-1.66
201.5	0	0	-1.68
201.6	0	0	-1.6
201.7	0	0	-1.62
201.8	0	0	-1.6
201.9	0	0	-1.64
202	0	0	-1.64
202.1	0	0	-1.64
202.2	0	0	-1.66
202.3	0	0	-1.66
202.4	0	0	-1.64
202.5	0	0	-1.6
202.6	0	0	-1.62
202.7	0	0	-1.64
202.8	0	0	-1.66
202.9	0	0	-1.62
203	0	0	-1.6
203.1	0	0	-1.58
203.2	0	0	-1.6
203.3	0	-0.31559	-1.64
203.4	0	-0.31559	-1.6
203.5	0	0	-1.54
203.6	0	0	-1.6
203.7	0	0	-1.6
203.8	0	0	-1.6
203.9	0	0	-1.54
204	0	0	-1.56
204.1	0	0	-1.58
204.2	0	0	-1.54
204.3	0	-0.31559	-1.52
204.4	0	0	-1.5
204.5	0	0	-1.52
204.6	0	0	-1.5
204.7	0	0	-1.5
204.8	0	0	-1.54
204.9	0	0	-1.44
205	0	-0.31559	-1.48
205.1	0	0	-1.44
205.2	0	0	-1.44
205.3	0	0	-1.42
205.4	0	0	-1.44
205.5	0	0	-1.42
205.6	0	-0.31559	-1.42
205.7	0	0	-1.36
205.8	0	0.31559	-1.42
205.9	0	0	-1.36
206	0	0	-1.38
206.1	0	0	-1.32
206.2	0	0	-1.38
206.3	0	0	-1.32
206.4	0	0	-1.32
206.5	0	0	-1.28
206.6	0	0	-1.32
206.7	0	0.31559	-1.28
206.8	0	0.31559	-1.22
206.9	0	0	-1.26
207	0	0	-1.26
207.1	0	0	-1.18
207.2	0	0	-1.16
207.3	0	0	-1.14
207.4	0	0	-1.18
207.5	0	0	-1.16
207.6	0	0	-1.2
207.7	0	-0.31559	-1.16
207.8	0	0	-1.12
207.9	0	0	-1.12
208	0	0	-1.02
208.1	0	0	-1.08
208.2	0	0	-1.08
208.3	0	0	-1.04
208.4	0	0	-1.04
208.5	0	0	-1.06
208.6	0	0.31559	-1.06
208.7	0	0	-1
208.8	0	0	-1
208.9	0	0	-1
209	0	0	-0.96
209.1	0	0	-0.94
209.2	0	0	-0.94
209.3	0	0	-0.96
209.4	0	-0.31559	-0.98
209.5	0	0	-0.94
209.6	0	-0.31559	-0.94
209.7	0	0	-0.92
209.8	0	-0.31559	-0.86
209.9	0	0	-0.86
210	0	0	-0.84
210.1	0	0	-0.86
210.2	0	0	-0.86
210.3	0	0	-0.86
210.4	0	0	-0.9
210.5	0	0	-0.8
210.6	0	0	-0.78
210.7	0	0	-0.82
210.8	0	0	-0.76
210.9	0	0	-0.8
211	0	0	-0.74
211.1	0	0	-0.8
211.2	0	-0.31559	-0.82
211.3	0	0	-0.76
211.4	0	0	-0.74
211.5	0	0	-0.72
211.6	0	0	-0.72
211.7	0	0	-0.68
211.8	0	0	-0.66
211.9	0	0	-0.66
212	0	-0.31559	-0.66
212.1	0	0	-0.66
212.2	0	0	-0.68
212.3	0	0	-0.62
212.4	0	0	-0.62
212.5	0	-0.31559	-0.62
212.6	0	0	-0.6
212.7	0	-0.31559	-0.6
212.8	0	0	-0.56
212.9	0	0	-0.54
213	0	-0.31559	-0.6
213.1	0	0	-0.54
213.2	0	0	-0.54
213.3	0	-0.31559	-0.54
213.4	0	0	-0.48
213.5	0	0	-0.58
213.6	0	-0.31559	-0.44
213.7	0	0	-0.46
213.8	0	-0.31559	-0.46
213.9	0	0	-0.44
214	0	0	-0.42
214.1	0	0	-0.48
214.2	0	0	-0.46
214.3	0	0	-0.46
214.4	0	0	-0.48
214.5	0	0	-0.4
214.6	0	0	-0.36
214.7	0	0	-0.36
214.8	0	0	-0.3
214.9	0	-0.31559	-0.36
215	0	0	-0.36
215.1	0	0.31559	-0.3
215.2	0	0	-0.32
215.3	0	0	-0.28
215.4	0	0	-0.32
215.5	0	0	-0.34
215.6	0	0	-0.3
215.7	0	0	-0.26
215.8	0	0	-0.3
215.9	0	0	-0.26
216	0	0	-0.24
216.1	0	0	-0.22
216.2	0	0	-0.22
216.3	0	0	-0.24
216.4	0	0	-0.26
216.5	0	0	-0.2
216.6	0	0	-0.24
216.7	0	0	-0.26
216.8	0	0	-0.2
216.9	0	0	-0.24
217	0	0	-0.2
217.1	0	0	-0.2
217.2	0	-0.31559	-0.24
217.3	0	0	-0.2
217.4	0	0	-0.24
217.5	0	0	-0.22
217.6	0	0	-0.2
217.7	0	0	-0.2
217.8	0	0	-0.24
217.9	0	0	-0.18
218	0	0	-0.26
218.1	0	0	-0.24
218.2	0	0	-0.18
218.3	0	0.31559	-0.26
218.4	0	0	-0.24
218.5	0	0	-0.28
218.6	0	0	-0.26
218.7	0	0	-0.26
218.8	0	0	-0.2
218.9	0	0	-0.28
219	0	0	-0.24
219.1	0	0	-0.3
219.2	0	0	-0.28
219.3	0	0	-0.3
219.4	0	0	-0.3
219.5	0	0	-0.3
219.6	0	0.31559	-0.3
219.7	0	0	-0.3
219.8	0	0	-0.3
219.9	0	0	-0.32
220	0	0	-0.34
220.1	0	0	-0.32
220.2	0	0	-0.32
220.3	0	0	-0.34
220.4	0	0	-0.38
220.5	0	0	-0.38
220.6	0	0	-0.38
220.7	0	0	-0.42
220.8	0	0	-0.44
220.9	0	0	-0.44
221	0	0	-0.42
221.1	0	0	-0.42
221.2	0	0	-0.46
221.3	0	0	-0.46
221.4	0	0	-0.44
221.5	0	0	-0.5
221.6	0	0	-0.42
221.7	0	0	-0.46
221.8	0	0	-0.48
221.9	0	0	-0.48
222	0	0.31559	-0.46
222.1	0	0	-0.5
222.2	0	0	-0.42
222.3	0	-0.31559	-0.5
222.4	0	0	-0.46
222.5	0	0	-0.48
222.6	0	0	-0.42
222.7	0	0	-0.44
222.8	0	0	-0.42
222.9	0	0	-0.48
223	0	0	-0.48
223.1	0	0	-0.48
223.2	0	0	-0.54
223.3	0	0	-0.48
223.4	0	0	-0.56
223.5	0	0	-0.48
223.6	0	0	-0.54
223.7	0	0	-0.48
223.8	0	0	-0.5
223.9	0	0	-0.5
224	0	0	-0.56
224.1	0	0	-0.54
224.2	0	0	-0.58
224.3	0	0	-0.56
224.4	0	0	-0.54
224.5	0	0	-0.54
224.6	0	0	-0.54
224.7	0	0	-0.5
224.8	0	0	-0.54
224.9	0	0	-0.6
225	0	0	-0.58
225.1	0	0	-0.56
225.2	0	0	-0.56
225.3	0	0	-0.5
225.4	0	0	-0.5
225.5	0	0	-0.56
225.6	0	0	-0.52
225.7	0	0	-0.52
225.8	0	0	-0.56
225.9	0	0	-0.58
226	0	0	-0.6
226.1	0	0	-0.52
226.2	0	0	-0.58
226.3	0	0	-0.6
226.4	0	0	-0.52
226.5	0	0	-0.6
226.6	0	-0.31559	-0.56
226.7	0	0	-0.54
226.8	0	0	-0.52
226.9	0	0	-0.6
227	0	0	-0.58
227.1	0	0	-0.58
227.2	0	0	-0.6
227.3	0	0	-0.58
227.4	0	-0.31559	-0.62
227.5	0	0	-0.6
227.6	0	0	-0.58
227.7	0	0	-0.62
227.8	0	0	-0.62
227.9	0	0	-0.6
228	0	0	-0.7
228.1	0	0	-0.64
228.2	0	0	-0.72
228.3	0	0	-0.7
228.4	0	0	-0.66
228.5	0	0	-0.72
228.6	0	0	-0.74
228.7	0	0	-0.72
228.8	0	0	-0.74
228.9	0	0.31559	-0.8
229	0	0	-0.74
229.1	0	0	-0.84
229.2	0	-0.31559	-0.72
229.3	0	0.31559	-0.76
229.4	0	0	-0.76
229.5	0	-0.31559	-0.74
229.6	0	0.31559	-0.78
229.7	0	0	-0.72
229.8	0	0	-0.7
229.9	0	0	-0.74
230	0	0	-0.72
230.1	0	0	-0.72
230.2	0	0	-0.72
230.3	0	0	-0.72
230.4	0	0	-0.7
230.5	0	0	-0.72
230.6	0	0	-0.7
230.7	0	0.31559	-0.72
230.8	0	0	-0.66
230.9	0	0.31559	-0.72
231	0	0	-0.68
231.1	0	0	-0.72
231.2	0	0.31559	-0.76
231.3	0	0	-0.72
231.4	0	0	-0.78
231.5	0	0	-0.76
231.6	0	0	-0.74
231.7	0	0	-0.76
231.8	0	0	-0.72
231.9	0	0	-0.78
232	0	0.31559	-0.76
232.1	0	-0.31559	-0.76
232.2	0	0	-0.8
232.3	0	0	-0.84
232.4	0	0	-0.76
232.5	0	0	-0.86
232.6	0	0	-0.84
232.7	0	0	-0.82
232.8	0	0	-0.82
232.9	0	0	-0.8
233	0	0	-0.84
233.1	0	-0.31559	-0.82
233.2	0	0	-0.86
233.3	0	0	-0.84
233.4	0	0	-0.82
233.5	0	-0.31559	-0.84
233.6	0	0	-0.86
233.7	0	0	-0.86
233.8	0	0	-0.86
233.9	0	0	-0.92
234	0	0	-0.92
234.1	0	0	-0.94
234.2	0	0	-0.86
234.3	0	0	-0.9
234.4	0	0	-0.94
234.5	0	0	-0.92
234.6	0	0	-0.96
234.7	0	0	-0.98
234.8	0	0	-1.04
234.9	0	0	-1.04
235	0	0	-1
235.1	0	0	-1.04
235.2	0	0	-1.02
235.3	0	0	-1.1
235.4	0	0	-1.12
235.5	0	0	-1.18
235.6	0	0	-1.16
235.7	0	0	-1.18
235.8	0	0	-1.14
235.9	0	0	-1.14
236	0	0	-1.24
236.1	0	0	-1.18
236.2	0	0	-1.22
236.3	0	0	-1.22
236.4	0	0	-1.28
236.5	0	-0.31559	-1.28
236.6	0	0	-1.28
236.7	0	0	-1.32
236.8	0	0	-1.34
236.9	0	0	-1.38
237	0	0	-1.4
237.1	0	-0.31559	-1.36
237.2	0	-0.31559	-1.38
237.3	0	0	-1.42
237.4	0	-0.31559	-1.42
237.5	0	0	-1.42
237.6	0	0	-1.4
237.7	0	0	-1.5
237.8	0	0.31559	-1.44
237.9	0	0	-1.44
238	0	0	-1.44
238.1	0	0.31559	-1.46
238.2	500	0	-1.44
238.3	500	288.134	3.86
238.4	500	500.211	33.7
238.5	500	509.047	37.46
238.6	500	509.047	36.82
238.7	500	508.732	35.14
238.8	500	508.101	33.54
238.9	500	507.154	31.12
239	500	506.523	30.74
239.1	500	505.892	30.38
239.2	500	505.576	30.22
239.3	500	505.26	29.94
239.4	500	504.629	29.06
239.5	500	503.998	29.44
239.6	500	503.682	29.54
239.7	500	503.367	29.28
239.8	500	503.051	28.72
239.9	500	503.051	27.74
240	500	502.42	27.26
240.1	500	501.789	27.58
240.2	500	501.789	26.54
240.3	500	501.789	26.48
240.4	500	501.789	26.64
240.5	500	501.789	25.82
240.6	500	501.789	25.72
240.7	500	501.473	25.08
240.8	500	501.473	24.8
240.9	500	501.158	24.5
241	500	501.158	24.12
241.1	500	500.842	24.08
241.2	500	500.842	24.36
241.3	500	500.842	24.26
241.4	500	500.842	23.88
241.5	500	500.526	23.1
241.6	500	500.526	23.02
241.7	500	500.211	21.8
241.8	500	500.211	21.88
241.9	500	500.526	21.18
242	500	500.526	21.48
242.1	500	500.526	21.18
242.2	500	500.526	21.22
242.3	500	500.211	21.22
242.4	500	500.211	20.08
242.5	500	500.211	20.28
242.6	500	500.211	20.84
242.7	500	500.211	20.98
242.8	500	500.211	20.96
242.9	500	500.526	20.8
243	500	500.526	20.38
243.1	500	500.211	20.54
243.2	500	500.211	20.54
243.3	500	499.58	20.16
243.4	500	499.58	20.08
243.5	500	500.211	19.46
243.6	500	500.211	20.2
243.7	500	499.58	19.62
243.8	500	499.58	19.38
243.9	500	499.58	19.8
244	500	499.58	19.76
244.1	500	500.211	19.38
244.2	500	500.211	19.34
244.3	500	500.211	19.42
244.4	500	500.211	19.18
244.5	500	499.58	18.92
244.6	500	499.58	19.6
244.7	500	499.58	19.72
244.8	500	499.58	19.22
244.9	500	500.211	19.1
245	500	500.211	18.9
245.1	500	499.58	19.7
245.2	500	499.58	19.3
245.3	500	499.58	19.18
245.4	500	499.58	19.18
245.5	500	499.58	19.02
245.6	500	499.58	18.9
245.7	500	500.211	18.76
245.8	500	500.211	18.84
245.9	500	500.211	18.68
246	500	500.211	19.1
246.1	500	500.211	18.68
246.2	500	500.211	18.36
246.3	500	499.58	18.48
246.4	500	499.58	19.02
246.5	500	499.264	18.52
246.6	500	499.264	18.56
246.7	500	499.264	18.88
246.8	500	499.264	19.14
246.9	500	499.58	18.74
247	500	499.58	18.9
247.1	500	500.211	18.44
247.2	500	500.211	18.44
247.3	500	499.264	18.52
247.4	500	499.264	18.44
247.5	500	500.211	18.72
247.6	500	500.211	18.98
247.7	500	499.58	18.2
247.8	500	500.211	18.2
247.9	500	499.58	18.02
248	500	499.58	17.86
248.1	500	499.58	18
248.2	500	500.211	18.36
248.3	500	499.58	18.8
248.4	500	499.58	17.96
248.5	500	499.58	18.12
248.6	500	500.211	17.92
248.7	500	500.526	18.08
248.8	500	500.211	17.98
248.9	500	500.211	18.28
249	500	500.211	18.64
249.1	500	499.58	18
249.2	500	499.264	18.36
249.3	500	499.58	18.04
249.4	500	499.58	17.8
249.5	500	499.58	18.24
249.6	500	499.58	18.2
249.7	500	499.58	18.2
249.8	500	500.211	17.9
249.9	500	499.58	17.84
250	500	499.58	17.54
250.1	500	499.58	17.38
250.2	500	500.211	18.02
250.3	500	499.58	18.12
250.4	500	499.264	17.8
250.5	500	500.211	17.58
250.6	500	500.211	17.98
250.7	500	499.264	17.54
250.8	500	500.211	17.76
250.9	500	499.58	17.66
251	500	499.58	18.12
251.1	500	500.211	18.12
251.2	500	499.264	18
251.3	500	500.211	18
251.4	500	499.58	17.92
251.5	500	499.58	17.7
251.6	500	499.58	18.52
251.7	500	499.58	18.24
251.8	500	500.211	18.72
251.9	500	499.58	18.32
252	500	499.58	18.16
252.1	500	499.264	17.82
252.2	500	499.264	17.86
252.3	500	500.211	17.96
252.4	500	499.58	17.7
252.5	500	499.58	17.2
252.6	500	499.58	17.46
252.7	500	499.58	17.38
252.8	500	499.58	17.7
252.9	500	500.211	17.16
253	500	500.211	17.92
253.1	500	499.58	17.46
253.2	500	500.211	17.5
253.3	500	499.58	17.74
253.4	500	499.58	18.44
253.5	500	499.58	17.5
253.6	500	500.211	17.7
253.7	500	500.211	18.16
253.8	500	500.211	17.62
253.9	500	500.211	17.34
254	500	499.58	17.72
254.1	500	499.58	18.02
254.2	500	500.211	17.62
254.3	500	500.211	17.66
254.4	500	500.211	17.78
254.5	500	499.58	18.08
254.6	500	500.211	17.92
254.7	500	499.58	17.9
254.8	500	499.58	17.84
254.9	500	499.58	17.94
255	500	500.211	17.36
255.1	500	500.211	17.88
255.2	500	499.58	18.08
255.3	500	499.58	18.12
255.4	500	500.211	17.38
255.5	500	499.58	17.2
255.6	500	500.211	17.56
255.7	500	500.211	17.46
255.8	500	499.58	16.98
255.9	500	500.211	17.42
256	500	499.58	17.66
256.1	500	499.58	17.82
256.2	500	500.211	17.54
256.3	500	499.264	17.74
256.4	500	499.58	17.88
256.5	500	499.58	17.46
256.6	500	499.58	17.5
256.7	500	499.58	17.42
256.8	500	500.211	17.58
256.9	500	500.211	18.04
257	500	499.264	17.42
257.1	500	499.58	16.84
257.2	500	500.211	17.5
257.3	500	500.211	17.14
257.4	500	499.58	17.08
257.5	500	499.58	17.58
257.6	500	499.58	17.88
257.7	500	499.58	17.72
257.8	500	500.211	18.04
257.9	500	499.58	17.86
258	500	499.58	17.92
258.1	500	499.58	17.16
258.2	500	500.211	17.34
258.3	500	500.211	17.28
258.4	500	499.58	16.8
258.5	500	499.58	17.22
258.6	500	499.58	16.84
258.7	500	500.211	17.04
258.8	500	499.58	17.74
258.9	500	499.58	17.42
259	500	499.58	17.5
259.1	500	500.211	17.78
259.2	500	500.211	17.54
259.3	500	499.58	17
259.4	500	500.211	17.1
259.5	500	499.58	17.9
259.6	500	499.58	18.56
259.7	500	500.211	17.38
259.8	500	499.58	17.62
259.9	500	499.58	18
260	500	499.264	17.5
260.1	500	499.58	17.26
260.2	500	500.211	17.96
260.3	500	499.58	17.12
260.4	500	499.58	16.66
260.5	500	499.58	17.6
260.6	500	500.526	17.68
260.7	500	499.58	17.3
260.8	500	500.211	17.46
260.9	500	500.211	17.68
261	500	499.58	17.22
261.1	500	499.58	17.2
261.2	500	499.58	17.08
261.3	500	500.211	16.74
261.4	500	500.211	17.08
261.5	500	499.58	16.92
261.6	500	499.58	16.92
261.7	500	499.264	17.58
261.8	500	499.58	18.3
261.9	500	500.211	17
262	500	499.58	16.72
262.1	500	500.211	17
262.2	500	499.58	17.16
262.3	500	500.526	16.88
262.4	500	499.58	17.22
262.5	500	500.211	17.04
262.6	500	499.58	16.92
262.7	500	499.58	17.24
262.8	500	499.58	16.84
262.9	500	500.211	16.92
263	500	500.211	17.58
263.1	500	500.211	17.68
263.2	500	499.58	17.9
263.3	500	499.58	17.58
263.4	500	499.58	17.64
263.5	500	499.58	17.5
263.6	500	500.211	17.46
263.7	500	500.211	16.84
263.8	500	499.58	16.76
263.9	500	499.58	16.66
264	500	499.58	16.76
264.1	500	500.211	17.14
264.2	500	500.211	16.92
264.3	500	500.211	17.2
264.4	500	500.211	17.82
264.5	500	500.211	17.62
264.6	500	499.58	17.2
264.7	500	500.211	17.74
264.8	500	499.58	17.82
264.9	500	500.211	17.18
265	500	500.211	17.08
265.1	500	500.211	17.38
265.2	500	499.58	17.32
265.3	500	499.58	17.1
265.4	500	500.211	16.84
265.5	500	500.211	16.76
265.6	500	499.58	17.12
265.7	500	500.211	16.92
265.8	500	499.58	17.04
265.9	500	499.58	17
266	500	500.211	17.04
266.1	500	499.58	17.48
266.2	500	499.58	17.26
266.3	500	500.211	17.72
266.4	500	499.58	17.68
266.5	500	499.58	17.38
266.6	500	500.211	17.08
266.7	500	499.58	17.5
266.8	500	499.58	17
266.9	500	499.58	17.34
267	500	500.211	17.38
267.1	500	499.264	16.7
267.2	500	499.58	17.64
267.3	500	500.211	17.46
267.4	500	500.211	17.62
267.5	500	499.58	17.62
267.6	500	500.211	17.2
267.7	500	499.58	17.08
267.8	500	499.58	17
267.9	500	500.211	16.8
268	500	499.58	16.96
268.1	500	500.211	17.42
268.2	500	500.211	17.18
268.3	500	499.58	17.42
268.4	500	499.58	17.76
268.5	500	500.211	17.26
268.6	500	499.58	17.34
268.7	500	499.58	17.04
268.8	500	500.211	17.12
268.9	500	500.211	17.16
269	500	500.211	16.84
269.1	500	499.58	17.24
269.2	500	499.58	17
269.3	500	499.58	17.16
269.4	500	500.211	17.34
269.5	500	500.211	17.82
269.6	500	500.211	16.76
269.7	500	500.211	17
269.8	500	499.58	17.12
269.9	500	500.211	17.12
270	500	500.526	16.92
270.1	500	500.211	16.88
270.2	500	499.58	17.7
270.3	500	500.211	16.82
270.4	500	499.58	16.7
270.5	500	500.211	17.42
270.6	500	500.211	17.22
270.7	500	499.58	17.14
270.8	500	499.58	17.34
270.9	500	499.58	17.08
271	500	500.211	17.34
271.1	500	499.264	17.38
271.2	500	499.58	17.74
271.3	500	499.58	17.48
271.4	500	499.58	17.58
271.5	500	500.211	17.16
271.6	500	500.526	16.58
271.7	500	499.58	17.12
271.8	500	500.211	17
271.9	500	499.264	17.12
272	500	500.211	17.26
272.1	500	499.58	17.38
272.2	500	499.58	17.04
272.3	500	500.526	16.76
272.4	500	499.58	16.92
272.5	500	500.211	17.38
272.6	500	499.58	16.96
272.7	500	499.58	17.12
272.8	500	500.211	17.08
272.9	500	499.58	17.14
273	500	499.58	17.12
273.1	500	500.211	17.46
273.2	500	500.211	17.26
273.3	500	499.264	17.08
273.4	500	499.58	17.18
273.5	500	500.211	16.96
273.6	500	499.58	17.3
273.7	500	500.211	17
273.8	500	500.211	16.74
273.9	500	499.58	17
274	500	500.211	17.38
274.1	500	499.58	16.92
274.2	500	500.211	17.24
274.3	500	500.211	17.74
274.4	500	499.58	17.18
274.5	500	500.211	17.34
274.6	500	500.211	17
274.7	500	499.58	17.7
274.8	500	499.264	17.74
274.9	500	499.58	16.96
275	500	499.58	16.54
275.1	500	499.58	17.42
275.2	500	499.58	16.88
275.3	500	500.211	16.8
275.4	500	500.211	16.8
275.5	500	499.58	17.24
275.6	500	499.58	17.02
275.7	500	500.211	17.2
275.8	500	500.526	17.84
275.9	500	499.58	17.46
276	500	499.58	17.38
276.1	500	499.264	16.5
276.2	500	499.58	17.18
276.3	500	500.211	17.54
276.4	500	500.526	16.88
276.5	500	499.58	16.58
276.6	500	499.58	16.88
276.7	500	499.58	17.26
276.8	500	499.264	17.58
276.9	500	500.211	17.16
277	500	499.58	17.08
277.1	500	500.211	17.28
277.2	500	499.58	17.5
277.3	500	499.264	17.04
277.4	500	500.211	16.84
277.5	500	499.58	17.58
277.6	500	499.58	17.58
277.7	500	499.58	17.82
277.8	500	499.58	17.38
277.9	500	500.211	17.5
278	500	499.58	17.54
278.1	500	499.58	17.34
278.2	500	499.58	16.88
278.3	500	500.526	17.38
278.4	500	499.58	17.3
278.5	500	499.58	17.36
278.6	500	500.211	17.8
278.7	500	499.264	17.2
278.8	500	499.58	17.5
278.9	500	499.58	17.46
279	500	500.526	17.42
279.1	500	499.264	17.18
279.2	500	500.211	17.62
279.3	500	500.526	17.28
279.4	500	499.58	17.1
279.5	500	500.211	17.28
279.6	500	500.211	17.1
279.7	500	499.58	17.5
279.8	500	500.211	17.58
279.9	500	499.58	17.62
280	500	500.526	17.54
280.1	500	500.211	17.06
280.2	500	499.58	17.12
280.3	500	500.211	17.36
280.4	500	499.58	17.76
280.5	500	499.58	17.72
280.6	500	499.58	17.54
280.7	500	500.526	17.58
280.8	500	500.526	17.58
280.9	500	500.211	17.04
281	500	499.58	17.22
281.1	500	500.211	16.96
281.2	500	499.58	17.34
281.3	500	500.211	17.42
281.4	500	499.264	17.46
281.5	500	499.58	17.88
281.6	500	499.58	17.96
281.7	500	499.58	17.46
281.8	500	499.58	16.92
281.9	500	500.211	16.96
282	500	499.58	16.96
282.1	500	500.211	16.8
282.2	500	499.58	16.84
282.3	500	500.211	16.96
282.4	500	500.526	16.84
282.5	500	499.58	17.22
282.6	500	499.264	16.76
282.7	500	499.58	17.34
282.8	500	499.58	17.36
282.9	500	499.58	17.14
283	500	500.211	16.92
283.1	500	500.211	17.12
283.2	500	500.211	17.28
283.3	500	499.58	16.7
283.4	500	499.58	16.62
283.5	500	499.58	16.66
283.6	500	499.58	16.82
283.7	500	500.211	16.82
283.8	500	499.58	17.76
283.9	500	499.58	17.8
284	500	499.58	17.82
284.1	500	500.211	17.16
284.2	500	499.58	16.92
284.3	500	499.58	17.46
284.4	500	499.58	16.84
284.5	500	499.58	16.88
284.6	500	500.211	17.16
284.7	500	500.211	17.28
284.8	500	499.58	16.92
284.9	500	499.58	16.66
285	500	499.58	17.12
285.1	500	500.526	17.22
285.2	500	500.211	16.92
285.3	500	500.211	17.04
285.4	500	500.211	17.58
285.5	500	500.211	17.64
285.6	500	500.211	17.34
285.7	500	500.211	17.12
285.8	500	499.58	17.08
285.9	500	499.58	16.82
286	500	500.211	16.8
286.1	500	500.526	17
286.2	500	499.58	16.92
286.3	500	500.211	17.58
286.4	500	500.211	17.2
286.5	500	499.58	17.06
286.6	500	499.58	16.78
286.7	500	499.58	17.08
286.8	500	499.58	16.54
286.9	500	500.211	16.62
287	500	499.58	17.4
287.1	500	499.58	17.4
287.2	500	499.58	17.18
287.3	500	499.58	17.04
287.4	500	500.211	17.5
287.5	500	500.211	17.5
287.6	500	500.211	17.72
287.7	500	499.58	17
287.8	500	499.58	17.16
287.9	500	500.526	17.22
288	500	499.58	17.42
288.1	500	499.58	17.14
288.2	500	499.264	17.1
288.3	500	500.211	17.58
288.4	500	500.211	16.96
288.5	500	500.211	17.58
288.6	500	500.211	17.74
288.7	500	499.58	17.24
288.8	500	500.211	17.3
288.9	500	500.211	17.14
289	500	499.58	17.08
289.1	500	500.211	17.34
289.2	500	499.58	17.58
289.3	500	500.211	16.72
289.4	500	500.211	16.28
289.5	500	499.58	16.66
289.6	500	500.211	17.1
289.7	500	499.58	17.22
289.8	500	499.58	17.72
289.9	500	499.58	17.2
290	500	500.211	17.38
290.1	500	499.58	16.62
290.2	500	499.58	16.16
290.3	500	500.211	16.7
290.4	500	500.526	16.84
290.5	500	499.58	17.12
290.6	500	500.526	16.76
290.7	500	499.58	17.24
290.8	500	500.211	17.22
290.9	500	500.211	17.36
291	500	499.58	16.88
291.1	500	500.211	16.96
291.2	500	499.58	16.96
291.3	500	499.58	16.54
291.4	500	499.58	16.62
291.5	500	499.58	17.04
291.6	500	499.58	17.3
291.7	500	499.58	16.92
291.8	500	500.211	17.14
291.9	500	500.211	17.12
292	500	499.58	17.12
292.1	500	500.211	16.72
292.2	500	499.58	17
292.3	500	500.211	17
292.4	500	500.211	17
292.5	500	499.58	17.84
292.6	500	500.211	16.74
292.7	500	499.58	16.88
292.8	500	500.211	16.8
292.9	500	500.211	17.1
293	500	499.58	17.18
293.1	500	500.211	17.14
293.2	500	499.58	16.96
293.3	500	500.211	16.92
293.4	500	500.211	16.66
293.5	500	499.58	17.12
293.6	500	500.211	17
293.7	500	499.58	16.66
293.8	500	499.58	16.2
293.9	500	499.58	16.62
294	500	500.211	16.88
294.1	500	499.58	16.42
294.2	500	499.58	16.2
294.3	500	500.211	16.62
294.4	500	500.211	16.32
294.5	500	499.58	17.34
294.6	500	500.211	16.66
294.7	500	499.58	16.02
294.8	500	500.211	16.32
294.9	500	499.58	16.54
295	500	500.211	17.18
295.1	500	500.211	17.24
295.2	500	499.58	17.28
295.3	500	500.211	17.04
295.4	500	499.58	16.62
295.5	500	500.211	17.08
295.6	500	499.58	16.76
295.7	500	500.211	17.08
295.8	500	499.58	16.84
295.9	500	499.58	16.36
296	500	500.211	16.32
296.1	500	499.58	16.02
296.2	500	500.211	16.72
296.3	500	499.58	16.96
296.4	500	499.58	17.38
296.5	500	500.211	17.18
296.6	500	500.211	17.34
296.7	500	499.58	17.38
296.8	500	499.58	17.34
296.9	500	499.58	17.18
297	500	500.211	16.88
297.1	500	499.58	16.76
297.2	500	500.211	16.58
297.3	500	500.211	16.76
297.4	0	500.211	16.16
297.5	0	422.891	16.16
297.6	0	357.564	14.52
297.7	0	301.704	8.54
297.8	0	253.419	6.18
297.9	0	211.761	1.64
298	0	177.677	-0.3
298.1	0	147.381	-4.02
298.2	0	121.187	-5.58
298.3	0	100.673	-6.98
298.4	0	82.3691	-8.62
298.5	0	67.852	-9.32
298.6	0	55.2283	-11.16
298.7	0	44.8138	-11.68
298.8	0	36.6085	-11.8
298.9	0	29.6655	-11.22
299	0	23.9849	-11.38
299.1	0	19.8822	-11.12
299.2	0	15.1483	-11.04
299.3	0	12.308	-11.04
299.4	0	10.4145	-10.78
299.5	0	8.52094	-10.38
299.6	0	5.99622	-10.3
299.7	0	4.73386	-10.4
299.8	0	3.4715	-10.3
299.9	0	2.52472	-9.98
300	0	1.89354	-9.5
300.1	0	0.946771	-9.48
300.2	0	0.631181	-9.18
300.3	0	0.31559	-8.94
300.4	0	0	-8.8
300.5	0	-0.31559	-8.54
300.6	0	-0.31559	-8.4
300.7	0	-0.631181	-8.2
300.8	0	-0.631181	-7.78
300.9	0	-0.946771	-7.66
301	0	-0.946771	-7.46
301.1	0	-1.57795	-7.24
301.2	0	-0.946771	-7.2
301.3	0	-1.57795	-7.1
301.4	0	-1.57795	-6.94
301.5	0	-1.57795	-6.48
301.6	0	-1.57795	-6.4
301.7	0	-1.57795	-6.26
301.8	0	-1.57795	-6.06
301.9	0	-1.89354	-5.94
302	0	-1.57795	-5.76
302.1	0	-1.57795	-5.82
302.2	0	-1.57795	-5.78
302.3	0	-1.89354	-5.8
302.4	0	-1.89354	-5.78
302.5	0	-1.89354	-5.58
302.6	0	-1.89354	-5.46
302.7	0	-1.57795	-5.38
302.8	0	-1.89354	-5.34
302.9	0	-1.57795	-5.36
303	0	-1.89354	-5.14
303.1	0	-1.89354	-5.08
303.2	0	-1.89354	-5
303.3	0	-1.89354	-4.96
303.4	0	-1.89354	-4.88
303.5	0	-1.89354	-4.84
303.6	0	-1.89354	-4.78
303.7	0	-1.89354	-4.62
303.8	0	-1.89354	-4.58
303.9	0	-1.89354	-4.5
304	0	-1.89354	-4.36
304.1	0	-1.89354	-4.28
304.2	0	-1.89354	-4.22
304.3	0	-1.89354	-4.22
304.4	0	-1.89354	-4.24
304.5	0	-1.89354	-4.26
304.6	0	-1.89354	-4.22
304.7	0	-1.89354	-4.2
304.8	0	-1.89354	-4.26
304.9	0	-1.89354	-4.06
305	0	-1.89354	-3.96
305.1	0	-1.89354	-3.9
305.2	0	-1.89354	-3.78
305.3	0	-2.20913	-3.8
305.4	0	-1.89354	-3.72
305.5	0	-1.89354	-3.64
305.6	0	-1.89354	-3.58
305.7	0	-1.89354	-3.7
305.8	0	-1.89354	-3.7
305.9	0	-1.89354	-3.76
306	0	-1.89354	-3.7
306.1	0	-1.89354	-3.7
306.2	0	-1.89354	-3.66
306.3	0	-1.89354	-3.7
306.4	0	-1.89354	-3.7
306.5	0	-2.20913	-3.66
306.6	0	-1.89354	-3.54
306.7	0	-1.89354	-3.44
306.8	0	-1.89354	-3.36
306.9	0	-2.20913	-3.18
307	0	-1.89354	-3.1
307.1	0	-1.89354	-3.12
307.2	0	-1.89354	-3.08
307.3	0	-1.89354	-3.06
307.4	0	-1.89354	-3.12
307.5	0	-1.89354	-3.12
307.6	0	-1.89354	-3.08
307.7	0	-1.89354	-3.12
307.8	0	-1.89354	-3.14
307.9	0	-1.89354	-3.12
308	0	-1.89354	-3.18
308.1	0	-1.89354	-3.12
308.2	0	-1.89354	-3.06
308.3	0	-1.89354	-2.96
308.4	0	-1.89354	-2.9
308.5	0	-1.89354	-2.88
308.6	0	-1.89354	-2.84
308.7	0	-1.89354	-2.84
308.8	0	-1.89354	-2.72
308.9	0	-1.89354	-2.76
309	0	-1.89354	-2.7
309.1	0	-1.89354	-2.56
309.2	0	-1.89354	-2.54
309.3	0	-1.89354	-2.44
309.4	0	-1.89354	-2.42
309.5	0	-1.89354	-2.42
309.6	0	-1.89354	-2.3
309.7	0	-1.89354	-2.32
309.8	0	-1.89354	-2.28
309.9	0	-1.89354	-2.32
310	0	-1.89354	-2.26
310.1	0	-1.89354	-2.3
310.2	0	-1.89354	-2.24
310.3	0	-1.89354	-2.34
310.4	0	-1.89354	-2.36
310.5	0	-1.89354	-2.26
310.6	0	-1.89354	-2.36
310.7	0	-1.89354	-2.36
310.8	0	-1.89354	-2.4
310.9	0	-1.89354	-2.36
311	0	-1.89354	-2.36
311.1	0	-1.89354	-2.36
311.2	0	-1.89354	-2.34
311.3	0	-1.89354	-2.34
311.4	0	-1.89354	-2.4
311.5	0	-1.89354	-2.4
311.6	0	-1.89354	-2.4
311.7	0	-1.89354	-2.4
311.8	0	-1.89354	-2.42
311.9	0	-1.89354	-2.42
312	0	-1.89354	-2.36
312.1	0	-1.89354	-2.3
312.2	0	-1.89354	-2.24
312.3	0	-1.89354	-2.22
312.4	0	-1.89354	-2.16
312.5	0	-1.89354	-2.12
312.6	0	-1.89354	-2.12
312.7	0	-1.89354	-2.14
312.8	0	-1.89354	-2.12
312.9	0	-1.89354	-2.18
313	0	-1.89354	-2.2
313.1	0	-1.89354	-2.28
313.2	0	-1.89354	-2.36
313.3	0	-1.89354	-2.34
313.4	0	-1.89354	-2.42
313.5	0	-1.89354	-2.38
313.6	0	-1.89354	-2.44
313.7	0	-1.89354	-2.44
313.8	0	-1.89354	-2.44
313.9	0	-1.89354	-2.36
314	0	-1.89354	-2.38
314.1	0	-1.89354	-2.38
314.2	0	-1.89354	-2.4
314.3	0	-1.89354	-2.38
314.4	0	-1.89354	-2.38
314.5	0	-1.89354	-2.42
314.6	0	-1.89354	-2.48
314.7	0	-1.89354	-2.44
314.8	0	-1.89354	-2.42
314.9	0	-1.89354	-2.42
315	0	-1.89354	-2.38
315.1	0	-1.89354	-2.36
315.2	0	-1.89354	-2.4
315.3	0	-1.89354	-2.4
315.4	0	-1.89354	-2.36
315.5	0	-1.89354	-2.32
315.6	0	-1.89354	-2.36
315.7	0	-1.89354	-2.28
315.8	0	-1.89354	-2.32
315.9	0	-1.89354	-2.3
316	0	-1.89354	-2.2
316.1	0	-1.57795	-2.24
316.2	0	-1.89354	-2.12
316.3	0	-1.89354	-2.12
316.4	0	-1.57795	-2.18
316.5	0	-1.57795	-2.06
316.6	0	-1.89354	-2.02
316.7	0	-1.57795	-2.04
316.8	0	-1.57795	-2
316.9	0	-1.89354	-1.94
317	0	-1.89354	-1.8
317.1	0	-1.89354	-1.84
317.2	0	-1.89354	-1.82
317.3	0	-1.57795	-1.74
317.4	0	-1.57795	-1.7
317.5	0	-1.57795	-1.7
317.6	0	-1.57795	-1.64
317.7	0	-1.57795	-1.6
317.8	0	-1.57795	-1.66
317.9	0	-1.57795	-1.6
318	0	-1.57795	-1.62
318.1	0	-1.57795	-1.62
318.2	0	-1.57795	-1.66
318.3	0	-1.57795	-1.64
318.4	0	-0.946771	-1.62
318.5	0	-1.57795	-1.64
318.6	0	-0.946771	-1.6
318.7	0	-0.946771	-1.62
318.8	0	-1.57795	-1.6
318.9	0	-1.57795	-1.54
319	0	-0.946771	-1.54
319.1	0	-0.946771	-1.56
319.2	0	-0.946771	-1.56
319.3	0	-0.946771	-1.54
319.4	0	-0.946771	-1.5
319.5	0	-0.946771	-1.44
319.6	0	-1.57795	-1.44
319.7	0	-1.57795	-1.44
319.8	0	-0.946771	-1.4
319.9	0	-0.946771	-1.4
320	0	-0.946771	-1.42
320.1	0	-0.946771	-1.4
320.2	0	-0.946771	-1.38
320.3	0	-0.946771	-1.36
320.4	0	-0.946771	-1.34
320.5	0	-0.946771	-1.34
320.6	0	-0.631181	-1.36
320.7	0	-0.946771	-1.28
320.8	0	-0.946771	-1.32
320.9	0	-0.946771	-1.28
321	0	-0.631181	-1.26
321.1	0	-0.631181	-1.26
321.2	0	-0.631181	-1.28
321.3	0	-0.631181	-1.22
321.4	0	-0.631181	-1.24
321.5	0	-0.631181	-1.24
321.6	0	-0.631181	-1.26
321.7	0	-0.946771	-1.24
321.8	0	-0.631181	-1.18
[truncated: 3,821 more rows]

## Sheet: cali 3, 500 mbar
t [s]	command	p [mbar]	u [µL/min]
0	0	-2.20913	-3.28
0.1	0	-2.20913	-3.36		run		flow unit
0.2	0	-2.20913	-3.24		1		t [s]	p [mbar]	σ [mbar]	u(E7) [µL/min]	σ [µL/min]		ρ [g/mL]
0.3	0	-1.89354	-3.32				59.2	498.222	29.6814	14.454	2.46143		1.03
0.4	0	-2.20913	-3.2
0.5	0	-2.20913	-3.18				balance
0.6	0	-1.89354	-3.1				mass [g]			u(E7) [µL/min]
0.7	0	-2.20913	-3.1				0.0161			15.8423
0.8	0	-2.20913	-3.04
0.9	0	-2.20913	-3.06
1	0	-2.20913	-3.02
1.1	0	-2.20913	-2.96				flow unit
1.2	0	-1.89354	-2.84		2		t [s]	p [mbar]	σ [mbar]	u(E7) [µL/min]	σ [µL/min]
1.3	0	-2.20913	-2.84				59.4	499.565	12.9918	14.2453	2.31588
1.4	0	-2.20913	-2.76
1.5	0	-1.89354	-2.74				balance
1.6	0	-2.20913	-2.7				mass [g]			u(E7) [µL/min]
1.7	0	-2.20913	-2.72				0.016			15.6909
1.8	0	-2.20913	-2.72
1.9	0	-2.20913	-2.72
2	0	-2.20913	-2.74
2.1	0	-1.89354	-2.72				flow unit
2.2	0	-2.20913	-2.78		3		t [s]	p [mbar]	σ [mbar]	u(E7) [µL/min]	σ [µL/min]
2.3	0	-2.20913	-2.82				59.7	499.835	0.310131	13.4854	0.313541
2.4	0	-2.20913	-2.82
2.5	0	-2.20913	-2.86				balance
2.6	0	-1.89354	-2.82				mass [g]			u(E7) [µL/min]
2.7	0	-2.20913	-2.78				0.0173			16.8805
2.8	0	-2.20913	-2.76
2.9	0	-2.52472	-2.74
3	0	-2.20913	-2.72
3.1	0	-1.89354	-2.72
3.2	0	-1.89354	-2.78
3.3	0	-2.20913	-2.78
3.4	0	-1.89354	-2.84
3.5	0	-1.89354	-2.8
3.6	0	-2.20913	-2.78
3.7	0	-2.20913	-2.78
3.8	0	-2.20913	-2.76
3.9	0	-2.20913	-2.76
4	0	-2.20913	-2.66
4.1	0	-2.20913	-2.66
4.2	0	-2.20913	-2.5
4.3	0	-2.20913	-2.46
4.4	0	-2.20913	-2.32
4.5	0	-2.20913	-2.24
4.6	0	-2.20913	-2.14
4.7	0	-2.20913	-2.1
4.8	0	-2.20913	-2
4.9	0	-2.20913	-1.96
5	0	-1.89354	-1.86
5.1	0	-2.20913	-1.84
5.2	0	-2.20913	-1.84
5.3	0	-2.20913	-1.78
5.4	0	-2.20913	-1.76
5.5	0	-2.20913	-1.76
5.6	0	-2.20913	-1.72
5.7	0	-1.89354	-1.74
5.8	0	-1.89354	-1.7
5.9	0	-2.20913	-1.72
6	0	-2.20913	-1.7
6.1	0	-2.20913	-1.68
6.2	0	-2.20913	-1.62
6.3	0	-1.89354	-1.6
6.4	0	-1.89354	-1.5
6.5	0	-2.20913	-1.52
6.6	0	-1.89354	-1.5
6.7	0	-2.20913	-1.5
6.8	0	-2.20913	-1.48
6.9	0	-2.20913	-1.48
7	0	-2.20913	-1.46
7.1	0	-2.20913	-1.5
7.2	0	-2.20913	-1.46
7.3	0	-2.52472	-1.56
7.4	0	-2.20913	-1.56
7.5	0	-2.20913	-1.62
7.6	0	-1.89354	-1.62
7.7	0	-1.89354	-1.66
7.8	0	-1.89354	-1.64
7.9	0	-2.20913	-1.7
8	0	-1.89354	-1.72
8.1	0	-1.89354	-1.76
8.2	0	-1.89354	-1.74
8.3	0	-1.89354	-1.84
8.4	0	-1.89354	-1.74
8.5	0	-1.89354	-1.78
8.6	0	-1.89354	-1.68
8.7	0	-1.89354	-1.76
8.8	0	-1.89354	-1.74
8.9	0	-1.89354	-1.76
9	0	-1.89354	-1.68
9.1	0	-1.89354	-1.72
9.2	0	-1.89354	-1.6
9.3	0	-1.89354	-1.66
9.4	0	-1.89354	-1.6
9.5	0	-1.89354	-1.56
9.6	0	-1.89354	-1.52
9.7	0	-1.89354	-1.54
9.8	0	-1.89354	-1.46
9.9	0	-1.89354	-1.4
10	0	-1.89354	-1.32
10.1	0	-2.20913	-1.32
10.2	0	-1.57795	-1.24
10.3	0	-1.89354	-1.16
10.4	0	-1.57795	-1.08
10.5	0	-1.57795	-1.06
10.6	0	-1.57795	-0.96
10.7	0	-1.57795	-0.94
10.8	0	-1.57795	-0.82
10.9	0	-1.57795	-0.78
11	0	-1.57795	-0.78
11.1	0	-1.57795	-0.72
11.2	0	-1.57795	-0.66
11.3	0	-1.57795	-0.66
11.4	0	-1.57795	-0.62
11.5	0	-1.57795	-0.6
11.6	0	-1.57795	-0.56
11.7	0	-1.57795	-0.52
11.8	0	-1.57795	-0.58
11.9	0	-0.946771	-0.48
12	0	-1.57795	-0.54
12.1	0	-0.946771	-0.54
12.2	0	-1.57795	-0.6
12.3	0	-0.946771	-0.66
12.4	0	-0.946771	-0.7
12.5	0	-0.946771	-0.74
12.6	0	-0.946771	-0.72
12.7	0	-0.946771	-0.84
12.8	0	-0.946771	-0.92
12.9	0	-0.946771	-0.98
13	0	-0.946771	-1.06
13.1	0	-0.946771	-1.12
13.2	0	-0.946771	-1.12
13.3	0	-0.946771	-1.3
13.4	0	-0.631181	-1.28
13.5	0	-0.946771	-1.34
13.6	0	-0.946771	-1.42
13.7	0	-0.946771	-1.56
13.8	0	-0.946771	-1.62
13.9	0	-0.946771	-1.62
14	0	-0.631181	-1.66
14.1	0	-0.946771	-1.7
14.2	0	-0.631181	-1.78
14.3	0	-0.631181	-1.84
14.4	0	-0.946771	-1.84
14.5	0	-0.631181	-1.88
14.6	0	-0.631181	-1.9
14.7	0	-0.631181	-1.96
14.8	0	-0.631181	-1.98
14.9	0	-0.631181	-1.96
15	0	-0.631181	-2.08
15.1	0	-0.631181	-2.1
15.2	0	-0.631181	-2.06
15.3	0	-0.631181	-2.08
15.4	0	-0.631181	-2.12
15.5	0	-0.946771	-2.12
15.6	0	-0.631181	-2.12
15.7	0	-0.31559	-2.14
15.8	0	-0.631181	-2.14
15.9	0	-0.31559	-2.08
16	0	-0.31559	-2.14
16.1	0	-0.31559	-2.08
16.2	0	-0.31559	-2.12
16.3	0	-0.31559	-2.08
16.4	0	-0.31559	-2.06
16.5	0	-0.31559	-2.06
16.6	0	-0.31559	-2.06
16.7	0	-0.31559	-2.02
16.8	0	-0.31559	-1.98
16.9	0	-0.31559	-2
17	0	-0.31559	-1.96
17.1	0	-0.31559	-1.92
17.2	0	-0.31559	-1.84
17.3	0	0	-1.84
17.4	0	-0.31559	-1.88
17.5	0	-0.31559	-1.88
17.6	0	-0.31559	-1.76
17.7	0	-0.31559	-1.86
17.8	0	-0.31559	-1.76
17.9	0	-0.31559	-1.74
18	0	-0.31559	-1.66
18.1	0	-0.31559	-1.7
18.2	0	-0.31559	-1.64
18.3	0	-0.31559	-1.62
18.4	0	-0.31559	-1.62
18.5	0	-0.31559	-1.66
18.6	0	-0.31559	-1.64
18.7	0	-0.31559	-1.64
18.8	0	-0.31559	-1.6
18.9	0	0	-1.6
19	0	-0.31559	-1.54
19.1	0	0	-1.56
19.2	0	-0.31559	-1.5
19.3	0	-0.31559	-1.52
19.4	0	0	-1.5
19.5	0	0	-1.5
19.6	0	0	-1.5
19.7	0	0	-1.5
19.8	0	-0.31559	-1.46
19.9	0	0	-1.4
20	0	0	-1.4
20.1	0	-0.31559	-1.36
20.2	0	0	-1.34
20.3	0	0	-1.4
20.4	0	0	-1.34
20.5	0	0	-1.34
20.6	0	0	-1.28
20.7	0	0	-1.28
20.8	0	0	-1.24
20.9	0	0	-1.2
21	0	0	-1.2
21.1	0	0	-1.2
21.2	0	0	-1.16
21.3	0	0	-1.16
21.4	0	0	-1.12
21.5	0	-0.31559	-1.1
21.6	0	0	-1.06
21.7	0	0	-1.06
21.8	0	0	-1
21.9	0	0	-1.06
22	0	-0.31559	-1.06
22.1	0	0	-1.12
22.2	0	0	-1.1
22.3	0	0	-1.12
22.4	0	0	-1.08
22.5	0	0	-1.14
22.6	0	0	-1.16
22.7	0	0	-1.16
22.8	0	0	-1.22
22.9	0	0	-1.2
23	0	0	-1.2
23.1	0	0	-1.24
23.2	0	0	-1.26
23.3	0	0	-1.34
23.4	0	0	-1.32
23.5	0	0	-1.34
23.6	0	0	-1.34
23.7	0	-0.31559	-1.38
23.8	0	0	-1.34
23.9	0	0	-1.34
24	0	0	-1.36
24.1	0	0	-1.34
24.2	0	0	-1.34
24.3	0	0	-1.34
24.4	0	0	-1.34
24.5	0	0	-1.42
24.6	0	0	-1.36
24.7	0	0	-1.4
24.8	0	0	-1.4
24.9	0	0	-1.42
25	0	0	-1.4
25.1	0	0	-1.42
25.2	0	0	-1.4
25.3	0	0	-1.44
25.4	0	0	-1.4
25.5	0	0	-1.44
25.6	0	0	-1.34
25.7	0	0	-1.46
25.8	0	0	-1.44
25.9	0	0	-1.5
26	0	0	-1.46
26.1	0	0	-1.5
26.2	0	0	-1.46
26.3	0	0	-1.5
26.4	0	0	-1.56
26.5	0	0	-1.54
26.6	0	0	-1.5
26.7	0	0	-1.54
26.8	0	0	-1.54
26.9	0	0	-1.6
27	0	0	-1.58
27.1	0	0	-1.56
27.2	0	0	-1.56
27.3	0	0	-1.54
27.4	0	0	-1.62
27.5	0	0	-1.62
27.6	0	0	-1.52
27.7	0	0	-1.56
27.8	0	0	-1.54
27.9	0	0	-1.6
28	0	0	-1.6
28.1	0	0	-1.58
28.2	0	-0.31559	-1.6
28.3	0	0	-1.58
28.4	0	0	-1.54
28.5	0	0	-1.6
28.6	0	0	-1.6
28.7	0	0	-1.58
28.8	0	0	-1.56
28.9	0	0	-1.6
29	0	0	-1.58
29.1	0	0	-1.56
29.2	0	0	-1.52
29.3	0	0	-1.52
29.4	0	0	-1.58
29.5	0	0	-1.54
29.6	0	0	-1.52
29.7	0	-0.31559	-1.46
29.8	0	-0.31559	-1.5
29.9	0	0	-1.48
30	0	0	-1.42
30.1	0	-0.31559	-1.46
30.2	0	0	-1.46
30.3	0	0	-1.46
30.4	0	0	-1.44
30.5	0	0	-1.44
30.6	0	0	-1.38
30.7	0	0	-1.36
30.8	0	0	-1.4
30.9	0	0	-1.38
31	0	0	-1.36
31.1	0	-0.31559	-1.34
31.2	0	0	-1.34
31.3	0	0	-1.36
31.4	0	0	-1.3
31.5	0	0	-1.3
31.6	0	0	-1.24
31.7	0	0	-1.3
31.8	0	0	-1.28
31.9	0	0	-1.28
32	0	0	-1.22
32.1	0	0	-1.24
32.2	0	0	-1.22
32.3	0	0	-1.26
32.4	0	0	-1.24
32.5	0	0	-1.2
32.6	0	0	-1.24
32.7	0	0	-1.26
32.8	0	0	-1.26
32.9	0	0	-1.3
33	0	0	-1.26
33.1	0	0	-1.28
33.2	0	-0.31559	-1.28
33.3	0	0	-1.28
33.4	0	0	-1.28
33.5	0	0	-1.34
33.6	0	0	-1.34
33.7	0	0	-1.32
33.8	0	0	-1.34
33.9	0	0	-1.32
34	0	0	-1.36
34.1	0	0	-1.4
34.2	0	-0.31559	-1.38
34.3	0	0	-1.44
34.4	0	0	-1.44
34.5	0	0	-1.4
34.6	0	0	-1.42
34.7	0	0	-1.48
34.8	0	0	-1.44
34.9	0	0	-1.5
35	0	0	-1.52
35.1	0	0	-1.5
35.2	0	0	-1.56
35.3	0	0	-1.58
35.4	0	0	-1.52
35.5	0	0	-1.6
35.6	0	0	-1.58
35.7	0	0	-1.62
35.8	0	0	-1.56
35.9	0	0.31559	-1.6
36	0	0	-1.62
36.1	0	0	-1.6
36.2	0	0.31559	-1.6
36.3	0	0	-1.62
36.4	0	0	-1.64
36.5	0	0	-1.6
36.6	0	0	-1.66
36.7	0	0	-1.6
36.8	0	0	-1.64
36.9	0	0	-1.6
37	500	49.5477	-1.28
37.1	500	403.325	14.38
37.2	500	504.629	29.66
37.3	500	511.888	31
37.4	500	512.203	30.16
37.5	500	511.572	29.02
37.6	500	510.941	28.62
37.7	500	509.994	27.58
37.8	500	509.047	26.64
37.9	500	508.416	25.84
38	500	507.154	25.58
38.1	500	507.154	24.84
38.2	500	506.523	24.18
38.3	500	505.892	24.36
38.4	500	505.26	23.56
38.5	500	505.26	23
38.6	500	504.629	22.76
38.7	500	504.314	22.38
38.8	500	503.998	22.14
38.9	500	503.682	21.4
39	500	503.367	21
39.1	500	502.42	20.88
39.2	500	502.42	20.4
39.3	500	503.051	20.2
39.4	500	502.104	19.62
39.5	500	502.104	19.4
39.6	500	502.104	19.3
39.7	500	501.789	19.16
39.8	500	501.789	18.72
39.9	500	501.473	18.4
40	500	501.473	17.8
40.1	500	501.158	17.52
40.2	500	501.158	17.48
40.3	500	501.158	17.46
40.4	500	500.842	17.6
40.5	500	500.842	17.68
40.6	500	500.842	18
40.7	500	500.526	17.64
40.8	500	500.842	17.22
40.9	500	500.526	17.3
41	500	500.526	17.14
41.1	500	500.526	16.88
41.2	500	500.211	17.42
41.3	500	500.211	16.8
41.4	500	500.211	16.6
41.5	500	500.211	16.72
41.6	500	500.211	16.3
41.7	500	500.211	16.42
41.8	500	500.526	16.54
41.9	500	500.211	17.1
42	500	499.58	16.46
42.1	500	500.211	15.78
42.2	500	500.211	15.46
42.3	500	500.211	15.32
42.4	500	500.211	15.08
42.5	500	499.58	15.9
42.6	500	500.211	15.64
42.7	500	500.211	15.4
42.8	500	500.211	15.26
42.9	500	500.211	15.08
43	500	499.58	15.12
43.1	500	500.211	15.28
43.2	500	500.211	15.48
43.3	500	499.58	15.14
43.4	500	500.211	14.9
43.5	500	499.58	15.12
43.6	500	500.211	14.94
43.7	500	499.58	15.02
43.8	500	499.58	15.22
43.9	500	499.58	14.92
44	500	499.58	14.84
44.1	500	500.211	14.7
44.2	500	499.58	14.98
44.3	500	500.211	15.52
44.4	500	499.58	14.96
44.5	500	499.58	14.64
44.6	500	500.211	14.4
44.7	500	500.211	14.56
44.8	500	499.58	14.54
44.9	500	499.58	14.98
45	500	500.211	14.96
45.1	500	500.211	15.06
45.2	500	499.58	14.92
45.3	500	499.58	14.62
45.4	500	499.58	14.24
45.5	500	500.211	15.02
45.6	500	499.58	14.4
45.7	500	499.58	14.5
45.8	500	500.211	14.32
45.9	500	499.58	14.1
46	500	500.211	14
46.1	500	499.58	14.52
46.2	500	500.211	14.34
46.3	500	499.58	14.78
46.4	500	499.58	14.66
46.5	500	499.58	15
46.6	500	499.58	15.06
46.7	500	500.211	14.56
46.8	500	499.58	15.1
46.9	500	500.211	14.84
47	500	499.58	14.4
47.1	500	499.58	14.34
47.2	500	500.211	14.34
47.3	500	499.58	14.74
47.4	500	499.58	14.32
47.5	500	499.58	14.26
47.6	500	499.58	14.04
47.7	500	500.211	14.04
47.8	500	499.58	13.88
47.9	500	500.211	13.82
48	500	500.211	13.9
48.1	500	499.58	14.16
48.2	500	500.211	14.26
48.3	500	499.58	14.68
48.4	500	500.211	14.2
48.5	500	500.211	14.54
48.6	500	499.58	14.28
48.7	500	499.58	14.1
48.8	500	499.58	14.6
48.9	500	500.211	14.16
49	500	499.58	13.8
49.1	500	499.58	14.04
49.2	500	499.58	13.92
49.3	500	500.211	14.14
49.4	500	499.58	13.96
49.5	500	499.58	14.1
49.6	500	500.211	14.1
49.7	500	499.58	14.4
49.8	500	500.211	14.48
49.9	500	500.211	14.04
50	500	499.58	14.52
50.1	500	499.58	14.24
50.2	500	499.58	13.84
50.3	500	500.211	14.14
50.4	500	499.58	14.06
50.5	500	500.211	14.56
50.6	500	499.58	14.62
50.7	500	499.58	14.4
50.8	500	499.58	14.4
50.9	500	499.58	14.04
51	500	500.211	14.22
51.1	500	500.211	13.68
51.2	500	499.58	13.84
51.3	500	500.211	14.18
51.4	500	499.58	13.94
51.5	500	500.211	13.66
51.6	500	499.58	13.68
51.7	500	500.211	14.2
51.8	500	499.58	14.4
51.9	500	499.58	14.4
52	500	500.211	14.26
52.1	500	499.58	13.88
52.2	500	499.58	13.84
52.3	500	499.58	13.78
52.4	500	499.58	14.16
52.5	500	499.58	14.06
52.6	500	500.211	13.9
52.7	500	499.58	13.8
52.8	500	499.58	13.52
52.9	500	499.58	14.04
53	500	500.211	13.8
53.1	500	500.211	14.24
53.2	500	499.58	14.34
53.3	500	500.211	14.44
53.4	500	499.58	14.34
53.5	500	500.211	14.3
53.6	500	499.58	14.58
53.7	500	499.58	15.08
53.8	500	499.58	14.9
53.9	500	499.58	14.42
54	500	500.211	14.5
54.1	500	500.211	13.88
54.2	500	499.58	13.9
54.3	500	499.58	13.98
54.4	500	500.211	14.14
54.5	500	499.58	14.3
54.6	500	499.58	14.54
54.7	500	500.211	14.36
54.8	500	499.58	14.16
54.9	500	500.211	14.06
55	500	499.58	14.06
55.1	500	499.58	14.14
55.2	500	500.211	14
55.3	500	499.58	14
55.4	500	500.211	14.2
55.5	500	500.211	13.68
55.6	500	499.58	13.68
55.7	500	500.211	13.46
55.8	500	500.211	13.68
55.9	500	499.58	14.08
56	500	499.58	14.24
56.1	500	500.211	14.08
56.2	500	499.58	14.26
56.3	500	499.58	14.28
56.4	500	500.211	14.2
56.5	500	499.58	14.08
56.6	500	500.211	14.18
56.7	500	499.58	14.24
56.8	500	500.211	14.4
56.9	500	499.58	14.04
57	500	499.58	13.74
57.1	500	499.58	14.14
57.2	500	499.58	14.44
57.3	500	500.211	14.24
57.4	500	499.58	13.74
57.5	500	500.211	13.42
57.6	500	499.58	13.64
57.7	500	499.58	14.1
57.8	500	499.58	14.18
57.9	500	499.58	13.9
58	500	500.211	13.46
58.1	500	499.58	13.68
58.2	500	499.58	13.9
58.3	500	500.211	13.78
58.4	500	499.58	13.78
58.5	500	500.211	13.78
58.6	500	499.58	13.62
58.7	500	500.211	13.9
58.8	500	500.211	13.84
58.9	500	500.211	13.78
59	500	499.58	14.06
59.1	500	499.58	13.9
59.2	500	500.211	14.2
59.3	500	500.211	14.04
59.4	500	499.58	14.04
59.5	500	500.211	14.4
59.6	500	499.58	14.6
59.7	500	500.211	14.18
59.8	500	499.58	14.26
59.9	500	500.211	14.08
60	500	500.211	14.16
60.1	500	499.58	14.04
60.2	500	499.58	13.72
60.3	500	499.58	13.94
60.4	500	500.211	13.94
60.5	500	500.211	13.88
60.6	500	500.211	13.72
60.7	500	500.211	14.04
60.8	500	500.211	13.88
60.9	500	500.211	13.7
61	500	499.58	14.26
61.1	500	499.58	14
61.2	500	499.58	13.88
61.3	500	500.211	13.66
61.4	500	500.211	14
61.5	500	500.211	13.6
61.6	500	499.58	13.98
61.7	500	499.58	13.78
61.8	500	500.211	13.74
61.9	500	499.58	14.3
62	500	500.211	14.84
62.1	500	500.211	14.14
62.2	500	499.58	14.44
62.3	500	500.211	14.36
62.4	500	500.211	13.68
62.5	500	499.58	14.14
62.6	500	499.58	14.48
62.7	500	500.211	14.38
62.8	500	500.211	14.08
62.9	500	500.211	13.78
63	500	499.58	14.26
63.1	500	499.58	14.6
63.2	500	500.211	14.14
63.3	500	500.211	13.68
63.4	500	499.58	13.8
63.5	500	500.211	14.14
63.6	500	499.58	14.14
63.7	500	500.211	14
63.8	500	500.211	14.36
63.9	500	499.58	14.1
64	500	499.58	14.64
64.1	500	500.211	14.7
64.2	500	500.211	14.4
64.3	500	499.58	14.34
64.4	500	500.211	14.28
64.5	500	499.58	14.28
64.6	500	499.58	14
64.7	500	500.211	13.56
64.8	500	499.58	13.52
64.9	500	500.211	13.7
65	500	499.58	13.8
65.1	500	500.211	13.68
65.2	500	500.211	13.94
65.3	500	499.58	13.78
65.4	500	499.58	14.26
65.5	500	500.211	13.74
65.6	500	499.58	13.56
65.7	500	499.58	13.38
65.8	500	499.58	13.74
65.9	500	500.211	14.2
66	500	500.211	13.94
66.1	500	500.211	13.94
66.2	500	499.58	14.04
66.3	500	499.58	13.94
66.4	500	500.211	13.84
66.5	500	500.211	13.98
66.6	500	500.211	14.16
66.7	500	500.211	14.44
66.8	500	500.211	14.5
66.9	500	499.58	14.46
67	500	499.58	14
67.1	500	499.58	13.92
67.2	500	499.58	13.94
67.3	500	500.211	13.52
67.4	500	500.211	13.98
67.5	500	500.211	14.34
67.6	500	499.58	14.24
67.7	500	500.211	14.1
67.8	500	500.211	13.88
67.9	500	499.58	13.44
68	500	499.58	13.6
68.1	500	500.211	13.88
68.2	500	500.211	13.78
68.3	500	499.58	13.46
68.4	500	500.211	13.42
68.5	500	500.211	12.98
68.6	500	499.58	13.5
68.7	500	500.211	13.74
68.8	500	499.58	13.88
68.9	500	500.211	14.06
69	500	500.211	13.84
69.1	500	499.58	13.8
69.2	500	500.211	13.68
69.3	500	499.58	13.7
69.4	500	500.211	13.62
69.5	500	499.58	14.28
69.6	500	500.211	14.04
69.7	500	500.211	14.14
69.8	500	499.58	14.24
69.9	500	500.211	14.16
70	500	499.58	13.98
70.1	500	500.211	14.26
70.2	500	499.58	13.8
70.3	500	499.58	13.76
70.4	500	500.211	14
70.5	500	500.211	13.94
70.6	500	499.58	14
70.7	500	499.58	14.4
70.8	500	500.211	14.14
70.9	500	500.211	13.76
71	500	499.58	14.4
71.1	500	499.58	14.08
71.2	500	499.58	14.24
71.3	500	500.211	14.24
71.4	500	500.211	13.64
71.5	500	499.58	13.66
71.6	500	500.211	13.52
71.7	500	499.58	13.56
71.8	500	499.58	13.44
71.9	500	500.211	13.82
72	500	499.58	14.16
72.1	500	499.58	14.2
72.2	500	500.211	13.98
72.3	500	499.58	14.3
72.4	500	499.58	14.3
72.5	500	500.211	13.98
72.6	500	499.58	13.78
72.7	500	499.58	13.94
72.8	500	499.58	13.8
72.9	500	499.58	13.68
73	500	500.211	13.78
73.1	500	500.211	14.04
73.2	500	500.211	13.84
73.3	500	500.211	14.14
73.4	500	500.211	14.2
73.5	500	500.211	13.98
73.6	500	499.58	13.78
73.7	500	499.58	13.9
73.8	500	499.58	13.94
73.9	500	500.211	14.06
74	500	500.211	14.26
74.1	500	499.58	14.08
74.2	500	500.211	14.06
74.3	500	500.211	13.78
74.4	500	499.58	13.62
74.5	500	500.211	13
74.6	500	499.58	13.22
74.7	500	500.211	13.46
74.8	500	499.58	14
74.9	500	500.211	13.4
75	500	499.58	13.88
75.1	500	499.58	13.64
75.2	500	499.58	13.68
75.3	500	499.58	13.88
75.4	500	500.211	13.82
75.5	500	499.58	14.24
75.6	500	500.211	14.14
75.7	500	499.58	14.34
75.8	500	499.58	14.08
75.9	500	499.58	13.84
76	500	499.58	13.66
76.1	500	500.211	13.78
76.2	500	499.58	13.9
76.3	500	500.211	13.72
76.4	500	499.58	13.44
76.5	500	499.58	13.84
76.6	500	500.211	14.3
76.7	500	499.58	14.18
76.8	500	500.211	14.1
76.9	500	500.211	14.3
77	500	499.58	14.4
77.1	500	500.211	14.24
77.2	500	499.58	13.84
77.3	500	499.58	14.24
77.4	500	500.211	14
77.5	500	499.58	14.1
77.6	500	499.58	14.34
77.7	500	500.211	14.14
77.8	500	499.58	14.54
77.9	500	499.58	14.3
78	500	500.211	13.98
78.1	500	499.58	13.9
78.2	500	500.211	13.78
78.3	500	500.211	13.88
78.4	500	499.58	14.08
78.5	500	500.211	14.24
78.6	500	500.211	13.62
78.7	500	499.58	13.94
78.8	500	499.58	14.14
78.9	500	500.211	14.14
79	500	500.211	14.26
79.1	500	499.58	14.1
79.2	500	500.211	13.84
79.3	500	499.58	13.98
79.4	500	500.211	14.62
79.5	500	499.58	14.2
79.6	500	499.58	13.8
79.7	500	499.58	13.7
79.8	500	500.211	13.42
79.9	500	500.211	13.54
80	500	499.58	14.14
80.1	500	499.58	14
80.2	500	499.58	14.36
80.3	500	500.211	14.88
80.4	500	500.211	14.46
80.5	500	499.58	14.44
80.6	500	500.211	13.52
80.7	500	499.58	13.68
80.8	500	500.211	13.78
80.9	500	500.211	14.2
81	500	499.58	13.78
81.1	500	500.211	13.52
81.2	500	499.58	13.74
81.3	500	500.211	13.76
81.4	500	500.211	14.22
81.5	500	499.58	14.04
81.6	500	499.58	13.72
81.7	500	499.58	13.74
81.8	500	499.58	14
81.9	500	500.211	13.94
82	500	500.211	14.04
82.1	500	499.58	14.06
82.2	500	499.58	13.88
82.3	500	500.211	13.24
82.4	500	499.58	13.4
82.5	500	500.211	13.46
82.6	500	500.211	13.9
82.7	500	499.58	13.94
82.8	500	500.211	13.52
82.9	500	500.211	13.68
83	500	500.211	14.04
83.1	500	499.58	13.9
83.2	500	499.58	13.58
83.3	500	499.58	13.66
83.4	500	500.211	13.5
83.5	500	500.211	13.84
83.6	500	499.58	13.4
83.7	500	500.211	13.78
83.8	500	499.58	13.5
83.9	500	500.211	14
84	500	499.58	14.04
84.1	500	500.211	13.84
84.2	500	500.211	13.68
84.3	500	500.211	13.42
84.4	500	499.58	13.68
84.5	500	499.58	14.16
84.6	500	500.211	14.16
84.7	500	499.58	13.88
84.8	500	499.58	14
84.9	500	500.211	14.06
85	500	499.58	14.04
85.1	500	500.211	14.04
85.2	500	499.58	13.52
85.3	500	500.211	13.84
85.4	500	499.58	14.1
85.5	500	499.58	14.04
85.6	500	499.58	14.24
85.7	500	500.211	14.26
85.8	500	500.211	14.34
85.9	500	499.58	14.48
86	500	500.211	14.56
86.1	500	499.58	13.8
86.2	500	499.58	14.1
86.3	500	499.58	13.78
86.4	500	499.58	13.94
86.5	500	500.211	14.28
86.6	500	499.58	14.16
86.7	500	499.58	14.2
86.8	500	500.211	13.74
86.9	500	499.58	13.46
87	500	499.58	13.54
87.1	500	500.211	13.66
87.2	500	499.58	13.98
87.3	500	499.58	13.78
87.4	500	499.58	13.74
87.5	500	499.58	13.9
87.6	500	500.211	13.74
87.7	500	500.211	13.66
87.8	500	499.58	13.58
87.9	500	499.58	13.66
88	500	499.58	13.8
88.1	500	500.211	14
88.2	500	499.58	14.6
88.3	500	499.58	13.72
88.4	500	499.58	13.52
88.5	500	499.58	13.52
88.6	500	500.211	14.14
88.7	500	499.58	13.1
88.8	500	500.211	13.56
88.9	500	499.58	13.8
89	500	500.211	13.52
89.1	500	500.211	13.84
89.2	500	499.58	13.72
89.3	500	500.211	14
89.4	500	499.58	13.74
89.5	500	500.211	13.82
89.6	500	500.211	14.14
89.7	500	499.58	14.2
89.8	500	500.211	14.5
89.9	500	500.211	14
90	500	499.58	14.04
90.1	500	499.58	14.14
90.2	500	500.211	13.06
90.3	500	499.58	13.24
90.4	500	500.211	13.86
90.5	500	500.211	13.74
90.6	500	499.58	13.68
90.7	500	500.211	13.84
90.8	500	499.58	13.98
90.9	500	500.211	13.46
91	500	500.211	13.48
91.1	500	500.211	13.46
91.2	500	500.211	13.72
91.3	500	500.211	14.08
91.4	500	500.211	14.56
91.5	500	499.58	14.3
91.6	500	500.211	14.16
91.7	500	499.58	14
91.8	500	500.211	14.26
91.9	500	499.58	14.04
92	500	499.58	14
92.1	500	500.211	13.94
92.2	500	499.58	13.48
92.3	500	500.211	12.74
92.4	500	500.211	13.58
92.5	500	500.211	13.94
92.6	500	499.58	13.82
92.7	500	500.211	13.58
92.8	500	499.58	14.36
92.9	500	499.58	14.56
93	500	500.211	14
93.1	500	499.58	13.9
93.2	500	500.211	13.18
93.3	500	500.211	13.68
93.4	500	499.58	13.98
93.5	500	499.58	14.1
93.6	500	499.58	13.56
93.7	500	500.211	14.2
93.8	500	499.58	13.9
93.9	500	499.58	14.18
94	500	499.58	13.48
94.1	500	500.211	13.58
94.2	500	499.58	13.8
94.3	500	499.58	13.82
94.4	500	500.211	13.94
94.5	500	500.211	13.82
94.6	500	500.211	13.46
94.7	500	499.58	14.1
94.8	500	499.58	14.38
94.9	500	500.211	14.04
95	500	500.211	14.34
95.1	500	500.211	14.04
95.2	500	500.211	14.1
95.3	500	500.211	14.24
95.4	500	499.58	14.14
95.5	500	500.211	14.7
95.6	500	499.58	14.08
95.7	500	500.211	14.08
95.8	500	500.211	13.94
95.9	500	500.211	13.52
96	500	500.211	13.84
96.1	500	499.58	13.94
96.2	500	500.211	13.9
96.3	500	499.58	13.84
96.4	500	499.58	14.14
96.5	500	500.211	14.14
96.6	500	500.211	14.2
96.7	500	499.58	14.46
96.8	500	499.58	13.72
96.9	500	500.211	13.34
97	500	500.211	13.84
97.1	500	500.211	13.74
97.2	500	499.58	13.56
97.3	500	499.58	13.66
97.4	500	500.211	13.6
97.5	500	499.58	13.8
97.6	500	499.58	13.88
97.7	500	500.211	14.1
97.8	500	499.58	14.3
97.9	500	500.211	13.66
98	500	499.58	13.52
98.1	500	500.211	13.78
98.2	500	499.58	13.62
98.3	500	500.211	13.98
98.4	500	499.58	13.68
98.5	500	499.58	13.4
98.6	500	499.58	13.58
98.7	500	499.58	13.54
98.8	500	500.211	13.56
98.9	500	500.211	13.46
99	500	499.58	13.46
99.1	500	499.58	13.62
99.2	500	499.58	14.24
99.3	500	500.211	14.48
99.4	500	500.211	14.1
99.5	500	500.211	14.14
99.6	500	499.58	13.84
99.7	500	500.211	13.58
99.8	500	500.211	13.8
99.9	500	500.211	14.08
100	500	500.211	13.46
100.1	500	499.58	13.66
100.2	500	500.211	13.78
100.3	500	499.58	13.72
100.4	500	500.211	13.82
100.5	500	499.58	13.58
100.6	500	499.58	13.92
100.7	500	500.211	13.42
100.8	0	500.211	13.78
100.9	0	500.211	12.76
101	0	430.465	9.62
101.1	0	375.868	6.54
101.2	0	327.898	4.06
101.3	0	284.978	1.9
101.4	0	246.792	-0.02
101.5	0	213.024	-1.48
101.6	0	183.674	-3.68
101.7	0	158.111	-5.02
101.8	0	135.073	-6
101.9	0	115.191	-6.74
102	0	99.7266	-7.2
102.1	0	84.5782	-7.8
102.2	0	71.9546	-8.02
102.3	0	60.909	-8.04
102.4	0	51.7568	-8.34
102.5	0	44.1827	-8.76
102.6	0	36.9241	-8.5
102.7	0	31.559	-8.5
102.8	0	26.5096	-8.56
102.9	0	22.4069	-8.22
103	0	18.9354	-8.14
103.1	0	15.1483	-8.06
103.2	0	13.2548	-7.92
103.3	0	11.0457	-7.72
103.4	0	9.15212	-7.64
103.5	0	7.88976	-7.4
103.6	0	5.68063	-7.28
103.7	0	4.73386	-7.18
103.8	0	3.4715	-7.2
103.9	0	2.84031	-7.1
104	0	2.20913	-7.04
104.1	0	1.89354	-6.92
104.2	0	0.946771	-6.68
104.3	0	0.31559	-6.56
104.4	0	0.31559	-6.4
104.5	0	0	-6.28
104.6	0	-0.31559	-6.22
104.7	0	-0.31559	-6.02
104.8	0	-0.631181	-5.9
104.9	0	-0.946771	-5.76
105	0	-0.946771	-5.64
105.1	0	-0.946771	-5.64
105.2	0	-1.57795	-5.56
105.3	0	-1.57795	-5.32
105.4	0	-1.57795	-5.16
105.5	0	-1.57795	-4.92
105.6	0	-1.57795	-4.78
105.7	0	-1.89354	-4.52
105.8	0	-1.57795	-4.38
105.9	0	-1.89354	-4.2
106	0	-1.57795	-4.1
106.1	0	-1.89354	-4.02
106.2	0	-1.89354	-4.04
106.3	0	-1.89354	-4.04
106.4	0	-1.89354	-4.02
106.5	0	-1.89354	-4.04
106.6	0	-1.89354	-4.02
106.7	0	-1.89354	-3.92
106.8	0	-1.89354	-3.92
106.9	0	-2.20913	-3.96
107	0	-1.89354	-3.94
107.1	0	-1.89354	-3.96
107.2	0	-1.89354	-3.9
107.3	0	-2.20913	-3.84
107.4	0	-1.89354	-3.84
107.5	0	-1.89354	-3.8
107.6	0	-1.89354	-3.84
107.7	0	-1.89354	-3.84
107.8	0	-1.89354	-3.78
107.9	0	-2.20913	-3.76
108	0	-1.89354	-3.8
108.1	0	-1.89354	-3.78
108.2	0	-2.20913	-3.74
108.3	0	-1.89354	-3.66
108.4	0	-2.20913	-3.64
108.5	0	-2.20913	-3.5
108.6	0	-1.89354	-3.5
108.7	0	-2.20913	-3.5
108.8	0	-1.89354	-3.56
108.9	0	-2.20913	-3.5
109	0	-1.89354	-3.58
109.1	0	-1.89354	-3.54
109.2	0	-1.89354	-3.5
109.3	0	-1.89354	-3.44
109.4	0	-1.89354	-3.46
109.5	0	-1.89354	-3.38
109.6	0	-2.20913	-3.38
109.7	0	-1.89354	-3.32
109.8	0	-2.20913	-3.24
109.9	0	-1.89354	-3.16
110	0	-1.89354	-3.1
110.1	0	-1.89354	-3.1
110.2	0	-1.89354	-3.08
110.3	0	-2.20913	-3.08
110.4	0	-1.89354	-3.08
110.5	0	-1.89354	-3.04
110.6	0	-1.89354	-3.14
110.7	0	-2.20913	-3.12
110.8	0	-2.20913	-3.1
110.9	0	-1.89354	-3.14
111	0	-2.20913	-3.14
111.1	0	-1.89354	-3.08
111.2	0	-2.20913	-3.02
111.3	0	-2.20913	-2.98
111.4	0	-2.20913	-2.88
111.5	0	-2.20913	-2.82
111.6	0	-2.20913	-2.76
111.7	0	-1.89354	-2.76
111.8	0	-2.20913	-2.6
111.9	0	-1.89354	-2.64
112	0	-2.20913	-2.58
112.1	0	-1.89354	-2.48
112.2	0	-2.20913	-2.44
112.3	0	-2.20913	-2.46
112.4	0	-2.20913	-2.42
112.5	0	-2.20913	-2.42
112.6	0	-1.89354	-2.44
112.7	0	-1.89354	-2.4
112.8	0	-2.20913	-2.4
112.9	0	-2.20913	-2.38
113	0	-2.20913	-2.38
113.1	0	-2.20913	-2.38
113.2	0	-2.20913	-2.36
113.3	0	-2.20913	-2.32
113.4	0	-2.20913	-2.28
113.5	0	-2.20913	-2.26
113.6	0	-2.20913	-2.26
113.7	0	-2.20913	-2.24
113.8	0	-1.89354	-2.26
113.9	0	-2.20913	-2.24
114	0	-1.89354	-2.24
114.1	0	-2.20913	-2.26
114.2	0	-1.89354	-2.24
114.3	0	-1.89354	-2.28
114.4	0	-2.20913	-2.34
114.5	0	-2.20913	-2.3
114.6	0	-2.20913	-2.38
114.7	0	-1.89354	-2.34
114.8	0	-2.20913	-2.36
114.9	0	-2.20913	-2.3
115	0	-2.20913	-2.28
115.1	0	-2.20913	-2.24
115.2	0	-1.89354	-2.2
115.3	0	-2.20913	-2.2
115.4	0	-1.89354	-2.24
115.5	0	-2.20913	-2.22
115.6	0	-2.20913	-2.28
115.7	0	-2.20913	-2.22
115.8	0	-2.20913	-2.24
115.9	0	-1.89354	-2.22
116	0	-1.89354	-2.24
116.1	0	-1.89354	-2.22
116.2	0	-1.89354	-2.22
116.3	0	-2.20913	-2.16
116.4	0	-1.89354	-2.18
116.5	0	-1.89354	-2.12
116.6	0	-1.89354	-2.14
116.7	0	-1.89354	-2.12
116.8	0	-1.89354	-2.12
116.9	0	-1.89354	-2.14
117	0	-1.89354	-2.12
117.1	0	-1.89354	-2.12
117.2	0	-1.89354	-2.1
117.3	0	-1.89354	-2.14
117.4	0	-1.89354	-2.1
117.5	0	-1.89354	-2.1
117.6	0	-1.89354	-2.1
117.7	0	-1.89354	-2.1
117.8	0	-1.89354	-2.04
117.9	0	-1.89354	-1.98
118	0	-1.89354	-1.94
118.1	0	-2.20913	-1.92
118.2	0	-1.89354	-1.88
118.3	0	-1.89354	-1.8
118.4	0	-1.89354	-1.82
118.5	0	-1.89354	-1.78
118.6	0	-1.57795	-1.78
118.7	0	-1.89354	-1.78
118.8	0	-1.89354	-1.82
118.9	0	-2.20913	-1.78
119	0	-1.89354	-1.8
119.1	0	-1.57795	-1.9
119.2	0	-1.57795	-1.84
119.3	0	-1.57795	-1.86
119.4	0	-1.57795	-1.88
119.5	0	-1.57795	-1.78
119.6	0	-1.57795	-1.84
119.7	0	-1.57795	-1.78
119.8	0	-1.57795	-1.78
119.9	0	-1.57795	-1.76
120	0	-1.57795	-1.78
120.1	0	-1.57795	-1.76
120.2	0	-1.57795	-1.72
120.3	0	-1.57795	-1.78
120.4	0	-1.57795	-1.78
120.5	0	-1.57795	-1.78
120.6	0	-1.57795	-1.8
120.7	0	-1.57795	-1.82
120.8	0	-1.57795	-1.84
120.9	0	-1.57795	-1.82
121	0	-0.946771	-1.86
121.1	0	-1.57795	-1.78
121.2	0	-0.946771	-1.86
121.3	0	-1.57795	-1.84
121.4	0	-0.946771	-1.88
121.5	0	-0.946771	-1.92
121.6	0	-0.946771	-1.9
121.7	0	-0.946771	-1.96
121.8	0	-0.946771	-1.96
121.9	0	-0.946771	-2
122	0	-0.946771	-2
122.1	0	-0.946771	-2.06
122.2	0	-0.946771	-2
122.3	0	-0.946771	-2.08
122.4	0	-0.946771	-2.06
122.5	0	-0.946771	-2.06
122.6	0	-0.631181	-2
122.7	0	-0.946771	-2.02
122.8	0	-1.57795	-2.04
122.9	0	-0.946771	-2.04
123	0	-0.631181	-2
123.1	0	-0.946771	-2.06
123.2	0	-0.946771	-1.98
123.3	0	-0.631181	-2
123.4	0	-0.631181	-1.98
123.5	0	-0.631181	-1.94
123.6	0	-0.631181	-1.94
123.7	0	-0.631181	-1.94
123.8	0	-0.631181	-1.92
123.9	0	-0.631181	-1.92
124	0	-0.631181	-1.9
124.1	0	-0.631181	-1.9
124.2	0	-0.631181	-1.86
124.3	0	-0.631181	-1.88
124.4	0	-0.31559	-1.92
124.5	0	-0.631181	-1.86
124.6	0	-0.631181	-1.88
124.7	0	-0.31559	-1.88
124.8	0	-0.31559	-1.8
124.9	0	-0.31559	-1.8
125	0	-0.31559	-1.84
125.1	0	-0.31559	-1.86
125.2	0	-0.31559	-1.84
125.3	0	-0.631181	-1.82
125.4	0	-0.31559	-1.82
125.5	0	-0.31559	-1.84
125.6	0	-0.31559	-1.82
125.7	0	-0.31559	-1.84
125.8	0	-0.31559	-1.78
125.9	0	-0.31559	-1.86
126	0	-0.31559	-1.88
126.1	0	-0.31559	-1.88
126.2	0	-0.31559	-1.88
126.3	0	-0.31559	-1.84
126.4	0	-0.31559	-1.9
126.5	0	-0.31559	-1.88
126.6	0	-0.31559	-1.9
126.7	0	-0.31559	-1.94
126.8	0	-0.31559	-1.94
126.9	0	-0.31559	-1.9
127	0	-0.31559	-2
127.1	0	-0.31559	-1.98
127.2	0	-0.31559	-1.98
127.3	0	-0.31559	-2
127.4	0	-0.31559	-2
127.5	0	-0.31559	-2.02
127.6	0	0	-2.02
127.7	0	0	-2.12
127.8	0	0	-2.12
127.9	0	0	-2.04
128	0	-0.31559	-2.08
128.1	0	-0.31559	-2.06
128.2	0	0	-2.08
128.3	0	0	-2.06
128.4	0	0	-2.06
128.5	0	0	-2.1
128.6	0	-0.31559	-2.1
128.7	0	-0.31559	-2.14
128.8	0	-0.31559	-2.08
128.9	0	-0.31559	-2.16
129	0	0	-2.08
129.1	0	0	-2.12
129.2	0	0	-2.1
129.3	0	0	-2.12
129.4	0	-0.31559	-2.08
129.5	0	-0.31559	-2.04
129.6	0	0	-2.08
129.7	0	0	-2.12
129.8	0	0	-2.08
129.9	0	0	-2.06
130	0	0	-2.08
130.1	0	0	-2.08
130.2	0	0	-2.06
130.3	0	0	-2
130.4	0	0	-2.02
130.5	0	0	-2
130.6	0	0	-2
130.7	0	0	-1.94
130.8	0	0	-1.94
130.9	0	0	-1.92
131	0	0	-1.88
131.1	0	0	-1.8
131.2	0	0	-1.76
131.3	0	0	-1.72
131.4	0	0	-1.72
131.5	0	0	-1.7
131.6	0	0	-1.68
131.7	0	0	-1.62
131.8	0	0	-1.54
131.9	0	0	-1.52
132	0	-0.31559	-1.56
132.1	0	-0.31559	-1.46
132.2	0	0	-1.4
132.3	0	0	-1.44
132.4	0	0	-1.4
132.5	0	0	-1.34
132.6	0	0	-1.38
132.7	0	0	-1.34
132.8	0	0	-1.24
132.9	0	0	-1.26
133	0	0	-1.34
133.1	0	0	-1.24
133.2	0	0	-1.24
133.3	0	0	-1.26
133.4	0	0	-1.34
133.5	0	0	-1.3
133.6	0	0	-1.3
133.7	0	0	-1.34
133.8	0	0	-1.38
133.9	0	0	-1.38
134	0	0	-1.4
134.1	0	0	-1.4
134.2	0	0	-1.34
134.3	0	0	-1.42
134.4	0	0	-1.38
134.5	0	0	-1.44
134.6	0	0	-1.44
134.7	0	0	-1.44
134.8	0	-0.31559	-1.44
134.9	0	-0.31559	-1.44
135	0	0	-1.52
135.1	0	0	-1.44
135.2	0	0	-1.5
135.3	0	0	-1.48
135.4	0	0	-1.46
135.5	0	0	-1.5
135.6	0	0	-1.54
135.7	0	0	-1.52
135.8	0	0	-1.58
135.9	0	0	-1.52
136	0	0	-1.56
136.1	0	0	-1.58
136.2	0	0	-1.6
136.3	0	0	-1.58
136.4	0	0	-1.58
136.5	0	0	-1.52
136.6	0	0	-1.58
136.7	0	0	-1.56
136.8	0	0	-1.64
136.9	0	0	-1.66
137	0	-0.31559	-1.58
137.1	0	0	-1.66
137.2	0	0	-1.66
137.3	0	0	-1.7
137.4	0	0	-1.7
137.5	0	0	-1.66
137.6	0	0	-1.72
137.7	0	0	-1.72
137.8	0	-0.31559	-1.7
137.9	0	0	-1.72
138	0	0	-1.72
138.1	0	0	-1.72
138.2	0	0	-1.74
138.3	0	0	-1.7
138.4	0	0	-1.74
138.5	0	0	-1.72
138.6	0	0	-1.72
138.7	0	0	-1.76
138.8	0	0	-1.76
138.9	0	0	-1.78
139	0	0	-1.76
139.1	0	0	-1.76
139.2	0	0	-1.78
139.3	0	0	-1.72
139.4	0	0	-1.7
139.5	0	0	-1.72
139.6	0	0	-1.76
139.7	0	0	-1.72
139.8	0	0	-1.7
139.9	0	0	-1.74
140	0	0	-1.72
140.1	0	0	-1.72
140.2	0	0	-1.76
140.3	0	0	-1.76
140.4	0	0	-1.76
140.5	0	0	-1.74
140.6	0	0	-1.72
140.7	0	0	-1.74
140.8	0	0	-1.76
140.9	0	0	-1.72
141	0	0	-1.72
141.1	0	0	-1.74
141.2	0	0	-1.68
141.3	0	-0.31559	-1.72
141.4	0	0	-1.72
141.5	0	0	-1.74
141.6	0	0	-1.76
141.7	0	0	-1.74
141.8	0	0	-1.72
141.9	0	0	-1.76
142	0	0	-1.74
142.1	0	0	-1.76
142.2	0	0	-1.74
142.3	0	0	-1.76
142.4	0	0	-1.74
142.5	0	0	-1.72
142.6	0	0	-1.74
142.7	0	0	-1.76
142.8	0	0	-1.72
142.9	0	0	-1.74
143	0	0	-1.68
143.1	0	0	-1.72
143.2	0	0	-1.72
143.3	0	0	-1.72
143.4	0	-0.31559	-1.72
143.5	0	-0.31559	-1.68
143.6	0	0	-1.64
143.7	0	0	-1.6
143.8	0	0	-1.56
143.9	0	0	-1.58
144	0	0	-1.56
144.1	0	0	-1.54
144.2	0	0	-1.5
144.3	0	0	-1.52
144.4	0	0	-1.46
144.5	0	0	-1.44
144.6	0	0	-1.44
144.7	0	0	-1.44
144.8	0	0	-1.4
144.9	0	0	-1.42
145	0	0	-1.42
145.1	0	0	-1.44
145.2	0	0	-1.4
145.3	0	0	-1.42
145.4	0	0	-1.42
145.5	0	0	-1.44
145.6	0	0	-1.44
145.7	0	0	-1.48
145.8	0	-0.31559	-1.5
145.9	0	0	-1.46
146	0	0	-1.56
146.1	0	0	-1.56
146.2	0	0	-1.54
146.3	0	0	-1.54
146.4	0	0	-1.58
146.5	0	-0.31559	-1.56
146.6	0	0	-1.54
146.7	0	0	-1.6
146.8	0	0	-1.58
146.9	0	0	-1.64
147	0	0	-1.58
147.1	0	0	-1.64
147.2	0	0	-1.58
147.3	0	0	-1.66
147.4	0	0	-1.6
147.5	0	0	-1.6
147.6	0	0	-1.6
147.7	0	0	-1.6
147.8	0	0	-1.56
147.9	0	0	-1.56
148	0	0	-1.5
148.1	0	0	-1.5
148.2	0	0	-1.46
148.3	0	0	-1.5
148.4	0	0	-1.42
148.5	0	0	-1.44
148.6	0	0	-1.34
148.7	0	0	-1.34
148.8	0	0	-1.28
148.9	0	0	-1.28
149	0	0	-1.22
149.1	0	0	-1.2
149.2	0	0	-1.24
149.3	0	0	-1.2
149.4	0	0	-1.18
149.5	0	0	-1.18
149.6	0	0	-1.12
149.7	0	0	-1.14
149.8	0	0	-1.16
149.9	0	0	-1.18
150	0	0	-1.24
150.1	0	0	-1.22
150.2	0	0	-1.28
150.3	0	0	-1.32
150.4	0	0	-1.36
150.5	0	0	-1.36
150.6	0	0	-1.44
150.7	0	0	-1.5
150.8	0	0	-1.54
150.9	0	0	-1.54
151	0	0	-1.64
151.1	0	0	-1.66
151.2	0	0	-1.66
151.3	0	0	-1.72
151.4	0	0	-1.72
151.5	0	0	-1.78
151.6	0	0	-1.82
151.7	0	0	-1.86
151.8	0	0	-1.9
151.9	0	0	-1.86
152	0	0	-1.88
152.1	0	0	-1.92
152.2	0	0	-1.92
152.3	0	0	-1.98
152.4	0	0	-1.92
152.5	0	0	-1.94
152.6	0	0	-1.96
152.7	0	0	-2
152.8	0	0	-1.98
152.9	0	0	-1.98
153	0	0	-2
153.1	0	0	-1.94
153.2	0	0	-1.92
153.3	0	0	-1.94
153.4	0	0	-1.94
153.5	0	0	-1.88
153.6	0	0	-1.88
153.7	0	0	-1.88
153.8	0	0	-1.82
153.9	0	0	-1.78
154	0	0	-1.8
154.1	0	0	-1.8
154.2	0	0	-1.76
154.3	0	0	-1.72
154.4	0	0	-1.72
154.5	0	0	-1.72
154.6	0	0	-1.76
154.7	0	0	-1.72
154.8	0	0	-1.72
154.9	0	0	-1.68
155	0	0	-1.72
155.1	0	0	-1.7
155.2	0	0	-1.72
155.3	0	0	-1.64
155.4	0	0	-1.66
155.5	0	0	-1.64
155.6	0	0	-1.66
155.7	0	0	-1.64
155.8	0	0	-1.68
155.9	0	0	-1.66
156	0	0	-1.62
156.1	0	0	-1.62
156.2	0	0	-1.66
156.3	0	0	-1.68
156.4	0	0	-1.66
156.5	0	0	-1.68
156.6	0	0	-1.68
156.7	0	0	-1.66
156.8	0	0	-1.6
156.9	0	0	-1.68
157	0	0	-1.64
157.1	0	0	-1.66
157.2	0	0	-1.6
157.3	0	0	-1.64
157.4	0	0	-1.64
157.5	0	0	-1.66
157.6	0	0	-1.66
157.7	0	0	-1.66
157.8	0	0	-1.64
157.9	0	0	-1.68
158	0	0	-1.68
158.1	0	0	-1.74
158.2	0	0	-1.66
158.3	0	0	-1.74
158.4	0	0	-1.76
158.5	0	0	-1.76
158.6	0	0	-1.72
158.7	0	0	-1.72
158.8	0	0	-1.84
158.9	0	0	-1.78
159	0	0	-1.76
159.1	0	0	-1.8
159.2	0	0	-1.9
159.3	0	0	-1.84
159.4	0	0	-1.84
159.5	0	0	-1.88
159.6	0	0	-1.88
159.7	0	0	-1.9
159.8	0	0	-1.88
159.9	0	0	-1.94
160	0	0	-1.88
160.1	0	0	-1.88
160.2	0	0	-1.9
160.3	0	-0.31559	-1.9
160.4	0	0	-1.94
160.5	0	0	-1.9
160.6	0	0	-1.94
160.7	0	0	-1.88
160.8	0	0	-1.9
160.9	0	0	-1.88
161	0	0	-1.82
161.1	0	0	-1.84
161.2	0	0	-1.84
161.3	0	0	-1.8
161.4	0	0	-1.78
161.5	0	0	-1.82
161.6	0	0	-1.76
161.7	0	0	-1.76
161.8	0	0	-1.82
161.9	0	0	-1.72
162	0	0	-1.78
162.1	0	0	-1.72
162.2	0	0	-1.74
162.3	0	0	-1.72
162.4	0	0	-1.72
162.5	0	0	-1.72
162.6	0	0	-1.6
162.7	0	0	-1.66
162.8	0	0	-1.66
162.9	0	0	-1.66
163	0	0	-1.62
163.1	0	0	-1.64
163.2	0	0	-1.6
163.3	0	0	-1.64
163.4	0	0	-1.56
163.5	0	0	-1.58
163.6	0	-0.31559	-1.56
163.7	0	0	-1.6
163.8	0	0	-1.52
163.9	0	0	-1.56
164	0	0	-1.52
164.1	0	0	-1.5
164.2	0	0	-1.5
164.3	0	0	-1.5
164.4	0	0	-1.5
164.5	0	-0.31559	-1.5
164.6	0	0	-1.52
164.7	0	0	-1.44
164.8	0	0	-1.46
164.9	0	0	-1.5
165	0	0	-1.48
165.1	0	0	-1.46
165.2	0	0	-1.5
165.3	0	0	-1.48
165.4	0	0	-1.44
165.5	0	0	-1.46
165.6	0	0	-1.48
165.7	0	0	-1.44
165.8	0	0	-1.5
165.9	0	0	-1.48
166	0	0	-1.44
166.1	0	0	-1.42
166.2	0	0	-1.42
166.3	0	0	-1.42
166.4	0	0	-1.44
166.5	0	-0.31559	-1.42
166.6	0	0	-1.44
166.7	0	0	-1.4
166.8	0	0	-1.42
166.9	0	0	-1.5
167	0	0	-1.44
167.1	0	0	-1.44
167.2	0	0	-1.4
167.3	0	0	-1.44
167.4	0	0	-1.46
167.5	0	0	-1.44
167.6	0	0	-1.42
167.7	0	0	-1.44
167.8	0	0	-1.5
167.9	0	0	-1.44
168	0	0	-1.46
168.1	0	0	-1.44
168.2	0	0	-1.44
168.3	0	0	-1.48
168.4	0	0	-1.44
168.5	0	0	-1.44
168.6	0	0	-1.48
168.7	0	-0.31559	-1.42
168.8	0	0	-1.44
168.9	0	0	-1.4
169	0	0	-1.38
169.1	0	0	-1.42
169.2	0	0	-1.44
169.3	0	0	-1.4
169.4	0	0	-1.4
169.5	0	0	-1.38
169.6	0	0	-1.4
169.7	0	0	-1.42
169.8	0	0	-1.44
169.9	0	0	-1.44
170	0	0	-1.42
170.1	0	0	-1.44
170.2	0	0	-1.44
170.3	0	0	-1.4
170.4	0	0	-1.44
170.5	0	0	-1.44
170.6	0	0	-1.5
170.7	0	0	-1.44
170.8	0	0	-1.4
170.9	0	0	-1.4
171	0	0	-1.42
171.1	0	0	-1.4
171.2	0	0	-1.42
171.3	0	0	-1.44
171.4	0	-0.31559	-1.46
171.5	0	0	-1.4
171.6	0	0	-1.4
171.7	0	0	-1.38
171.8	0	0	-1.34
171.9	0	0	-1.44
172	0	0	-1.42
172.1	0	0	-1.38
172.2	0	0	-1.4
172.3	0	0	-1.3
172.4	0	0	-1.38
172.5	0	0	-1.36
172.6	0	0	-1.38
172.7	0	0	-1.36
172.8	0	0	-1.32
172.9	0	0	-1.32
173	0	0	-1.32
173.1	0	0	-1.34
173.2	0	0	-1.34
173.3	0	0	-1.4
173.4	0	0	-1.32
173.5	0	0	-1.36
173.6	0	0	-1.36
173.7	0	0	-1.36
173.8	0	0	-1.36
173.9	0	-0.31559	-1.44
174	0	0	-1.4
174.1	0	0	-1.44
174.2	0	0	-1.44
174.3	0	0	-1.48
174.4	0	0	-1.5
174.5	0	0	-1.46
174.6	0	0	-1.44
174.7	0	0	-1.5
174.8	0	0	-1.48
174.9	0	0	-1.48
175	0	0	-1.46
175.1	0	0	-1.5
175.2	0	0	-1.54
175.3	0	0	-1.5
175.4	0	0	-1.54
175.5	0	0	-1.54
175.6	0	0	-1.56
175.7	0	0	-1.56
175.8	0	0	-1.58
175.9	0	0	-1.58
176	0	0	-1.54
176.1	0	-0.31559	-1.58
176.2	0	0	-1.6
176.3	0	0	-1.58
176.4	0	0	-1.68
176.5	0	0	-1.66
176.6	0	0.31559	-1.72
176.7	0	0	-1.68
176.8	0	0	-1.76
176.9	0	0	-1.72
177	0	0	-1.72
177.1	0	0	-1.7
177.2	0	0	-1.66
177.3	0	0	-1.68
177.4	0	0	-1.66
177.5	0	0	-1.62
177.6	0	0	-1.64
177.7	0	0	-1.68
177.8	0	0	-1.6
177.9	0	0	-1.52
178	0	0	-1.56
178.1	0	0	-1.5
178.2	0	0	-1.5
178.3	0	0	-1.44
178.4	0	0	-1.48
178.5	0	0	-1.42
178.6	0	0	-1.4
178.7	0	-0.31559	-1.42
178.8	0	0	-1.46
178.9	0	0	-1.38
179	0	0	-1.38
179.1	0	0	-1.38
179.2	0	0	-1.38
179.3	0	0	-1.46
179.4	0	0	-1.38
179.5	0	0	-1.4
179.6	0	0	-1.4
179.7	0	0	-1.4
179.8	0	0	-1.38
179.9	0	0	-1.42
180	0	0	-1.4
180.1	0	0	-1.4
180.2	0	0	-1.4
180.3	0	0	-1.44
180.4	0	0	-1.44
180.5	0	0	-1.38
180.6	0	0	-1.4
180.7	0	0	-1.42
180.8	0	0	-1.46
180.9	0	0	-1.42
181	0	0	-1.44
181.1	0	0	-1.44
181.2	0	0	-1.46
181.3	0	0	-1.46
181.4	0	0	-1.42
181.5	0	0	-1.48
181.6	0	0	-1.46
181.7	0	0.31559	-1.46
181.8	0	0	-1.48
181.9	0	0	-1.46
182	0	0	-1.5
182.1	0	0	-1.44
182.2	0	0	-1.44
182.3	0	0	-1.48
182.4	0	-0.31559	-1.46
182.5	0	0	-1.46
182.6	0	0	-1.44
182.7	0	0	-1.5
182.8	0	0	-1.48
182.9	0	-0.31559	-1.44
183	0	-0.31559	-1.42
183.1	0	0	-1.46
183.2	0	0	-1.44
183.3	0	0	-1.5
183.4	0	0	-1.44
183.5	0	0	-1.4
183.6	0	0	-1.44
183.7	0	0	-1.4
183.8	0	0	-1.42
183.9	0	0	-1.4
184	0	0	-1.44
184.1	0	0	-1.44
184.2	0	0	-1.44
184.3	0	0	-1.42
184.4	0	0	-1.4
184.5	0	0	-1.4
184.6	0	0	-1.4
184.7	0	0	-1.42
184.8	0	0	-1.44
184.9	0	0	-1.4
185	0	0	-1.44
185.1	0	0	-1.4
185.2	0	0	-1.32
185.3	500	0	-1.36
185.4	500	0	0.98
185.5	500	351.252	23.88
185.6	500	499.58	31.12
185.7	500	510.941	33.72
185.8	500	512.834	30
185.9	500	511.888	28.72
186	500	511.257	27.32
186.1	500	510.31	26.06
186.2	500	509.363	25.58
186.3	500	508.732	24.7
186.4	500	507.785	24.7
186.5	500	507.154	24.78
186.6	500	506.838	24.12
186.7	500	506.207	23.46
186.8	500	505.892	23.6
186.9	500	504.629	22.64
187	500	505.26	22.68
187.1	500	504.314	21.88
187.2	500	503.998	21.48
187.3	500	503.998	20.96
187.4	500	503.367	20.58
187.5	500	503.367	20.62
187.6	500	503.051	20.24
187.7	500	502.42	20.24
187.8	500	502.42	19.74
187.9	500	502.104	19.44
188	500	502.104	19.08
188.1	500	501.789	18.8
188.2	500	501.789	18.52
188.3	500	501.473	18.6
188.4	500	501.473	18.32
188.5	500	501.158	18.52
188.6	500	501.158	18.08
188.7	500	501.158	17.92
188.8	500	500.842	17.88
188.9	500	500.842	17.62
189	500	500.842	17.3
189.1	500	500.842	17.14
189.2	500	500.526	17.18
189.3	500	500.526	17.14
189.4	500	500.526	17.02
189.5	500	500.526	16.72
189.6	500	500.526	16.76
189.7	500	500.211	16.76
189.8	500	500.526	16.5
189.9	500	500.211	16.46
190	500	500.211	16.58
190.1	500	500.211	16.5
190.2	500	500.211	16
190.3	500	500.211	15.74
190.4	500	500.211	15.64
190.5	500	499.58	15.9
190.6	500	500.211	15.36
190.7	500	499.58	15.44
190.8	500	500.211	15.32
190.9	500	500.211	15.06
191	500	500.211	14.7
191.1	500	499.58	15.18
191.2	500	499.58	15.22
191.3	500	499.58	14.9
191.4	500	500.211	14.62
191.5	500	500.211	15.1
191.6	500	499.58	15.44
191.7	500	500.211	15.18
191.8	500	499.58	15.24
191.9	500	499.58	15.2
192	500	500.211	15.02
192.1	500	499.58	14.94
192.2	500	500.211	15.14
192.3	500	500.211	14.7
192.4	500	499.58	14.8
192.5	500	499.58	14.22
192.6	500	499.58	14.5
192.7	500	500.211	15.16
192.8	500	499.58	15.68
192.9	500	500.211	15.02
193	500	499.58	14.7
193.1	500	500.211	14.68
193.2	500	499.58	15.22
193.3	500	499.58	14.98
193.4	500	499.58	15.14
193.5	500	500.211	15.26
193.6	500	499.58	14.92
193.7	500	499.58	15.2
193.8	500	499.58	15.02
193.9	500	500.211	15.06
194	500	500.211	14.94
194.1	500	499.58	14.6
194.2	500	500.211	14.56
194.3	500	499.58	14.74
194.4	500	500.211	14.04
194.5	500	499.58	14.26
194.6	500	500.211	14.4
194.7	500	499.58	14.56
194.8	500	499.58	14.64
194.9	500	499.58	14.78
195	500	500.211	14.06
195.1	500	500.211	14.72
195.2	500	499.58	14.58
195.3	500	499.58	14.46
195.4	500	499.58	14.4
195.5	500	499.58	14.56
195.6	500	500.211	14.5
195.7	500	499.58	14
195.8	500	500.211	14.1
195.9	500	499.58	14.44
196	500	499.58	14.48
196.1	500	500.211	14.24
196.2	500	499.58	14.68
196.3	500	500.211	14.72
196.4	500	499.58	14.3
196.5	500	499.58	14.26
196.6	500	499.58	14.34
196.7	500	499.58	14.16
196.8	500	499.58	14.2
196.9	500	499.58	14
197	500	499.58	14.26
197.1	500	499.58	14.24
197.2	500	499.58	14.24
197.3	500	500.211	14.4
197.4	500	499.58	14.64
197.5	500	500.211	14.64
197.6	500	499.58	14.5
197.7	500	499.58	14.14
197.8	500	500.211	14.2
197.9	500	500.211	14.4
198	500	500.211	14.6
198.1	500	499.58	14.46
198.2	500	499.58	14.04
198.3	500	499.58	14.28
198.4	500	500.211	14.34
198.5	500	500.211	14.52
198.6	500	499.58	14.2
198.7	500	499.58	14.14
198.8	500	499.58	13.98
198.9	500	500.211	14.26
199	500	499.58	14.24
199.1	500	499.58	14
199.2	500	499.58	14
199.3	500	500.211	13.94
199.4	500	499.58	14.4
199.5	500	499.58	14.2
199.6	500	499.58	14.08
199.7	500	499.58	14.14
199.8	500	500.211	14.3
[truncated: 3,401 more rows]

## Sheet: cali 1, 800 mbar
t [s]	command	p [mbar]	u [µL/min]
0	0	0	-1.1
0.1	0	0	-1.14		run		flow unit
0.2	0	0	-1.12		1		t [s]	p [mbar]	σ [mbar]	u(E7) [µL/min]	σ [µL/min]		ρ [g/mL]
0.3	0	0	-1.12				59.4	799.019	28.917	28.7243	4.35129		1.03
0.4	0	0	-1.1
0.5	0	0	-1.12				balance
0.6	0	0.31559	-1.12				mass [g]			u(E7) [µL/min]
0.7	0	0	-1.1				0.0244			23.9286
0.8	0	0	-1.1
0.9	0	0	-1.14
1	0	0	-1.08
1.1	0	0	-1.12				flow unit
1.2	0	0	-1.08		2		t [s]	p [mbar]	σ [mbar]	u(E7) [µL/min]	σ [µL/min]
1.3	0	0	-1.12				63.9	798.103	39.5994	28.189	3.07263
1.4	0	0	-1.06
1.5	0	0	-1.06				balance
1.6	0	0	-1.1				mass [g]			u(E7) [µL/min]
1.7	0	0	-1.1				0.0251			22.8816
1.8	0	0	-1.06
1.9	0	0	-1.08
2	0	-0.31559	-1.04
2.1	0	0.31559	-1				flow unit
2.2	0	0	-1.04		3		t [s]	p [mbar]	σ [mbar]	u(E7) [µL/min]	σ [µL/min]
2.3	0	0	-1.02				59.4	798.537	36.2074	28.3392	3.27978
2.4	0	0	-0.98
2.5	0	0	-1				balance
2.6	0	0	-1				mass [g]			u(E7) [µL/min]
2.7	0	0	-0.98				0.0244			23.9286
2.8	0	0	-0.98
2.9	0	0.631181	-1.04
3	0	0	-0.98
3.1	0	-0.31559	-1.02
3.2	0	0	-0.98
3.3	0	0	-1
3.4	0	-0.31559	-0.98
3.5	0	0	-0.96
3.6	0	0	-1
3.7	0	0.31559	-1.02
3.8	0	-0.31559	-1
3.9	0	0	-1
4	0	0	-1.06
4.1	0	0	-1.04
4.2	0	0	-1.06
4.3	0	0.31559	-1.04
4.4	0	0	-1.02
4.5	0	-0.31559	-1.06
4.6	0	0	-1.08
4.7	0	-0.31559	-1.04
4.8	0	0.31559	-1.04
4.9	0	0	-1.06
5	0	0	-1.06
5.1	0	0	-1.1
5.2	0	0	-1.1
5.3	0	0	-1.04
5.4	0	0	-1.1
5.5	0	0	-1.12
5.6	0	0	-1.1
5.7	0	0	-1.12
5.8	0	-0.31559	-1.1
5.9	0	0	-1.14
6	0	0	-1.12
6.1	0	0	-1.1
6.2	0	0	-1.12
6.3	0	0	-1.08
6.4	0	-0.31559	-1.1
6.5	0	0.31559	-1.16
6.6	0	0	-1.06
6.7	0	0	-1.1
6.8	0	-0.31559	-1.1
6.9	0	0	-1.04
7	0	0	-1.14
7.1	0	0	-1.06
7.2	0	0	-1.1
7.3	0	0	-1.1
7.4	0	0.31559	-1.1
7.5	0	0.31559	-1.04
7.6	0	0	-1.04
7.7	0	0.31559	-1.08
7.8	0	0	-1.06
7.9	0	0	-1.08
8	0	-0.31559	-1.02
8.1	0	0	-1.06
8.2	0	0.31559	-1.04
8.3	0	0.31559	-1.06
8.4	0	0	-1.08
8.5	0	0	-1.02
8.6	0	-0.31559	-1
8.7	0	0	-1.02
8.8	0	0	-1.04
8.9	0	0	-1.06
9	0	0	-1.04
9.1	0	0	-1.02
9.2	0	-0.31559	-1.02
9.3	0	0	-1.06
9.4	0	0	-1.08
9.5	0	0	-1.04
9.6	0	0	-1.04
9.7	0	0	-1.06
9.8	0	-0.31559	-1.08
9.9	0	0	-1.08
10	0	0	-1.08
10.1	0	0	-1.04
10.2	0	0	-1
10.3	0	0	-1.02
10.4	0	0	-1.04
10.5	0	0.31559	-1.08
10.6	0	0	-1.04
10.7	0	0	-1.12
10.8	0	0	-1.12
10.9	0	0	-1.06
11	0	0	-1.1
11.1	0	0	-1.14
11.2	0	0	-1.12
11.3	0	0	-1.12
11.4	0	0	-1.12
11.5	0	0	-1.1
11.6	0	0	-1.14
11.7	0	0	-1.1
11.8	0	0	-1.16
11.9	0	0	-1.16
12	0	0	-1.14
12.1	0	0	-1.16
12.2	0	0	-1.16
12.3	0	0	-1.16
12.4	0	0	-1.14
12.5	0	0	-1.16
12.6	0	0	-1.16
12.7	0	0	-1.22
12.8	0	0	-1.22
12.9	0	0	-1.2
13	0	-0.31559	-1.2
13.1	0	0	-1.22
13.2	0	0	-1.22
13.3	0	0	-1.2
13.4	0	-0.31559	-1.22
13.5	0	0	-1.26
13.6	0	0	-1.22
13.7	0	0	-1.2
13.8	0	0	-1.18
13.9	0	-0.31559	-1.22
14	0	0	-1.22
14.1	0	0	-1.26
14.2	0	0.31559	-1.22
14.3	0	0	-1.22
14.4	0	0	-1.22
14.5	0	0	-1.22
14.6	0	0.31559	-1.26
14.7	0	0	-1.22
14.8	0	0	-1.24
14.9	0	0	-1.26
15	0	0	-1.26
15.1	0	-0.31559	-1.26
15.2	0	0.31559	-1.26
15.3	0	0	-1.26
15.4	0	0	-1.24
15.5	0	0	-1.22
15.6	0	0	-1.24
15.7	0	0	-1.22
15.8	0	-0.31559	-1.26
15.9	0	0	-1.26
16	0	0.31559	-1.2
16.1	0	0.31559	-1.26
16.2	0	0	-1.24
16.3	0	-0.31559	-1.24
16.4	0	0.31559	-1.26
16.5	0	0	-1.26
16.6	0	0	-1.28
16.7	0	0	-1.28
16.8	0	0	-1.28
16.9	0	0	-1.24
17	0	0	-1.22
17.1	0	0	-1.22
17.2	800	206.396	-1.26
17.3	800	469.283	7.78
17.4	800	663.687	27.52
17.5	800	789.292	45.58
17.6	800	839.155	52.9
17.7	800	844.204	54.36
17.8	800	841.995	50.14
17.9	800	840.102	47
18	800	836.63	45.66
18.1	800	834.421	43.54
18.2	800	832.212	41.7
18.3	800	829.687	41.26
18.4	800	827.794	40.74
18.5	800	825.269	41
18.6	800	824.007	39.8
18.7	800	822.113	38.84
18.8	800	820.535	37.36
18.9	800	818.957	37.6
19	800	817.695	35.5
19.1	800	816.432	35.34
19.2	800	815.17	35.42
19.3	800	814.223	34.02
19.4	800	812.961	34.2
19.5	800	812.014	33.68
19.6	800	811.383	34.7
19.7	800	810.121	34.3
19.8	800	809.805	34.78
19.9	800	809.174	34.84
20	800	808.543	32.3
20.1	800	806.965	33.02
20.2	800	806.965	31.86
20.3	800	806.965	32.26
20.4	800	805.387	31.7
20.5	800	806.018	31.3
20.6	800	805.071	31
20.7	800	804.756	30.52
20.8	800	804.756	30.52
20.9	800	803.809	30.46
21	800	804.125	30.14
21.1	800	803.178	31.12
21.2	800	803.178	31.36
21.3	800	802.862	30.82
21.4	800	802.862	29.92
21.5	800	802.547	30.62
21.6	800	802.547	30.62
21.7	800	802.231	30.4
21.8	800	801.915	29.92
21.9	800	801.915	29.06
22	800	801.915	28.92
22.1	800	801.6	29.7
22.2	800	801.6	30.22
22.3	800	800.653	29
22.4	800	800.969	29.04
22.5	800	800.969	29.14
22.6	800	800.969	29.12
22.7	800	800.653	28.96
22.8	800	800.653	28.24
22.9	800	800.337	29.54
23	800	800.653	29.8
23.1	800	800.337	28.86
23.2	800	800.022	28.3
23.3	800	800.653	28.96
23.4	800	800.022	28.96
23.5	800	800.022	28.96
23.6	800	800.337	28.58
23.7	800	799.706	28.58
23.8	800	800.337	28.12
23.9	800	800.022	28.34
24	800	800.022	27.9
24.1	800	800.022	28.46
24.2	800	800.022	29.16
24.3	800	799.706	28.9
24.4	800	800.022	27.86
24.5	800	800.022	28.56
24.6	800	799.706	28.18
24.7	800	800.022	28.24
24.8	800	800.022	27.74
24.9	800	800.022	28.44
25	800	799.706	28.08
25.1	800	799.706	28.5
25.2	800	800.022	29.06
25.3	800	800.022	27.96
25.4	800	800.022	27.76
25.5	800	799.391	28.78
25.6	800	799.706	29.12
25.7	800	799.706	28.08
25.8	800	799.706	27.7
25.9	800	799.706	27.98
26	800	799.391	28.02
26.1	800	799.706	27.9
26.2	800	799.706	27.7
26.3	800	799.706	27.96
26.4	800	799.706	28.5
26.5	800	799.706	27.38
26.6	800	799.706	27.98
26.7	800	799.706	27.6
26.8	800	799.706	27.48
26.9	800	799.391	27.96
27	800	799.706	27.8
27.1	800	799.706	27.76
27.2	800	799.706	27.16
27.3	800	799.706	27.64
27.4	800	799.391	28.24
27.5	800	799.706	27.86
27.6	800	799.706	27.54
27.7	800	799.706	28.12
27.8	800	799.706	28.24
27.9	800	799.706	27.18
28	800	799.706	28.18
28.1	800	799.391	28.34
28.2	800	799.706	27.7
28.3	800	799.706	27.38
28.4	800	799.706	28.24
28.5	800	799.706	28.34
28.6	800	799.391	27.86
28.7	800	799.706	28.18
28.8	800	799.706	27.8
28.9	800	799.391	27.96
29	800	799.706	28.9
29.1	800	799.706	27.64
29.2	800	799.706	28.62
29.3	800	799.391	26.96
29.4	800	799.706	28.08
29.5	800	799.706	28.08
29.6	800	799.391	28.02
29.7	800	799.706	27.44
29.8	800	799.391	27.54
29.9	800	799.706	28.08
30	800	799.706	27.7
30.1	800	799.391	27.7
30.2	800	799.706	27.38
30.3	800	799.706	27.92
30.4	800	799.706	27.94
30.5	800	799.391	27.28
30.6	800	799.706	27.22
30.7	800	799.391	27.32
30.8	800	799.706	27.64
30.9	800	799.391	27.06
31	800	799.706	27.7
31.1	800	799.706	27.86
31.2	800	799.391	28.74
31.3	800	799.706	27.38
31.4	800	799.706	27.8
31.5	800	799.706	27.48
31.6	800	799.706	28.02
31.7	800	799.706	27.7
31.8	800	799.706	27.76
31.9	800	799.391	28.46
32	800	799.706	28.66
32.1	800	799.391	27.12
32.2	800	799.391	26.86
32.3	800	799.391	27.5
32.4	800	799.706	27.64
32.5	800	799.391	27.5
32.6	800	799.706	28.42
32.7	800	799.706	27.86
32.8	800	799.706	27.54
32.9	800	799.706	27.7
33	800	799.706	28.4
33.1	800	799.706	27.64
33.2	800	799.706	27.32
33.3	800	799.706	27.8
33.4	800	799.706	28.24
33.5	800	799.706	27.28
33.6	800	799.706	27.34
33.7	800	799.706	27.54
33.8	800	799.706	27.4
33.9	800	799.706	27.96
34	800	799.391	27.86
34.1	800	799.706	27.28
34.2	800	799.391	27.48
34.3	800	799.706	27.22
34.4	800	799.706	27.44
34.5	800	799.706	27.6
34.6	800	799.706	27.12
34.7	800	799.391	27.16
34.8	800	799.706	26.28
34.9	800	799.706	27.12
35	800	799.706	27.64
35.1	800	799.706	28.3
35.2	800	799.391	27.8
35.3	800	799.706	27.54
35.4	800	799.706	27.44
35.5	800	799.706	26.6
35.6	800	799.391	27.16
35.7	800	799.706	26.96
35.8	800	799.706	27.22
35.9	800	799.706	27.8
36	800	799.706	28.18
36.1	800	799.391	27.54
36.2	800	799.706	27.48
36.3	800	799.706	26.8
36.4	800	799.391	27.54
36.5	800	799.706	27.38
36.6	800	799.391	27.64
36.7	800	799.706	27.6
36.8	800	799.706	27.96
36.9	800	799.706	27.92
37	800	799.706	27.8
37.1	800	799.706	27.44
37.2	800	799.706	27.7
37.3	800	799.706	27.64
37.4	800	799.706	27.44
37.5	800	799.706	27.28
37.6	800	799.706	28.04
37.7	800	799.706	28.08
37.8	800	799.706	27.7
37.9	800	799.706	27.92
38	800	799.706	27.76
38.1	800	799.391	28.3
38.2	800	799.706	28.3
38.3	800	799.706	28.3
38.4	800	799.391	27.32
38.5	800	799.706	27.44
38.6	800	799.706	27.54
38.7	800	799.706	28.24
38.8	800	799.706	27.7
38.9	800	799.391	27.44
39	800	799.706	27.7
39.1	800	799.706	27.86
39.2	800	799.391	27.64
39.3	800	799.706	27.32
39.4	800	799.391	28.08
39.5	800	799.706	28.4
39.6	800	799.391	28.24
39.7	800	799.706	28.74
39.8	800	799.706	27.38
39.9	800	799.706	28.24
40	800	799.706	28.08
40.1	800	799.706	28.68
40.2	800	799.706	28.68
40.3	800	799.706	28.08
40.4	800	799.706	27.66
40.5	800	799.706	26.9
40.6	800	799.706	27.8
40.7	800	799.706	27.92
40.8	800	799.706	27.7
40.9	800	799.706	27.98
41	800	799.706	27.76
41.1	800	799.391	27.96
41.2	800	799.706	27.44
41.3	800	799.706	28.52
41.4	800	799.391	28.64
41.5	800	799.706	28.18
41.6	800	799.706	27.8
41.7	800	799.706	27.92
41.8	800	799.391	27.76
41.9	800	799.706	27.86
42	800	800.022	27.86
42.1	800	799.706	27.06
42.2	800	799.706	28.08
42.3	800	799.706	28.78
42.4	800	799.706	28.18
42.5	800	799.706	28.68
42.6	800	799.706	28.08
42.7	800	799.706	27.44
42.8	800	799.391	28.3
42.9	800	799.706	27.98
43	800	799.391	27.98
43.1	800	799.391	28.52
43.2	800	799.706	27.92
43.3	800	799.391	27.64
43.4	800	799.391	27.86
43.5	800	799.706	27.6
43.6	800	799.706	27.7
43.7	800	799.391	27.8
43.8	800	799.706	28.68
43.9	800	799.706	28.62
44	800	799.391	28.86
44.1	800	799.706	29
44.2	800	799.706	28.3
44.3	800	799.706	28.42
44.4	800	799.706	28.8
44.5	800	799.391	28.64
44.6	800	799.706	28.52
44.7	800	799.706	28.68
44.8	800	799.706	28.74
44.9	800	799.706	28.5
45	800	799.706	28.02
45.1	800	799.706	28.02
45.2	800	799.706	28.68
45.3	800	799.706	28.52
45.4	800	799.391	29.76
45.5	800	799.706	28.9
45.6	800	799.391	28.46
45.7	800	799.706	28.46
45.8	800	799.706	27.92
45.9	800	799.391	28.32
46	800	799.706	28.32
46.1	800	799.391	28.46
46.2	800	799.706	28.8
46.3	800	799.706	29.24
46.4	800	799.706	28.46
46.5	800	799.706	28.74
46.6	800	799.706	28.46
46.7	800	799.706	28.8
46.8	800	799.706	28.78
46.9	800	799.706	28.9
47	800	799.706	28.92
47.1	800	799.706	28.74
47.2	800	799.706	28.7
47.3	800	799.706	28.76
47.4	800	799.391	28.86
47.5	800	799.706	28.2
47.6	800	799.706	28.48
47.7	800	799.391	29.24
47.8	800	799.706	28.86
47.9	800	799.706	28.34
48	800	799.706	28.56
48.1	800	799.391	28.86
48.2	800	799.706	28.7
48.3	800	799.706	28.84
48.4	800	799.706	27.76
48.5	800	799.706	28.18
48.6	800	800.022	28.24
48.7	800	799.706	28.18
48.8	800	799.391	28.36
48.9	800	799.706	28.3
49	800	799.706	26.06
49.1	800	799.706	20.88
49.2	800	799.706	13.22
49.3	800	799.391	0.18
49.4	800	799.706	-5.1
49.5	800	799.706	-6.12
49.6	800	799.706	-0.06
49.7	800	799.706	5.62
49.8	800	799.706	37.56
49.9	800	799.706	35.86
50	800	799.706	35.44
50.1	800	799.706	34.64
50.2	800	799.706	34.2
50.3	800	799.706	32.9
50.4	800	799.706	32.54
50.5	800	799.706	31.74
50.6	800	799.706	31.68
50.7	800	799.391	31.06
50.8	800	799.706	31.5
50.9	800	800.022	32.62
51	800	799.391	31
51.1	800	799.706	31.56
51.2	800	799.706	31.56
51.3	800	799.706	30.7
51.4	800	799.391	30.34
51.5	800	799.706	30.7
51.6	800	799.706	30.64
51.7	800	799.391	32.04
51.8	800	799.706	31.18
51.9	800	799.706	30.16
52	800	799.391	30.58
52.1	800	799.706	30.5
52.2	800	800.022	31.18
52.3	800	799.706	30.1
52.4	800	799.706	30.22
52.5	800	799.706	30.7
52.6	800	800.022	30.76
52.7	800	799.391	30.28
52.8	800	799.706	30.4
52.9	800	799.706	29.64
53	800	799.391	30.1
53.1	800	799.706	29.94
53.2	800	799.391	29.36
53.3	800	799.391	30.22
53.4	800	799.706	30.08
53.5	800	799.706	30.4
53.6	800	799.706	29.98
53.7	800	799.706	29.12
53.8	800	799.706	29.94
53.9	800	799.706	30.1
54	800	799.706	30.1
54.1	800	799.706	30.76
54.2	800	799.706	30.46
54.3	800	799.391	29.94
54.4	800	799.706	29.66
54.5	800	799.706	28.84
54.6	800	799.391	29.88
54.7	800	799.706	29.48
54.8	800	799.706	29.3
54.9	800	799.391	29.54
55	800	799.706	29.64
55.1	800	799.391	29.4
55.2	800	799.706	29.98
55.3	800	799.706	29.52
55.4	800	799.706	29.36
55.5	800	799.706	29.14
55.6	800	799.706	29.98
55.7	800	799.706	29.94
55.8	800	799.706	30.04
55.9	800	799.391	29.72
56	800	799.706	29.66
56.1	800	799.706	29.22
56.2	800	799.706	29.6
56.3	800	799.706	29.2
56.4	800	799.706	28.88
56.5	800	799.706	29.6
56.6	800	799.706	29.12
56.7	800	799.706	29.88
56.8	800	799.706	30.76
56.9	800	799.391	30.94
57	800	799.706	29.98
57.1	800	799.706	29.74
57.2	800	799.706	28.96
57.3	800	799.706	29.06
57.4	800	799.706	29.18
57.5	800	799.706	28.96
57.6	800	799.706	29.32
57.7	800	800.022	29.42
57.8	800	799.391	27.64
57.9	800	799.706	28.28
58	800	799.706	28.8
58.1	800	799.706	28.98
58.2	800	799.706	29.3
58.3	800	799.391	29.2
58.4	800	799.706	29.58
58.5	800	800.022	28.48
58.6	800	799.706	29.24
58.7	800	799.706	29
58.8	800	799.391	29.42
58.9	800	799.706	29.02
59	800	799.706	28.8
59.1	800	799.706	28.86
59.2	800	799.706	27.92
59.3	800	799.706	28.3
59.4	800	799.706	29.32
59.5	800	799.391	29.32
59.6	800	799.706	28.84
59.7	800	799.706	28.24
59.8	800	799.706	28.58
59.9	800	799.706	29.58
60	800	799.391	29.46
60.1	800	799.706	29.06
60.2	800	799.706	29.02
60.3	800	799.706	28.66
60.4	800	799.391	28.5
60.5	800	799.706	29.24
60.6	800	799.706	29.36
60.7	800	799.706	28.84
60.8	800	799.706	28.64
60.9	800	799.391	28.7
61	800	799.706	28.96
61.1	800	799.706	28.52
61.2	800	799.391	28.64
61.3	800	799.706	27.28
61.4	800	799.706	28.36
61.5	800	799.706	27.82
61.6	800	799.706	27.94
61.7	800	799.706	28.3
61.8	800	799.706	29.42
61.9	800	799.391	28.96
62	800	799.706	29.52
62.1	800	799.706	29.08
62.2	800	799.706	29.18
62.3	800	799.706	29.76
62.4	800	799.391	28.8
62.5	800	799.706	28.86
62.6	800	799.706	29.02
62.7	800	799.706	29.34
62.8	800	799.706	28.4
62.9	800	799.391	27.96
63	800	800.022	27.66
63.1	800	799.706	28.1
63.2	800	799.706	29.38
63.3	800	799.706	28.46
63.4	800	799.706	28.58
63.5	800	799.706	27.7
63.6	800	799.706	28.26
63.7	800	799.706	28.62
63.8	800	799.706	28.02
63.9	800	799.706	27.7
64	800	799.706	27.92
64.1	800	799.706	28.28
64.2	800	799.706	28.34
64.3	800	799.706	27.92
64.4	800	799.706	27.8
64.5	800	799.706	28.3
64.6	800	799.706	28.34
64.7	800	800.022	29.18
64.8	800	799.706	28.08
64.9	800	799.706	28.62
65	800	799.706	28.62
65.1	800	799.706	27.7
65.2	800	799.391	28.18
65.3	800	799.706	28.02
65.4	800	799.706	27.64
65.5	800	799.706	27.44
65.6	800	799.391	28.86
65.7	800	799.706	27.8
65.8	800	799.706	27.64
65.9	800	799.706	27.6
66	800	799.706	28.86
66.1	800	799.706	28.4
66.2	800	799.706	28.9
66.3	800	799.706	28.58
66.4	800	799.706	29.14
66.5	800	800.022	28.8
66.6	800	799.391	29.4
66.7	800	799.706	28.68
66.8	800	799.706	28.02
66.9	800	799.706	27.92
67	800	799.706	28.02
67.1	800	799.706	28.28
67.2	800	799.391	27.98
67.3	800	799.706	27.96
67.4	800	799.706	27
67.5	800	799.706	27.38
67.6	800	799.706	27.44
67.7	800	799.391	28.2
67.8	800	799.706	28.86
67.9	800	799.706	27.96
68	800	799.706	28.02
68.1	800	799.706	28.46
68.2	800	799.391	29.14
68.3	800	799.391	27.98
68.4	800	799.706	28.72
68.5	800	799.706	28.58
68.6	800	799.706	28.68
68.7	800	799.706	28.3
68.8	800	799.706	28.02
68.9	800	799.706	28.18
69	800	799.706	28.18
69.1	800	799.706	28.28
69.2	800	800.022	28.52
69.3	800	799.706	28.68
69.4	800	799.391	27.8
69.5	800	799.706	28.3
69.6	800	799.706	28.02
69.7	800	799.706	28.96
69.8	800	799.706	28.96
69.9	800	799.706	27.7
70	800	799.706	28.12
70.1	800	799.391	27.92
70.2	800	799.706	27.54
70.3	800	799.706	27.38
70.4	800	799.706	27.48
70.5	800	800.022	28.18
70.6	800	799.391	28.08
70.7	800	799.706	28.02
70.8	800	799.706	28.74
70.9	800	799.706	27.86
71	800	799.391	28.72
71.1	800	799.706	28.7
71.2	800	799.706	28.5
71.3	800	799.391	29.36
71.4	800	799.706	29.04
71.5	800	799.706	29.04
71.6	800	799.706	28.34
71.7	800	799.706	27.92
71.8	800	799.391	27.96
71.9	800	799.706	27.98
72	800	799.706	28.24
72.1	800	799.706	27.96
72.2	800	799.391	27.64
72.3	800	799.706	27.86
72.4	800	799.706	28.18
72.5	800	799.706	27.6
72.6	800	800.022	27.7
72.7	800	799.706	27.6
72.8	800	799.706	28.24
72.9	800	799.706	28.76
73	800	799.706	27.96
73.1	800	799.706	28.96
73.2	800	799.706	27.86
73.3	800	799.706	27.86
73.4	800	799.706	28.44
73.5	800	800.022	27.38
73.6	800	799.391	26.86
73.7	800	799.706	27.8
73.8	800	799.391	27.48
73.9	800	799.706	27.38
74	800	800.022	27.86
74.1	800	799.706	27.92
74.2	800	799.706	27.98
74.3	800	799.391	28.08
74.4	800	799.706	27.86
74.5	800	799.706	27.8
74.6	800	799.706	28.84
74.7	800	799.706	28.28
74.8	800	799.706	27.92
74.9	800	799.706	28.18
75	800	799.706	28.4
75.1	800	799.706	28.08
75.2	800	799.706	28.68
75.3	800	799.706	28.34
75.4	800	799.706	28.18
75.5	800	799.706	28.08
75.6	800	799.391	28.86
75.7	800	799.706	28.42
75.8	800	799.706	28.12
75.9	800	799.706	28.46
76	800	799.706	28.72
76.1	800	799.706	28.74
76.2	800	799.706	29.02
76.3	800	800.022	28.18
76.4	800	799.706	28.02
76.5	800	799.706	27.38
76.6	800	799.706	27.7
76.7	0	799.706	28.3
76.8	0	779.508	28.08
76.9	0	679.782	23.8
77	0	601.515	19.66
77.1	0	530.508	13.94
77.2	0	466.443	11.46
77.3	0	408.69	7.28
77.4	0	356.617	5.98
77.5	0	310.541	3.18
77.6	0	270.461	1.82
77.7	0	233.537	0.54
77.8	0	201.347	-1.92
77.9	0	172.628	-2.96
78	0	148.012	-4.72
78.1	0	126.236	-5.44
78.2	0	107.301	-6.66
78.3	0	91.5212	-7.04
78.4	0	77.9508	-7.28
78.5	0	66.5896	-7.46
78.6	0	56.1751	-7.54
78.7	0	47.3386	-7.72
78.8	0	40.3956	-7.88
78.9	0	34.0838	-8.04
79	0	28.4031	-8
79.1	0	24.3005	-7.88
79.2	0	20.5134	-7.74
79.3	0	17.0419	-7.5
79.4	0	14.5172	-7.48
79.5	0	11.6768	-7.3
79.6	0	9.46771	-7.14
79.7	0	8.52094	-6.64
79.8	0	6.31181	-6.5
79.9	0	5.36504	-6.5
80	0	4.10268	-6.46
80.1	0	3.1559	-6.38
80.2	0	2.52472	-6.22
80.3	0	1.89354	-6.1
80.4	0	1.57795	-5.9
80.5	0	0.946771	-5.54
80.6	0	0.631181	-5.46
80.7	0	0.31559	-5.28
80.8	0	0	-5.3
80.9	0	-0.31559	-5.42
81	0	-0.31559	-5.42
81.1	0	-0.31559	-5.46
81.2	0	-0.631181	-5.36
81.3	0	-1.57795	-5.14
81.4	0	-0.946771	-4.7
81.5	0	-0.946771	-4.54
81.6	0	-0.946771	-4.54
81.7	0	-1.57795	-4.4
81.8	0	-1.57795	-4.38
81.9	0	-1.89354	-4.34
82	0	-1.57795	-4.32
82.1	0	-1.57795	-4.34
82.2	0	-1.57795	-4.32
82.3	0	-1.89354	-4.34
82.4	0	-1.57795	-4.3
82.5	0	-1.57795	-4.18
82.6	0	-1.89354	-4.06
82.7	0	-1.57795	-3.92
82.8	0	-1.57795	-3.84
82.9	0	-1.89354	-3.68
83	0	-1.89354	-3.56
83.1	0	-1.89354	-3.5
83.2	0	-1.89354	-3.56
83.3	0	-1.89354	-3.48
83.4	0	-1.57795	-3.5
83.5	0	-1.89354	-3.44
83.6	0	-1.89354	-3.42
83.7	0	-1.89354	-3.36
83.8	0	-1.89354	-3.32
83.9	0	-1.89354	-3.3
84	0	-1.89354	-3.24
84.1	0	-1.89354	-3.24
84.2	0	-1.89354	-3.24
84.3	0	-1.89354	-3.28
84.4	0	-1.89354	-3.26
84.5	0	-1.57795	-3.06
84.6	0	-1.89354	-3
84.7	0	-1.89354	-2.84
84.8	0	-1.89354	-2.86
84.9	0	-1.89354	-2.9
85	0	-1.89354	-2.88
85.1	0	-1.89354	-2.94
85.2	0	-1.89354	-2.94
85.3	0	-1.89354	-2.94
85.4	0	-1.89354	-2.9
85.5	0	-1.89354	-2.9
85.6	0	-1.89354	-3
85.7	0	-2.20913	-3
85.8	0	-1.89354	-2.96
85.9	0	-1.89354	-2.88
86	0	-1.57795	-2.9
86.1	0	-1.89354	-2.84
86.2	0	-2.20913	-2.7
86.3	0	-1.89354	-2.7
86.4	0	-1.89354	-2.74
86.5	0	-1.89354	-2.7
86.6	0	-1.89354	-2.72
86.7	0	-1.89354	-2.7
86.8	0	-1.89354	-2.72
86.9	0	-1.89354	-2.68
87	0	-1.89354	-2.66
87.1	0	-1.89354	-2.7
87.2	0	-1.89354	-2.68
87.3	0	-1.89354	-2.7
87.4	0	-1.89354	-2.72
87.5	0	-1.89354	-2.76
87.6	0	-1.89354	-2.7
87.7	0	-1.89354	-2.72
87.8	0	-1.89354	-2.68
87.9	0	-1.89354	-2.64
88	0	-1.89354	-2.68
88.1	0	-1.89354	-2.68
88.2	0	-1.89354	-2.58
88.3	0	-1.89354	-2.6
88.4	0	-1.89354	-2.5
88.5	0	-1.89354	-2.46
88.6	0	-1.89354	-2.44
88.7	0	-1.89354	-2.4
88.8	0	-1.89354	-2.4
88.9	0	-1.89354	-2.28
89	0	-2.20913	-2.28
89.1	0	-2.20913	-2.22
89.2	0	-1.89354	-2.14
89.3	0	-2.20913	-2.16
89.4	0	-1.57795	-2.1
89.5	0	-1.89354	-2.14
89.6	0	-1.89354	-2.14
89.7	0	-2.20913	-2.14
89.8	0	-1.89354	-2.18
89.9	0	-1.89354	-2.14
90	0	-1.89354	-2.14
90.1	0	-2.20913	-2.14
90.2	0	-1.57795	-2.12
90.3	0	-1.89354	-2.14
90.4	0	-1.89354	-2.2
90.5	0	-1.89354	-2.18
90.6	0	-1.89354	-2.18
90.7	0	-1.89354	-2.14
90.8	0	-1.89354	-2.1
90.9	0	-1.89354	-2.14
91	0	-1.89354	-2.1
91.1	0	-1.57795	-2.08
91.2	0	-1.89354	-2.04
91.3	0	-2.20913	-1.98
91.4	0	-1.89354	-2
91.5	0	-2.20913	-1.98
91.6	0	-1.89354	-1.96
91.7	0	-1.89354	-1.9
91.8	0	-1.89354	-1.92
91.9	0	-1.89354	-1.92
92	0	-2.20913	-1.9
92.1	0	-1.89354	-1.9
92.2	0	-1.89354	-1.92
92.3	0	-1.89354	-1.92
92.4	0	-1.89354	-1.96
92.5	0	-2.20913	-1.94
92.6	0	-1.89354	-1.98
92.7	0	-1.89354	-2
92.8	0	-1.89354	-2.02
92.9	0	-1.89354	-2.08
93	0	-1.89354	-2.08
93.1	0	-1.89354	-2.14
93.2	0	-2.20913	-2.12
93.3	0	-2.20913	-2.08
93.4	0	-1.89354	-2.14
93.5	0	-2.20913	-2.14
93.6	0	-1.89354	-2.12
93.7	0	-2.20913	-2.1
93.8	0	-1.89354	-2.1
93.9	0	-1.89354	-2.14
94	0	-1.89354	-2.08
94.1	0	-1.89354	-2.12
94.2	0	-1.89354	-2.06
94.3	0	-1.89354	-2.06
94.4	0	-1.89354	-2.08
94.5	0	-1.89354	-2.04
94.6	0	-1.89354	-2.06
94.7	0	-1.89354	-1.98
94.8	0	-1.89354	-1.96
94.9	0	-1.89354	-1.96
95	0	-1.89354	-1.92
95.1	0	-1.89354	-1.86
95.2	0	-1.89354	-1.88
95.3	0	-2.20913	-1.86
95.4	0	-1.89354	-1.86
95.5	0	-1.89354	-1.78
95.6	0	-1.89354	-1.78
95.7	0	-1.89354	-1.78
95.8	0	-1.89354	-1.74
95.9	0	-1.89354	-1.74
96	0	-1.89354	-1.76
96.1	0	-1.89354	-1.68
96.2	0	-1.89354	-1.68
96.3	0	-1.89354	-1.7
96.4	0	-1.89354	-1.7
96.5	0	-1.89354	-1.7
96.6	0	-1.89354	-1.74
96.7	0	-1.89354	-1.68
96.8	0	-1.89354	-1.7
96.9	0	-1.57795	-1.7
97	0	-1.89354	-1.72
97.1	0	-1.89354	-1.7
97.2	0	-1.89354	-1.7
97.3	0	-1.89354	-1.7
97.4	0	-1.57795	-1.74
97.5	0	-1.89354	-1.74
97.6	0	-1.57795	-1.7
97.7	0	-1.89354	-1.72
97.8	0	-1.89354	-1.66
97.9	0	-1.89354	-1.7
98	0	-1.57795	-1.74
98.1	0	-1.57795	-1.74
98.2	0	-1.89354	-1.68
98.3	0	-1.57795	-1.64
98.4	0	-1.57795	-1.74
98.5	0	-1.57795	-1.68
98.6	0	-1.57795	-1.7
98.7	0	-1.57795	-1.64
98.8	0	-1.57795	-1.64
98.9	0	-1.57795	-1.62
99	0	-1.57795	-1.64
99.1	0	-1.57795	-1.64
99.2	0	-1.57795	-1.62
99.3	0	-1.57795	-1.6
99.4	0	-1.57795	-1.58
99.5	0	-1.57795	-1.52
99.6	0	-1.57795	-1.52
99.7	0	-1.57795	-1.54
99.8	0	-0.946771	-1.52
99.9	0	-0.946771	-1.5
100	0	-0.946771	-1.54
100.1	0	-0.946771	-1.48
100.2	0	-0.946771	-1.44
100.3	0	-0.946771	-1.42
100.4	0	-1.57795	-1.46
100.5	0	-0.946771	-1.46
100.6	0	-0.946771	-1.42
100.7	0	-0.946771	-1.48
100.8	0	-0.946771	-1.46
100.9	0	-0.946771	-1.46
101	0	-0.946771	-1.42
101.1	0	-0.946771	-1.48
101.2	0	-0.946771	-1.42
101.3	0	-0.946771	-1.48
101.4	0	-0.946771	-1.42
101.5	0	-0.946771	-1.38
101.6	0	-0.946771	-1.36
101.7	0	-0.946771	-1.42
101.8	0	-0.631181	-1.36
101.9	0	-0.631181	-1.4
102	0	-0.631181	-1.38
102.1	0	-0.631181	-1.32
102.2	0	-0.631181	-1.38
102.3	0	-0.631181	-1.32
102.4	0	-0.631181	-1.32
102.5	0	-0.631181	-1.28
102.6	0	-0.946771	-1.28
102.7	0	-0.631181	-1.2
102.8	0	-0.631181	-1.28
102.9	0	-0.631181	-1.22
103	0	-0.631181	-1.22
103.1	0	-0.631181	-1.22
103.2	0	-0.631181	-1.16
103.3	0	-0.631181	-1.1
103.4	0	-0.631181	-1.12
103.5	0	-0.631181	-1.1
103.6	0	-0.631181	-1.1
103.7	0	-0.31559	-1.04
103.8	0	-0.631181	-1
103.9	0	-0.946771	-1.02
104	0	-0.631181	-1
104.1	0	-0.631181	-0.94
104.2	0	-0.31559	-0.9
104.3	0	-0.631181	-0.86
104.4	0	-0.31559	-0.88
104.5	0	-0.31559	-0.88
104.6	0	-0.31559	-0.84
104.7	0	-0.31559	-0.86
104.8	0	-0.31559	-0.86
104.9	0	-0.31559	-0.78
105	0	-0.31559	-0.8
105.1	0	-0.31559	-0.8
105.2	0	-0.31559	-0.78
105.3	0	-0.631181	-0.8
105.4	0	-0.31559	-0.82
105.5	0	-0.31559	-0.7
105.6	0	-0.31559	-0.78
105.7	0	-0.31559	-0.74
105.8	0	-0.31559	-0.76
105.9	0	-0.31559	-0.72
106	0	-0.31559	-0.66
106.1	0	-0.31559	-0.72
106.2	0	-0.631181	-0.72
106.3	0	-0.31559	-0.66
106.4	0	-0.31559	-0.68
106.5	0	-0.31559	-0.66
106.6	0	-0.31559	-0.7
106.7	0	0	-0.72
106.8	0	-0.31559	-0.72
106.9	0	-0.31559	-0.78
107	0	-0.31559	-0.74
107.1	0	0	-0.78
107.2	0	0	-0.74
107.3	0	-0.31559	-0.78
107.4	0	0	-0.76
107.5	0	-0.31559	-0.82
107.6	0	-0.31559	-0.82
107.7	0	0	-0.9
107.8	0	0	-0.94
107.9	0	-0.31559	-0.94
108	0	-0.31559	-0.94
108.1	0	0	-1
108.2	0	0	-1.06
108.3	0	-0.31559	-1.08
108.4	0	0	-1.1
108.5	0	0	-1.14
108.6	0	-0.31559	-1.16
108.7	0	0	-1.16
108.8	0	0	-1.26
108.9	0	0	-1.22
109	0	0	-1.24
109.1	0	-0.31559	-1.28
109.2	0	0	-1.26
109.3	0	0	-1.34
109.4	0	0	-1.34
109.5	0	-0.31559	-1.42
109.6	0	0	-1.38
109.7	0	0	-1.4
109.8	0	0	-1.4
109.9	0	0	-1.42
110	0	0	-1.42
110.1	0	0	-1.46
110.2	0	0	-1.46
110.3	0	0	-1.42
110.4	0	-0.31559	-1.42
110.5	0	-0.31559	-1.42
110.6	0	0	-1.42
110.7	0	0	-1.42
110.8	0	0	-1.44
110.9	0	0	-1.42
111	0	-0.31559	-1.44
111.1	0	-0.31559	-1.44
111.2	0	-0.31559	-1.42
111.3	0	0	-1.42
111.4	0	-0.31559	-1.48
111.5	0	0.31559	-1.44
111.6	0	-0.31559	-1.46
111.7	0	0	-1.46
111.8	0	0	-1.44
111.9	0	0	-1.44
112	0	0	-1.48
112.1	0	0	-1.48
112.2	0	0	-1.48
112.3	0	0	-1.44
112.4	0	-0.31559	-1.42
112.5	0	0	-1.48
112.6	0	0	-1.42
112.7	0	0	-1.46
112.8	0	0	-1.46
112.9	0	-0.31559	-1.44
113	0	-0.31559	-1.42
113.1	0	-0.31559	-1.42
113.2	0	0	-1.46
113.3	0	0	-1.42
113.4	0	0	-1.42
113.5	0	0	-1.32
113.6	0	0	-1.42
113.7	0	0	-1.44
113.8	0	-0.31559	-1.38
113.9	0	-0.31559	-1.3
114	0	0	-1.32
114.1	0	-0.31559	-1.32
114.2	0	0	-1.32
114.3	0	0	-1.28
114.4	0	0	-1.24
114.5	0	0	-1.24
114.6	0	0	-1.24
114.7	0	0	-1.22
114.8	0	0	-1.26
114.9	0	0	-1.22
115	0	0	-1.16
115.1	0	0	-1.22
115.2	0	0	-1.22
115.3	0	0	-1.2
115.4	0	0	-1.16
115.5	0	0	-1.14
115.6	0	0	-1.14
115.7	0	0	-1.14
115.8	0	0	-1.14
115.9	0	0	-1.1
116	0	0	-1.1
116.1	0	0	-1.1
116.2	0	0	-1.06
116.3	0	-0.31559	-1.06
116.4	0	0	-1.08
116.5	0	0	-1.02
116.6	0	0	-1.04
116.7	0	0	-1
116.8	0	0	-1.08
116.9	0	0	-1.02
117	0	0	-1.08
117.1	0	0	-1.04
117.2	0	0	-1.06
117.3	0	0	-1.04
117.4	0	0	-1.06
117.5	0	0	-1.02
117.6	0	0	-1
117.7	0	0	-0.96
117.8	0	0	-0.94
117.9	0	0	-1.02
118	0	0	-1.02
118.1	0	0	-0.98
118.2	0	-0.31559	-0.92
118.3	0	-0.31559	-0.94
118.4	0	0	-0.92
118.5	0	0	-0.96
118.6	0	0	-1.02
118.7	0	0	-0.96
118.8	0	0	-1
118.9	0	0	-0.98
119	0	0	-1
119.1	0	0	-1.02
119.2	0	-0.31559	-0.98
119.3	0	-0.31559	-1.02
119.4	0	-0.31559	-1
119.5	0	0	-1.02
119.6	0	0	-1.04
119.7	0	0	-1.02
119.8	0	0	-1.04
119.9	0	0	-1.04
120	0	-0.31559	-1.04
120.1	0	0	-1.04
120.2	0	0	-1.12
120.3	0	0	-1.1
120.4	0	0	-1.14
120.5	0	0	-1.16
120.6	0	0	-1.18
120.7	0	0	-1.16
120.8	0	0	-1.22
120.9	0	0	-1.24
121	0	0	-1.22
121.1	0	0	-1.16
121.2	0	0	-1.24
121.3	0	0	-1.24
121.4	0	0.31559	-1.22
121.5	0	0	-1.32
121.6	0	-0.31559	-1.3
121.7	0	0	-1.36
121.8	0	0	-1.36
121.9	0	0.31559	-1.32
122	0	0	-1.36
122.1	0	0.31559	-1.38
122.2	0	0	-1.42
122.3	0	0	-1.36
122.4	0	0	-1.38
122.5	0	-0.31559	-1.42
122.6	0	0	-1.44
122.7	0	0.31559	-1.42
122.8	0	0	-1.46
122.9	0	0	-1.46
123	0	0	-1.46
123.1	0	0	-1.48
123.2	0	0	-1.5
123.3	0	0	-1.52
123.4	0	0	-1.52
123.5	0	0	-1.52
123.6	0	0.31559	-1.52
123.7	0	0	-1.48
123.8	0	0	-1.52
123.9	0	-0.31559	-1.52
124	0	0	-1.52
124.1	0	0	-1.5
124.2	0	0	-1.62
124.3	0	0	-1.54
124.4	0	0.31559	-1.6
124.5	0	0	-1.58
124.6	0	0.31559	-1.58
124.7	0	0.31559	-1.64
124.8	0	0.31559	-1.62
124.9	0	-0.31559	-1.66
125	0	0	-1.62
125.1	0	0	-1.74
125.2	0	0	-1.64
125.3	0	0	-1.68
125.4	0	0	-1.68
125.5	0	0	-1.7
125.6	0	0	-1.68
125.7	0	0	-1.68
125.8	0	0	-1.64
125.9	0	0	-1.66
126	0	0	-1.68
126.1	0	0	-1.68
126.2	0	0	-1.68
126.3	0	0	-1.64
126.4	0	0.31559	-1.64
126.5	0	0.31559	-1.68
126.6	0	0	-1.66
126.7	0	0	-1.7
126.8	0	-0.31559	-1.6
126.9	0	0	-1.64
127	0	0	-1.6
127.1	0	0	-1.58
127.2	0	-0.31559	-1.58
127.3	0	0	-1.54
127.4	0	0	-1.58
127.5	0	0	-1.58
127.6	0	0.31559	-1.56
127.7	0	-0.31559	-1.52
127.8	0	0	-1.54
127.9	0	0	-1.48
128	0	-0.31559	-1.5
128.1	0	0	-1.52
128.2	0	0	-1.52
128.3	0	0	-1.48
128.4	0	0	-1.48
128.5	0	0	-1.48
128.6	0	-0.31559	-1.46
128.7	0	0	-1.46
128.8	0	0	-1.4
128.9	0	0	-1.42
129	0	0	-1.36
129.1	0	0	-1.4
129.2	0	0	-1.36
129.3	0	0	-1.32
129.4	0	0	-1.32
129.5	0	0	-1.34
129.6	0	-0.31559	-1.34
129.7	0	-0.31559	-1.34
129.8	0	0	-1.26
129.9	0	-0.31559	-1.26
130	0	0.31559	-1.24
130.1	0	0	-1.26
130.2	0	0	-1.24
130.3	0	0	-1.22
130.4	0	0	-1.22
130.5	0	0	-1.24
130.6	0	0	-1.2
130.7	0	0	-1.14
130.8	0	0	-1.18
130.9	0	-0.31559	-1.16
131	0	0	-1.16
131.1	0	0	-1.16
131.2	0	-0.31559	-1.1
131.3	0	0.31559	-1.08
131.4	0	0	-1.14
131.5	0	-0.31559	-1.08
131.6	0	0	-1.08
131.7	0	0	-1.08
131.8	0	0	-1.06
131.9	0	0	-1.08
132	0	0	-1
132.1	0	0	-1
132.2	0	0	-1
132.3	0	0	-0.98
132.4	0	0	-0.98
132.5	0	0	-1
132.6	0	0	-0.98
132.7	0	0	-1
132.8	0	0	-0.94
132.9	0	-0.31559	-0.98
133	0	-0.31559	-0.92
133.1	0	0	-0.88
133.2	0	0	-0.96
133.3	0	-0.31559	-0.94
133.4	0	0	-0.94
133.5	0	0	-0.88
133.6	0	-0.31559	-0.88
133.7	0	0	-0.86
133.8	0	0.31559	-0.9
133.9	0	0	-0.9
134	0	0	-0.88
134.1	0	0	-0.86
134.2	0	0	-0.84
134.3	0	0	-0.92
134.4	0	0.31559	-0.9
134.5	0	-0.31559	-0.84
134.6	0	0	-0.86
134.7	0	0	-0.84
134.8	0	0	-0.88
134.9	0	0	-0.9
135	0	-0.31559	-0.86
135.1	0	-0.31559	-0.86
135.2	0	-0.31559	-0.82
135.3	0	0	-0.86
135.4	0	0.31559	-0.82
135.5	0	0.31559	-0.82
135.6	0	0.31559	-0.8
135.7	0	0	-0.8
135.8	0	0	-0.8
135.9	0	0	-0.86
136	0	0	-0.8
136.1	0	0	-0.86
136.2	0	0	-0.86
136.3	0	0	-0.82
136.4	0	0	-0.92
136.5	0	0	-0.8
136.6	0	-0.31559	-0.86
136.7	0	-0.31559	-0.88
136.8	0	-0.31559	-0.88
136.9	0	0	-0.86
137	0	0	-0.82
137.1	0	0	-0.88
137.2	0	0	-0.88
137.3	0	0	-0.9
137.4	0	0	-0.88
137.5	0	0	-0.88
137.6	0	0	-0.88
137.7	0	0	-0.88
137.8	0	-0.31559	-0.88
137.9	0	-0.31559	-0.9
138	0	-0.31559	-0.92
138.1	0	0	-0.94
138.2	0	0	-0.9
138.3	0	0	-0.94
138.4	0	0	-0.98
138.5	0	-0.31559	-0.94
138.6	0	-0.31559	-0.92
138.7	0	0	-0.94
138.8	0	0	-1.04
138.9	0	0	-1
139	0	0	-1.04
139.1	0	0	-1
139.2	0	0	-1.02
139.3	0	0	-1.02
139.4	0	0	-1.08
139.5	0	0	-1.08
139.6	0	0	-1.06
139.7	0	0	-1.06
139.8	0	0.31559	-1.1
139.9	0	0.31559	-1.08
140	0	0	-1.1
140.1	0	0	-1.1
140.2	0	-0.31559	-1.1
140.3	0	0	-1.12
140.4	0	0	-1.14
140.5	0	0	-1.16
140.6	0	0	-1.16
140.7	0	0	-1.16
140.8	0	0.31559	-1.16
140.9	0	0.31559	-1.18
141	0	0	-1.2
141.1	0	0	-1.22
141.2	0	0.31559	-1.16
141.3	0	0	-1.2
141.4	0	0	-1.16
141.5	0	0	-1.24
141.6	0	0	-1.24
141.7	0	0	-1.22
141.8	0	0	-1.22
141.9	0	-0.31559	-1.28
142	0	-0.31559	-1.2
142.1	0	0	-1.2
142.2	0	0	-1.28
142.3	0	0	-1.24
142.4	0	0.31559	-1.26
142.5	0	0	-1.32
142.6	0	0	-1.34
142.7	0	-0.31559	-1.26
142.8	0	0	-1.32
142.9	0	0	-1.3
143	0	0	-1.34
143.1	0	0	-1.32
143.2	0	0	-1.34
143.3	0	-0.31559	-1.36
143.4	0	0.31559	-1.4
143.5	0	-0.31559	-1.38
143.6	0	-0.31559	-1.34
143.7	0	0	-1.3
143.8	0	-0.31559	-1.36
143.9	0	0.31559	-1.32
144	0	0	-1.36
144.1	0	0	-1.3
144.2	0	0.31559	-1.32
144.3	0	0	-1.28
144.4	0	0	-1.32
144.5	0	0	-1.32
144.6	0	-0.31559	-1.32
144.7	0	-0.31559	-1.24
144.8	0	0	-1.28
144.9	0	0	-1.28
145	0	0	-1.24
145.1	0	0	-1.2
145.2	0	0	-1.24
145.3	0	0	-1.24
145.4	0	0.31559	-1.22
145.5	0	0	-1.22
145.6	0	0	-1.26
145.7	0	0	-1.26
145.8	0	0	-1.16
145.9	0	0.31559	-1.26
146	0	0	-1.22
146.1	0	0	-1.22
146.2	0	0.31559	-1.18
146.3	0	0	-1.2
146.4	0	0	-1.22
146.5	0	0	-1.2
146.6	0	0	-1.24
146.7	0	0	-1.2
146.8	0	0.31559	-1.2
146.9	0	0.31559	-1.22
147	0	0	-1.2
147.1	0	0	-1.2
147.2	0	0	-1.24
147.3	0	0	-1.22
147.4	0	-0.31559	-1.22
147.5	0	0	-1.26
147.6	0	0	-1.24
147.7	0	0	-1.26
147.8	0	0	-1.2
147.9	0	-0.31559	-1.2
148	0	-0.31559	-1.26
148.1	0	0	-1.16
148.2	0	0	-1.22
148.3	0	0.31559	-1.2
148.4	0	0	-1.22
148.5	0	0	-1.24
148.6	0	0	-1.22
148.7	0	0	-1.28
148.8	0	0	-1.24
148.9	0	-0.31559	-1.22
149	0	0	-1.24
149.1	0	0	-1.26
149.2	0	0	-1.26
149.3	0	0	-1.26
149.4	0	0	-1.26
149.5	0	0	-1.2
149.6	0	0	-1.24
149.7	0	0	-1.2
149.8	0	0.31559	-1.2
149.9	0	0	-1.26
150	0	-0.31559	-1.24
150.1	0	0	-1.3
150.2	0	0	-1.2
150.3	0	0	-1.22
150.4	0	-0.31559	-1.22
150.5	0	0.31559	-1.24
150.6	0	0	-1.2
150.7	0	0	-1.18
150.8	0	0	-1.24
150.9	0	0	-1.18
151	0	0	-1.22
151.1	0	-0.31559	-1.2
151.2	0	0	-1.18
151.3	0	0.31559	-1.16
151.4	0	0	-1.2
151.5	0	0.31559	-1.22
151.6	0	-0.31559	-1.22
151.7	0	0	-1.26
151.8	0	0.31559	-1.22
151.9	0	0	-1.22
152	0	0	-1.22
152.1	0	0	-1.2
152.2	0	0	-1.22
152.3	0	0	-1.18
152.4	0	0	-1.22
152.5	0	-0.31559	-1.2
152.6	0	0	-1.22
152.7	0	0.31559	-1.24
152.8	0	-0.31559	-1.22
152.9	0	0	-1.22
153	0	0.31559	-1.2
153.1	0	0	-1.26
153.2	0	0.31559	-1.24
153.3	0	-0.31559	-1.22
153.4	0	-0.31559	-1.24
153.5	0	0	-1.22
153.6	0	0	-1.26
153.7	0	0	-1.26
153.8	0	0	-1.24
153.9	0	-0.31559	-1.24
154	0	0	-1.26
154.1	0	0	-1.22
154.2	0	0	-1.2
154.3	0	-0.31559	-1.28
154.4	0	0	-1.22
154.5	0	0	-1.26
154.6	0	0	-1.28
154.7	0	0	-1.24
154.8	0	0	-1.26
154.9	0	0	-1.26
155	0	0	-1.24
155.1	0	0	-1.28
155.2	0	0	-1.22
155.3	0	0	-1.24
155.4	0	0	-1.28
155.5	0	0.31559	-1.22
155.6	0	0	-1.26
155.7	0	0.31559	-1.24
155.8	0	0	-1.26
155.9	0	0	-1.28
156	0	0	-1.24
156.1	0	0	-1.24
156.2	0	0	-1.32
156.3	0	0	-1.28
156.4	0	0	-1.22
156.5	0	0	-1.26
156.6	0	0	-1.2
156.7	0	0.31559	-1.26
156.8	0	0	-1.24
156.9	0	0	-1.24
157	0	0	-1.26
157.1	0	0	-1.26
157.2	0	-0.31559	-1.28
157.3	0	0.31559	-1.24
157.4	0	0	-1.26
157.5	0	0	-1.2
157.6	0	0	-1.24
157.7	0	0.31559	-1.22
157.8	0	0.31559	-1.26
157.9	0	0	-1.26
158	0	0	-1.24
158.1	0	0	-1.26
158.2	0	0	-1.3
158.3	0	0	-1.26
158.4	0	0.31559	-1.28
158.5	0	0	-1.26
158.6	0	-0.31559	-1.26
158.7	0	0	-1.26
158.8	0	0	-1.26
158.9	0	0	-1.26
159	0	0	-1.26
159.1	0	0	-1.24
159.2	0	-0.31559	-1.26
159.3	0	0	-1.3
159.4	0	0	-1.24
159.5	0	0	-1.26
159.6	0	0	-1.24
159.7	0	0	-1.32
159.8	0	-0.31559	-1.3
159.9	0	0	-1.26
160	0	0	-1.28
160.1	0	0	-1.28
160.2	0	0	-1.24
160.3	0	-0.31559	-1.28
160.4	0	0.31559	-1.28
160.5	0	-0.31559	-1.32
160.6	0	0	-1.32
160.7	0	0	-1.26
160.8	0	0	-1.28
160.9	0	0	-1.26
161	0	0	-1.24
161.1	0	0	-1.26
161.2	0	0	-1.22
161.3	0	0.31559	-1.26
161.4	0	0.31559	-1.26
161.5	0	-0.31559	-1.24
161.6	0	0.631181	-1.24
161.7	0	-0.31559	-1.28
161.8	0	0	-1.2
161.9	0	0	-1.22
162	0	0	-1.26
162.1	0	-0.31559	-1.2
162.2	0	0	-1.24
162.3	0	0	-1.22
162.4	0	0	-1.2
162.5	0	0	-1.22
162.6	0	0	-1.2
162.7	0	0	-1.22
162.8	0	0.31559	-1.26
162.9	0	0	-1.16
163	0	0	-1.18
163.1	0	0	-1.16
163.2	0	0	-1.18
163.3	0	-0.31559	-1.18
163.4	0	0	-1.22
163.5	0	0	-1.16
163.6	0	0	-1.18
163.7	0	0	-1.16
163.8	0	0	-1.2
163.9	0	0.31559	-1.16
164	0	0	-1.16
164.1	0	0	-1.18
164.2	0	-0.31559	-1.18
164.3	0	0	-1.14
164.4	0	0	-1.18
164.5	0	0	-1.18
164.6	0	0	-1.16
164.7	0	0	-1.18
164.8	0	0	-1.16
164.9	0	0	-1.16
165	0	0	-1.2
165.1	0	0	-1.16
165.2	0	0.31559	-1.12
165.3	0	0	-1.2
165.4	0	0	-1.16
165.5	0	0.31559	-1.16
165.6	0	0	-1.16
165.7	0	0.31559	-1.22
165.8	0	0	-1.16
165.9	0	0	-1.22
166	0	0	-1.22
166.1	0	0	-1.16
166.2	0	0	-1.2
166.3	0	0	-1.2
166.4	0	0	-1.22
166.5	0	0	-1.14
166.6	0	0	-1.18
166.7	0	0.31559	-1.16
166.8	0	0	-1.22
166.9	0	0	-1.18
167	0	0	-1.22
167.1	0	0	-1.22
167.2	0	0	-1.2
167.3	0	0	-1.18
167.4	0	0	-1.22
167.5	0	0	-1.18
167.6	0	0	-1.16
167.7	0	0	-1.14
167.8	0	-0.31559	-1.2
167.9	0	-0.31559	-1.16
168	0	0	-1.12
168.1	0	0.31559	-1.18
168.2	0	0	-1.18
168.3	0	0.31559	-1.22
168.4	0	0	-1.16
168.5	0	0	-1.18
168.6	0	0	-1.16
168.7	0	0.31559	-1.2
168.8	0	0	-1.22
168.9	0	0	-1.16
169	0	-0.31559	-1.2
169.1	0	0	-1.22
169.2	0	0	-1.16
169.3	0	-0.31559	-1.22
169.4	0	0	-1.22
169.5	0	-0.31559	-1.22
169.6	0	0	-1.16
169.7	0	0	-1.2
169.8	0	0	-1.22
169.9	0	0	-1.16
170	0	0	-1.26
170.1	0	0	-1.22
170.2	0	0	-1.24
170.3	0	0	-1.22
170.4	0	0.31559	-1.24
170.5	0	0.31559	-1.26
170.6	0	0	-1.28
170.7	0	0	-1.24
170.8	0	0	-1.22
170.9	0	0	-1.22
171	0	0	-1.24
171.1	0	0	-1.28
171.2	0	0	-1.26
171.3	0	-0.31559	-1.26
171.4	0	0	-1.24
171.5	0	0	-1.26
171.6	0	0	-1.28
171.7	0	0	-1.34
171.8	0	0	-1.26
171.9	0	0	-1.3
172	0	0	-1.22
172.1	0	0	-1.28
172.2	0	0.31559	-1.28
172.3	0	0	-1.28
172.4	0	0	-1.3
172.5	0	0	-1.3
172.6	0	0	-1.28
172.7	0	0.31559	-1.24
172.8	0	0	-1.28
172.9	0	0	-1.26
173	0	0	-1.26
173.1	0	0.31559	-1.24
173.2	0	0	-1.26
173.3	0	0	-1.26
173.4	0	0	-1.22
173.5	0	0	-1.22
173.6	0	0	-1.18
173.7	0	0	-1.18
173.8	0	0	-1.18
173.9	0	0	-1.16
174	0	0	-1.22
174.1	0	0	-1.18
174.2	0	0	-1.2
174.3	0	0	-1.16
174.4	0	-0.31559	-1.16
174.5	0	0	-1.14
174.6	0	0	-1.16
174.7	0	0	-1.18
174.8	0	0.31559	-1.12
174.9	0	0	-1.14
175	0	-0.31559	-1.14
175.1	0	0	-1.14
175.2	0	0	-1.16
175.3	0	-0.31559	-1.18
175.4	0	0.31559	-1.12
175.5	0	0	-1.16
175.6	0	-0.31559	-1.12
175.7	0	0.31559	-1.16
175.8	0	0	-1.1
175.9	0	0.31559	-1.22
176	0	0.31559	-1.16
176.1	0	0	-1.18
176.2	0	0	-1.18
176.3	0	0	-1.2
176.4	0	0	-1.2
176.5	0	0.31559	-1.22
176.6	0	0	-1.24
176.7	0	0	-1.22
176.8	0	0	-1.22
176.9	0	0	-1.26
177	0	0	-1.24
177.1	0	-0.31559	-1.22
177.2	0	0	-1.22
177.3	0	0	-1.2
177.4	0	-0.31559	-1.2
177.5	0	0.31559	-1.2
177.6	0	0	-1.2
177.7	0	0	-1.22
177.8	0	0	-1.22
177.9	0	0	-1.22
178	0	0	-1.22
178.1	0	0	-1.2
178.2	0	0	-1.18
178.3	0	0	-1.18
178.4	0	0	-1.16
178.5	0	0	-1.18
178.6	0	0	-1.16
178.7	0	0	-1.16
178.8	0	0	-1.16
178.9	0	-0.31559	-1.2
179	0	0	-1.12
179.1	0	0.31559	-1.16
179.2	0	0.31559	-1.2
179.3	0	0	-1.12
179.4	0	0	-1.18
179.5	0	0	-1.16
179.6	0	-0.31559	-1.14
179.7	0	0	-1.14
179.8	0	0	-1.2
179.9	0	0	-1.1
180	0	0	-1.12
180.1	0	0	-1.14
180.2	0	0	-1.16
180.3	0	0	-1.16
180.4	0	0.31559	-1.1
180.5	0	0	-1.16
180.6	0	0	-1.1
180.7	0	0.31559	-1.16
180.8	0	0	-1.1
180.9	0	0	-1.16
181	0	0	-1.14
181.1	0	-0.31559	-1.16
181.2	0	0.31559	-1.16
181.3	0	0	-1.12
181.4	0	-0.31559	-1.14
181.5	0	0.631181	-1.12
181.6	0	0	-1.1
181.7	0	0	-1.14
181.8	0	-0.31559	-1.16
181.9	800	0	-1.16
182	800	284.347	1.54
182.1	800	530.823	18.36
182.2	800	701.873	44.2
182.3	800	810.121	46.92
182.4	800	842.627	51.86
182.5	800	844.204	49.84
182.6	800	842.311	48.76
182.7	800	839.155	45.86
182.8	800	836.946	44.48
182.9	800	834.421	42.32
183	800	829.687	41.08
183.1	800	827.794	39.74
183.2	800	825.585	39.74
183.3	800	824.007	38.82
183.4	800	822.429	38.2
183.5	800	820.22	38.2
183.6	800	818.957	36.22
183.7	800	817.695	35.7
183.8	800	816.432	35.36
183.9	800	815.486	35.12
184	800	813.908	34.16
184.1	800	813.908	33.54
184.2	800	813.277	33.66
184.3	800	811.699	33.12
184.4	800	811.383	32
184.5	800	810.121	32.38
184.6	800	809.805	32.3
184.7	800	809.174	33.02
184.8	800	808.227	32.9
184.9	800	807.596	31.92
185	800	806.649	31.8
185.1	800	806.649	30.26
185.2	800	806.334	30.16
185.3	800	804.756	30.82
185.4	800	805.071	30.18
185.5	800	804.756	30.46
185.6	800	803.809	30.06
185.7	800	803.809	30.02
185.8	800	803.178	30.04
185.9	800	802.862	29.96
186	800	803.178	30.28
186.1	800	802.547	30.4
186.2	800	802.547	29.8
186.3	800	802.547	29.58
186.4	800	801.915	29.46
186.5	800	802.231	28.32
186.6	800	801.6	28.62
186.7	800	801.6	29.2
186.8	800	801.6	28.84
186.9	800	801.6	28.84
187	800	801.6	29.08
187.1	800	801.6	29.2
187.2	800	800.969	28.84
187.3	800	800.653	29.06
187.4	800	800.653	28.76
187.5	800	800.653	28.36
187.6	800	800.337	28.46
187.7	800	800.653	28.46
187.8	800	800.022	28.78
187.9	800	800.653	28.6
188	800	800.653	28.8
188.1	800	800.022	28.56
188.2	800	800.337	27.66
188.3	800	800.337	28.62
188.4	800	800.022	28.3
188.5	800	800.022	29.04
188.6	800	800.022	28.62
188.7	800	800.337	28.4
188.8	800	799.706	28.46
188.9	800	800.022	28.5
189	800	799.706	28.5
189.1	800	800.022	29.08
189.2	800	800.022	29.02
189.3	800	799.706	28.3
189.4	800	799.706	27.96
189.5	800	799.706	27.44
189.6	800	800.022	28.56
189.7	800	800.022	27.7
189.8	800	799.706	27.22
189.9	800	799.706	28.24
190	800	799.706	27.92
190.1	800	799.706	28.9
190.2	800	799.706	27.86
190.3	800	799.706	28.56
190.4	800	799.706	28.7
190.5	800	799.706	27.8
190.6	800	799.706	28.08
190.7	800	799.706	27.96
190.8	800	799.706	27.8
190.9	800	799.706	27.44
191	800	799.706	27.8
191.1	800	799.706	27.86
191.2	800	799.391	28.4
191.3	800	800.022	27.96
191.4	800	799.391	27.6
191.5	800	799.706	27.92
191.6	800	799.706	27.16
191.7	800	799.391	27.06
191.8	800	799.706	27.06
191.9	800	800.022	28.18
192	800	799.706	27.86
192.1	800	799.391	27.76
192.2	800	800.022	28.12
192.3	800	799.706	27.86
192.4	800	799.391	27.32
192.5	800	799.706	27.54
192.6	800	799.391	26.9
192.7	800	799.706	27
192.8	800	799.706	27.6
192.9	800	799.391	27.92
193	800	799.706	27.22
193.1	800	799.706	27.12
193.2	800	799.706	27.44
193.3	800	799.706	27.48
193.4	800	799.706	27.06
193.5	800	799.706	27.54
193.6	800	799.706	27.54
193.7	800	799.706	27.8
193.8	800	799.706	27.92
193.9	800	799.706	27.48
194	800	799.706	27.28
194.1	800	799.706	27.7
194.2	800	799.391	27.22
194.3	800	799.706	26.86
194.4	800	799.706	26.9
194.5	800	799.391	27.48
194.6	800	799.706	27.92
194.7	800	799.391	27.42
194.8	800	799.706	27.12
194.9	800	799.706	26.84
195	800	799.706	27.86
195.1	800	799.706	27.86
195.2	800	799.706	27.32
195.3	800	799.706	27.44
195.4	800	799.391	26.6
195.5	800	799.706	25.98
195.6	800	799.706	26.5
195.7	800	799.706	26.24
195.8	800	799.706	26.36
195.9	800	799.391	26.96
196	800	799.706	27.86
196.1	800	799.706	27.7
196.2	800	799.706	27.06
196.3	800	799.706	27.7
196.4	800	799.706	28.36
196.5	800	799.706	27.44
196.6	800	799.706	27.6
196.7	800	799.706	27.4
196.8	800	799.391	27.16
196.9	800	799.706	27.12
197	800	799.706	27.6
197.1	800	799.706	26.9
197.2	800	799.706	27.02
197.3	800	799.391	27.02
197.4	800	799.706	26.6
197.5	800	799.706	26.58
197.6	800	799.706	26.74
197.7	800	799.391	27.48
197.8	800	799.391	27.02
197.9	800	799.706	26.76
198	800	799.706	26.76
198.1	800	799.706	27.1
198.2	800	799.706	27.22
198.3	800	799.706	27.44
198.4	800	799.391	27.44
198.5	800	800.022	28.28
198.6	800	799.706	27.38
198.7	800	799.706	27.6
198.8	800	799.706	27.58
198.9	800	799.706	26.84
199	800	799.391	27.7
199.1	800	799.706	28.24
199.2	800	799.706	27.6
199.3	800	799.706	27.22
199.4	800	799.706	27.32
199.5	800	799.706	26.9
199.6	800	799.391	26.68
199.7	800	799.706	27.16
199.8	800	799.706	27.6
[truncated: 11,861 more rows]

## Sheet: cali 2, 800 mbar
t [s]	command	p [mbar]	u [µL/min]
0	0	-1.89354	-1.56
0.1	0	-1.89354	-1.56		run		flow unit
0.2	0	-1.89354	-1.58		1		t [s]	p [mbar]	σ [mbar]	u(E7) [µL/min]	σ [µL/min]		ρ [g/mL]
0.3	0	-1.89354	-1.56				60	798.548	34.7545	26.2515	4.44313		1.03
0.4	0	-1.89354	-1.6
0.5	0	-1.57795	-1.56				balance
0.6	0	-1.89354	-1.56				mass [g]			u(E7) [µL/min]
0.7	0	-1.89354	-1.56				0.026			0
0.8	0	-1.89354	-1.6
0.9	0	-1.89354	-1.58
1	0	-2.20913	-1.56
1.1	0	-1.89354	-1.54				flow unit
1.2	0	-1.89354	-1.54		2		t [s]	p [mbar]	σ [mbar]	u(E7) [µL/min]	σ [µL/min]
1.3	0	-1.89354	-1.54				59.7	797.179	47.8547	25.8093	4.36442
1.4	0	-1.57795	-1.54
1.5	0	-1.89354	-1.48				balance
1.6	0	-1.57795	-1.6				mass [g]			u(E7) [µL/min]
1.7	0	-1.89354	-1.54				0.0255			24.8817
1.8	0	-1.89354	-1.52
1.9	0	-1.57795	-1.54
2	0	-1.89354	-1.54
2.1	0	-1.57795	-1.58				flow unit
2.2	0	-1.89354	-1.58		3		t [s]	p [mbar]	σ [mbar]	u(E7) [µL/min]	σ [µL/min]
2.3	0	-1.89354	-1.58				59.5	798.631	33.5481	25.5755	4.14892
2.4	0	-1.57795	-1.64
2.5	0	-1.57795	-1.64				balance
2.6	0	-1.57795	-1.64				mass [g]			u(E7) [µL/min]
2.7	0	-1.57795	-1.66				0.0255			24.9653
2.8	0	-1.89354	-1.66
2.9	0	-1.57795	-1.64
3	0	-1.57795	-1.62
3.1	0	-1.57795	-1.62
3.2	0	-1.89354	-1.58
3.3	0	-1.57795	-1.66
3.4	0	-1.57795	-1.58
3.5	0	-1.57795	-1.54
3.6	0	-1.57795	-1.54
3.7	0	-1.57795	-1.5
3.8	0	-1.57795	-1.46
3.9	0	-0.946771	-1.46
4	0	-0.946771	-1.44
4.1	0	-0.946771	-1.46
4.2	0	-1.57795	-1.44
4.3	0	-1.57795	-1.48
4.4	0	-0.946771	-1.5
4.5	0	-1.89354	-1.48
4.6	0	-0.946771	-1.48
4.7	0	-0.946771	-1.56
4.8	0	-0.946771	-1.6
4.9	0	-0.946771	-1.66
5	0	-0.946771	-1.62
5.1	0	-0.946771	-1.6
5.2	0	-0.946771	-1.64
5.3	0	-0.946771	-1.6
5.4	0	-0.946771	-1.66
5.5	0	-1.57795	-1.64
5.6	0	-1.57795	-1.66
5.7	0	-0.946771	-1.66
5.8	0	-0.946771	-1.6
5.9	0	-0.946771	-1.6
6	0	-0.946771	-1.6
6.1	0	-0.946771	-1.6
6.2	0	-0.946771	-1.64
6.3	0	-0.946771	-1.64
6.4	0	-0.946771	-1.58
6.5	0	-0.946771	-1.6
6.6	0	-0.946771	-1.6
6.7	0	-0.631181	-1.56
6.8	0	-0.946771	-1.58
6.9	0	-0.946771	-1.54
7	0	-0.946771	-1.62
7.1	0	-0.631181	-1.6
7.2	0	-0.631181	-1.6
7.3	0	-0.631181	-1.58
7.4	0	-0.631181	-1.58
7.5	0	-0.631181	-1.6
7.6	0	-0.946771	-1.6
7.7	0	-0.631181	-1.54
7.8	0	-0.631181	-1.54
7.9	0	-0.631181	-1.52
8	0	-0.631181	-1.6
8.1	0	-0.631181	-1.56
8.2	0	-0.631181	-1.54
8.3	0	-0.946771	-1.56
8.4	0	-0.631181	-1.58
8.5	0	-0.631181	-1.58
8.6	0	-0.946771	-1.6
8.7	0	-0.631181	-1.54
8.8	0	-0.631181	-1.54
8.9	0	-0.631181	-1.48
9	0	-0.31559	-1.54
9.1	0	-0.631181	-1.54
9.2	0	-0.631181	-1.52
9.3	0	-0.631181	-1.48
9.4	0	-0.31559	-1.48
9.5	0	-0.31559	-1.48
9.6	0	-0.31559	-1.46
9.7	0	-0.31559	-1.38
9.8	0	-0.31559	-1.44
9.9	0	-0.31559	-1.38
10	0	-0.31559	-1.34
10.1	0	-0.31559	-1.38
10.2	0	-0.31559	-1.34
10.3	0	-0.31559	-1.34
10.4	0	-0.31559	-1.34
10.5	0	-0.31559	-1.34
10.6	0	-0.31559	-1.34
10.7	0	-0.31559	-1.36
10.8	0	-0.31559	-1.36
10.9	0	-0.31559	-1.34
11	0	-0.31559	-1.34
11.1	0	-0.31559	-1.42
11.2	0	-0.31559	-1.44
11.3	0	-0.31559	-1.38
11.4	0	-0.31559	-1.38
11.5	0	-0.31559	-1.44
11.6	0	-0.31559	-1.44
11.7	0	-0.31559	-1.42
11.8	0	-0.31559	-1.48
11.9	0	-0.31559	-1.46
12	0	-0.31559	-1.48
12.1	0	-0.31559	-1.5
12.2	0	0	-1.54
12.3	0	-0.31559	-1.58
12.4	0	-0.31559	-1.52
12.5	0	0	-1.54
12.6	0	-0.31559	-1.54
12.7	0	0	-1.56
12.8	0	-0.31559	-1.56
12.9	0	-0.31559	-1.54
13	0	0	-1.58
13.1	0	-0.31559	-1.58
13.2	0	0	-1.6
13.3	0	0	-1.52
13.4	0	0	-1.54
13.5	0	0	-1.54
13.6	0	0	-1.52
13.7	0	0	-1.54
13.8	0	0	-1.52
13.9	0	0	-1.48
14	0	0	-1.44
14.1	0	-0.31559	-1.44
14.2	0	0	-1.4
14.3	0	0	-1.38
14.4	0	0	-1.34
14.5	0	-0.31559	-1.32
14.6	0	0	-1.34
14.7	0	0	-1.32
14.8	0	0	-1.32
14.9	0	0	-1.28
15	0	0	-1.28
15.1	0	0	-1.26
15.2	0	0	-1.24
15.3	0	0	-1.18
15.4	0	0	-1.22
15.5	0	0	-1.2
15.6	0	0	-1.2
15.7	0	0	-1.2
15.8	0	0	-1.2
15.9	0	0	-1.22
16	0	0	-1.22
16.1	0	0	-1.2
16.2	0	0	-1.26
16.3	0	0	-1.26
16.4	0	0	-1.3
16.5	0	0	-1.26
16.6	0	-0.31559	-1.28
16.7	0	0	-1.3
16.8	0	-0.31559	-1.28
16.9	0	0	-1.3
17	0	0	-1.3
17.1	0	0	-1.32
17.2	0	0	-1.34
17.3	0	0	-1.38
17.4	0	0	-1.38
17.5	0	0	-1.38
17.6	0	0	-1.4
17.7	0	0	-1.42
17.8	0	0	-1.42
17.9	0	0	-1.38
18	0	0	-1.36
18.1	0	0	-1.4
18.2	0	0	-1.46
18.3	0	0	-1.38
18.4	0	0	-1.34
18.5	0	0	-1.44
18.6	0	0	-1.44
18.7	0	0	-1.38
18.8	0	0	-1.4
18.9	0	-0.31559	-1.32
19	0	0	-1.38
19.1	0	0	-1.4
19.2	0	0	-1.38
19.3	0	-0.31559	-1.38
19.4	0	-0.31559	-1.4
19.5	0	0	-1.38
19.6	0	0	-1.42
19.7	0	0	-1.4
19.8	0	-0.31559	-1.4
19.9	0	0	-1.44
20	0	0	-1.4
20.1	0	0	-1.38
20.2	0	-0.31559	-1.38
20.3	0	0	-1.42
20.4	0	0	-1.42
20.5	0	0	-1.4
20.6	0	0	-1.44
20.7	0	0	-1.44
20.8	0	0	-1.44
20.9	0	-0.31559	-1.38
21	0	0	-1.4
21.1	0	0	-1.38
21.2	0	0	-1.4
21.3	0	0	-1.44
21.4	0	0	-1.4
21.5	0	0	-1.42
21.6	0	0	-1.42
21.7	0	0	-1.38
21.8	0	0	-1.44
21.9	0	-0.31559	-1.44
22	0	0	-1.4
22.1	0	0	-1.48
22.2	0	0	-1.44
22.3	0	0	-1.38
22.4	0	0	-1.4
22.5	0	0	-1.44
22.6	0	0	-1.42
22.7	0	0	-1.42
22.8	0	0	-1.4
22.9	0	-0.31559	-1.38
23	0	0	-1.48
23.1	0	-0.31559	-1.44
23.2	0	0	-1.42
23.3	0	0	-1.46
23.4	0	0	-1.44
23.5	0	-0.31559	-1.42
23.6	0	0	-1.44
23.7	0	0	-1.38
23.8	0	0	-1.38
23.9	0	0	-1.42
24	0	0	-1.34
24.1	0	0	-1.34
24.2	0	0	-1.38
24.3	0	-0.31559	-1.32
24.4	0	0	-1.3
24.5	0	0	-1.28
24.6	0	0	-1.28
24.7	0	0	-1.32
24.8	0	0	-1.26
24.9	0	-0.31559	-1.22
25	0	0	-1.22
25.1	0	0	-1.2
25.2	0	0	-1.18
25.3	0	0	-1.18
25.4	0	0	-1.12
25.5	0	-0.31559	-1.1
25.6	0	-0.31559	-1.12
25.7	0	0	-1.06
25.8	0	0	-1.06
25.9	0	0	-0.96
26	0	0	-1
26.1	0	0	-0.9
26.2	0	-0.31559	-0.9
26.3	0	0.31559	-0.82
26.4	0	0	-0.82
26.5	0	-0.31559	-0.78
26.6	0	0	-0.74
26.7	0	0	-0.72
26.8	0	0	-0.72
26.9	0	0	-0.66
27	0	0	-0.6
27.1	0	0	-0.6
27.2	0	0	-0.62
27.3	0	0	-0.66
27.4	0	0	-0.6
27.5	0	0	-0.6
27.6	0	0	-0.54
27.7	0	0	-0.58
27.8	0	0	-0.6
27.9	0	0	-0.5
28	0	0.31559	-0.58
28.1	0	0	-0.64
28.2	0	0	-0.66
28.3	0	0	-0.62
28.4	0	0	-0.68
28.5	0	0	-0.66
28.6	0	0	-0.74
28.7	0	0	-0.74
28.8	0	-0.31559	-0.82
28.9	0	0	-0.8
29	0	-0.31559	-0.86
29.1	0	0	-0.9
29.2	0	0	-0.92
29.3	0	0	-0.98
29.4	0	0	-0.98
29.5	0	0	-1.04
29.6	0	0.31559	-1.02
29.7	0	0	-1.1
29.8	0	0	-1.14
29.9	0	0	-1.18
30	0	0	-1.16
30.1	0	0	-1.24
30.2	0	0	-1.22
30.3	0	0	-1.3
30.4	0	0	-1.32
30.5	0	0	-1.28
30.6	0	0	-1.32
30.7	0	0	-1.34
30.8	0	0	-1.34
30.9	0	0	-1.38
31	0	0	-1.38
31.1	0	0	-1.38
31.2	0	0	-1.4
31.3	0	0	-1.36
31.4	0	0	-1.38
31.5	0	-0.31559	-1.38
31.6	0	0	-1.34
31.7	0	0	-1.42
31.8	0	0	-1.34
31.9	0	-0.31559	-1.32
32	0	-0.31559	-1.38
32.1	0	0	-1.32
32.2	0	0	-1.34
32.3	0	0	-1.3
32.4	0	0	-1.3
32.5	0	0	-1.28
32.6	0	0	-1.32
32.7	0	0	-1.26
32.8	0	0	-1.26
32.9	0	0	-1.24
33	0	0	-1.2
33.1	0	0	-1.22
33.2	0	0	-1.2
33.3	0	0	-1.22
33.4	0	0	-1.22
33.5	0	0	-1.16
33.6	0	0	-1.16
33.7	0	0	-1.1
33.8	0	0	-1.16
33.9	0	0	-1.16
34	0	0	-1.12
34.1	0	0	-1.12
34.2	0	0	-1.16
34.3	0	-0.31559	-1.06
34.4	0	0	-1.06
34.5	0	0	-1.1
34.6	0	-0.31559	-1.06
34.7	0	0	-1.06
34.8	0	0	-1.08
34.9	0	0	-1.06
35	0	0	-1.06
35.1	0	0	-1.08
35.2	0	0	-1.12
35.3	0	0	-1.14
35.4	0	-0.31559	-1.16
35.5	0	0	-1.12
35.6	0	-0.31559	-1.14
35.7	0	0	-1.14
35.8	0	-0.31559	-1.18
35.9	0	0	-1.18
36	0	0	-1.18
36.1	0	0	-1.22
36.2	0	0	-1.2
36.3	0	0	-1.24
36.4	0	0	-1.22
36.5	0	0	-1.3
36.6	0	0	-1.28
36.7	0	0	-1.28
36.8	0	0	-1.28
36.9	0	0	-1.32
37	0	0	-1.32
37.1	0	0	-1.32
37.2	0	0	-1.3
37.3	0	0	-1.3
37.4	0	0	-1.36
37.5	0	0	-1.3
37.6	0	0	-1.36
37.7	0	0	-1.32
37.8	0	0	-1.36
37.9	0	0.31559	-1.36
38	0	0	-1.38
38.1	0	0	-1.36
38.2	0	0	-1.34
38.3	0	0	-1.38
38.4	0	0	-1.32
38.5	0	0	-1.36
38.6	0	0	-1.36
38.7	0	0	-1.34
38.8	0	0	-1.36
38.9	0	0	-1.4
39	0	0.31559	-1.32
39.1	0	0	-1.34
39.2	0	-0.31559	-1.36
39.3	0	0	-1.36
39.4	0	0	-1.3
39.5	0	-0.31559	-1.34
39.6	0	0	-1.3
39.7	0	0	-1.34
39.8	0	0	-1.3
39.9	0	0	-1.28
40	0	0	-1.28
40.1	0	0	-1.26
40.2	0	0	-1.24
40.3	0	0	-1.26
40.4	0	0	-1.18
40.5	0	0	-1.22
40.6	0	0	-1.22
40.7	0	0	-1.22
40.8	0	0	-1.22
40.9	0	0	-1.22
41	0	0.31559	-1.22
41.1	0	0	-1.16
41.2	0	0	-1.12
41.3	0	0	-1.12
41.4	0	0	-1.12
41.5	0	0	-1.14
41.6	0	0	-1.06
41.7	0	0.31559	-1.12
41.8	0	0	-1.06
41.9	0	0	-1.04
42	0	0	-1.04
42.1	0	0	-1
42.2	0	0	-1.06
42.3	0	0	-1.04
42.4	0	0	-1.08
42.5	0	0	-1.06
42.6	0	0	-1.06
42.7	0	0	-1.04
42.8	0	0	-1
42.9	0	0	-1
43	0	0	-1.06
43.1	0	0	-0.96
43.2	0	0	-1.06
43.3	0	0	-1.02
43.4	0	0	-1
43.5	0	0	-1
43.6	0	0.31559	-1.02
43.7	0	0	-1
43.8	0	0	-1
43.9	0	0	-1.04
44	0	0	-1.04
44.1	0	0	-1.02
44.2	0	0	-1.04
44.3	0	-0.31559	-1.02
44.4	0	-0.31559	-1.04
44.5	0	0	-1.02
44.6	0	0	-1.06
44.7	0	0	-1.02
44.8	0	0.31559	-1.02
44.9	0	0	-1.02
45	0	0	-1.04
45.1	800	47.6542	-1.14
45.2	800	438.355	0.28
45.3	800	668.105	16.34
45.4	800	802.547	50.12
45.5	800	836.315	57.92
45.6	800	836.946	57.7
45.7	800	835.052	55.1
45.8	800	832.843	52.56
45.9	800	830.318	50.62
46	800	828.425	50.2
46.1	800	826.531	48.64
46.2	800	824.322	48.64
46.3	800	822.744	44.9
46.4	800	820.851	44.7
46.5	800	819.588	43.98
46.6	800	817.695	42.38
46.7	800	817.379	41.24
46.8	800	815.486	41.68
46.9	800	814.223	39.98
47	800	813.592	38.2
47.1	800	812.33	38.32
47.2	800	811.699	37.52
47.3	800	810.752	36.62
47.4	800	810.121	36.52
47.5	800	809.49	35.7
47.6	800	808.543	36
47.7	800	808.227	35.58
47.8	800	807.28	34.3
47.9	800	806.649	34.44
48	800	806.334	32.9
48.1	800	806.018	32.82
48.2	800	805.387	32.68
48.3	800	805.071	32.24
48.4	800	804.44	32.04
48.5	800	804.44	31.48
48.6	800	804.125	31.3
48.7	800	803.809	31.86
48.8	800	803.809	31.3
48.9	800	802.862	30.4
49	800	802.862	30.82
49.1	800	802.547	30.12
49.2	800	802.547	30.4
49.3	800	801.915	29.18
49.4	800	801.915	28.9
49.5	800	801.915	28.36
49.6	800	801.6	29.08
49.7	800	801.915	29.72
49.8	800	800.969	28.94
49.9	800	801.6	28.2
50	800	801.6	28.74
50.1	800	800.969	28.34
50.2	800	800.653	27.34
50.3	800	800.653	27.22
50.4	800	800.653	27.86
50.5	800	800.653	28.08
50.6	800	800.337	27.86
50.7	800	800.337	27.54
50.8	800	800.653	27.22
50.9	800	800.022	27.6
51	800	800.337	27.28
51.1	800	800.022	27.22
51.2	800	800.337	27.22
51.3	800	800.337	28.02
51.4	800	799.706	27.06
51.5	800	800.337	26.9
51.6	800	800.022	26.92
51.7	800	799.706	26.86
51.8	800	799.706	27.28
51.9	800	800.337	27.64
52	800	800.022	26.84
52.1	800	800.022	27.12
52.2	800	800.022	27.6
52.3	800	799.706	26.3
52.4	800	800.337	27.02
52.5	800	799.706	26.7
52.6	800	799.706	26.18
52.7	800	799.706	27.02
52.8	800	799.391	26.82
52.9	800	799.706	26.24
53	800	799.391	26.66
53.1	800	799.706	26.08
53.2	800	799.706	25.84
53.3	800	799.706	26.04
53.4	800	799.706	26.6
53.5	800	799.706	26.54
53.6	800	800.022	26.8
53.7	800	799.706	26.96
53.8	800	799.706	27.44
53.9	800	799.706	26.34
54	800	799.706	26.24
54.1	800	799.706	25.96
54.2	800	800.022	25.88
54.3	800	799.706	26.08
54.4	800	799.391	25.9
54.5	800	800.022	25.9
54.6	800	799.706	26.88
54.7	800	799.706	26.6
54.8	800	799.391	26.14
54.9	800	799.706	26.34
55	800	799.706	26.24
55.1	800	799.706	26.44
55.2	800	799.706	26.08
55.3	800	799.706	25.32
55.4	800	799.706	25.6
55.5	800	799.391	25.84
55.6	800	799.706	25.44
55.7	800	799.706	26.64
55.8	800	799.391	26.1
55.9	800	799.391	26.34
56	800	799.706	25.9
56.1	800	799.706	26.38
56.2	800	799.391	25.84
56.3	800	799.706	25.36
56.4	800	799.391	25.24
56.5	800	799.391	25.4
56.6	800	799.706	25.2
56.7	800	799.391	25.82
56.8	800	799.706	26.56
56.9	800	799.706	26.24
57	800	799.706	25.64
57.1	800	799.706	25.44
57.2	800	799.391	25.34
57.3	800	799.391	25.88
57.4	800	799.706	26.3
57.5	800	799.706	26.4
57.6	800	799.391	26.1
57.7	800	799.706	26.2
57.8	800	799.391	25.8
57.9	800	799.706	26.1
58	800	799.706	25.78
58.1	800	799.391	25.44
58.2	800	799.706	25.6
58.3	800	799.391	25.3
58.4	800	799.706	25.84
58.5	800	799.706	26
58.6	800	799.706	26.62
58.7	800	799.391	26.14
58.8	800	799.706	25.64
58.9	800	799.706	26.4
59	800	799.391	25.52
59.1	800	800.022	25.2
59.2	800	799.391	25.3
59.3	800	799.706	25.64
59.4	800	799.706	25.36
59.5	800	799.706	25.7
59.6	800	799.706	26.2
59.7	800	799.391	25.9
59.8	800	799.706	25.74
59.9	800	799.706	25.9
60	800	799.706	25.9
60.1	800	799.391	25.1
60.2	800	799.706	25.38
60.3	800	799.706	25.14
60.4	800	799.391	25.54
60.5	800	799.706	25.56
60.6	800	799.391	24.82
60.7	800	799.706	25.74
60.8	800	799.706	25.2
60.9	800	799.706	25.6
61	800	799.706	26.4
61.1	800	799.391	25.04
61.2	800	799.706	25.3
61.3	800	799.391	25.4
61.4	800	799.706	25.64
61.5	800	799.391	25.44
61.6	800	799.706	25.54
61.7	800	799.706	25.68
61.8	800	799.391	25.74
61.9	800	799.706	26.2
62	800	799.706	25.74
62.1	800	799.706	25.6
62.2	800	799.706	25.78
62.3	800	799.391	25.4
62.4	800	799.706	25.84
62.5	800	799.391	26
62.6	800	799.706	25.98
62.7	800	799.391	25.6
62.8	800	799.706	25.5
62.9	800	799.706	25.74
63	800	799.706	25.94
63.1	800	799.706	25.78
63.2	800	799.391	25.7
63.3	800	799.706	25.2
63.4	800	799.391	25.84
63.5	800	799.706	26.18
63.6	800	799.706	25.3
63.7	800	799.391	25.4
63.8	800	799.706	25.38
63.9	800	799.706	25.06
64	800	799.706	25.14
64.1	800	799.391	24.76
64.2	800	799.706	25.34
64.3	800	799.706	24.96
64.4	800	799.706	25.88
64.5	800	799.706	25
64.6	800	799.391	25.64
64.7	800	799.706	26.66
64.8	800	799.391	25.84
64.9	800	799.706	25.26
65	800	800.022	25.06
65.1	800	799.706	24.62
65.2	800	799.706	25.68
65.3	800	799.706	25.8
65.4	800	799.706	25.4
65.5	800	799.706	25.4
65.6	800	799.706	24.9
65.7	800	799.391	24.42
65.8	800	799.706	25.44
65.9	800	799.706	26
66	800	799.706	25.44
66.1	800	799.706	25.04
66.2	800	799.706	25.88
66.3	800	799.706	26.34
66.4	800	799.706	25.8
66.5	800	799.706	25.94
66.6	800	799.706	25.82
66.7	800	799.706	25.84
66.8	800	799.391	26.2
66.9	800	799.706	25.68
67	800	799.391	26.24
67.1	800	799.706	25.5
67.2	800	800.022	26.06
67.3	800	799.706	25.1
67.4	800	799.706	26.1
67.5	800	799.706	26.2
67.6	800	799.706	26.2
67.7	800	799.391	25.9
67.8	800	799.706	24.48
67.9	800	799.391	25.18
68	800	799.706	25.4
68.1	800	799.391	25.54
68.2	800	799.706	25.54
68.3	800	799.391	25.1
68.4	800	799.706	25.6
68.5	800	799.706	24.96
68.6	800	799.391	25.2
68.7	800	799.706	25.3
68.8	800	799.391	25.06
68.9	800	799.706	24.9
69	800	799.706	24.94
69.1	800	799.706	25.06
69.2	800	800.022	25.06
69.3	800	800.022	25.54
69.4	800	799.391	25.26
69.5	800	799.706	25.6
69.6	800	799.706	25.16
69.7	800	799.706	25.4
69.8	800	799.706	25.94
69.9	800	799.391	25.14
70	800	799.706	25.84
70.1	800	799.706	25.98
70.2	800	799.391	25.4
70.3	800	799.706	25.34
70.4	800	799.706	26.4
70.5	800	799.706	25.86
70.6	800	799.706	25.58
70.7	800	799.706	25.2
70.8	800	799.391	25.3
70.9	800	799.706	24.96
71	800	799.706	25.54
71.1	800	799.391	25.6
71.2	800	799.706	25.06
71.3	800	799.391	24.92
71.4	800	799.706	25.12
71.5	800	799.706	26.04
71.6	800	799.391	25.98
71.7	800	799.706	26.08
71.8	800	799.706	25.26
71.9	800	799.706	25.1
72	800	799.706	25.1
72.1	800	799.706	26
72.2	800	799.706	25.8
72.3	800	799.706	25.5
72.4	800	799.706	25.6
72.5	800	799.706	25.54
72.6	800	799.706	25.1
72.7	800	800.022	24.72
72.8	800	799.706	24.66
72.9	800	799.706	24.8
73	800	799.706	25.5
73.1	800	799.706	25.7
73.2	800	799.391	25.5
73.3	800	799.706	25.06
73.4	800	799.391	25.2
73.5	800	799.706	25.7
73.6	800	799.391	25.8
73.7	800	799.706	25.24
73.8	800	799.706	25.24
73.9	800	799.391	26.04
74	800	799.706	26.14
74.1	800	799.391	25.86
74.2	800	799.706	25.44
74.3	800	800.022	25.56
74.4	800	799.706	24.94
74.5	800	799.706	24.96
74.6	800	799.706	25.16
74.7	800	799.706	25.98
74.8	800	799.391	24.96
74.9	800	799.706	24.66
75	800	799.706	24.42
75.1	800	799.706	25.16
75.2	800	799.706	25.84
75.3	800	799.706	25.34
75.4	800	799.706	25.98
75.5	800	799.706	25.5
75.6	800	799.706	24.78
75.7	800	799.391	24.86
75.8	800	799.706	25
75.9	800	799.706	25.16
76	800	799.706	24.96
76.1	800	799.391	24.86
76.2	800	799.706	24.92
76.3	800	799.391	25.14
76.4	800	799.706	25.28
76.5	800	799.391	25.06
76.6	800	799.706	25.24
76.7	800	799.706	25.7
76.8	800	799.706	24.52
76.9	800	799.706	24.38
77	800	799.391	24.86
77.1	800	799.706	24.52
77.2	800	799.706	24.38
77.3	800	799.706	25.5
77.4	800	799.706	25.54
77.5	800	799.706	25.24
77.6	800	799.706	25.2
77.7	800	799.391	25.04
77.8	800	799.706	24.9
77.9	800	799.706	25.16
78	800	799.706	25.52
78.1	800	799.706	25.2
78.2	800	799.391	25.48
78.3	800	799.706	25.6
78.4	800	799.706	25.22
78.5	800	799.706	25.5
78.6	800	799.706	25.64
78.7	800	799.706	25.1
78.8	800	799.706	25.54
78.9	800	799.706	25.94
79	800	799.706	25.26
79.1	800	799.391	25.76
79.2	800	799.706	25.34
79.3	800	799.706	25.34
79.4	800	799.706	25.18
79.5	800	799.706	25.5
79.6	800	799.706	25.6
79.7	800	799.706	25.64
79.8	800	799.391	24.82
79.9	800	799.706	25.14
80	800	799.706	24.76
80.1	800	799.391	25.06
80.2	800	799.706	25.58
80.3	800	799.706	25.1
80.4	800	799.706	24.62
80.5	800	799.706	24.72
80.6	800	799.706	24.9
80.7	800	799.706	25.6
80.8	800	799.706	25.5
80.9	800	800.022	26.1
81	800	799.391	25.3
81.1	800	799.706	24.8
81.2	800	799.706	24.86
81.3	800	799.706	24.96
81.4	800	799.706	25.4
81.5	800	799.391	25.28
81.6	800	799.706	24.94
81.7	800	799.706	24.94
81.8	800	799.706	25.74
81.9	800	799.391	25.3
82	800	799.706	24.94
82.1	800	799.391	24.7
82.2	800	799.706	24.96
82.3	800	799.706	25.16
82.4	800	799.391	25.04
82.5	800	799.706	24.86
82.6	800	799.706	24.56
82.7	800	799.706	24.9
82.8	800	799.706	24.62
82.9	800	800.022	24.38
83	800	799.391	24.28
83.1	800	799.706	25.06
83.2	800	799.706	24.7
83.3	800	799.706	24.96
83.4	800	799.706	24.86
83.5	800	799.391	24.56
83.6	800	799.706	25.06
83.7	800	799.391	25.24
83.8	800	799.706	24.96
83.9	800	799.706	25.5
84	800	799.391	25.54
84.1	800	799.391	25.44
84.2	800	799.706	25.2
84.3	800	799.706	24.14
84.4	800	799.706	24.94
84.5	800	799.706	24.7
84.6	800	799.706	24.96
84.7	800	799.706	25
84.8	800	799.706	24.62
84.9	800	799.391	24.62
85	800	799.706	24.52
85.1	800	799.706	25
85.2	800	799.706	24.82
85.3	800	799.706	25.2
85.4	800	799.391	24.58
85.5	800	799.391	24.96
85.6	800	799.706	25.18
85.7	800	800.022	26.1
85.8	800	799.706	25.24
85.9	800	799.706	24.66
86	800	799.706	24.56
86.1	800	799.391	24.56
86.2	800	799.706	24.66
86.3	800	799.391	24.04
86.4	800	799.706	23.94
86.5	800	799.706	24.66
86.6	800	799.706	24.66
86.7	800	799.706	25.2
86.8	800	799.391	25.6
86.9	800	799.706	25.2
87	800	799.706	24.8
87.1	800	799.706	25.2
87.2	800	799.391	24.38
87.3	800	799.706	25.4
87.4	800	799.391	24.96
87.5	800	799.706	24.66
87.6	800	799.706	24.66
87.7	800	799.706	24.7
87.8	800	800.022	24.72
87.9	800	800.022	24.9
88	800	799.706	25.06
88.1	800	799.706	25.48
88.2	800	799.391	25.14
88.3	800	800.022	25.34
88.4	800	799.706	25.1
88.5	800	799.706	25.1
88.6	800	799.706	24.86
88.7	800	799.706	24.56
88.8	800	799.706	24
88.9	800	799.391	25
89	800	799.706	24.42
89.1	800	799.391	25.36
89.2	800	799.706	24.62
89.3	800	799.391	25.04
89.4	800	799.706	25.24
89.5	800	800.022	24.86
89.6	800	799.391	24.42
89.7	800	799.391	25.1
89.8	800	799.706	25.5
89.9	800	799.706	25.24
90	800	799.391	25.3
90.1	800	799.706	25.1
90.2	800	799.391	25.64
90.3	800	799.706	25.34
90.4	800	800.022	24.32
90.5	800	799.706	24.66
90.6	800	799.706	24.42
90.7	800	799.391	24.7
90.8	800	799.706	24.72
90.9	800	799.706	25.36
91	800	799.706	24.96
91.1	800	799.391	25.06
91.2	800	799.706	24.96
91.3	800	799.706	25.6
91.4	800	799.391	25.24
91.5	800	799.706	25.5
91.6	800	799.391	25
91.7	800	799.706	25.44
91.8	800	799.706	25.34
91.9	800	799.391	25.44
92	800	799.706	24.9
92.1	800	800.022	25.16
92.2	800	799.706	25.38
92.3	800	800.022	25.1
92.4	800	799.706	24.96
92.5	800	799.706	24.76
92.6	800	799.706	25.04
92.7	800	799.706	25
92.8	800	799.706	24.9
92.9	800	800.022	24.86
93	800	799.391	24.96
93.1	800	799.706	24.96
93.2	800	799.706	25.2
93.3	800	799.706	24.96
93.4	800	799.706	25.24
93.5	800	799.706	25.26
93.6	800	799.706	25.54
93.7	800	799.706	24.7
93.8	800	800.022	25.68
93.9	800	799.391	24.62
94	800	800.022	24.56
94.1	800	799.706	24.72
94.2	800	800.022	24.56
94.3	800	799.706	24.96
94.4	800	799.391	24.8
94.5	800	799.706	25.06
94.6	800	799.391	25.1
94.7	800	799.706	25.64
94.8	800	799.706	25.5
94.9	800	799.706	25
95	800	800.022	24.8
95.1	800	799.706	24.14
95.2	800	800.022	24.66
95.3	800	799.391	25.06
95.4	800	799.706	24.86
95.5	800	799.391	25.6
95.6	800	799.706	25.34
95.7	800	800.022	24.8
95.8	800	800.022	24.52
95.9	800	799.706	24.52
96	800	799.706	25.1
96.1	800	799.391	25.26
96.2	800	799.391	25.04
96.3	800	800.022	25.74
96.4	800	799.391	24.42
96.5	800	799.706	25.46
96.6	800	799.706	25.68
96.7	800	799.706	25.64
96.8	800	799.706	24.66
96.9	800	799.391	24.62
97	800	799.706	24.62
97.1	800	799.706	24.28
97.2	800	799.706	25.3
97.3	800	799.706	25.24
97.4	800	799.391	24.42
97.5	800	799.706	24.9
97.6	800	799.391	25.8
97.7	800	799.706	24.66
97.8	800	799.391	24.08
97.9	800	799.706	23.8
98	800	799.706	24.62
98.1	800	799.391	25.5
98.2	800	800.022	25.54
98.3	800	799.391	25.24
98.4	800	799.706	25.24
98.5	800	799.706	25.8
98.6	800	799.706	25.54
98.7	800	799.706	24.62
98.8	800	799.391	25.34
98.9	800	799.706	25.24
99	800	799.391	24.86
99.1	800	799.706	24.62
99.2	800	799.706	25
99.3	800	800.022	25.06
99.4	800	799.391	24.76
99.5	800	799.706	24.72
99.6	800	799.706	25.14
99.7	800	799.391	24.76
99.8	800	800.022	24.48
99.9	800	799.706	25.1
100	800	800.022	25.2
100.1	800	799.706	24.94
100.2	800	800.022	25.5
100.3	800	799.706	24.62
100.4	800	799.706	25.3
100.5	800	799.706	25.28
100.6	800	799.391	24.38
100.7	800	800.022	25.3
100.8	800	799.391	25.4
100.9	800	800.022	24.8
101	800	799.706	24.9
101.1	800	799.391	24.42
101.2	800	800.022	24.24
101.3	800	799.391	24.72
101.4	800	799.706	24.48
101.5	800	799.706	25.5
101.6	800	799.391	24.28
101.7	800	800.022	24.76
101.8	800	799.706	24.9
101.9	800	800.022	25.5
102	800	799.391	24.94
102.1	800	799.706	25.64
102.2	800	799.391	24.8
102.3	800	799.706	25.2
102.4	800	799.706	24.38
102.5	800	799.706	24.62
102.6	800	799.706	24.52
102.7	800	799.706	25.3
102.8	800	800.022	25.04
102.9	800	799.706	24.86
103	800	800.022	25.06
103.1	800	799.706	25.4
103.2	800	800.022	25.7
103.3	800	799.706	25.3
103.4	800	799.706	25.24
103.5	800	800.022	24.62
103.6	800	799.391	25.14
103.7	800	799.706	26.04
103.8	800	800.022	25.1
103.9	800	799.706	25.3
104	800	799.706	24.76
104.1	800	799.706	24.86
104.2	800	799.706	24.86
104.3	800	799.706	24.28
104.4	800	800.022	24.62
104.5	800	799.706	24.18
104.6	800	799.706	24.52
104.7	800	799.706	24.9
104.8	800	800.022	25.74
104.9	800	799.706	25.14
105	800	800.022	24.42
105.1	800	799.706	24.42
105.2	0	799.706	25.06
105.3	0	799.706	25
105.4	0	688.618	24.44
105.5	0	597.413	15.38
105.6	0	517.568	11.82
105.7	0	446.245	6.64
105.8	0	382.496	4.38
105.9	0	329.161	0.16
106	0	279.613	-1.92
106.1	0	236.062	-4.02
106.2	0	198.506	-7.72
106.3	0	166.001	-8.8
106.4	0	138.86	-10.62
106.5	0	115.506	-11.22
106.6	0	95.9395	-11.84
106.7	0	79.5288	-12.94
106.8	0	66.274	-13.04
106.9	0	54.5971	-13.52
107	0	44.4983	-13.66
107.1	0	36.9241	-13.8
107.2	0	29.9811	-13.36
107.3	0	24.9316	-13.3
107.4	0	21.1446	-13.06
107.5	0	16.7263	-12.8
107.6	0	13.5704	-12.48
107.7	0	11.3613	-12.06
107.8	0	9.15212	-11.66
107.9	0	6.6274	-10.92
108	0	5.68063	-10.7
108.1	0	4.10268	-10.48
108.2	0	3.4715	-10.34
108.3	0	2.52472	-10.06
108.4	0	1.89354	-9.38
108.5	0	0.946771	-9
108.6	0	0.946771	-8.72
108.7	0	0.31559	-8.66
108.8	0	0	-8.54
108.9	0	0	-8.24
109	0	-0.31559	-8.1
109.1	0	-0.631181	-7.84
109.2	0	-0.631181	-7.56
109.3	0	-0.631181	-7.46
109.4	0	-0.631181	-7.18
109.5	0	-0.946771	-7
109.6	0	-0.946771	-6.92
109.7	0	-0.946771	-6.92
109.8	0	-1.57795	-6.9
109.9	0	-0.946771	-6.88
110	0	-0.946771	-6.8
110.1	0	-1.57795	-6.36
110.2	0	-1.57795	-6.18
110.3	0	-1.57795	-6.1
110.4	0	-1.57795	-5.76
110.5	0	-1.57795	-5.68
110.6	0	-1.57795	-5.48
110.7	0	-1.89354	-5.32
110.8	0	-1.57795	-5.24
110.9	0	-1.57795	-5.16
111	0	-1.57795	-5.1
111.1	0	-1.57795	-4.92
111.2	0	-1.57795	-4.8
111.3	0	-1.57795	-4.78
111.4	0	-1.89354	-4.82
111.5	0	-1.57795	-4.7
111.6	0	-1.89354	-4.64
111.7	0	-1.89354	-4.52
111.8	0	-1.89354	-4.34
111.9	0	-1.89354	-4.22
112	0	-1.89354	-4.1
112.1	0	-1.89354	-4
112.2	0	-1.57795	-3.88
112.3	0	-1.89354	-3.96
112.4	0	-1.89354	-3.98
112.5	0	-1.89354	-4.02
112.6	0	-1.89354	-3.98
112.7	0	-1.89354	-3.9
112.8	0	-1.89354	-3.9
112.9	0	-1.89354	-3.76
113	0	-1.89354	-3.62
113.1	0	-1.89354	-3.62
113.2	0	-1.57795	-3.54
113.3	0	-1.89354	-3.5
113.4	0	-1.57795	-3.6
113.5	0	-1.89354	-3.58
113.6	0	-2.20913	-3.56
113.7	0	-1.89354	-3.5
113.8	0	-1.89354	-3.46
113.9	0	-1.89354	-3.42
114	0	-1.89354	-3.38
114.1	0	-1.89354	-3.38
114.2	0	-1.89354	-3.32
114.3	0	-1.89354	-3.3
114.4	0	-1.89354	-3.32
114.5	0	-1.89354	-3.28
114.6	0	-1.89354	-3.22
114.7	0	-1.89354	-3.26
114.8	0	-1.89354	-3.26
114.9	0	-1.89354	-3.08
115	0	-1.89354	-3.12
115.1	0	-1.89354	-3.12
115.2	0	-1.89354	-3.02
115.3	0	-1.89354	-2.98
115.4	0	-1.89354	-2.96
115.5	0	-1.89354	-2.9
115.6	0	-1.89354	-2.86
115.7	0	-1.89354	-2.78
115.8	0	-1.89354	-2.88
115.9	0	-1.89354	-2.88
116	0	-1.89354	-2.88
116.1	0	-1.89354	-2.88
116.2	0	-1.89354	-2.88
116.3	0	-2.20913	-2.82
116.4	0	-1.89354	-2.82
116.5	0	-2.20913	-2.88
116.6	0	-1.89354	-2.76
116.7	0	-1.89354	-2.7
116.8	0	-1.89354	-2.76
116.9	0	-1.89354	-2.6
117	0	-1.89354	-2.58
117.1	0	-1.89354	-2.52
117.2	0	-1.89354	-2.46
117.3	0	-2.20913	-2.44
117.4	0	-1.89354	-2.38
117.5	0	-1.89354	-2.38
117.6	0	-1.89354	-2.36
117.7	0	-1.89354	-2.34
117.8	0	-1.89354	-2.46
117.9	0	-1.89354	-2.4
118	0	-1.89354	-2.4
118.1	0	-2.20913	-2.34
118.2	0	-1.89354	-2.34
118.3	0	-1.89354	-2.34
118.4	0	-1.89354	-2.24
118.5	0	-1.89354	-2.16
118.6	0	-1.89354	-2.12
118.7	0	-1.89354	-2.12
118.8	0	-1.89354	-2.04
118.9	0	-2.20913	-2
119	0	-1.89354	-2.12
119.1	0	-1.89354	-2.08
119.2	0	-1.89354	-2.1
119.3	0	-1.89354	-2.14
119.4	0	-1.89354	-2.12
119.5	0	-1.89354	-2.14
119.6	0	-1.89354	-2.1
119.7	0	-1.89354	-2.14
119.8	0	-1.89354	-2.04
119.9	0	-1.89354	-2.02
120	0	-1.89354	-2
120.1	0	-1.89354	-1.9
120.2	0	-1.89354	-1.94
120.3	0	-1.89354	-1.94
120.4	0	-1.89354	-1.92
120.5	0	-1.89354	-1.94
120.6	0	-1.89354	-1.98
120.7	0	-1.89354	-1.98
120.8	0	-1.89354	-1.94
120.9	0	-1.89354	-2
121	0	-1.89354	-2
121.1	0	-1.89354	-1.98
121.2	0	-1.89354	-1.94
121.3	0	-1.89354	-1.9
121.4	0	-2.20913	-1.84
121.5	0	-1.89354	-1.82
121.6	0	-1.89354	-1.82
121.7	0	-1.89354	-1.88
121.8	0	-1.89354	-1.82
121.9	0	-1.89354	-1.82
122	0	-2.20913	-1.82
122.1	0	-1.89354	-1.76
122.2	0	-2.20913	-1.78
122.3	0	-1.89354	-1.84
122.4	0	-1.89354	-1.84
122.5	0	-1.89354	-1.88
122.6	0	-1.89354	-1.94
122.7	0	-1.89354	-1.98
122.8	0	-1.89354	-2.06
122.9	0	-1.89354	-2.1
123	0	-1.89354	-2.16
123.1	0	-1.89354	-2.16
123.2	0	-1.89354	-2.16
123.3	0	-1.89354	-2.22
123.4	0	-1.89354	-2.2
123.5	0	-1.89354	-2.2
123.6	0	-1.89354	-2.22
123.7	0	-1.89354	-2.24
123.8	0	-1.89354	-2.26
123.9	0	-1.89354	-2.22
124	0	-1.89354	-2.24
124.1	0	-1.89354	-2.24
124.2	0	-2.20913	-2.2
124.3	0	-1.89354	-2.16
124.4	0	-1.89354	-2.22
124.5	0	-1.57795	-2.2
124.6	0	-1.89354	-2.14
124.7	0	-1.89354	-2.08
124.8	0	-1.89354	-2.06
124.9	0	-1.89354	-1.96
125	0	-1.57795	-1.98
125.1	0	-1.89354	-1.92
125.2	0	-1.89354	-1.9
125.3	0	-1.89354	-1.82
125.4	0	-1.89354	-1.84
125.5	0	-1.57795	-1.78
125.6	0	-1.57795	-1.76
125.7	0	-1.57795	-1.7
125.8	0	-1.57795	-1.66
125.9	0	-1.57795	-1.6
126	0	-1.89354	-1.6
126.1	0	-1.89354	-1.54
126.2	0	-1.57795	-1.5
126.3	0	-1.57795	-1.5
126.4	0	-1.57795	-1.44
126.5	0	-1.57795	-1.4
126.6	0	-1.89354	-1.36
126.7	0	-1.57795	-1.32
126.8	0	-1.57795	-1.3
126.9	0	-1.57795	-1.28
127	0	-1.57795	-1.26
127.1	0	-1.57795	-1.28
127.2	0	-0.946771	-1.22
127.3	0	-1.57795	-1.26
127.4	0	-0.946771	-1.22
127.5	0	-0.946771	-1.26
127.6	0	-1.57795	-1.2
127.7	0	-0.946771	-1.22
127.8	0	-0.946771	-1.28
127.9	0	-0.946771	-1.3
128	0	-0.946771	-1.34
128.1	0	-0.946771	-1.32
128.2	0	-0.946771	-1.34
128.3	0	-1.57795	-1.4
128.4	0	-0.946771	-1.44
128.5	0	-0.946771	-1.44
128.6	0	-0.946771	-1.48
128.7	0	-0.946771	-1.5
128.8	0	-0.946771	-1.58
128.9	0	-0.946771	-1.6
129	0	-1.57795	-1.6
129.1	0	-0.946771	-1.66
129.2	0	-0.946771	-1.7
129.3	0	-0.946771	-1.72
129.4	0	-0.946771	-1.74
129.5	0	-0.631181	-1.84
129.6	0	-0.631181	-1.88
129.7	0	-0.631181	-1.96
129.8	0	-0.946771	-1.98
129.9	0	-0.631181	-1.96
130	0	-0.631181	-2.04
130.1	0	-0.631181	-2.02
130.2	0	-0.631181	-1.98
130.3	0	-0.946771	-2.04
130.4	0	-0.631181	-2.06
130.5	0	-0.631181	-2.08
130.6	0	-0.631181	-2.06
130.7	0	-0.631181	-2.04
130.8	0	-0.631181	-2.06
130.9	0	-0.631181	-2.08
131	0	-0.631181	-2.04
131.1	0	-0.631181	-2.02
131.2	0	-0.631181	-2.04
131.3	0	-0.631181	-2
131.4	0	-0.631181	-2.04
131.5	0	-0.631181	-1.98
131.6	0	-0.631181	-1.96
131.7	0	-0.631181	-1.9
131.8	0	-0.631181	-1.9
131.9	0	-0.631181	-1.78
132	0	-0.631181	-1.74
132.1	0	-0.631181	-1.68
132.2	0	-0.631181	-1.64
132.3	0	-0.31559	-1.62
132.4	0	-0.631181	-1.54
132.5	0	-0.631181	-1.48
132.6	0	-0.631181	-1.38
132.7	0	-0.31559	-1.38
132.8	0	-0.31559	-1.3
132.9	0	-0.31559	-1.2
133	0	-0.31559	-1.22
133.1	0	-0.31559	-1.12
133.2	0	-0.631181	-1.12
133.3	0	-0.31559	-1.08
133.4	0	-0.31559	-1.04
133.5	0	-0.31559	-1.04
133.6	0	-0.631181	-1.02
133.7	0	-0.31559	-0.96
133.8	0	-0.31559	-1
133.9	0	-0.31559	-0.9
134	0	-0.31559	-1.02
134.1	0	-0.31559	-1
134.2	0	-0.31559	-1.06
134.3	0	-0.31559	-1.02
134.4	0	-0.31559	-1.06
134.5	0	-0.31559	-1.1
134.6	0	-0.31559	-1.18
134.7	0	-0.31559	-1.2
134.8	0	-0.31559	-1.22
134.9	0	-0.31559	-1.26
135	0	-0.31559	-1.28
135.1	0	-0.31559	-1.34
135.2	0	-0.31559	-1.4
135.3	0	-0.31559	-1.42
135.4	0	-0.31559	-1.44
135.5	0	-0.31559	-1.46
135.6	0	0	-1.48
135.7	0	0	-1.54
135.8	0	0	-1.54
135.9	0	-0.31559	-1.56
136	0	0	-1.58
136.1	0	-0.31559	-1.6
136.2	0	-0.31559	-1.54
136.3	0	-0.31559	-1.62
136.4	0	0	-1.66
136.5	0	-0.31559	-1.64
136.6	0	-0.31559	-1.68
136.7	0	-0.31559	-1.64
136.8	0	0	-1.66
136.9	0	0	-1.64
137	0	0	-1.62
137.1	0	0	-1.66
137.2	0	0	-1.68
137.3	0	0	-1.64
137.4	0	0	-1.64
137.5	0	0	-1.68
137.6	0	0	-1.64
137.7	0	-0.31559	-1.66
137.8	0	0	-1.64
137.9	0	0	-1.68
138	0	0	-1.66
138.1	0	0	-1.62
138.2	0	0	-1.64
138.3	0	0	-1.6
138.4	0	0	-1.6
138.5	0	0	-1.6
138.6	0	0	-1.66
138.7	0	0	-1.6
138.8	0	0	-1.64
138.9	0	0	-1.56
139	0	0	-1.64
139.1	0	0	-1.6
139.2	0	0	-1.58
139.3	0	0	-1.58
139.4	0	0	-1.54
139.5	0	0	-1.54
139.6	0	0	-1.56
139.7	0	0	-1.58
139.8	0	0	-1.54
139.9	0	0	-1.56
140	0	0	-1.54
140.1	0	0	-1.54
140.2	0	0	-1.54
140.3	0	0	-1.54
140.4	0	0	-1.54
140.5	0	0	-1.5
140.6	0	-0.31559	-1.54
140.7	0	0	-1.48
140.8	0	0	-1.5
140.9	0	0	-1.54
141	0	0	-1.48
141.1	0	0	-1.46
141.2	0	0	-1.44
141.3	0	0	-1.5
141.4	0	-0.31559	-1.54
141.5	0	0	-1.46
141.6	0	-0.31559	-1.48
141.7	0	0	-1.48
141.8	0	0	-1.44
141.9	0	0	-1.48
142	0	0	-1.48
142.1	0	0	-1.54
142.2	0	0	-1.5
142.3	0	0	-1.42
142.4	0	0	-1.46
142.5	0	-0.31559	-1.48
142.6	0	0	-1.48
142.7	0	0	-1.46
142.8	0	0	-1.48
142.9	0	0	-1.42
143	0	0	-1.42
143.1	0	0	-1.42
143.2	0	0	-1.48
143.3	0	0	-1.42
143.4	0	0	-1.44
143.5	0	0	-1.42
143.6	0	0	-1.4
143.7	0	0	-1.46
143.8	0	0	-1.4
143.9	0	0	-1.38
144	0	0	-1.4
144.1	0	0	-1.4
144.2	0	0	-1.42
144.3	0	0	-1.38
144.4	0	0	-1.38
144.5	0	0	-1.38
144.6	0	0	-1.38
144.7	0	0	-1.4
144.8	0	0	-1.38
144.9	0	-0.31559	-1.38
145	0	0	-1.34
145.1	0	0	-1.36
145.2	0	0	-1.36
145.3	0	0	-1.36
145.4	0	0	-1.36
145.5	0	0	-1.38
145.6	0	0	-1.38
145.7	0	-0.31559	-1.28
145.8	0	0	-1.32
145.9	0	0	-1.38
146	0	0	-1.36
146.1	0	0	-1.36
146.2	0	0	-1.34
146.3	0	0	-1.34
146.4	0	0	-1.38
146.5	0	0	-1.34
146.6	0	-0.31559	-1.34
146.7	0	0	-1.36
146.8	0	0	-1.32
146.9	0	0	-1.36
147	0	0	-1.4
147.1	0	0	-1.32
147.2	0	0	-1.38
147.3	0	0	-1.38
147.4	0	0	-1.34
147.5	0	-0.31559	-1.42
147.6	0	0	-1.38
147.7	0	0	-1.32
147.8	0	0	-1.38
147.9	0	0	-1.38
148	0	0	-1.32
148.1	0	0	-1.32
148.2	0	0	-1.3
148.3	0	0	-1.34
148.4	0	0	-1.34
148.5	0	0	-1.28
148.6	0	0	-1.3
148.7	0	0	-1.3
148.8	0	0	-1.34
148.9	0	0	-1.34
149	0	0	-1.3
149.1	0	0	-1.32
149.2	0	0	-1.28
149.3	0	0	-1.34
149.4	0	0	-1.32
149.5	0	0	-1.32
149.6	0	0	-1.34
149.7	0	0	-1.22
149.8	0	-0.31559	-1.3
149.9	0	0	-1.32
150	0	0	-1.28
150.1	0	0	-1.32
150.2	0	-0.31559	-1.32
150.3	0	0	-1.28
150.4	0	-0.31559	-1.32
150.5	0	-0.31559	-1.38
150.6	0	0	-1.32
150.7	0	0	-1.34
150.8	0	0	-1.36
150.9	0	0	-1.36
151	0	0	-1.36
151.1	0	0	-1.36
151.2	0	-0.31559	-1.36
151.3	0	0	-1.34
151.4	0	0	-1.36
151.5	0	0	-1.36
151.6	0	0	-1.38
151.7	0	-0.31559	-1.38
151.8	0	0	-1.36
151.9	0	0	-1.4
152	0	0	-1.32
152.1	0	0	-1.36
152.2	0	0	-1.32
152.3	0	0	-1.32
152.4	0	-0.31559	-1.36
152.5	0	0	-1.28
152.6	0	0	-1.3
152.7	0	0	-1.28
152.8	0	0	-1.26
152.9	0	0	-1.28
153	0	0	-1.28
153.1	0	0	-1.24
153.2	0	0	-1.28
153.3	0	0	-1.28
153.4	0	0	-1.3
153.5	0	0	-1.28
153.6	0	0	-1.32
153.7	0	0	-1.34
153.8	0	0.31559	-1.36
153.9	0	0	-1.36
154	0	0	-1.44
154.1	0	0	-1.44
154.2	0	-0.31559	-1.48
154.3	0	-0.31559	-1.54
154.4	0	0	-1.54
154.5	0	0.31559	-1.6
154.6	0	0	-1.62
154.7	0	0	-1.66
154.8	0	0	-1.62
154.9	0	0	-1.68
155	0	0	-1.76
155.1	0	-0.31559	-1.7
155.2	0	0	-1.7
155.3	0	0	-1.8
155.4	0	0	-1.74
155.5	0	0	-1.76
155.6	0	0	-1.76
155.7	0	0	-1.8
155.8	0	0	-1.8
155.9	0	0	-1.76
156	0	0.31559	-1.76
156.1	0	-0.31559	-1.72
156.2	0	0	-1.76
156.3	0	0	-1.76
156.4	0	0	-1.7
156.5	0	0	-1.74
156.6	0	0	-1.64
156.7	0	0	-1.64
156.8	0	0	-1.62
156.9	0	-0.31559	-1.58
157	0	-0.31559	-1.58
157.1	0	0	-1.5
157.2	0	0	-1.5
157.3	0	-0.31559	-1.48
157.4	0	0	-1.44
157.5	0	0.31559	-1.38
157.6	0	0	-1.32
157.7	0	0	-1.36
157.8	0	0	-1.28
157.9	0	0	-1.3
158	0	0	-1.28
158.1	0	0	-1.22
158.2	0	0	-1.16
158.3	0	0	-1.12
158.4	0	0	-1.08
158.5	0	0	-1.06
158.6	0	0	-1
158.7	0	0	-1
158.8	0	0	-0.92
158.9	0	0	-0.92
159	0	0	-0.88
159.1	0	0	-0.84
159.2	0	0	-0.84
159.3	0	0	-0.84
159.4	0	-0.31559	-0.78
159.5	0	0	-0.78
159.6	0	0	-0.68
159.7	0	0	-0.66
159.8	0	0	-0.64
159.9	0	0	-0.6
160	0	0	-0.62
160.1	0	0	-0.64
160.2	0	0	-0.6
160.3	0	0	-0.6
160.4	0	0	-0.62
160.5	0	-0.31559	-0.54
160.6	0	-0.31559	-0.62
160.7	0	0	-0.64
160.8	0	0	-0.64
160.9	0	0	-0.64
161	0	0	-0.62
161.1	0	0	-0.78
161.2	0	0	-0.76
161.3	0	0	-0.82
161.4	0	0	-0.8
161.5	0	0	-0.9
161.6	0	0	-0.88
161.7	0	0	-0.94
161.8	0	0	-1
161.9	0	0	-1.06
162	0	0	-1.18
162.1	0	0	-1.18
162.2	0	0	-1.18
162.3	0	0	-1.24
162.4	0	0	-1.26
162.5	0	0	-1.3
162.6	0	-0.31559	-1.32
162.7	0	0	-1.36
162.8	0	0	-1.42
162.9	0	0	-1.46
163	0	0	-1.5
163.1	0	0	-1.5
163.2	0	0	-1.52
163.3	0	0	-1.56
163.4	0	0	-1.62
163.5	0	-0.31559	-1.62
163.6	0	0	-1.62
163.7	0	0	-1.66
163.8	0	0	-1.68
163.9	0	0	-1.64
164	0	0	-1.68
164.1	0	0	-1.7
164.2	0	0	-1.7
164.3	0	0	-1.72
164.4	0	0	-1.7
164.5	0	-0.31559	-1.66
164.6	0	0	-1.68
164.7	0	0	-1.64
164.8	0	0	-1.68
164.9	0	0	-1.7
165	0	0	-1.62
165.1	0	0	-1.64
165.2	0	0	-1.64
165.3	0	0	-1.64
165.4	0	0	-1.66
165.5	0	0	-1.64
165.6	0	0	-1.62
165.7	0	0	-1.6
165.8	0	0	-1.6
165.9	0	0	-1.6
166	0	0	-1.62
166.1	0	0	-1.58
166.2	0	0	-1.6
166.3	0	0.31559	-1.58
166.4	0	0	-1.54
166.5	0	0	-1.54
166.6	0	0	-1.54
166.7	0	0	-1.54
166.8	0	0	-1.58
166.9	0	0	-1.54
167	0	0.31559	-1.56
167.1	0	0	-1.54
167.2	0	0	-1.54
167.3	0	0	-1.54
167.4	0	0	-1.54
167.5	0	0	-1.56
167.6	0	0	-1.5
167.7	0	0	-1.5
167.8	0	0.31559	-1.5
167.9	0	0	-1.5
168	0	0	-1.54
168.1	0	0	-1.54
168.2	0	0	-1.52
168.3	0	0	-1.54
168.4	0	0	-1.48
168.5	0	0	-1.52
168.6	0	-0.31559	-1.5
168.7	0	0	-1.44
168.8	0	0	-1.52
168.9	0	0	-1.48
169	0	0	-1.48
169.1	0	0	-1.46
169.2	0	0	-1.46
169.3	800	-0.31559	-1.42
169.4	800	49.2321	-1.48
169.5	800	433.937	0.14
169.6	800	653.588	35.8
169.7	800	795.604	48.86
169.8	800	836.63	59.16
169.9	800	837.893	55.96
170	800	835.999	51.02
170.1	800	833.79	49.52
170.2	800	831.265	48.42
170.3	800	829.056	46.7
170.4	800	826.847	45.94
170.5	800	824.953	45.74
170.6	800	823.06	45
170.7	800	821.166	43.9
170.8	800	820.22	41.68
170.9	800	818.326	42.14
171	800	817.379	40.92
171.1	800	816.117	40.74
171.2	800	815.17	40.48
171.3	800	813.908	39.74
171.4	800	812.33	39.8
171.5	800	812.014	36.38
171.6	800	811.068	35.94
171.7	800	810.121	34
171.8	800	809.49	33.96
171.9	800	808.858	33.28
172	800	808.543	34.08
172.1	800	806.965	33.26
172.2	800	806.965	32
172.3	800	806.334	32.44
172.4	800	806.018	31.86
172.5	800	805.071	30.7
172.6	800	805.387	30.52
172.7	800	805.071	30.1
172.8	800	804.44	31.3
172.9	800	804.44	30.64
173	800	803.178	29.54
173.1	800	803.178	29.44
173.2	800	803.809	29.06
173.3	800	802.547	28.74
173.4	800	802.547	28.28
173.5	800	802.231	29
173.6	800	802.231	28.76
173.7	800	801.915	27.92
173.8	800	801.915	27.86
173.9	800	801.6	28.2
174	800	801.6	27.6
174.1	800	801.6	27.86
174.2	800	800.969	27.96
174.3	800	800.969	27.34
174.4	800	800.969	26.96
174.5	800	800.969	26.8
174.6	800	800.969	27.28
174.7	800	800.653	26.96
174.8	800	800.969	26.68
174.9	800	800.969	26.34
175	800	800.653	26.66
175.1	800	800.022	25.86
175.2	800	800.337	25.98
175.3	800	800.653	26.1
175.4	800	800.337	26.66
175.5	800	800.337	26.16
175.6	800	799.706	26.28
175.7	800	800.022	26.14
175.8	800	800.022	25.76
175.9	800	800.022	26.04
176	800	800.337	26.04
176.1	800	799.391	25.58
176.2	800	799.706	26
176.3	800	800.022	25.54
176.4	800	800.022	25.34
176.5	800	799.706	25.64
176.6	800	800.022	25.6
176.7	800	800.022	25.62
176.8	800	800.022	25.4
176.9	800	799.706	25.8
177	800	799.706	25
177.1	800	799.706	25.06
177.2	800	799.706	25.44
177.3	800	799.706	25.98
177.4	800	799.706	25.64
177.5	800	799.391	25.84
177.6	800	799.706	25.7
177.7	800	799.391	25.54
177.8	800	799.706	25.74
177.9	800	799.391	25.04
178	800	800.022	25.94
178.1	800	799.706	25.74
178.2	800	799.391	24.86
178.3	800	799.706	25.24
178.4	800	799.706	25.64
178.5	800	799.706	25.84
178.6	800	799.706	26.04
178.7	800	799.706	26.04
178.8	800	800.022	25.78
178.9	800	799.391	26.24
179	800	799.706	25.48
179.1	800	800.022	25.1
179.2	800	800.022	25.78
179.3	800	799.706	25.04
179.4	800	799.706	25.62
179.5	800	800.022	25.7
179.6	800	799.706	24.96
179.7	800	799.706	24.7
179.8	800	799.706	25.44
179.9	800	799.706	25.06
180	800	799.706	25.16
180.1	800	799.706	25.04
180.2	800	799.706	25.1
180.3	800	799.706	25.3
180.4	800	799.391	25.36
180.5	800	799.706	25.6
180.6	800	799.706	25.2
180.7	800	799.706	25.04
180.8	800	799.706	25.64
180.9	800	800.022	25.54
181	800	798.759	25.28
181.1	800	799.706	25.36
181.2	800	799.706	25.08
181.3	800	799.391	25.16
181.4	800	799.706	25.84
181.5	800	799.391	24.68
181.6	800	799.706	25.44
181.7	800	799.706	24.86
181.8	800	799.706	25.4
181.9	800	799.706	25.48
182	800	799.706	25.7
182.1	800	799.706	25.34
182.2	800	799.391	26.24
182.3	800	799.706	24.18
182.4	800	799.391	24.8
182.5	800	799.706	24.48
182.6	800	799.706	24.84
182.7	800	799.391	25.14
182.8	800	800.022	24.9
182.9	800	798.759	25.48
183	800	799.706	25.28
183.1	800	800.022	25.84
183.2	800	799.391	25.84
183.3	800	799.706	25.38
183.4	800	799.391	25.06
183.5	800	799.391	25.2
183.6	800	799.706	24.7
183.7	800	800.022	24.42
183.8	800	798.759	24.9
183.9	800	799.706	24.8
184	800	800.022	24.7
184.1	800	799.391	24.52
184.2	800	799.391	25.3
184.3	800	799.706	25.3
184.4	800	799.391	25.18
184.5	800	799.706	24.7
184.6	800	799.706	25.2
184.7	800	799.706	25.3
184.8	800	799.391	25.2
184.9	800	799.706	25.44
185	800	799.706	25.54
185.1	800	799.706	25.5
185.2	800	799.391	25.54
185.3	800	799.391	24.42
185.4	800	799.391	24.46
185.5	800	799.391	25.6
185.6	800	799.706	24.86
185.7	800	799.706	24.8
185.8	800	799.706	24.62
185.9	800	799.706	24.82
186	800	800.022	24.56
186.1	800	799.706	25.3
186.2	800	799.706	24.56
186.3	800	799.706	25.08
186.4	800	799.391	25
186.5	800	799.706	25.1
186.6	800	799.391	25.04
186.7	800	799.706	25.38
186.8	800	799.706	25.5
186.9	800	799.706	25.34
187	800	799.391	26.56
187.1	800	799.706	24.66
187.2	800	799.391	24.96
187.3	800	800.022	24.32
187.4	800	799.706	24.42
187.5	800	799.706	25.14
187.6	800	799.391	25.34
187.7	800	799.706	24.56
187.8	800	799.706	24.76
187.9	800	799.706	25.56
188	800	799.706	25.04
188.1	800	799.391	25.8
188.2	800	799.706	25.16
188.3	800	799.706	25.6
188.4	800	799.706	25.06
188.5	800	799.706	24.86
188.6	800	799.706	24.62
188.7	800	799.706	24.62
188.8	800	799.706	24.66
188.9	800	799.391	25.54
189	800	799.706	24.38
189.1	800	799.706	25.44
189.2	800	799.706	24.66
189.3	800	799.706	25.14
189.4	800	799.391	24.9
189.5	800	799.706	24.9
189.6	800	799.706	25.16
189.7	800	799.706	24.96
189.8	800	799.706	24.96
189.9	800	799.706	25.1
190	800	799.706	25.2
190.1	800	799.706	25.68
190.2	800	799.391	25.3
190.3	800	799.706	24.42
190.4	800	799.706	25.06
190.5	800	799.391	25.04
190.6	800	799.706	25.02
190.7	800	799.706	25.5
190.8	800	799.706	25.3
190.9	800	799.706	24.76
191	800	799.391	24.76
191.1	800	799.706	24.38
191.2	800	799.706	24.96
191.3	800	800.022	24.48
191.4	800	799.706	24.62
191.5	800	799.706	25
191.6	800	799.706	25.38
191.7	800	799.706	24.48
191.8	800	799.391	24.76
191.9	800	799.391	24.7
192	800	799.706	25.56
192.1	800	798.759	24.42
192.2	800	799.706	25.24
192.3	800	799.706	25.28
192.4	800	799.391	25
192.5	800	799.706	25.54
192.6	800	799.706	25.5
192.7	800	799.391	25
192.8	800	799.706	24.52
192.9	800	799.706	24.76
193	800	799.391	25
193.1	800	800.022	24.9
193.2	800	799.706	24.66
193.3	800	799.706	24.56
193.4	800	799.706	24.04
193.5	800	799.706	24.38
193.6	800	799.706	24.14
193.7	800	799.706	25.44
193.8	800	799.706	24.96
193.9	800	798.759	24.76
194	800	799.706	24.66
194.1	800	799.706	25.5
194.2	800	800.022	25.04
194.3	800	799.706	24.92
194.4	800	799.706	24.9
194.5	800	799.706	25.84
194.6	800	799.706	24.66
194.7	800	799.706	24.66
194.8	800	799.706	24.96
194.9	800	799.706	24.76
195	800	800.022	24.96
195.1	800	799.706	25.7
195.2	800	799.706	25.26
195.3	800	799.391	25.3
195.4	800	799.706	24.76
195.5	800	799.391	24.9
195.6	800	799.706	24.9
195.7	800	799.706	24.86
195.8	800	799.706	24.52
195.9	800	799.706	25.26
196	800	799.706	25.48
196.1	800	799.706	25.1
196.2	800	799.706	25.24
196.3	800	799.706	24.56
196.4	800	799.391	25.04
196.5	800	799.706	25.44
196.6	800	799.706	25.3
196.7	800	800.022	25.28
196.8	800	799.706	24.62
196.9	800	799.706	24.62
197	800	799.706	24.42
197.1	800	799.706	25.04
197.2	800	799.391	25.02
197.3	800	799.706	25
197.4	800	799.391	24.56
197.5	800	799.706	25
197.6	800	799.706	25.34
197.7	800	799.391	24.32
197.8	800	799.706	24.96
197.9	800	799.391	25.02
198	800	799.706	25.34
198.1	800	799.706	25.34
198.2	800	799.706	24.9
198.3	800	799.391	24.76
198.4	800	799.706	24.9
198.5	800	799.706	25.36
198.6	800	799.706	24.96
198.7	800	799.706	25.2
198.8	800	799.706	25.46
198.9	800	799.706	24.56
199	800	799.706	24.08
199.1	800	799.706	24.44
199.2	800	799.706	24.18
199.3	800	799.391	24.72
199.4	800	799.391	24.32
199.5	800	799.391	25.4
199.6	800	798.759	25.78
199.7	800	799.706	24.7
199.8	800	799.706	24.8
[truncated: 2,381 more rows]

## Sheet: cali 3, 800 mbar
t [s]	command	p [mbar]	u [µL/min]
0	0	1.57795	-7.02
0.1	0	0.946771	-6.8		run		flow unit
0.2	0	0.631181	-6.74		1		t [s]	p [mbar]	σ [mbar]	u(E7) [µL/min]	σ [µL/min]		ρ [g/mL]
0.3	0	0.31559	-6.68				59.8	798.263	39.6663	23.5938	3.51934		1.03
0.4	0	0	-6.74
0.5	0	-0.31559	-6.7				balance
0.6	0	-0.31559	-6.58				mass [g]			u(E7) [µL/min]
0.7	0	-0.631181	-6.38				0.0266			25.9116
0.8	0	-0.946771	-6.16
0.9	0	-0.631181	-6
1	0	-0.946771	-6.08
1.1	0	-0.946771	-5.92				flow unit
1.2	0	-0.946771	-5.88		2		t [s]	p [mbar]	σ [mbar]	u(E7) [µL/min]	σ [µL/min]
1.3	0	-1.57795	-5.7				59.8	798.994	30.1906	23.4856	3.59487
1.4	0	-1.57795	-5.72
1.5	0	-1.57795	-5.6				balance
1.6	0	-1.57795	-5.42				mass [g]			u(E7) [µL/min]
1.7	0	-1.89354	-5.24				0.0268			26.1064
1.8	0	-1.57795	-5.1
1.9	0	-1.89354	-5.02
2	0	-1.57795	-5.02
2.1	0	-1.89354	-5.14				flow unit
2.2	0	-1.89354	-5.18		3		t [s]	p [mbar]	σ [mbar]	u(E7) [µL/min]	σ [µL/min]
2.3	0	-1.89354	-5.14				59.7	798.249	39.8956	23.5353	3.64005
2.4	0	-1.89354	-5.08
2.5	0	-1.89354	-4.96				balance
2.6	0	-1.89354	-4.84				mass [g]			u(E7) [µL/min]
2.7	0	-1.89354	-4.74				0.0272			26.5405
2.8	0	-1.89354	-4.6
2.9	0	-1.89354	-4.52
3	0	-1.89354	-4.36
3.1	0	-1.89354	-4.26
3.2	0	-2.20913	-4.16
3.3	0	-1.89354	-4.12
3.4	0	-1.89354	-4.04
3.5	0	-1.89354	-4.06
3.6	0	-2.20913	-4.02
3.7	0	-1.89354	-4.04
3.8	0	-1.89354	-4.04
3.9	0	-2.20913	-4.1
4	0	-1.89354	-4.12
4.1	0	-1.89354	-4.02
4.2	0	-1.89354	-3.98
4.3	0	-2.20913	-3.96
4.4	0	-1.89354	-3.92
4.5	0	-1.89354	-3.92
4.6	0	-1.89354	-3.78
4.7	0	-1.89354	-3.78
4.8	0	-1.89354	-3.64
4.9	0	-2.20913	-3.64
5	0	-1.89354	-3.58
5.1	0	-1.89354	-3.56
5.2	0	-1.89354	-3.54
5.3	0	-1.89354	-3.56
5.4	0	-1.89354	-3.52
5.5	0	-2.20913	-3.42
5.6	0	-1.89354	-3.4
5.7	0	-1.89354	-3.36
5.8	0	-2.20913	-3.34
5.9	0	-1.89354	-3.38
6	0	-1.89354	-3.34
6.1	0	-2.20913	-3.38
6.2	0	-2.20913	-3.34
6.3	0	-2.20913	-3.26
6.4	0	-1.89354	-3.22
6.5	0	-1.89354	-3.2
6.6	0	-1.89354	-3.2
6.7	0	-1.89354	-3.2
6.8	0	-2.20913	-3.14
6.9	0	-2.20913	-3.12
7	0	-2.20913	-3.02
7.1	0	-2.20913	-2.96
7.2	0	-2.20913	-2.92
7.3	0	-1.89354	-2.96
7.4	0	-2.20913	-2.88
7.5	0	-2.20913	-2.86
7.6	0	-2.20913	-2.8
7.7	0	-2.20913	-2.78
7.8	0	-1.89354	-2.68
7.9	0	-1.89354	-2.6
8	0	-2.20913	-2.5
8.1	0	-2.20913	-2.46
8.2	0	-2.20913	-2.3
8.3	0	-2.52472	-2.22
8.4	0	-2.20913	-2.26
8.5	0	-1.89354	-2.22
8.6	0	-2.20913	-2.24
8.7	0	-1.89354	-2.3
8.8	0	-1.89354	-2.3
8.9	0	-2.20913	-2.32
9	0	-2.20913	-2.36
9.1	0	-2.20913	-2.36
9.2	0	-2.20913	-2.36
9.3	0	-1.89354	-2.38
9.4	0	-2.20913	-2.42
9.5	0	-2.20913	-2.44
9.6	0	-2.20913	-2.48
9.7	0	-2.20913	-2.52
9.8	0	-2.20913	-2.58
9.9	0	-2.20913	-2.66
10	0	-2.20913	-2.68
10.1	0	-1.89354	-2.72
10.2	0	-2.20913	-2.7
10.3	0	-2.20913	-2.7
10.4	0	-1.89354	-2.66
10.5	0	-2.20913	-2.66
10.6	0	-1.89354	-2.6
10.7	0	-2.20913	-2.58
10.8	0	-2.20913	-2.54
10.9	0	-1.89354	-2.58
11	0	-2.20913	-2.54
11.1	0	-2.20913	-2.58
11.2	0	-1.89354	-2.56
11.3	0	-2.20913	-2.6
11.4	0	-2.20913	-2.54
11.5	0	-1.89354	-2.54
11.6	0	-1.89354	-2.56
11.7	0	-1.89354	-2.54
11.8	0	-1.89354	-2.56
11.9	0	-2.20913	-2.48
12	0	-1.89354	-2.5
12.1	0	-2.20913	-2.42
12.2	0	-2.20913	-2.46
12.3	0	-2.20913	-2.44
12.4	0	-2.20913	-2.38
12.5	0	-2.20913	-2.4
12.6	0	-1.89354	-2.38
12.7	0	-1.89354	-2.36
12.8	0	-2.20913	-2.4
12.9	0	-2.20913	-2.36
13	0	-2.20913	-2.3
13.1	0	-1.89354	-2.26
13.2	0	-1.89354	-2.3
13.3	0	-1.89354	-2.2
13.4	0	-1.89354	-2.14
13.5	0	-2.20913	-2.22
13.6	0	-1.89354	-2.18
13.7	0	-1.89354	-2.16
13.8	0	-1.89354	-2.1
13.9	0	-1.89354	-2.08
14	0	-1.89354	-2.1
14.1	0	-1.89354	-1.98
14.2	0	-1.89354	-1.98
14.3	0	-1.89354	-1.92
14.4	0	-1.89354	-1.88
14.5	0	-1.89354	-1.84
14.6	0	-1.89354	-1.8
14.7	0	-1.89354	-1.78
14.8	0	-1.89354	-1.74
14.9	0	-1.89354	-1.72
15	0	-1.89354	-1.76
15.1	0	-1.89354	-1.7
15.2	0	-1.57795	-1.72
15.3	0	-1.57795	-1.66
15.4	0	-1.57795	-1.7
15.5	0	-1.89354	-1.68
15.6	0	-1.57795	-1.66
15.7	0	-1.57795	-1.64
15.8	0	-1.57795	-1.68
15.9	0	-1.57795	-1.62
16	0	-1.57795	-1.6
16.1	0	-1.57795	-1.58
16.2	0	-1.57795	-1.58
16.3	0	-1.57795	-1.56
16.4	0	-1.89354	-1.52
16.5	0	-1.57795	-1.54
16.6	0	-1.57795	-1.5
16.7	0	-1.57795	-1.52
16.8	0	-1.57795	-1.56
16.9	0	-1.57795	-1.56
17	0	-0.946771	-1.58
17.1	0	-1.57795	-1.62
17.2	0	-1.57795	-1.66
17.3	0	-0.946771	-1.68
17.4	0	-0.946771	-1.74
17.5	0	-0.946771	-1.78
17.6	0	-0.946771	-1.86
17.7	0	-0.946771	-1.88
17.8	0	-0.946771	-1.98
17.9	0	-1.57795	-2
18	0	-0.946771	-2
18.1	0	-0.946771	-2.08
18.2	0	-0.946771	-2.12
18.3	0	-0.946771	-2.18
18.4	0	-0.946771	-2.18
18.5	0	-0.946771	-2.24
18.6	0	-0.946771	-2.22
18.7	0	-0.946771	-2.24
18.8	0	-0.946771	-2.18
18.9	0	-0.631181	-2.18
19	0	-0.946771	-2.14
19.1	0	-0.631181	-2.12
19.2	0	-0.631181	-2.16
19.3	0	-0.631181	-2.1
19.4	0	-0.631181	-2.06
19.5	0	-0.631181	-2.1
19.6	0	-0.631181	-2.06
19.7	0	-0.631181	-2.08
19.8	0	-0.631181	-2.02
19.9	0	-0.631181	-2.06
20	0	-0.631181	-2.06
20.1	0	-0.631181	-2.04
20.2	0	-0.631181	-2
20.3	0	-0.631181	-1.96
20.4	0	-0.631181	-1.94
20.5	0	-0.631181	-1.94
20.6	0	-0.631181	-1.94
20.7	0	-0.631181	-1.9
20.8	0	-0.31559	-1.86
20.9	0	-0.631181	-1.82
21	0	-0.31559	-1.82
21.1	0	-0.946771	-1.8
21.2	0	-0.631181	-1.74
21.3	0	-0.31559	-1.74
21.4	0	-0.31559	-1.66
21.5	0	-0.31559	-1.66
21.6	0	-0.31559	-1.64
21.7	0	-0.31559	-1.66
21.8	0	-0.31559	-1.66
21.9	0	-0.31559	-1.64
22	0	-0.31559	-1.62
22.1	0	-0.31559	-1.6
22.2	0	-0.631181	-1.66
22.3	0	-0.31559	-1.64
22.4	0	-0.31559	-1.66
22.5	0	-0.31559	-1.64
22.6	0	-0.31559	-1.64
22.7	0	-0.31559	-1.7
22.8	0	-0.31559	-1.7
22.9	0	-0.31559	-1.68
23	0	-0.31559	-1.72
23.1	0	-0.31559	-1.7
23.2	0	-0.31559	-1.72
23.3	0	0	-1.74
23.4	0	-0.31559	-1.78
23.5	0	-0.31559	-1.78
23.6	0	0	-1.86
23.7	0	0	-1.88
23.8	0	-0.31559	-1.94
23.9	0	-0.31559	-1.94
24	0	-0.31559	-2
24.1	0	-0.631181	-2.02
24.2	0	0	-2.06
24.3	0	0	-2.08
24.4	0	0	-2.12
24.5	0	-0.31559	-2.16
24.6	0	0	-2.14
24.7	0	0	-2.16
24.8	0	0	-2.18
24.9	0	0	-2.22
25	0	-0.31559	-2.24
25.1	0	0	-2.22
25.2	0	0	-2.24
25.3	0	0	-2.14
25.4	0	0	-2.14
25.5	0	0	-2.16
25.6	0	-0.31559	-2.12
25.7	0	0	-2.12
25.8	0	0	-2
25.9	0	-0.31559	-2.04
26	0	0	-2
26.1	0	0	-1.92
26.2	0	0	-1.88
26.3	0	-0.31559	-1.9
26.4	0	0	-1.82
26.5	0	0	-1.8
26.6	0	0	-1.8
26.7	0	0	-1.76
26.8	0	0	-1.64
26.9	0	0	-1.66
27	0	0	-1.66
27.1	0	0	-1.66
27.2	0	0	-1.6
27.3	0	-0.31559	-1.56
27.4	0	0	-1.54
27.5	0	0	-1.5
27.6	0	0	-1.54
27.7	0	-0.31559	-1.46
27.8	0	0	-1.46
27.9	0	0	-1.44
28	0	0	-1.4
28.1	0	0	-1.38
28.2	0	0	-1.32
28.3	0	0	-1.24
28.4	0	0	-1.3
28.5	0	0	-1.26
28.6	0	0	-1.22
28.7	0	0	-1.22
28.8	0	-0.31559	-1.24
28.9	0	0	-1.22
29	0	0	-1.24
29.1	0	0	-1.2
29.2	0	0	-1.18
29.3	0	0	-1.2
29.4	0	0	-1.2
29.5	0	0	-1.14
29.6	0	0	-1.18
29.7	0	0	-1.16
29.8	0	0	-1.12
29.9	0	0	-1.18
30	0	0	-1.16
30.1	0	0	-1.18
30.2	0	0	-1.2
30.3	0	0	-1.26
30.4	0	0	-1.32
30.5	0	0	-1.28
30.6	0	0	-1.38
30.7	0	0	-1.4
30.8	0	0	-1.4
30.9	0	0	-1.5
31	0	0	-1.54
31.1	0	0	-1.6
31.2	0	-0.31559	-1.64
31.3	0	0	-1.64
31.4	0	0	-1.72
31.5	0	0	-1.78
31.6	0	0	-1.76
31.7	0	-0.31559	-1.84
31.8	0	0	-1.84
31.9	0	0	-1.8
32	0	0	-1.86
32.1	0	0	-1.86
32.2	0	0	-1.88
32.3	0	0	-1.88
32.4	0	0	-1.88
32.5	0	0	-1.92
32.6	0	0	-1.9
32.7	0	0	-1.88
32.8	0	0	-1.92
32.9	0	0	-1.9
33	0	-0.31559	-1.84
33.1	0	0	-1.86
33.2	0	0	-1.88
33.3	0	0	-1.86
33.4	0	0	-1.88
33.5	0	0	-1.88
33.6	0	0	-1.82
33.7	0	0	-1.88
33.8	0	0	-1.88
33.9	0	0	-1.82
34	0	0	-1.82
34.1	0	0	-1.84
34.2	0	0	-1.8
34.3	0	0	-1.82
34.4	0	0	-1.84
34.5	0	0	-1.78
34.6	0	0	-1.84
34.7	0	0	-1.82
34.8	0	-0.31559	-1.78
34.9	0	0	-1.78
35	0	0	-1.84
35.1	0	0	-1.84
35.2	0	0	-1.82
35.3	0	0	-1.8
35.4	0	0	-1.78
35.5	0	0	-1.78
35.6	0	0	-1.76
35.7	0	0	-1.78
35.8	0	0	-1.74
35.9	0	0	-1.76
36	0	0	-1.72
36.1	0	0	-1.7
36.2	0	0	-1.64
36.3	0	0	-1.66
36.4	0	0	-1.68
36.5	0	0	-1.66
36.6	0	0	-1.66
36.7	0	0	-1.66
36.8	0	0	-1.66
36.9	0	0	-1.7
37	0	0	-1.66
37.1	0	0	-1.64
37.2	0	0	-1.66
37.3	0	0	-1.62
37.4	0	0	-1.64
37.5	0	0	-1.6
37.6	0	0	-1.64
37.7	0	0	-1.62
37.8	0	0	-1.62
37.9	0	0	-1.66
38	0	0	-1.64
38.1	0	0	-1.64
38.2	0	0	-1.62
38.3	0	0	-1.62
38.4	0	0	-1.6
38.5	0	0	-1.62
38.6	0	0	-1.6
38.7	0	0	-1.56
38.8	0	0	-1.56
38.9	0	0	-1.56
39	0	0	-1.54
39.1	0	0	-1.56
39.2	0	0	-1.5
39.3	0	-0.31559	-1.5
39.4	0	0	-1.5
39.5	0	0	-1.5
39.6	0	0	-1.5
39.7	0	0	-1.52
39.8	0	0	-1.48
39.9	0	0	-1.44
40	0	0	-1.46
40.1	0	0	-1.42
40.2	0	0	-1.42
40.3	0	0	-1.4
40.4	0	0	-1.42
40.5	0	0	-1.44
40.6	0	0	-1.36
40.7	0	0	-1.4
40.8	0	0	-1.34
40.9	0	0	-1.34
41	0	0	-1.36
41.1	0	0	-1.38
41.2	0	0	-1.38
41.3	0	0	-1.34
41.4	0	0	-1.38
41.5	0	0	-1.34
41.6	0	0	-1.34
41.7	0	0	-1.32
41.8	0	0	-1.32
41.9	0	0	-1.36
42	0	0	-1.34
42.1	0	0	-1.36
42.2	0	0	-1.36
42.3	0	0	-1.34
42.4	0	0	-1.34
42.5	0	0	-1.42
42.6	0	0	-1.42
42.7	0	0	-1.48
42.8	0	0	-1.42
42.9	0	0	-1.44
43	0	0	-1.46
43.1	0	0	-1.46
43.2	0	0	-1.42
43.3	0	0	-1.46
43.4	0	0	-1.48
43.5	0	0	-1.5
43.6	0	0	-1.5
43.7	0	0	-1.52
43.8	0	0	-1.54
43.9	0	0	-1.52
44	0	0	-1.56
44.1	0	0	-1.58
44.2	0	0	-1.6
44.3	0	0	-1.6
44.4	0	0	-1.56
44.5	0	0	-1.6
44.6	0	0	-1.68
44.7	0	0	-1.66
44.8	0	0	-1.64
44.9	0	0	-1.76
45	0	0	-1.74
45.1	0	0	-1.76
45.2	0	0	-1.78
45.3	0	0	-1.78
45.4	0	0	-1.8
45.5	0	0	-1.8
45.6	0	0	-1.82
45.7	0	0	-1.82
45.8	0	0	-1.86
45.9	0	0	-1.86
46	0	0	-1.88
46.1	0	-0.31559	-1.88
46.2	0	0	-1.9
46.3	0	0	-1.88
46.4	0	0	-1.9
46.5	0	0	-1.9
46.6	0	0	-1.9
46.7	0	0	-1.9
46.8	0	0	-1.88
46.9	0	0	-1.9
47	0	0	-1.88
47.1	0	0	-1.78
47.2	0	0	-1.8
47.3	0	0	-1.84
47.4	0	0	-1.78
47.5	0	0	-1.8
47.6	0	0	-1.74
47.7	0	0	-1.78
47.8	0	0	-1.7
47.9	0	0	-1.68
48	0	0	-1.64
48.1	0	0	-1.66
48.2	0	0	-1.62
48.3	0	0	-1.62
48.4	0	0	-1.56
48.5	0	0	-1.58
48.6	0	0	-1.56
48.7	0	0	-1.56
48.8	0	0	-1.54
48.9	0	0	-1.54
49	0	0	-1.5
49.1	0	0	-1.5
49.2	0	0	-1.48
49.3	0	0	-1.5
49.4	0	0	-1.46
49.5	0	0	-1.46
49.6	0	0	-1.46
49.7	0	0	-1.44
49.8	0	-0.31559	-1.46
49.9	0	0	-1.44
50	0	0	-1.44
50.1	0	0	-1.46
50.2	0	0	-1.5
50.3	0	0	-1.48
50.4	0	0	-1.5
50.5	0	0	-1.42
50.6	0	0	-1.44
50.7	0	0	-1.44
50.8	0	0	-1.44
50.9	0	0	-1.42
51	0	0	-1.4
51.1	0	0	-1.42
51.2	0	0	-1.42
51.3	0	0	-1.34
51.4	0	-0.31559	-1.38
51.5	0	0	-1.38
51.6	0	0	-1.44
51.7	0	0	-1.4
51.8	0	0	-1.4
51.9	0	0	-1.42
52	0	0	-1.36
52.1	0	0	-1.34
52.2	0	0	-1.34
52.3	0	0	-1.3
52.4	0	0	-1.34
52.5	0	0	-1.34
52.6	0	0	-1.42
52.7	0	-0.31559	-1.34
52.8	0	0	-1.36
52.9	0	0	-1.4
53	0	0	-1.4
53.1	0	0	-1.38
53.2	0	0	-1.44
53.3	0	0	-1.44
53.4	0	0	-1.46
53.5	0	0	-1.5
53.6	0	0	-1.44
53.7	0	0	-1.5
53.8	0	0	-1.5
53.9	0	0	-1.54
54	0	0	-1.56
54.1	0	0	-1.52
54.2	0	0	-1.56
54.3	0	0	-1.54
54.4	0	0	-1.6
54.5	0	0	-1.56
54.6	0	0	-1.56
54.7	0	-0.31559	-1.62
54.8	0	0	-1.58
54.9	0	0	-1.56
55	0	0	-1.6
55.1	0	0	-1.58
55.2	0	0	-1.56
55.3	0	0	-1.56
55.4	0	0	-1.54
55.5	0	0	-1.54
55.6	0	0	-1.5
55.7	0	0	-1.56
55.8	0	0	-1.56
55.9	0	0	-1.5
56	0	0	-1.56
56.1	0	0	-1.58
56.2	0	0	-1.62
56.3	0	0	-1.56
56.4	0	0	-1.6
56.5	0	0	-1.66
56.6	0	0	-1.64
56.7	0	0	-1.66
56.8	0	0	-1.72
56.9	0	0	-1.74
57	0	0	-1.72
57.1	0	0	-1.78
57.2	0	0	-1.82
57.3	0	0	-1.78
57.4	0	0	-1.86
57.5	0	0	-1.84
57.6	0	0	-1.88
57.7	0	0	-1.9
57.8	0	0	-1.92
57.9	0	0	-1.86
58	0	0	-1.94
58.1	0	0	-1.88
58.2	0	0	-1.9
58.3	0	0	-1.92
58.4	0	0	-1.88
58.5	0	0	-1.88
58.6	0	0	-1.88
58.7	0	0	-1.86
58.8	0	0	-1.78
58.9	0	0	-1.82
59	0	0	-1.84
59.1	0	0	-1.8
59.2	0	0	-1.78
59.3	0	0	-1.78
59.4	0	0	-1.72
59.5	0	0	-1.68
59.6	0	0	-1.74
59.7	0	0	-1.72
59.8	0	0	-1.62
59.9	0	0	-1.6
60	0	0	-1.56
60.1	0	0	-1.58
60.2	0	0	-1.56
60.3	0	0	-1.52
60.4	0	0	-1.5
60.5	0	0	-1.5
60.6	0	0	-1.46
60.7	0	0	-1.36
60.8	0	0	-1.38
60.9	0	-0.31559	-1.4
61	800	0	-1.34
61.1	800	334.841	11.56
61.2	800	556.702	33.14
61.3	800	712.288	46.98
61.4	800	812.014	51.3
61.5	800	843.573	50.72
61.6	800	846.729	48.92
61.7	800	844.52	46.32
61.8	800	842.311	43.72
61.9	800	839.155	42.22
62	800	836.63	40.14
62.1	800	834.106	39.98
62.2	800	831.581	38.94
62.3	800	829.687	37.76
62.4	800	827.478	36.76
62.5	800	825.585	35.56
62.6	800	824.007	33.84
62.7	800	821.798	33.16
62.8	800	820.535	32.36
62.9	800	818.957	32.06
63	800	817.695	31.3
63.1	800	816.432	31.18
63.2	800	815.17	30.1
63.3	800	813.908	28.44
63.4	800	813.277	28.64
63.5	800	812.014	28.58
63.6	800	811.068	27.64
63.7	800	810.752	27.92
63.8	800	809.805	28.78
63.9	800	808.858	27.18
64	800	808.227	27.92
64.1	800	807.596	27.48
64.2	800	807.28	27.44
64.3	800	806.649	26.44
64.4	800	806.018	27.24
64.5	800	805.387	27.18
64.6	800	805.387	26.96
64.7	800	804.756	26.96
64.8	800	804.756	26.3
64.9	800	804.125	26.54
65	800	804.125	26.66
65.1	800	803.178	26.04
65.2	800	803.178	25.6
65.3	800	803.178	25.7
65.4	800	802.862	26.04
65.5	800	802.547	26.06
65.6	800	801.915	26.28
65.7	800	802.231	25.64
65.8	800	801.915	25.3
65.9	800	801.6	25.58
66	800	801.6	25.4
66.1	800	800.969	25.86
66.2	800	801.6	25.64
66.3	800	800.653	25.6
66.4	800	800.969	25.06
66.5	800	800.969	24.76
66.6	800	800.653	24.76
66.7	800	800.969	24.76
66.8	800	800.337	25.16
66.9	800	800.653	24.96
67	800	800.653	24.52
67.1	800	800.337	24.34
67.2	800	800.337	24.34
67.3	800	800.337	25.1
67.4	800	800.337	24.28
67.5	800	800.337	24
67.6	800	800.022	24.28
67.7	800	800.337	24.24
67.8	800	800.022	23.76
67.9	800	800.022	24.52
68	800	800.337	24.86
68.1	800	799.706	23.58
68.2	800	800.022	24.14
68.3	800	800.022	24.1
68.4	800	800.022	24.58
68.5	800	800.022	24.34
68.6	800	799.706	23.82
68.7	800	800.022	24.38
68.8	800	799.706	24.14
68.9	800	800.022	23.82
69	800	800.022	23.72
69.1	800	799.391	23.64
69.2	800	800.022	23.92
69.3	800	800.022	24
69.4	800	799.391	23.34
69.5	800	800.022	24.14
69.6	800	799.391	23.48
69.7	800	799.706	22.88
69.8	800	800.022	22.72
69.9	800	799.391	22.84
70	800	799.706	23.26
70.1	800	800.022	23.68
70.2	800	799.706	23.08
70.3	800	799.391	23.68
70.4	800	800.022	23.12
70.5	800	800.022	23.72
70.6	800	799.391	22.94
70.7	800	799.706	23.26
70.8	800	800.022	22.76
70.9	800	799.391	22.76
71	800	799.706	23.12
71.1	800	799.391	23.2
71.2	800	799.706	23.16
71.3	800	799.706	23.26
71.4	800	799.391	23.82
71.5	800	800.022	22.4
71.6	800	799.391	23.26
71.7	800	799.706	23.76
71.8	800	799.391	23.12
71.9	800	799.706	22.98
72	800	800.022	22.72
72.1	800	799.391	24.14
72.2	800	799.706	23.76
72.3	800	799.391	23.54
72.4	800	799.706	23.68
72.5	800	799.706	23.76
72.6	800	799.391	24
72.7	800	799.391	24.06
72.8	800	799.391	23.26
72.9	800	800.022	23.86
73	800	799.391	22.86
73.1	800	799.706	22.3
73.2	800	799.706	22.8
73.3	800	799.391	23.4
73.4	800	799.706	23.22
73.5	800	799.706	23
73.6	800	799.391	23.48
73.7	800	799.706	23.18
73.8	800	799.391	23.02
73.9	800	799.706	23.26
74	800	799.706	23.58
74.1	800	799.706	23.74
74.2	800	799.706	23.02
74.3	800	799.391	22.88
74.4	800	800.022	22.94
74.5	800	799.391	22.82
74.6	800	799.706	23.18
74.7	800	800.022	23.18
74.8	800	798.759	23.12
74.9	800	799.706	23.16
75	800	799.391	23.3
75.1	800	799.706	23.26
75.2	800	799.706	22.98
75.3	800	799.391	22.62
75.4	800	799.706	23.12
75.5	800	799.706	23.28
75.6	800	800.022	22.8
75.7	800	799.391	23.3
75.8	800	799.706	22.66
75.9	800	799.391	22.9
76	800	799.706	22.76
76.1	800	800.022	22.8
76.2	800	799.391	22.66
76.3	800	799.706	23.44
76.4	800	799.391	23.68
76.5	800	799.706	23.22
76.6	800	800.022	22.86
76.7	800	799.391	23.36
76.8	800	799.706	23.12
76.9	800	799.706	22.9
77	800	799.706	23.22
77.1	800	799.391	23.26
77.2	800	799.706	23.3
77.3	800	800.022	23.08
77.4	800	799.391	23.68
77.5	800	799.706	23.22
77.6	800	799.391	23.04
77.7	800	799.391	23.44
77.8	800	800.022	23.62
77.9	800	799.706	23.22
78	800	799.706	23.72
78.1	800	799.391	21.64
78.2	800	800.022	22.56
78.3	800	799.706	22.2
78.4	800	799.706	22.04
78.5	800	799.391	22.8
78.6	800	799.706	22.8
78.7	800	799.391	23.62
78.8	800	799.706	23.3
78.9	800	800.022	23.44
79	800	799.391	23.68
79.1	800	799.706	22.88
79.2	800	799.391	22.4
79.3	800	800.022	22.94
79.4	800	799.706	22.7
79.5	800	799.706	22.48
79.6	800	799.706	23.08
79.7	800	799.706	23.44
79.8	800	799.706	22.98
79.9	800	799.391	23.08
80	800	799.706	23.5
80.1	800	800.022	22.94
80.2	800	799.706	23.16
80.3	800	799.706	22.8
80.4	800	799.391	22.26
80.5	800	800.022	22.94
80.6	800	800.022	22.7
80.7	800	799.391	22.56
80.8	800	800.022	22.58
80.9	800	799.706	22.58
81	800	799.706	22.52
81.1	800	799.391	22.7
81.2	800	800.022	22.98
81.3	800	799.391	22.84
81.4	800	799.706	23.54
81.5	800	800.022	23.26
81.6	800	799.391	23.22
81.7	800	799.706	22.68
81.8	800	799.391	22.72
81.9	800	799.706	22.7
82	800	799.706	23.04
82.1	800	799.391	23.08
82.2	800	799.706	23.4
82.3	800	799.706	23.68
82.4	800	799.706	23.44
82.5	800	799.391	23.54
82.6	800	799.706	23.6
82.7	800	799.706	22.66
82.8	800	799.391	23.4
82.9	800	799.706	22.84
83	800	799.391	22.88
83.1	800	799.706	22.68
83.2	800	800.022	23.44
83.3	800	799.391	22.66
83.4	800	799.706	23.44
83.5	800	799.391	23.08
83.6	800	799.706	23.58
83.7	800	799.391	22.8
83.8	800	799.706	22.58
83.9	800	800.022	22.62
84	800	799.391	22.72
84.1	800	799.706	22.4
84.2	800	799.706	22.9
84.3	800	799.391	22.84
84.4	800	800.022	22.98
84.5	800	799.391	22.12
84.6	800	799.706	22.26
84.7	800	800.022	23.92
84.8	800	800.022	23.44
84.9	800	799.391	22.72
85	800	799.391	22.12
85.1	800	799.706	22.66
85.2	800	799.391	22.54
85.3	800	799.706	22.9
85.4	800	800.022	23.26
85.5	800	799.706	22.98
85.6	800	799.706	23.04
85.7	800	799.391	22.62
85.8	800	799.706	22.38
85.9	800	800.022	23
86	800	799.391	22.34
86.1	800	800.022	23.18
86.2	800	799.706	22.98
86.3	800	799.706	23.04
86.4	800	799.391	22.9
86.5	800	799.706	22.66
86.6	800	800.022	22.94
86.7	800	799.706	22.68
86.8	800	800.022	23.12
86.9	800	799.391	23.2
87	800	799.706	22.98
87.1	800	799.706	23.22
87.2	800	799.706	23.5
87.3	800	800.022	23.78
87.4	800	799.391	23.4
87.5	800	799.706	22.8
87.6	800	799.391	23.58
87.7	800	799.706	22.12
87.8	800	799.391	22.76
87.9	800	799.706	22.76
88	800	799.706	23
88.1	800	799.391	22.76
88.2	800	800.022	22.98
88.3	800	799.391	23
88.4	800	799.706	22.58
88.5	800	800.022	22.98
88.6	800	799.391	22.76
88.7	800	800.022	22.8
88.8	800	799.706	22.8
88.9	800	800.022	22.4
89	800	799.391	22.64
89.1	800	799.706	22.94
89.2	800	799.391	22.86
89.3	800	799.706	22.22
89.4	800	799.706	22.76
89.5	800	799.391	22.84
89.6	800	799.391	22.58
89.7	800	799.391	22.58
89.8	800	799.706	22.48
89.9	800	800.022	22.44
90	800	799.391	22.84
90.1	800	799.706	22.22
90.2	800	799.706	22.92
90.3	800	799.706	23.16
90.4	800	799.391	23.02
90.5	800	800.022	23.12
90.6	800	800.022	21.94
90.7	800	799.706	22.4
90.8	800	800.022	22.66
90.9	800	799.391	22.2
91	800	799.706	22.04
91.1	800	800.022	22.8
91.2	800	799.706	22.72
91.3	800	799.706	22.3
91.4	800	799.391	22.68
91.5	800	800.022	23.08
91.6	800	799.391	23.22
91.7	800	799.706	23.22
91.8	800	799.391	23.78
91.9	800	799.706	23.08
92	800	800.022	23.3
92.1	800	799.391	22.94
92.2	800	799.706	22.86
92.3	800	799.391	22.76
92.4	800	799.706	22.58
92.5	800	800.022	22.62
92.6	800	799.391	23.14
92.7	800	799.706	22.84
92.8	800	799.391	23.04
92.9	800	800.022	22.26
93	800	799.391	22.36
93.1	800	800.022	22.4
93.2	800	800.022	22.26
93.3	800	799.706	22.62
93.4	800	800.022	22.62
93.5	800	799.391	22.66
93.6	800	799.706	22.76
93.7	800	800.022	22.76
93.8	800	799.391	23.58
93.9	800	799.706	23.12
94	800	799.391	23.08
94.1	800	799.706	22.66
94.2	800	799.391	22.4
94.3	800	799.706	22.58
94.4	800	800.022	22.8
94.5	800	799.706	22.76
94.6	800	800.022	21.94
94.7	800	799.391	22.8
94.8	800	799.706	22.58
94.9	800	799.706	22.76
95	800	799.391	22.68
95.1	800	799.706	22.48
95.2	800	799.391	22.48
95.3	800	799.706	22.62
95.4	800	799.706	22.88
95.5	800	799.706	23.22
95.6	800	800.022	22.14
95.7	800	799.391	22.9
95.8	800	799.706	22.94
95.9	800	799.391	22.8
96	800	799.706	23.04
96.1	800	800.022	23.18
96.2	800	799.391	23.82
96.3	800	800.022	22.4
96.4	800	799.706	22.3
96.5	800	799.391	22.66
96.6	800	799.391	23.18
96.7	800	800.022	22.98
96.8	800	799.706	22.98
96.9	800	799.391	22.44
97	800	799.706	22.98
97.1	800	800.022	22.94
97.2	800	799.391	22.16
97.3	800	799.706	22.82
97.4	800	800.022	22.72
97.5	800	799.391	23.12
97.6	800	800.022	22.88
97.7	800	799.391	22.8
97.8	800	799.706	23.18
97.9	800	800.022	23.3
98	800	799.391	22.62
98.1	800	799.706	22.66
98.2	800	799.706	23.62
98.3	800	799.706	24.2
98.4	800	799.391	23.22
98.5	800	799.706	22.88
98.6	800	800.022	23.58
98.7	800	799.391	22.48
98.8	800	800.022	22.7
98.9	800	799.391	22.48
99	800	799.706	22.04
99.1	800	800.022	22.4
99.2	800	799.391	22.9
99.3	800	799.706	22.18
99.4	800	799.391	22.72
99.5	800	800.022	22.26
99.6	800	799.391	22.18
99.7	800	799.706	22.56
99.8	800	800.022	23.48
99.9	800	799.706	23.78
100	800	799.706	22.3
100.1	800	799.391	21.9
100.2	800	799.706	22.26
100.3	800	799.706	23.3
100.4	800	799.706	22.7
100.5	800	800.022	23.08
100.6	800	799.391	23.34
100.7	800	799.706	23.22
100.8	800	799.706	22.7
100.9	800	799.706	22.04
101	800	799.391	22.76
101.1	800	799.706	22.54
101.2	800	800.022	22.9
101.3	800	799.391	23.22
101.4	800	799.706	22.22
101.5	800	799.391	22.44
101.6	800	799.706	22.58
101.7	800	800.022	23.32
101.8	800	799.391	22.34
101.9	800	799.706	22
102	800	799.391	22.34
102.1	800	799.706	22.44
102.2	800	799.391	22.72
102.3	800	799.706	22.8
102.4	800	800.022	22.22
102.5	800	799.391	22.88
102.6	800	799.706	23.04
102.7	800	799.391	22.9
102.8	800	800.022	22.94
102.9	800	800.022	22.8
103	800	799.391	22.3
103.1	800	799.706	22.86
103.2	800	799.706	22.48
103.3	800	799.706	22.7
103.4	800	799.706	22.36
103.5	800	799.706	23.08
103.6	800	800.022	22.48
103.7	800	799.391	22.66
103.8	800	800.022	22.38
103.9	800	799.391	22.36
104	800	799.706	22.54
104.1	800	800.022	22.3
104.2	800	799.391	22.38
104.3	800	800.022	22.54
104.4	800	799.391	22.3
104.5	800	799.706	22.7
104.6	800	799.706	22.52
104.7	800	799.391	22.6
104.8	800	799.706	22.3
104.9	800	799.391	22.9
105	800	799.706	23.54
105.1	800	799.391	23.18
105.2	800	799.706	22.44
105.3	800	800.022	22.9
105.4	800	799.391	21.9
105.5	800	799.706	22.4
105.6	800	800.022	22.08
105.7	800	799.391	21.94
105.8	800	799.706	22.32
105.9	800	799.391	22.48
106	800	799.706	23.12
106.1	800	800.022	22.66
106.2	800	799.706	22.18
106.3	800	800.022	21.86
106.4	800	799.706	22.22
106.5	800	800.022	22.4
106.6	800	799.391	21.78
106.7	800	799.391	22.04
106.8	800	799.706	22.12
106.9	800	799.391	22.54
107	800	800.022	22.9
107.1	800	799.391	22.76
107.2	800	799.706	22.88
107.3	800	800.022	22.58
107.4	800	799.391	22.9
107.5	800	800.022	22.84
107.6	800	800.022	22.5
107.7	800	799.706	22.84
107.8	800	799.391	22.58
107.9	800	799.706	22.9
108	800	799.706	22.38
108.1	800	799.391	22.26
108.2	800	799.706	22.62
108.3	800	799.391	23.48
108.4	800	799.706	23.22
108.5	800	800.022	23.08
108.6	800	799.706	22.68
108.7	800	800.022	23.02
108.8	800	799.706	22.7
108.9	800	800.022	22.52
109	800	799.391	22.66
109.1	800	799.706	22.22
109.2	800	799.391	22.4
109.3	800	799.706	22.48
109.4	800	799.706	22.9
109.5	800	799.391	22.98
109.6	800	799.706	23.2
109.7	800	800.022	23.22
109.8	800	799.391	23.04
109.9	800	799.706	22.44
110	800	799.391	22.98
110.1	800	799.706	22.22
110.2	800	799.391	22.26
110.3	800	799.706	21.42
110.4	800	800.022	22.18
110.5	800	799.391	21.56
110.6	800	800.022	22.54
110.7	800	799.391	22.44
110.8	800	799.706	22.9
110.9	800	799.706	22.8
111	800	799.391	22.22
111.1	800	799.706	22.26
111.2	800	800.022	22.64
111.3	800	799.706	22.9
111.4	800	800.022	22.9
111.5	800	799.706	22.32
111.6	800	799.706	22.16
111.7	800	799.391	22.08
111.8	800	799.706	22.84
111.9	800	799.391	22.9
112	800	799.706	22.68
112.1	800	800.022	23.02
112.2	800	799.391	22.8
112.3	800	799.706	21.9
112.4	800	800.022	22.12
112.5	800	799.706	21.54
112.6	800	800.022	21.56
112.7	800	799.391	22.58
112.8	800	800.022	22.26
112.9	800	799.391	22.12
113	800	799.706	22.98
113.1	800	799.391	22.66
113.2	800	799.706	21.72
113.3	800	800.022	22.34
113.4	800	799.391	22.8
113.5	800	800.022	23.22
113.6	800	799.391	22.62
113.7	800	799.706	23.08
113.8	800	799.706	22.36
113.9	800	799.391	22.8
114	800	800.022	23.08
114.1	800	799.391	23
114.2	800	800.022	22.16
114.3	800	799.391	22.58
114.4	800	799.706	22.18
114.5	800	800.022	22.66
114.6	800	799.391	22.68
114.7	800	799.706	22.04
114.8	800	799.391	22.8
114.9	800	799.706	22.82
115	800	800.022	22.14
115.1	800	799.391	22.76
115.2	800	799.391	22.26
115.3	800	799.391	22.34
115.4	800	799.706	22.58
115.5	800	799.706	22.4
115.6	800	799.706	22.22
115.7	800	799.391	21.86
115.8	800	800.022	23.02
115.9	800	799.706	22.68
116	800	799.391	22.8
116.1	800	799.706	22.12
116.2	800	799.706	22.74
116.3	800	799.706	22.66
116.4	800	800.022	22.16
116.5	800	799.391	22.48
116.6	800	799.706	23.22
116.7	800	799.391	22.52
116.8	800	799.706	22.4
116.9	800	799.391	22.52
117	800	799.706	22
117.1	800	800.022	22.76
117.2	800	799.391	22.8
117.3	800	799.706	23.64
117.4	800	799.391	23.4
117.5	800	799.706	23.22
117.6	800	800.022	22.58
117.7	800	799.391	22.66
117.8	800	799.706	22.86
117.9	800	800.022	22.86
118	800	799.706	22.58
118.1	800	800.022	22.94
118.2	800	799.706	23.02
118.3	800	800.022	22.66
118.4	800	799.391	22.66
118.5	800	800.022	22.54
118.6	800	799.391	22.4
118.7	800	799.706	23.08
118.8	800	799.706	22.76
118.9	800	799.391	22.74
119	800	800.022	23.3
119.1	800	799.391	22.98
119.2	800	799.706	22.88
119.3	800	800.022	22.44
119.4	800	799.706	22.26
119.5	800	799.706	22.66
119.6	800	800.022	22.62
119.7	800	800.022	22.5
119.8	800	799.391	22.5
119.9	800	800.022	22.94
120	800	799.391	22.82
120.1	800	799.706	23.26
120.2	800	799.706	22.14
120.3	800	799.391	22.28
120.4	800	800.022	22.58
120.5	800	799.391	22.72
120.6	800	799.706	22.66
120.7	800	800.022	22.84
120.8	800	799.391	23.2
120.9	0	799.391	22.4
121	0	799.391	21.24
121.1	0	704.082	16.06
121.2	0	626.763	11.78
121.3	0	557.333	8.74
121.4	0	494.53	6.18
121.5	0	437.093	3.98
121.6	0	385.02	1.78
121.7	0	337.997	0.36
121.8	0	296.024	-2.12
121.9	0	257.837	-4
122	0	223.754	-5.66
122.1	0	194.088	-7.06
122.2	0	169.156	-7.86
122.3	0	146.118	-8.56
122.4	0	125.289	-9.1
122.5	0	107.616	-9.5
122.6	0	92.468	-9.94
122.7	0	79.5288	-10.34
122.8	0	68.1675	-10.62
122.9	0	58.0686	-10.36
123	0	49.2321	-10.7
123.1	0	42.2891	-10.58
123.2	0	35.9773	-10.4
123.3	0	30.9279	-10.42
123.4	0	25.8784	-10.06
123.5	0	22.0913	-9.84
123.6	0	15.7795	-9.58
123.7	0	15.7795	-9.32
123.8	0	11.0457	-8.7
123.9	0	11.0457	-8.48
124	0	8.20535	-8.44
124.1	0	8.20535	-8.32
124.2	0	5.04945	-8.18
124.3	0	5.04945	-8.1
124.4	0	3.1559	-8.18
124.5	0	3.1559	-8.04
124.6	0	2.20913	-7.82
124.7	0	2.20913	-7.32
124.8	0	0.946771	-7.04
124.9	0	0.946771	-6.78
125	0	0.31559	-6.52
125.1	0	0.31559	-6.54
125.2	0	-0.31559	-6.66
125.3	0	-0.31559	-6.52
125.4	0	-0.631181	-6.4
125.5	0	-0.631181	-6.36
125.6	0	-0.946771	-6.28
125.7	0	-0.946771	-6.32
125.8	0	-0.946771	-6.22
125.9	0	-0.946771	-6.1
126	0	-1.57795	-6.1
126.1	0	-1.57795	-6.1
126.2	0	-1.57795	-5.98
126.3	0	-1.57795	-5.86
126.4	0	-1.57795	-5.58
126.5	0	-1.57795	-5.36
126.6	0	-1.89354	-5.1
126.7	0	-1.57795	-5
126.8	0	-1.89354	-4.92
126.9	0	-1.89354	-4.9
127	0	-1.89354	-4.82
127.1	0	-1.57795	-4.84
127.2	0	-1.89354	-4.94
127.3	0	-1.89354	-4.76
127.4	0	-1.57795	-4.7
127.5	0	-1.89354	-4.62
127.6	0	-1.89354	-4.36
127.7	0	-1.89354	-4.36
127.8	0	-1.89354	-4.38
127.9	0	-1.89354	-4.48
128	0	-1.89354	-4.56
128.1	0	-1.89354	-4.54
128.2	0	-1.89354	-4.5
128.3	0	-1.89354	-4.58
128.4	0	-1.89354	-4.52
128.5	0	-1.89354	-4.34
128.6	0	-1.89354	-4.14
128.7	0	-2.20913	-3.98
128.8	0	-1.89354	-3.88
128.9	0	-1.89354	-3.76
129	0	-1.89354	-3.7
129.1	0	-1.89354	-3.52
129.2	0	-2.20913	-3.52
129.3	0	-1.89354	-3.52
129.4	0	-1.89354	-3.46
129.5	0	-1.89354	-3.54
129.6	0	-1.89354	-3.48
129.7	0	-1.89354	-3.46
129.8	0	-1.89354	-3.34
129.9	0	-1.89354	-3.3
130	0	-1.89354	-3.28
130.1	0	-2.20913	-3.28
130.2	0	-2.20913	-3.26
130.3	0	-1.89354	-3.34
130.4	0	-1.89354	-3.4
130.5	0	-1.89354	-3.48
130.6	0	-1.89354	-3.5
130.7	0	-1.89354	-3.44
130.8	0	-1.89354	-3.54
130.9	0	-1.89354	-3.46
131	0	-1.89354	-3.5
131.1	0	-1.89354	-3.46
131.2	0	-1.89354	-3.46
131.3	0	-1.89354	-3.52
131.4	0	-1.89354	-3.52
131.5	0	-1.89354	-3.48
131.6	0	-2.20913	-3.5
131.7	0	-1.89354	-3.46
131.8	0	-2.20913	-3.44
131.9	0	-1.89354	-3.38
132	0	-1.89354	-3.26
132.1	0	-2.20913	-3.14
132.2	0	-2.20913	-3.06
132.3	0	-2.20913	-3.08
132.4	0	-1.89354	-3.04
132.5	0	-1.89354	-3.02
132.6	0	-1.89354	-2.9
132.7	0	-1.89354	-2.84
132.8	0	-2.20913	-2.7
132.9	0	-1.89354	-2.64
133	0	-2.20913	-2.48
133.1	0	-1.89354	-2.34
133.2	0	-1.89354	-2.36
133.3	0	-1.89354	-2.34
133.4	0	-2.20913	-2.44
133.5	0	-2.20913	-2.42
133.6	0	-2.20913	-2.48
133.7	0	-1.89354	-2.48
133.8	0	-1.89354	-2.48
133.9	0	-2.20913	-2.54
134	0	-1.89354	-2.5
134.1	0	-1.89354	-2.48
134.2	0	-1.89354	-2.5
134.3	0	-1.89354	-2.48
134.4	0	-2.20913	-2.48
134.5	0	-1.89354	-2.52
134.6	0	-2.20913	-2.38
134.7	0	-1.89354	-2.4
134.8	0	-1.89354	-2.42
134.9	0	-2.20913	-2.38
135	0	-2.20913	-2.42
135.1	0	-2.20913	-2.36
135.2	0	-1.89354	-2.38
135.3	0	-1.89354	-2.36
135.4	0	-1.89354	-2.34
135.5	0	-1.89354	-2.3
135.6	0	-1.89354	-2.28
135.7	0	-1.89354	-2.34
135.8	0	-1.89354	-2.3
135.9	0	-2.20913	-2.36
136	0	-1.89354	-2.4
136.1	0	-1.89354	-2.44
136.2	0	-2.20913	-2.48
136.3	0	-1.89354	-2.48
136.4	0	-1.89354	-2.48
136.5	0	-1.89354	-2.44
136.6	0	-1.89354	-2.42
136.7	0	-2.20913	-2.42
136.8	0	-1.89354	-2.42
136.9	0	-2.20913	-2.36
137	0	-2.20913	-2.38
137.1	0	-1.89354	-2.38
137.2	0	-1.89354	-2.42
137.3	0	-2.20913	-2.36
137.4	0	-1.89354	-2.38
137.5	0	-1.89354	-2.36
137.6	0	-1.89354	-2.38
137.7	0	-1.89354	-2.32
137.8	0	-1.89354	-2.36
137.9	0	-2.20913	-2.38
138	0	-1.89354	-2.34
138.1	0	-1.89354	-2.24
138.2	0	-1.89354	-2.32
138.3	0	-2.20913	-2.3
138.4	0	-1.89354	-2.26
138.5	0	-2.20913	-2.26
138.6	0	-1.89354	-2.24
138.7	0	-1.89354	-2.24
138.8	0	-1.89354	-2.3
138.9	0	-1.89354	-2.22
139	0	-1.89354	-2.24
139.1	0	-1.89354	-2.24
139.2	0	-1.89354	-2.22
139.3	0	-1.89354	-2.22
139.4	0	-1.89354	-2.24
139.5	0	-1.89354	-2.3
139.6	0	-1.89354	-2.28
139.7	0	-1.89354	-2.28
139.8	0	-1.89354	-2.24
139.9	0	-1.89354	-2.22
140	0	-1.89354	-2.18
140.1	0	-1.89354	-2.18
140.2	0	-1.89354	-2.12
140.3	0	-1.57795	-2.04
140.4	0	-1.89354	-1.98
140.5	0	-1.89354	-1.96
140.6	0	-1.57795	-1.9
140.7	0	-1.57795	-1.9
140.8	0	-1.57795	-1.74
140.9	0	-1.89354	-1.78
141	0	-1.89354	-1.72
141.1	0	-1.89354	-1.7
141.2	0	-1.57795	-1.78
141.3	0	-1.57795	-1.72
141.4	0	-1.57795	-1.72
141.5	0	-1.57795	-1.72
141.6	0	-1.57795	-1.74
141.7	0	-1.57795	-1.8
141.8	0	-1.57795	-1.76
141.9	0	-1.57795	-1.78
142	0	-1.57795	-1.78
142.1	0	-1.57795	-1.84
142.2	0	-1.57795	-1.94
142.3	0	-0.946771	-1.88
142.4	0	-1.57795	-1.84
142.5	0	-0.946771	-1.94
142.6	0	-0.946771	-1.92
142.7	0	-0.946771	-1.94
142.8	0	-0.946771	-1.98
142.9	0	-0.946771	-2
143	0	-0.946771	-1.96
143.1	0	-0.946771	-2
143.2	0	-0.946771	-2
143.3	0	-0.946771	-1.94
143.4	0	-0.946771	-1.98
143.5	0	-0.946771	-1.96
143.6	0	-0.946771	-1.88
143.7	0	-0.946771	-1.86
143.8	0	-0.946771	-1.88
143.9	0	-0.946771	-1.86
144	0	-0.946771	-1.9
144.1	0	-0.631181	-1.9
144.2	0	-0.946771	-1.86
144.3	0	-0.946771	-1.88
144.4	0	-0.631181	-1.9
144.5	0	-0.631181	-1.86
144.6	0	-0.946771	-1.88
144.7	0	-0.631181	-1.94
144.8	0	-0.946771	-1.86
144.9	0	-0.631181	-1.9
145	0	-0.631181	-1.9
145.1	0	-0.631181	-1.88
145.2	0	-0.631181	-1.94
145.3	0	-0.631181	-1.94
145.4	0	-0.631181	-1.9
145.5	0	-0.631181	-1.94
145.6	0	-0.631181	-1.88
145.7	0	-0.631181	-1.92
145.8	0	-0.631181	-1.9
145.9	0	-0.631181	-1.92
146	0	-0.631181	-1.94
146.1	0	-0.631181	-1.96
146.2	0	-0.631181	-1.94
146.3	0	-0.31559	-1.94
146.4	0	-0.31559	-1.92
146.5	0	-0.31559	-2
146.6	0	-0.631181	-2
146.7	0	-0.31559	-2.04
146.8	0	-0.31559	-2.02
146.9	0	-0.31559	-2.02
147	0	-0.31559	-2.04
147.1	0	-0.31559	-2.12
147.2	0	-0.31559	-2.06
147.3	0	-0.31559	-2.16
147.4	0	-0.31559	-2.1
147.5	0	-0.31559	-2.14
147.6	0	-0.31559	-2.16
147.7	0	-0.31559	-2.18
147.8	0	-0.31559	-2.16
147.9	0	-0.31559	-2.14
148	0	-0.31559	-2.14
148.1	0	-0.31559	-2.16
148.2	0	-0.31559	-2.12
148.3	0	-0.31559	-2.12
148.4	0	-0.31559	-2.06
148.5	0	0	-2.12
148.6	0	0	-2.1
148.7	0	-0.31559	-2.08
148.8	0	0	-1.94
148.9	0	-0.31559	-1.96
149	0	0	-1.88
149.1	0	0	-1.92
149.2	0	-0.31559	-1.86
149.3	0	0	-1.84
149.4	0	-0.31559	-1.82
149.5	0	-0.31559	-1.78
149.6	0	-0.631181	-1.74
149.7	0	-0.31559	-1.78
149.8	0	0	-1.76
149.9	0	0	-1.78
150	0	0	-1.74
150.1	0	-0.31559	-1.8
150.2	0	-0.31559	-1.72
150.3	0	0	-1.72
150.4	0	0	-1.7
150.5	0	-0.31559	-1.74
150.6	0	0	-1.72
150.7	0	0	-1.72
150.8	0	-0.31559	-1.72
150.9	0	0	-1.72
151	0	0	-1.72
151.1	0	0	-1.68
151.2	0	0	-1.66
151.3	0	0	-1.66
151.4	0	0	-1.66
151.5	0	0	-1.68
151.6	0	0	-1.62
151.7	0	0	-1.62
151.8	0	-0.31559	-1.62
151.9	0	0	-1.64
152	0	0	-1.62
152.1	0	0	-1.62
152.2	0	0	-1.6
152.3	0	0	-1.58
152.4	0	0	-1.6
152.5	0	0	-1.6
152.6	0	0	-1.58
152.7	0	0	-1.6
152.8	0	0	-1.54
152.9	0	0	-1.56
153	0	0	-1.58
153.1	0	-0.31559	-1.54
153.2	0	0	-1.5
153.3	0	0	-1.56
153.4	0	0	-1.5
153.5	0	0	-1.54
153.6	0	0	-1.5
153.7	0	-0.31559	-1.52
153.8	0	0	-1.46
153.9	0	0	-1.46
154	0	0	-1.46
154.1	0	0	-1.4
154.2	0	0	-1.42
154.3	0	0	-1.42
154.4	0	0	-1.42
154.5	0	0	-1.46
154.6	0	0	-1.48
154.7	0	0	-1.5
154.8	0	0	-1.46
154.9	0	0	-1.5
155	0	0	-1.52
155.1	0	0	-1.56
155.2	0	0	-1.56
155.3	0	0	-1.62
155.4	0	0	-1.6
155.5	0	0	-1.6
155.6	0	0	-1.64
155.7	0	0	-1.7
155.8	0	0	-1.66
155.9	0	0	-1.66
156	0	0	-1.66
156.1	0	0	-1.68
156.2	0	0	-1.7
156.3	0	0	-1.68
156.4	0	0	-1.68
156.5	0	0	-1.72
156.6	0	0	-1.66
156.7	0	0	-1.72
156.8	0	0	-1.72
156.9	0	0	-1.72
157	0	0	-1.8
157.1	0	0	-1.72
157.2	0	0	-1.7
157.3	0	0	-1.76
157.4	0	-0.31559	-1.74
157.5	0	0	-1.74
157.6	0	0	-1.72
157.7	0	0	-1.74
157.8	0	0	-1.7
157.9	0	0	-1.78
158	0	0	-1.72
158.1	0	0	-1.72
158.2	0	0	-1.66
158.3	0	-0.31559	-1.66
158.4	0	0	-1.62
158.5	0	0	-1.66
158.6	0	-0.31559	-1.58
158.7	0	0	-1.64
158.8	0	0	-1.56
158.9	0	0	-1.58
159	0	0	-1.5
159.1	0	0	-1.56
159.2	0	0	-1.46
159.3	0	0	-1.54
159.4	0	0	-1.56
159.5	0	0	-1.52
159.6	0	0	-1.52
159.7	0	-0.31559	-1.56
159.8	0	0	-1.5
159.9	0	0	-1.54
160	0	0	-1.5
160.1	0	0	-1.48
160.2	0	0	-1.5
160.3	0	0	-1.56
160.4	0	0	-1.5
160.5	0	0	-1.5
160.6	0	0	-1.54
160.7	0	0	-1.54
160.8	0	0	-1.54
160.9	0	0	-1.54
161	0	0	-1.48
161.1	0	0	-1.52
161.2	0	0	-1.5
161.3	0	0	-1.5
161.4	0	0	-1.5
161.5	0	0	-1.5
161.6	0	0	-1.48
161.7	0	0	-1.46
161.8	0	0	-1.44
161.9	0	0	-1.46
162	0	0	-1.4
162.1	0	0	-1.46
162.2	0	0	-1.44
162.3	0	0	-1.46
162.4	0	0	-1.4
162.5	0	0	-1.44
162.6	0	0	-1.44
162.7	0	0	-1.4
162.8	0	0	-1.44
162.9	0	0	-1.44
163	0	0	-1.42
163.1	0	0	-1.5
163.2	0	0	-1.48
163.3	0	0	-1.48
163.4	0	0	-1.52
163.5	0	0	-1.52
163.6	0	0	-1.54
163.7	0	0	-1.56
163.8	0	0	-1.56
163.9	0	0	-1.54
164	0	0	-1.6
164.1	0	0	-1.54
164.2	0	0	-1.6
164.3	0	0	-1.66
164.4	0	0	-1.6
164.5	0	0	-1.68
164.6	0	0	-1.64
164.7	0	0	-1.74
164.8	0	0	-1.68
164.9	0	0	-1.72
165	0	0	-1.72
165.1	0	0	-1.74
165.2	0	0	-1.76
165.3	0	0	-1.78
165.4	0	-0.31559	-1.8
165.5	0	0	-1.84
165.6	0	0	-1.82
165.7	0	0	-1.86
165.8	0	0	-1.82
165.9	0	0	-1.82
166	0	0	-1.8
166.1	0	0	-1.84
166.2	0	0	-1.86
166.3	0	0	-1.86
166.4	0	0	-1.86
166.5	0	0	-1.88
166.6	0	0	-1.88
166.7	0	0	-1.78
166.8	0	0	-1.82
166.9	0	0	-1.8
167	0	0	-1.72
167.1	0	0	-1.72
167.2	0	0	-1.72
167.3	0	0	-1.66
167.4	0	0	-1.6
167.5	0	0	-1.6
167.6	0	0	-1.56
167.7	0	0	-1.54
167.8	0	0	-1.5
167.9	0	0	-1.5
168	0	0	-1.5
168.1	0	0	-1.46
168.2	0	0	-1.36
168.3	0	0	-1.4
168.4	0	0	-1.44
168.5	0	0	-1.4
168.6	0	0.31559	-1.4
168.7	0	0	-1.44
168.8	0	0	-1.4
168.9	0	0	-1.44
169	0	-0.31559	-1.44
169.1	0	0	-1.48
169.2	0	0	-1.48
169.3	0	0	-1.5
169.4	0	0	-1.5
169.5	0	0	-1.54
169.6	0	0.31559	-1.56
169.7	0	0	-1.54
169.8	0	-0.31559	-1.56
169.9	0	0	-1.6
170	0	0	-1.56
170.1	0	0	-1.56
170.2	0	0	-1.58
170.3	0	0	-1.58
170.4	0	0	-1.58
170.5	0	-0.31559	-1.6
170.6	0	-0.31559	-1.6
170.7	0	0	-1.6
170.8	0	0	-1.62
170.9	0	0	-1.6
171	0	0	-1.66
171.1	0	0	-1.66
171.2	0	0	-1.66
171.3	0	0	-1.64
171.4	0	0	-1.66
171.5	0	0	-1.64
171.6	0	0	-1.62
171.7	0	0	-1.66
171.8	0	0	-1.66
171.9	0	0	-1.66
172	0	0	-1.64
172.1	0	0	-1.58
172.2	0	0	-1.56
172.3	0	0	-1.66
172.4	0	0	-1.6
172.5	0	0	-1.56
172.6	0	0	-1.56
172.7	0	0	-1.6
172.8	0	0	-1.6
172.9	0	0	-1.64
173	0	0	-1.64
173.1	0	0	-1.66
173.2	0	0	-1.64
173.3	0	0	-1.66
173.4	0	0	-1.62
173.5	0	0	-1.7
173.6	0	0	-1.66
173.7	0	0	-1.68
173.8	0	0	-1.7
173.9	0	0	-1.74
174	0	0	-1.72
174.1	0	0	-1.72
174.2	0	0	-1.72
174.3	0	0	-1.72
174.4	0	0	-1.74
174.5	0	-0.31559	-1.76
174.6	0	0	-1.76
174.7	0	0	-1.8
174.8	0	0	-1.74
174.9	0	0	-1.72
175	0	0	-1.68
175.1	0	0	-1.76
175.2	0	0	-1.72
175.3	0	0	-1.72
175.4	0	0	-1.78
175.5	0	0	-1.72
175.6	0	0	-1.7
175.7	0	0	-1.72
175.8	0	0	-1.7
175.9	0	0	-1.7
176	0	0	-1.68
176.1	0	0	-1.66
176.2	0	0	-1.66
176.3	0	0	-1.7
176.4	0	0	-1.66
176.5	0	0	-1.66
176.6	0	0	-1.66
176.7	0	0	-1.6
176.8	0	0	-1.66
176.9	0	0	-1.66
177	0	0	-1.66
177.1	0	0	-1.66
177.2	0	0	-1.64
177.3	0	0	-1.66
177.4	0	0	-1.64
177.5	0	-0.31559	-1.6
177.6	0	0	-1.6
177.7	0	0	-1.66
177.8	0	-0.31559	-1.62
177.9	0	0	-1.64
178	0	0	-1.68
178.1	0	0	-1.66
178.2	0	0	-1.68
178.3	0	0	-1.64
178.4	0	0	-1.6
178.5	0	0	-1.68
178.6	0	0	-1.66
178.7	0	0	-1.66
178.8	0	0	-1.66
178.9	0	0	-1.66
179	0	0	-1.62
179.1	0	0	-1.68
179.2	0	0	-1.64
179.3	0	0	-1.66
179.4	0	0	-1.62
179.5	0	0	-1.64
179.6	0	0	-1.62
179.7	0	0	-1.6
179.8	0	0	-1.6
179.9	0	0	-1.6
180	0	0	-1.62
180.1	0	-0.31559	-1.58
180.2	0	0	-1.6
180.3	0	0	-1.58
180.4	0	0	-1.64
180.5	0	0	-1.6
180.6	0	0	-1.6
180.7	0	0	-1.6
180.8	0	0	-1.54
180.9	0	0	-1.62
181	0	0	-1.56
181.1	0	0	-1.58
181.2	0	0	-1.6
181.3	0	0	-1.56
181.4	0	0	-1.56
181.5	0	0	-1.58
181.6	0	0	-1.6
181.7	0	0	-1.64
181.8	0	0	-1.6
181.9	0	0	-1.62
182	0	0	-1.52
182.1	0	0	-1.6
182.2	0	0	-1.62
182.3	0	0	-1.62
182.4	0	0	-1.6
182.5	0	0	-1.58
182.6	0	0.31559	-1.64
182.7	0	0	-1.66
182.8	0	0	-1.64
182.9	0	0	-1.66
183	0	0	-1.7
183.1	0	0	-1.66
183.2	0	0	-1.68
183.3	0	0	-1.66
183.4	0	0	-1.62
183.5	0	0	-1.66
183.6	0	0	-1.66
183.7	0	0	-1.72
183.8	0	0	-1.66
183.9	0	0	-1.7
184	0	0	-1.66
184.1	0	0	-1.7
184.2	0	0	-1.7
184.3	0	0	-1.72
184.4	0	0	-1.7
184.5	0	0	-1.72
184.6	0	0	-1.66
184.7	0	0	-1.7
184.8	0	0	-1.68
184.9	0	0	-1.62
185	0	0	-1.66
185.1	0	0	-1.68
185.2	0	0	-1.66
185.3	0	0	-1.6
185.4	0	0	-1.62
185.5	0	0	-1.68
185.6	0	0	-1.56
185.7	0	0	-1.68
185.8	0	0	-1.6
185.9	0	0	-1.64
186	0	0	-1.64
186.1	0	0	-1.6
186.2	0	0	-1.56
186.3	0	0	-1.6
186.4	0	0	-1.56
186.5	0	0	-1.64
186.6	0	0	-1.56
186.7	0	0	-1.6
186.8	0	0	-1.56
186.9	0	0	-1.56
187	0	0	-1.56
187.1	0	-0.31559	-1.62
187.2	0	0	-1.58
187.3	0	0	-1.6
187.4	0	0	-1.56
187.5	0	0	-1.6
187.6	0	0	-1.52
187.7	0	0	-1.56
187.8	0	0	-1.6
187.9	0	0	-1.58
188	0	0	-1.56
188.1	0	0	-1.52
188.2	0	0	-1.56
188.3	0	0	-1.56
188.4	0	0	-1.54
188.5	0	0	-1.52
188.6	0	0	-1.56
188.7	0	0	-1.58
188.8	0	0	-1.56
188.9	0	0	-1.62
189	0	0	-1.58
189.1	0	0	-1.62
189.2	0	0	-1.56
189.3	0	0	-1.6
189.4	0	0	-1.54
189.5	0	0	-1.62
189.6	0	0	-1.6
189.7	0	0	-1.58
189.8	0	0	-1.6
189.9	0	0	-1.6
190	0	0	-1.62
190.1	0	0	-1.66
190.2	0	0	-1.56
190.3	0	0	-1.6
190.4	0	0	-1.6
190.5	0	0	-1.62
190.6	0	0	-1.58
190.7	0	0	-1.64
190.8	0	0	-1.6
190.9	0	0	-1.64
191	0	0	-1.62
191.1	0	0	-1.66
191.2	0	0	-1.62
191.3	0	0	-1.66
191.4	0	0	-1.72
191.5	800	186.198	-1.38
191.6	800	450.979	14.04
191.7	800	639.071	34.06
191.8	800	764.676	42.2
191.9	800	830.318	50.4
192	800	846.414	50.4
192.1	800	846.729	48.42
192.2	800	844.52	46.88
192.3	800	841.049	44.8
192.4	800	838.524	44.18
192.5	800	835.999	42.1
192.6	800	833.79	41.6
192.7	800	831.265	39.48
192.8	800	829.056	37.98
192.9	800	826.847	36.22
193	800	825.269	36.22
193.1	800	823.06	36
193.2	800	821.166	34.9
193.3	800	820.22	33.56
193.4	800	818.642	33.56
193.5	800	816.748	32.16
193.6	800	816.117	31.48
193.7	800	814.855	30.52
193.8	800	813.908	30.64
193.9	800	812.961	30.58
194	800	811.699	29.26
194.1	800	811.068	29.92
194.2	800	810.121	29.32
194.3	800	809.49	28.52
194.4	800	808.858	28.36
194.5	800	808.227	28.42
194.6	800	807.596	27.86
194.7	800	806.649	27.18
194.8	800	806.649	26.44
194.9	800	806.018	26.54
195	800	805.387	26.8
195.1	800	805.071	26.6
195.2	800	804.756	26.34
195.3	800	804.44	25.88
195.4	800	804.125	26.04
195.5	800	803.809	26.2
195.6	800	803.178	25.76
195.7	800	802.862	25.9
195.8	800	802.862	26.26
195.9	800	802.547	26.4
196	800	802.547	25.74
196.1	800	802.231	26.08
196.2	800	801.915	24.9
196.3	800	801.915	24.8
196.4	800	801.6	24.86
196.5	800	801.6	25.02
196.6	800	801.6	24.62
196.7	800	800.969	24.8
196.8	800	801.6	24.72
196.9	800	800.969	24.96
197	800	800.969	24.96
197.1	800	800.969	24.66
197.2	800	800.653	24.34
197.3	800	800.653	24.58
197.4	800	800.653	24.34
197.5	800	800.653	24.38
197.6	800	800.337	23.48
197.7	800	800.337	24.14
197.8	800	800.337	23.58
197.9	800	800.022	24.96
198	800	800.337	24.24
198.1	800	800.022	24.48
198.2	800	800.337	24.34
198.3	800	800.337	24.58
198.4	800	799.706	23.96
198.5	800	800.337	24.34
198.6	800	800.022	24
198.7	800	800.337	24.52
198.8	800	799.706	23.9
198.9	800	800.022	23.72
199	800	800.022	24.34
199.1	800	799.706	23.82
199.2	800	800.022	23.58
199.3	800	799.391	24.1
199.4	800	800.022	24.28
199.5	800	800.022	22.98
199.6	800	799.706	23.62
199.7	800	800.022	23.4
199.8	800	799.391	23.04
[truncated: 2,701 more rows]

[truncated: 1 more sheets: factor calculation]
