# Supplementary material for: Quantitative volatile organic compound sensing with liquid crystal core fibers
Source: Cell Rep Phys Sci. 2021 Dec 22;2(12):100661. doi: 10.1016/j.xcrp.2021.100661 (PMC8724680; doi:10.1016/j.xcrp.2021.100661)
Supplement: Data S8. Raw data from the gas sensing setup calibration for toluene, including the basic PID calibration and a subsequent calibration of gas flows to PID signal — The procedure can be found in Supplemental experimental procedures. [file mmc9.xlsx]

## Sheet: key
key
time	=	t
pressure	=	p
flow	=	u
standard deviation	=	σ
density	=	ρ
mass	=	m

## Sheet: cali 1, 250 mbar
t [s]	command	p [mbar]
0	0	0
0.1	0	0		run
0.2	0	0		1		t [s]	p [mbar]	σ [mbar]	m [g]	u(PVPsol) [µL/min]
0.3	0	0.31559				59.2	249.572	10.6201	0.0047	5.41308
0.4	0	0
0.5	0	0
0.6	0	0		2		t [s]	p [mbar]	σ [mbar]	m [g]	u(PVPsol) [µL/min]
0.7	0	0				59.5	249.606	10.5474	0.0044	5.04202
0.8	0	0
0.9	0	0
1	0	0		3		t [s]	p [mbar]	σ [mbar]	m [g]	u(PVPsol) [µL/min]
1.1	0	0				59	249.593	10.5792	0.0047	5.43143
1.2	0	0
1.3	0	0
1.4	0	0.31559
1.5	0	0
1.6	0	0
1.7	0	0
1.8	0	0
1.9	0	-0.31559
2	0	0
2.1	0	0
2.2	0	0
2.3	0	0
2.4	0	-0.31559
2.5	0	-0.31559
2.6	0	0
2.7	0	0
2.8	0	0
2.9	0	0
3	0	0
3.1	0	0
3.2	0	0
3.3	0	0
3.4	0	0
3.5	0	0
3.6	0	-0.31559
3.7	0	0
3.8	0	0
3.9	0	0
4	0	0
4.1	0	0
4.2	0	0
4.3	0	0
4.4	0	0
4.5	0	0
4.6	0	0
4.7	0	0
4.8	0	0
4.9	0	0
5	250	0
5.1	250	201.031
5.2	250	219.651
5.3	250	233.221
5.4	250	242.058
5.5	250	247.739
5.6	250	251.526
5.7	250	254.05
5.8	250	255.628
5.9	250	256.891
6	250	256.575
6.1	250	257.522
6.2	250	257.522
6.3	250	256.575
6.4	250	256.575
6.5	250	256.259
6.6	250	256.259
6.7	250	255.944
6.8	250	255.628
6.9	250	254.682
7	250	254.682
7.1	250	254.366
7.2	250	254.05
7.3	250	253.735
7.4	250	253.735
7.5	250	253.104
7.6	250	253.104
7.7	250	253.104
7.8	250	252.157
7.9	250	252.157
8	250	252.157
8.1	250	251.841
8.2	250	251.841
8.3	250	251.526
8.4	250	251.526
8.5	250	251.21
8.6	250	251.21
8.7	250	250.894
8.8	250	251.21
8.9	250	250.894
9	250	250.894
9.1	250	250.894
9.2	250	250.579
9.3	250	250.579
9.4	250	250.579
9.5	250	250.894
9.6	250	250.579
9.7	250	250.894
9.8	250	249.948
9.9	250	250.579
10	250	250.579
10.1	250	250.579
10.2	250	250.579
10.3	250	250.579
10.4	250	249.948
10.5	250	249.948
10.6	250	250.579
10.7	250	250.579
10.8	250	249.948
10.9	250	249.948
11	250	249.948
11.1	250	249.948
11.2	250	249.948
11.3	250	249.632
11.4	250	250.579
11.5	250	249.948
11.6	250	249.632
11.7	250	249.632
11.8	250	250.579
11.9	250	249.948
12	250	249.632
12.1	250	249.948
12.2	250	250.579
12.3	250	249.632
12.4	250	249.632
12.5	250	249.632
12.6	250	249.632
12.7	250	249.948
12.8	250	249.948
12.9	250	249.948
13	250	249.632
13.1	250	249.632
13.2	250	249.632
13.3	250	249.948
13.4	250	249.948
13.5	250	249.632
13.6	250	249.632
13.7	250	249.948
13.8	250	249.948
13.9	250	249.948
14	250	249.632
14.1	250	249.948
14.2	250	249.948
14.3	250	249.632
14.4	250	249.948
14.5	250	249.948
14.6	250	249.948
14.7	250	249.632
14.8	250	249.948
14.9	250	250.579
15	250	249.948
15.1	250	249.948
15.2	250	249.948
15.3	250	249.948
15.4	250	249.948
15.5	250	249.948
15.6	250	249.948
15.7	250	249.632
15.8	250	249.948
15.9	250	249.632
16	250	249.948
16.1	250	249.948
16.2	250	249.948
16.3	250	249.632
16.4	250	249.948
16.5	250	249.632
16.6	250	250.579
16.7	250	249.632
16.8	250	249.632
16.9	250	250.579
17	250	249.948
17.1	250	249.948
17.2	250	249.632
17.3	250	249.632
17.4	250	249.948
17.5	250	249.632
17.6	250	249.632
17.7	250	249.632
17.8	250	249.948
17.9	250	249.948
18	250	249.632
18.1	250	249.948
18.2	250	249.632
18.3	250	249.948
18.4	250	249.948
18.5	250	249.632
18.6	250	249.632
18.7	250	249.948
18.8	250	249.632
18.9	250	249.948
19	250	250.579
19.1	250	250.579
19.2	250	249.632
19.3	250	249.632
19.4	250	249.632
19.5	250	249.948
19.6	250	249.948
19.7	250	249.948
19.8	250	249.948
19.9	250	249.948
20	250	249.948
20.1	250	250.579
20.2	250	250.579
20.3	250	249.948
20.4	250	249.632
20.5	250	249.948
20.6	250	249.948
20.7	250	249.948
20.8	250	250.579
20.9	250	249.632
21	250	249.948
21.1	250	249.632
21.2	250	249.632
21.3	250	249.632
21.4	250	249.632
21.5	250	249.632
21.6	250	249.632
21.7	250	249.632
21.8	250	249.632
21.9	250	249.948
22	250	250.579
22.1	250	249.948
22.2	250	249.632
22.3	250	249.632
22.4	250	249.948
22.5	250	249.948
22.6	250	249.948
22.7	250	249.948
22.8	250	249.948
22.9	250	249.632
23	250	249.632
23.1	250	249.632
23.2	250	249.632
23.3	250	249.632
23.4	250	249.948
23.5	250	249.948
23.6	250	249.632
23.7	250	249.632
23.8	250	249.632
23.9	250	249.948
24	250	249.948
24.1	250	249.948
24.2	250	250.579
24.3	250	249.948
24.4	250	250.579
24.5	250	249.948
24.6	250	250.579
24.7	250	249.632
24.8	250	249.632
24.9	250	249.948
25	250	250.579
25.1	250	249.948
25.2	250	249.948
25.3	250	249.948
25.4	250	249.632
25.5	250	249.948
25.6	250	249.948
25.7	250	249.632
25.8	250	249.948
25.9	250	250.579
26	250	249.948
26.1	250	249.948
26.2	250	249.948
26.3	250	249.948
26.4	250	249.948
26.5	250	249.632
26.6	250	249.948
26.7	250	249.948
26.8	250	249.632
26.9	250	249.948
27	250	249.948
27.1	250	249.948
27.2	250	249.632
27.3	250	249.632
27.4	250	249.948
27.5	250	250.579
27.6	250	249.948
27.7	250	249.948
27.8	250	249.632
27.9	250	249.948
28	250	249.948
28.1	250	249.948
28.2	250	250.579
28.3	250	249.948
28.4	250	249.632
28.5	250	249.948
28.6	250	249.948
28.7	250	249.948
28.8	250	250.579
28.9	250	249.948
29	250	249.948
29.1	250	249.948
29.2	250	249.632
29.3	250	249.948
29.4	250	249.632
29.5	250	249.948
29.6	250	249.632
29.7	250	249.948
29.8	250	249.948
29.9	250	249.948
30	250	249.632
30.1	250	249.632
30.2	250	249.948
30.3	250	249.632
30.4	250	249.948
30.5	250	249.948
30.6	250	249.948
30.7	250	249.948
30.8	250	249.948
30.9	250	249.948
31	250	249.632
31.1	250	250.579
31.2	250	249.948
31.3	250	249.948
31.4	250	249.632
31.5	250	249.632
31.6	250	250.579
31.7	250	249.948
31.8	250	249.632
31.9	250	249.632
32	250	249.948
32.1	250	249.948
32.2	250	249.948
32.3	250	250.579
32.4	250	249.948
32.5	250	249.948
32.6	250	249.948
32.7	250	249.948
32.8	250	249.948
32.9	250	249.948
33	250	249.948
33.1	250	249.948
33.2	250	249.948
33.3	250	249.632
33.4	250	249.632
33.5	250	249.948
33.6	250	249.948
33.7	250	249.632
33.8	250	249.948
33.9	250	249.948
34	250	250.579
34.1	250	249.948
34.2	250	249.948
34.3	250	249.632
34.4	250	250.579
34.5	250	250.579
34.6	250	249.948
34.7	250	249.632
34.8	250	249.632
34.9	250	249.948
35	250	250.579
35.1	250	249.632
35.2	250	249.632
35.3	250	249.948
35.4	250	249.632
35.5	250	249.632
35.6	250	249.948
35.7	250	249.632
35.8	250	249.948
35.9	250	249.948
36	250	249.948
36.1	250	249.948
36.2	250	249.948
36.3	250	250.579
36.4	250	249.948
36.5	250	250.579
36.6	250	249.948
36.7	250	249.948
36.8	250	249.632
36.9	250	249.632
37	250	249.632
37.1	250	249.632
37.2	250	249.948
37.3	250	250.579
37.4	250	249.948
37.5	250	249.948
37.6	250	249.632
37.7	250	249.632
37.8	250	249.948
37.9	250	250.579
38	250	249.948
38.1	250	249.948
38.2	250	249.632
38.3	250	250.579
38.4	250	250.579
38.5	250	249.948
38.6	250	249.948
38.7	250	249.948
38.8	250	249.948
38.9	250	250.579
39	250	249.632
39.1	250	249.632
39.2	250	249.632
39.3	250	249.948
39.4	250	249.948
39.5	250	249.948
39.6	250	249.632
39.7	250	249.632
39.8	250	249.948
39.9	250	249.632
40	250	250.579
40.1	250	249.948
40.2	250	249.948
40.3	250	249.948
40.4	250	249.948
40.5	250	249.948
40.6	250	249.948
40.7	250	250.579
40.8	250	249.948
40.9	250	249.948
41	250	249.948
41.1	250	249.948
41.2	250	249.948
41.3	250	249.632
41.4	250	250.579
41.5	250	249.948
41.6	250	249.948
41.7	250	249.948
41.8	250	249.948
41.9	250	249.948
42	250	249.632
42.1	250	249.632
42.2	250	250.579
42.3	250	249.948
42.4	250	249.632
42.5	250	249.948
42.6	250	250.579
42.7	250	249.948
42.8	250	249.948
42.9	250	249.632
43	250	249.948
43.1	250	249.948
43.2	250	249.948
43.3	250	249.632
43.4	250	249.632
43.5	250	249.948
43.6	250	249.632
43.7	250	250.579
43.8	250	250.579
43.9	250	249.632
44	250	249.948
44.1	250	249.948
44.2	250	249.948
44.3	250	249.948
44.4	250	249.948
44.5	250	249.948
44.6	250	249.948
44.7	250	249.948
44.8	250	249.948
44.9	250	249.948
45	250	249.632
45.1	250	249.948
45.2	250	249.632
45.3	250	250.579
45.4	250	249.948
45.5	250	249.948
45.6	250	249.948
45.7	250	249.948
45.8	250	249.948
45.9	250	249.632
46	250	249.948
46.1	250	249.948
46.2	250	249.948
46.3	250	249.948
46.4	250	249.948
46.5	250	249.632
46.6	250	249.948
46.7	250	249.948
46.8	250	250.579
46.9	250	249.948
47	250	249.632
47.1	250	249.948
47.2	250	250.579
47.3	250	249.632
47.4	250	249.632
47.5	250	249.948
47.6	250	249.948
47.7	250	249.632
47.8	250	249.948
47.9	250	249.632
48	250	250.579
48.1	250	249.632
48.2	250	249.948
48.3	250	249.948
48.4	250	249.948
48.5	250	249.632
48.6	250	250.579
48.7	250	249.948
48.8	250	249.632
48.9	250	250.579
49	250	249.632
49.1	250	249.948
49.2	250	249.948
49.3	250	249.948
49.4	250	250.579
49.5	250	249.948
49.6	250	250.579
49.7	250	249.948
49.8	250	249.948
49.9	250	249.632
50	250	249.632
50.1	250	249.632
50.2	250	249.632
50.3	250	249.632
50.4	250	249.632
50.5	250	249.948
50.6	250	249.632
50.7	250	249.948
50.8	250	249.632
50.9	250	250.579
51	250	249.948
51.1	250	249.948
51.2	250	250.579
51.3	250	249.948
51.4	250	249.948
51.5	250	250.579
51.6	250	249.948
51.7	250	249.948
51.8	250	249.948
51.9	250	250.579
52	250	250.579
52.1	250	249.632
52.2	250	249.948
52.3	250	249.948
52.4	250	249.948
52.5	250	249.632
52.6	250	249.632
52.7	250	249.632
52.8	250	249.948
52.9	250	249.948
53	250	249.948
53.1	250	249.632
53.2	250	249.948
53.3	250	249.948
53.4	250	250.579
53.5	250	249.632
53.6	250	249.948
53.7	250	249.632
53.8	250	249.632
53.9	250	249.948
54	250	250.579
54.1	250	249.632
54.2	250	249.948
54.3	250	249.948
54.4	250	249.632
54.5	250	249.948
54.6	250	249.632
54.7	250	249.948
54.8	250	249.948
54.9	250	249.632
55	250	249.632
55.1	250	249.632
55.2	250	249.948
55.3	250	249.632
55.4	250	249.948
55.5	250	249.948
55.6	250	249.948
55.7	250	249.948
55.8	250	249.632
55.9	250	249.632
56	250	249.948
56.1	250	250.579
56.2	250	249.948
56.3	250	249.632
56.4	250	250.579
56.5	250	249.632
56.6	250	249.948
56.7	250	249.948
56.8	250	249.948
56.9	250	249.948
57	250	249.632
57.1	250	249.948
57.2	250	249.948
57.3	250	249.948
57.4	250	250.579
57.5	250	249.632
57.6	250	250.579
57.7	250	249.948
57.8	250	249.632
57.9	250	249.948
58	250	250.579
58.1	250	249.948
58.2	250	249.948
58.3	250	249.632
58.4	250	250.579
58.5	250	250.579
58.6	250	249.632
58.7	250	249.948
58.8	250	249.632
58.9	250	249.632
59	250	249.948
59.1	250	249.948
59.2	250	249.632
59.3	250	249.948
59.4	250	249.948
59.5	250	249.632
59.6	250	249.632
59.7	250	249.948
59.8	250	250.579
59.9	250	249.948
60	250	249.948
60.1	250	250.579
60.2	250	249.948
60.3	250	249.948
60.4	250	249.632
60.5	250	249.632
60.6	250	249.948
60.7	250	249.948
60.8	250	249.948
60.9	250	249.632
61	250	250.579
61.1	250	249.632
61.2	250	250.579
61.3	250	249.948
61.4	250	249.632
61.5	250	249.948
61.6	250	250.579
61.7	250	249.948
61.8	250	249.948
61.9	250	249.632
62	250	249.948
62.1	250	249.948
62.2	250	249.632
62.3	250	249.632
62.4	250	249.948
62.5	250	249.632
62.6	250	249.632
62.7	250	249.632
62.8	250	249.948
62.9	250	250.579
63	250	249.948
63.1	250	249.948
63.2	250	249.948
63.3	250	249.948
63.4	250	250.579
63.5	250	249.632
63.6	250	249.948
63.7	250	249.632
63.8	250	249.632
63.9	250	249.948
64	250	249.632
64.1	250	250.579
64.2	250	250.579
64.3	0	249.948
64.4	0	221.545
64.5	0	210.814
64.6	0	201.347
64.7	0	193.141
64.8	0	184.305
64.9	0	176.415
65	0	168.525
65.1	0	161.267
65.2	0	154.324
65.3	0	147.696
65.4	0	141.7
65.5	0	135.388
65.6	0	129.708
65.7	0	124.027
65.8	0	118.662
65.9	0	113.613
66	0	108.563
66.1	0	103.829
66.2	0	99.411
66.3	0	94.9927
66.4	0	90.5745
66.5	0	86.7874
66.6	0	82.6847
66.7	0	79.2132
66.8	0	75.4261
66.9	0	71.9546
67	0	68.7987
67.1	0	65.9584
67.2	0	62.8025
67.3	0	59.9622
67.4	0	57.1219
67.5	0	54.2816
67.6	0	51.7568
67.7	0	49.2321
67.8	0	46.7074
67.9	0	44.4983
68	0	42.2891
68.1	0	40.08
68.2	0	38.502
68.3	0	36.6085
68.4	0	34.715
68.5	0	32.8214
68.6	0	31.559
68.7	0	29.6655
68.8	0	28.0876
68.9	0	26.8252
69	0	25.2472
69.1	0	23.9849
69.2	0	22.7225
69.3	0	21.7757
69.4	0	20.829
69.5	0	19.5666
69.6	0	18.3042
69.7	0	17.3575
69.8	0	16.4107
69.9	0	15.4639
70	0	14.8328
70.1	0	13.5704
70.2	0	12.9392
70.3	0	12.6236
70.4	0	11.6768
70.5	0	10.4145
70.6	0	10.0989
70.7	0	9.7833
70.8	0	9.15212
70.9	0	8.52094
71	0	7.88976
71.1	0	7.57417
71.2	0	6.94299
71.3	0	6.94299
71.4	0	5.68063
71.5	0	5.36504
71.6	0	5.36504
71.7	0	5.04945
71.8	0	4.41827
71.9	0	3.78709
72	0	3.78709
72.1	0	3.1559
72.2	0	2.84031
72.3	0	2.52472
72.4	0	2.52472
72.5	0	2.20913
72.6	0	1.89354
72.7	0	1.89354
72.8	0	1.26236
72.9	0	0.946771
73	0	0.946771
73.1	0	0.946771
73.2	0	0.946771
73.3	0	0.31559
73.4	0	0.31559
73.5	0	0.31559
73.6	0	-0.31559
73.7	0	-0.31559
73.8	0	-0.946771
73.9	0	-0.946771
74	0	-0.31559
74.1	0	-0.946771
74.2	0	-0.946771
74.3	0	-1.26236
74.4	0	-0.946771
74.5	0	-0.946771
74.6	0	-1.57795
74.7	0	-1.57795
74.8	0	-1.57795
74.9	0	-1.89354
75	0	-1.89354
75.1	0	-1.57795
75.2	0	-1.89354
75.3	0	-1.89354
75.4	0	-1.89354
75.5	0	-1.89354
75.6	0	-1.89354
75.7	0	-2.20913
75.8	0	-2.20913
75.9	0	-2.20913
76	0	-2.20913
76.1	0	-2.20913
76.2	0	-2.20913
76.3	0	-2.20913
76.4	0	-2.52472
76.5	0	-2.52472
76.6	0	-2.52472
76.7	0	-2.20913
76.8	0	-2.52472
76.9	0	-2.52472
77	0	-2.52472
77.1	0	-2.52472
77.2	0	-2.52472
77.3	0	-2.84031
77.4	0	-2.52472
77.5	0	-2.84031
77.6	0	-2.84031
77.7	0	-2.84031
77.8	0	-2.84031
77.9	0	-2.84031
78	0	-2.84031
78.1	0	-2.84031
78.2	0	-2.52472
78.3	0	-2.84031
78.4	0	-2.84031
78.5	0	-2.84031
78.6	0	-2.84031
78.7	0	-2.84031
78.8	0	-2.84031
78.9	0	-2.84031
79	0	-2.84031
79.1	0	-2.84031
79.2	0	-2.84031
79.3	0	-3.4715
79.4	0	-2.84031
79.5	0	-2.84031
79.6	0	-3.4715
79.7	0	-3.4715
79.8	0	-3.4715
79.9	0	-3.4715
80	0	-3.4715
80.1	0	-3.4715
80.2	0	-3.4715
80.3	0	-3.4715
80.4	0	-3.4715
80.5	0	-3.4715
80.6	0	-3.4715
80.7	0	-2.84031
80.8	0	-3.4715
80.9	0	-3.4715
81	0	-3.4715
81.1	0	-3.4715
81.2	0	-3.4715
81.3	0	-3.4715
81.4	0	-3.4715
81.5	0	-3.4715
81.6	0	-3.4715
81.7	0	-2.84031
81.8	0	-3.4715
81.9	0	-3.4715
82	0	-2.52472
82.1	0	-3.4715
82.2	0	-3.4715
82.3	0	-3.4715
82.4	0	-3.4715
82.5	0	-3.4715
82.6	0	-2.84031
82.7	0	-3.4715
82.8	0	-2.84031
82.9	0	-3.4715
83	0	-3.4715
83.1	0	-3.4715
83.2	0	-3.4715
83.3	0	-3.4715
83.4	0	-2.84031
83.5	0	-2.84031
83.6	0	-3.4715
83.7	0	-3.4715
83.8	0	-2.84031
83.9	0	-3.4715
84	0	-3.4715
84.1	0	-3.4715
84.2	0	-3.4715
84.3	0	-2.84031
84.4	0	-3.4715
84.5	0	-3.4715
84.6	0	-3.4715
84.7	0	-3.4715
84.8	0	-2.84031
84.9	0	-3.4715
85	0	-3.4715
85.1	0	-3.4715
85.2	0	-3.4715
85.3	0	-3.4715
85.4	0	-3.4715
85.5	0	-3.4715
85.6	0	-3.4715
85.7	0	-3.4715
85.8	0	-3.4715
85.9	0	-3.4715
86	0	-3.4715
86.1	0	-3.4715
86.2	0	-3.4715
86.3	0	-3.4715
86.4	0	-3.4715
86.5	0	-3.4715
86.6	0	-3.4715
86.7	0	-3.4715
86.8	0	-3.4715
86.9	0	-3.4715
87	0	-3.4715
87.1	0	-3.4715
87.2	0	-3.4715
87.3	0	-3.4715
87.4	0	-3.4715
87.5	0	-3.4715
87.6	0	-3.4715
87.7	0	-3.4715
87.8	0	-3.4715
87.9	0	-3.4715
88	0	-3.4715
88.1	0	-3.4715
88.2	0	-3.4715
88.3	0	-3.4715
88.4	0	-2.84031
88.5	0	-3.4715
88.6	0	-3.4715
88.7	0	-3.4715
88.8	0	-3.4715
88.9	0	-3.4715
89	0	-3.4715
89.1	0	-3.4715
89.2	0	-3.4715
89.3	0	-2.84031
89.4	0	-3.4715
89.5	0	-2.84031
89.6	0	-2.84031
89.7	0	-2.84031
89.8	0	-2.84031
89.9	0	-2.84031
90	0	-2.84031
90.1	0	-2.84031
90.2	0	-2.84031
90.3	0	-2.84031
90.4	0	-2.52472
90.5	0	-2.52472
90.6	0	-2.84031
90.7	0	-2.52472
90.8	0	-2.52472
90.9	0	-2.52472
91	0	-2.20913
91.1	0	-2.20913
91.2	0	-2.20913
91.3	0	-2.20913
91.4	0	-2.20913
91.5	0	-1.89354
91.6	0	-1.57795
91.7	0	-1.89354
91.8	0	-1.89354
91.9	0	-1.57795
92	0	-1.57795
92.1	0	-1.57795
92.2	0	-1.57795
92.3	0	-0.946771
92.4	0	-1.26236
92.5	0	-1.26236
92.6	0	-1.26236
92.7	0	-1.26236
92.8	0	-1.26236
92.9	0	-0.946771
93	0	-0.946771
93.1	0	-0.946771
93.2	0	-0.946771
93.3	0	-0.946771
93.4	0	-0.31559
93.5	0	-0.31559
93.6	0	-0.31559
93.7	0	-0.31559
93.8	0	0
93.9	0	-0.31559
94	0	-0.31559
94.1	0	-0.31559
94.2	0	0
94.3	0	0
94.4	0	-0.31559
94.5	0	0
94.6	0	0
94.7	0	0.31559
94.8	0	0
94.9	0	-0.31559
95	0	0
95.1	0	0
95.2	0	0
95.3	0	0.31559
95.4	0	0
95.5	0	0.31559
95.6	0	0
95.7	0	0
95.8	0	0
95.9	0	0
96	0	0
96.1	0	0
96.2	0	0.31559
96.3	0	0
96.4	0	0
96.5	0	0
96.6	0	0
96.7	0	0
96.8	0	0.631181
96.9	0	0
97	0	0
97.1	0	0
97.2	0	0
97.3	0	0
97.4	0	0
97.5	0	0.31559
97.6	0	0
97.7	0	0.31559
97.8	0	0.31559
97.9	0	0
98	0	0
98.1	0	0
98.2	0	0
98.3	0	0.31559
98.4	0	0.631181
98.5	0	0
98.6	0	0
98.7	0	0
98.8	0	0.31559
98.9	0	0
99	0	0
99.1	0	0
99.2	0	0.31559
99.3	0	0
99.4	0	0.31559
99.5	0	0
99.6	0	0
99.7	0	0.31559
99.8	0	0
99.9	0	0
100	0	0.31559
100.1	0	0
100.2	0	0
100.3	0	0
100.4	0	0
100.5	0	0.31559
100.6	0	0
100.7	0	0
100.8	0	0
100.9	0	0.31559
101	0	0
101.1	0	0
101.2	0	0
101.3	0	0.31559
101.4	0	0
101.5	0	0.31559
101.6	0	0
101.7	0	0
101.8	0	0
101.9	0	0.31559
102	0	0.31559
102.1	0	0
102.2	0	0
102.3	0	0.31559
102.4	0	0
102.5	0	0
102.6	0	0.31559
102.7	0	0
102.8	0	0
102.9	0	0
103	0	0
103.1	0	0
103.2	0	0
103.3	0	0
103.4	0	0
103.5	0	0.31559
103.6	0	0.31559
103.7	0	0
103.8	0	0
103.9	0	0
104	0	0
104.1	0	0
104.2	0	0
104.3	0	0
104.4	0	0
104.5	0	0.31559
104.6	0	0.31559
104.7	0	-0.31559
104.8	0	0
104.9	0	0
105	0	-0.31559
105.1	0	0
105.2	0	0
105.3	0	-0.31559
105.4	0	0.31559
105.5	0	0
105.6	0	0
105.7	0	0
105.8	0	0
105.9	0	0
106	0	0
106.1	0	0
106.2	0	0.31559
106.3	0	-0.31559
106.4	0	0
106.5	0	0
106.6	0	0
106.7	0	-0.31559
106.8	0	0
106.9	0	0
107	0	0.31559
107.1	0	0
107.2	0	0
107.3	0	0
107.4	0	0
107.5	0	-0.31559
107.6	0	0
107.7	0	0.31559
107.8	0	0.31559
107.9	0	0
108	0	-0.31559
108.1	0	-0.31559
108.2	0	0
108.3	0	-0.31559
108.4	0	0
108.5	0	0.31559
108.6	0	-0.31559
108.7	0	0
108.8	0	0
108.9	0	0
109	0	0
109.1	0	0
109.2	0	-0.31559
109.3	0	0
109.4	0	-0.31559
109.5	0	0
109.6	0	0
109.7	0	-0.31559
109.8	0	0
109.9	0	-0.31559
110	0	0
110.1	0	0
110.2	0	0
110.3	0	0
110.4	0	0
110.5	0	0
110.6	0	0
110.7	0	0
110.8	0	0
110.9	0	0.31559
111	0	0
111.1	0	-0.31559
111.2	0	-0.31559
111.3	0	0
111.4	0	0
111.5	0	0
111.6	0	0
111.7	0	0
111.8	0	0
111.9	0	0
112	0	0
112.1	0	0
112.2	0	0
112.3	0	-0.31559
112.4	0	-0.31559
112.5	0	0
112.6	0	0
112.7	0	0
112.8	0	0
112.9	0	0
113	0	0
113.1	0	0
113.2	0	0
113.3	0	0
113.4	0	0
113.5	0	-0.31559
113.6	0	-0.31559
113.7	0	0.31559
113.8	0	0
113.9	0	0
114	0	0
114.1	0	0
114.2	0	-0.31559
114.3	0	0
114.4	0	0
114.5	0	0
114.6	0	0
114.7	0	0
114.8	0	0
114.9	0	0
115	0	0
115.1	0	0
115.2	0	0
115.3	0	0
115.4	0	0
115.5	0	-0.31559
115.6	0	0
115.7	0	-0.31559
115.8	0	0
115.9	0	-0.31559
116	0	-0.31559
116.1	0	0
116.2	0	0
116.3	0	-0.31559
116.4	0	0.31559
116.5	0	0
116.6	0	0
116.7	0	0.31559
116.8	0	0.31559
116.9	0	-0.31559
117	0	0
117.1	0	0
117.2	0	0
117.3	0	-0.31559
117.4	0	0
117.5	0	-0.31559
117.6	0	-0.31559
117.7	0	0
117.8	0	-0.31559
117.9	0	0
118	0	0
118.1	0	0
118.2	0	-0.31559
118.3	0	0
118.4	0	0.31559
118.5	0	0
118.6	0	0
118.7	0	-0.31559
118.8	0	-0.31559
118.9	0	0
119	0	-0.31559
119.1	0	0
119.2	0	0
119.3	0	0
119.4	0	0.31559
119.5	0	0.31559
119.6	0	0
119.7	0	0.31559
119.8	0	-0.31559
119.9	0	0
120	0	-0.31559
120.1	0	-0.31559
120.2	0	0
120.3	0	-0.31559
120.4	0	0
120.5	0	0
120.6	0	-0.31559
120.7	0	0
120.8	0	0
120.9	0	-0.31559
121	0	0
121.1	0	0
121.2	0	0.31559
121.3	0	0
121.4	0	0
121.5	0	-0.31559
121.6	0	0.31559
121.7	0	-0.31559
121.8	0	0
121.9	0	0
122	0	0
122.1	0	0
122.2	0	0.31559
122.3	0	0
122.4	0	-0.31559
122.5	0	-0.31559
122.6	0	0.31559
122.7	0	-0.31559
122.8	0	-0.31559
122.9	0	-0.31559
123	0	-0.31559
123.1	0	0
123.2	0	0
123.3	0	-0.31559
123.4	0	0.31559
123.5	0	-0.31559
123.6	0	-0.31559
123.7	0	0
123.8	0	-0.31559
123.9	0	0
124	0	0
124.1	0	0
124.2	0	0
124.3	0	-0.31559
124.4	0	0.31559
124.5	0	0
124.6	0	-0.31559
124.7	0	0
124.8	0	-0.31559
124.9	0	0
125	0	0.31559
125.1	0	0
125.2	0	0
125.3	0	0
125.4	0	0
125.5	0	-0.31559
125.6	0	0
125.7	0	-0.31559
125.8	0	0
125.9	0	0
126	0	-0.31559
126.1	0	0
126.2	0	0
126.3	0	0
126.4	0	0
126.5	0	0
126.6	0	0
126.7	0	0
126.8	0	0
126.9	0	-0.31559
127	0	0
127.1	0	0
127.2	0	0
127.3	0	0
127.4	0	0
127.5	0	0
127.6	0	0.31559
127.7	0	-0.31559
127.8	0	0
127.9	0	-0.31559
128	0	-0.31559
128.1	0	0.31559
128.2	0	0
128.3	0	0
128.4	0	0
128.5	0	0
128.6	0	0
128.7	0	-0.31559
128.8	0	0
128.9	0	0
129	0	0
129.1	0	0
129.2	0	0
129.3	0	-0.31559
129.4	0	0
129.5	0	0
129.6	0	0
129.7	0	-0.31559
129.8	0	0
129.9	250	-0.31559
130	250	205.765
130.1	250	224.069
130.2	250	235.746
130.3	250	243.951
130.4	250	249.316
130.5	250	252.472
130.6	250	254.682
130.7	250	255.944
130.8	250	257.522
130.9	250	257.837
131	250	257.522
131.1	250	256.891
131.2	250	256.891
131.3	250	256.891
131.4	250	256.575
131.5	250	256.259
131.6	250	255.944
131.7	250	255.313
131.8	250	254.682
131.9	250	254.682
132	250	254.366
132.1	250	254.05
132.2	250	254.05
132.3	250	253.419
132.4	250	253.104
132.5	250	253.104
132.6	250	252.472
132.7	250	252.472
132.8	250	252.472
132.9	250	252.472
133	250	252.157
133.1	250	251.841
133.2	250	251.526
133.3	250	251.526
133.4	250	251.21
133.5	250	251.21
133.6	250	251.21
133.7	250	250.894
133.8	250	250.894
133.9	250	250.894
134	250	250.579
134.1	250	250.579
134.2	250	250.579
134.3	250	249.948
134.4	250	249.948
134.5	250	250.579
134.6	250	250.579
134.7	250	250.579
134.8	250	249.948
134.9	250	250.579
135	250	249.948
135.1	250	250.894
135.2	250	249.948
135.3	250	250.894
135.4	250	249.948
135.5	250	249.632
135.6	250	250.579
135.7	250	249.948
135.8	250	249.948
135.9	250	249.948
136	250	249.948
136.1	250	249.948
136.2	250	249.948
136.3	250	249.632
136.4	250	250.579
136.5	250	249.948
136.6	250	249.948
136.7	250	249.948
136.8	250	249.632
136.9	250	249.948
137	250	250.579
137.1	250	250.579
137.2	250	249.948
137.3	250	249.948
137.4	250	250.579
137.5	250	249.948
137.6	250	249.948
137.7	250	249.948
137.8	250	249.632
137.9	250	249.948
138	250	249.632
138.1	250	249.632
138.2	250	249.948
138.3	250	249.632
138.4	250	249.632
138.5	250	249.948
138.6	250	249.948
138.7	250	249.632
138.8	250	249.948
138.9	250	249.948
139	250	249.948
139.1	250	249.948
139.2	250	249.632
139.3	250	250.579
139.4	250	249.948
139.5	250	249.632
139.6	250	249.632
139.7	250	249.632
139.8	250	249.632
139.9	250	249.632
140	250	249.632
140.1	250	249.948
140.2	250	249.948
140.3	250	249.632
140.4	250	250.579
140.5	250	249.948
140.6	250	250.579
140.7	250	249.948
140.8	250	249.632
140.9	250	249.632
141	250	250.579
141.1	250	249.632
141.2	250	249.948
141.3	250	250.579
141.4	250	249.948
141.5	250	249.948
141.6	250	250.579
141.7	250	249.632
141.8	250	249.632
141.9	250	249.948
142	250	250.579
142.1	250	249.632
142.2	250	249.632
142.3	250	249.632
142.4	250	249.948
142.5	250	250.579
142.6	250	249.948
142.7	250	249.948
142.8	250	249.948
142.9	250	249.632
143	250	250.579
143.1	250	249.948
143.2	250	249.632
143.3	250	249.948
143.4	250	249.632
143.5	250	250.579
143.6	250	250.579
143.7	250	249.948
143.8	250	249.632
143.9	250	250.579
144	250	249.632
144.1	250	249.948
144.2	250	249.948
144.3	250	250.579
144.4	250	250.579
144.5	250	249.948
144.6	250	249.948
144.7	250	249.632
144.8	250	249.632
144.9	250	249.632
145	250	249.632
145.1	250	249.948
145.2	250	249.632
145.3	250	249.948
145.4	250	249.632
145.5	250	249.948
145.6	250	249.948
145.7	250	249.948
145.8	250	249.632
145.9	250	249.632
146	250	249.948
146.1	250	249.948
146.2	250	249.948
146.3	250	249.948
146.4	250	249.632
146.5	250	249.632
146.6	250	249.948
146.7	250	249.948
146.8	250	249.948
146.9	250	249.632
147	250	249.948
147.1	250	249.948
147.2	250	249.632
147.3	250	249.948
147.4	250	249.948
147.5	250	249.632
147.6	250	249.948
147.7	250	249.948
147.8	250	249.948
147.9	250	250.579
148	250	249.632
148.1	250	249.948
148.2	250	249.948
148.3	250	249.632
148.4	250	249.632
148.5	250	249.632
148.6	250	249.948
148.7	250	249.948
148.8	250	249.948
148.9	250	250.579
149	250	249.316
149.1	250	249.948
149.2	250	249.948
149.3	250	249.632
149.4	250	249.948
149.5	250	249.948
149.6	250	249.632
149.7	250	249.948
149.8	250	249.948
149.9	250	249.948
150	250	250.579
150.1	250	249.632
150.2	250	249.948
150.3	250	250.579
150.4	250	249.948
150.5	250	249.632
150.6	250	249.948
150.7	250	250.579
150.8	250	249.948
150.9	250	249.632
151	250	249.632
151.1	250	249.632
151.2	250	249.948
151.3	250	249.632
151.4	250	249.632
151.5	250	249.632
151.6	250	250.579
151.7	250	249.632
151.8	250	249.632
151.9	250	249.948
152	250	249.632
152.1	250	249.632
152.2	250	249.632
152.3	250	249.632
152.4	250	250.579
152.5	250	250.579
152.6	250	249.948
152.7	250	250.579
152.8	250	249.948
152.9	250	250.579
153	250	249.948
153.1	250	249.632
153.2	250	250.579
153.3	250	250.579
153.4	250	250.579
153.5	250	249.948
153.6	250	249.632
153.7	250	249.948
153.8	250	249.632
153.9	250	249.632
154	250	249.632
154.1	250	249.632
154.2	250	249.632
154.3	250	249.632
154.4	250	249.948
154.5	250	249.632
154.6	250	249.632
154.7	250	249.948
154.8	250	249.632
154.9	250	249.632
155	250	249.948
155.1	250	249.948
155.2	250	249.632
155.3	250	249.632
155.4	250	249.632
155.5	250	249.632
155.6	250	249.632
155.7	250	249.632
155.8	250	249.948
155.9	250	249.948
156	250	250.579
156.1	250	250.579
156.2	250	249.948
156.3	250	250.579
156.4	250	249.948
156.5	250	249.948
156.6	250	249.948
156.7	250	249.632
156.8	250	249.948
156.9	250	250.579
157	250	249.948
157.1	250	249.948
157.2	250	250.579
157.3	250	250.579
157.4	250	249.948
157.5	250	249.948
157.6	250	249.948
157.7	250	249.632
157.8	250	249.948
157.9	250	249.632
158	250	249.948
158.1	250	249.632
158.2	250	249.948
158.3	250	250.579
158.4	250	249.632
158.5	250	250.579
158.6	250	249.632
158.7	250	249.632
158.8	250	249.948
158.9	250	249.632
159	250	250.579
159.1	250	249.632
159.2	250	249.632
159.3	250	249.632
159.4	250	249.632
159.5	250	249.948
159.6	250	249.948
159.7	250	249.948
159.8	250	249.948
159.9	250	249.632
160	250	250.579
160.1	250	249.948
160.2	250	249.632
160.3	250	249.632
160.4	250	249.632
160.5	250	250.579
160.6	250	249.632
160.7	250	249.948
160.8	250	249.948
160.9	250	249.948
161	250	249.948
161.1	250	249.948
161.2	250	249.948
161.3	250	249.948
161.4	250	249.632
161.5	250	249.632
161.6	250	249.948
161.7	250	249.948
161.8	250	249.948
161.9	250	249.948
162	250	249.948
162.1	250	249.948
162.2	250	249.948
162.3	250	249.948
162.4	250	250.579
162.5	250	250.579
162.6	250	249.632
162.7	250	249.632
162.8	250	249.948
162.9	250	249.948
163	250	249.632
163.1	250	249.632
163.2	250	249.948
163.3	250	249.948
163.4	250	250.579
163.5	250	250.579
163.6	250	249.948
163.7	250	249.948
163.8	250	250.579
163.9	250	250.579
164	250	249.632
164.1	250	249.948
164.2	250	250.579
164.3	250	249.632
164.4	250	249.948
164.5	250	249.948
164.6	250	249.948
164.7	250	249.948
164.8	250	249.948
164.9	250	249.948
165	250	249.632
165.1	250	249.632
165.2	250	249.632
165.3	250	249.632
165.4	250	249.632
165.5	250	249.632
165.6	250	249.948
165.7	250	249.632
165.8	250	249.948
165.9	250	249.948
166	250	249.632
166.1	250	249.948
166.2	250	249.948
166.3	250	249.948
166.4	250	249.632
166.5	250	249.948
166.6	250	249.948
166.7	250	249.632
166.8	250	249.948
166.9	250	250.579
167	250	249.948
167.1	250	250.579
167.2	250	249.948
167.3	250	249.632
167.4	250	249.948
167.5	250	250.579
167.6	250	249.948
167.7	250	249.632
167.8	250	249.632
167.9	250	249.948
168	250	250.579
168.1	250	250.579
168.2	250	249.948
168.3	250	249.632
168.4	250	249.948
168.5	250	249.632
168.6	250	249.632
168.7	250	249.948
168.8	250	249.632
168.9	250	249.632
169	250	249.948
169.1	250	249.948
169.2	250	249.632
169.3	250	249.632
169.4	250	250.579
169.5	250	249.948
169.6	250	250.579
169.7	250	249.948
169.8	250	249.632
169.9	250	249.948
170	250	249.948
170.1	250	249.632
170.2	250	249.632
170.3	250	249.632
170.4	250	249.948
170.5	250	249.632
170.6	250	250.579
170.7	250	249.948
170.8	250	249.632
170.9	250	249.948
171	250	249.632
171.1	250	249.948
171.2	250	250.579
171.3	250	249.948
171.4	250	249.948
171.5	250	249.632
171.6	250	250.579
171.7	250	249.948
171.8	250	249.948
171.9	250	249.632
172	250	249.632
172.1	250	249.632
172.2	250	250.579
172.3	250	249.948
172.4	250	249.948
172.5	250	249.632
172.6	250	250.579
172.7	250	249.948
172.8	250	249.948
172.9	250	250.579
173	250	249.948
173.1	250	249.632
173.2	250	249.632
173.3	250	249.632
173.4	250	249.632
173.5	250	249.948
173.6	250	249.948
173.7	250	249.632
173.8	250	249.948
173.9	250	249.948
174	250	249.632
174.1	250	249.632
174.2	250	249.948
174.3	250	249.948
174.4	250	249.632
174.5	250	249.948
174.6	250	249.632
174.7	250	250.579
174.8	250	249.948
174.9	250	250.579
175	250	249.632
175.1	250	249.948
175.2	250	249.948
175.3	250	249.632
175.4	250	249.948
175.5	250	249.632
175.6	250	249.632
175.7	250	250.579
175.8	250	249.948
175.9	250	249.948
176	250	249.948
176.1	250	249.632
176.2	250	249.632
176.3	250	249.948
176.4	250	249.948
176.5	250	249.948
176.6	250	249.632
176.7	250	250.579
176.8	250	249.632
176.9	250	249.948
177	250	249.632
177.1	250	249.948
177.2	250	249.948
177.3	250	249.948
177.4	250	249.948
177.5	250	249.948
177.6	250	249.632
177.7	250	249.948
177.8	250	249.632
177.9	250	250.579
178	250	249.948
178.1	250	249.632
178.2	250	249.948
178.3	250	249.632
178.4	250	249.632
178.5	250	250.579
178.6	250	250.579
178.7	250	249.948
178.8	250	249.948
178.9	250	249.948
179	250	249.632
179.1	250	249.632
179.2	250	249.632
179.3	250	249.948
179.4	250	250.579
179.5	250	249.948
179.6	250	249.632
179.7	250	249.632
179.8	250	249.948
179.9	250	249.948
180	250	249.948
180.1	250	249.948
180.2	250	249.948
180.3	250	249.632
180.4	250	249.948
180.5	250	249.632
180.6	250	249.948
180.7	250	249.948
180.8	250	249.632
180.9	250	250.579
181	250	249.632
181.1	250	250.579
181.2	250	249.948
181.3	250	249.948
181.4	250	250.579
181.5	250	249.632
181.6	250	249.948
181.7	250	249.948
181.8	250	249.632
181.9	250	250.579
182	250	249.632
182.1	250	249.632
182.2	250	249.948
182.3	250	249.632
182.4	250	249.948
182.5	250	249.632
182.6	250	249.948
182.7	250	249.948
182.8	250	250.579
182.9	250	250.579
183	250	249.948
183.1	250	249.948
183.2	250	249.632
183.3	250	249.948
183.4	250	249.948
183.5	250	249.948
183.6	250	249.948
183.7	250	249.948
183.8	250	249.948
183.9	250	249.948
184	250	250.579
184.1	250	250.579
184.2	250	249.948
184.3	250	249.948
184.4	250	249.632
184.5	250	249.948
184.6	250	249.948
184.7	250	249.948
184.8	250	249.948
184.9	250	250.579
185	250	249.632
185.1	250	249.632
185.2	250	249.948
185.3	250	250.579
185.4	250	249.948
185.5	250	249.948
185.6	250	249.948
185.7	250	249.948
185.8	250	249.632
185.9	250	249.632
186	250	249.948
186.1	250	250.579
186.2	250	249.632
186.3	250	249.948
186.4	250	249.948
186.5	250	249.632
186.6	250	249.632
186.7	250	250.579
186.8	250	249.632
186.9	250	249.948
187	250	249.948
187.1	250	249.948
187.2	250	249.948
187.3	250	249.948
187.4	250	249.632
187.5	250	249.948
187.6	250	249.632
187.7	250	249.948
187.8	250	249.948
187.9	250	249.632
188	250	249.948
188.1	250	249.632
188.2	250	249.948
188.3	250	250.579
188.4	250	249.632
188.5	250	249.948
188.6	250	249.948
188.7	250	249.632
188.8	250	249.948
188.9	250	249.948
189	250	249.948
189.1	250	249.948
189.2	250	250.579
189.3	250	250.579
189.4	250	250.579
189.5	0	249.948
189.6	0	228.803
189.7	0	216.179
189.8	0	205.765
189.9	0	196.613
190	0	188.408
190.1	0	179.887
190.2	0	171.997
190.3	0	164.738
190.4	0	157.795
190.5	0	151.168
190.6	0	144.856
190.7	0	138.229
190.8	0	132.548
190.9	0	127.183
191	0	121.502
191.1	0	116.137
191.2	0	111.403
191.3	0	106.67
191.4	0	101.62
191.5	0	96.8863
191.6	0	92.7836
191.7	0	88.3653
191.8	0	84.8938
191.9	0	80.7912
192	0	77.3197
192.1	0	73.8482
192.2	0	70.3767
192.3	0	67.5364
192.4	0	64.0649
192.5	0	60.909
192.6	0	58.0686
192.7	0	55.5439
192.8	0	53.0192
192.9	0	49.8633
193	0	47.9697
193.1	0	45.7606
193.2	0	43.8671
193.3	0	41.3424
193.4	0	39.4488
193.5	0	37.2397
193.6	0	35.3461
193.7	0	33.7682
193.8	0	31.8746
193.9	0	30.2967
194	0	29.0343
194.1	0	27.4564
194.2	0	26.5096
194.3	0	24.6161
194.4	0	23.6693
194.5	0	22.0913
194.6	0	20.829
194.7	0	19.8822
194.8	0	18.9354
194.9	0	17.6731
195	0	17.0419
195.1	0	15.7795
195.2	0	15.1483
195.3	0	14.2016
195.4	0	13.5704
195.5	0	12.6236
195.6	0	11.9924
195.7	0	11.6768
195.8	0	10.4145
195.9	0	9.7833
196	0	9.15212
196.1	0	8.52094
196.2	0	7.88976
196.3	0	7.57417
196.4	0	7.25858
196.5	0	6.31181
196.6	0	5.99622
196.7	0	5.68063
196.8	0	5.04945
196.9	0	4.73386
197	0	4.73386
197.1	0	4.41827
197.2	0	3.4715
197.3	0	3.1559
197.4	0	2.84031
197.5	0	2.84031
197.6	0	2.84031
197.7	0	2.20913
197.8	0	2.20913
197.9	0	1.89354
198	0	1.26236
198.1	0	1.26236
198.2	0	0.946771
198.3	0	0.631181
198.4	0	0.631181
198.5	0	0.31559
198.6	0	0.31559
198.7	0	0.31559
198.8	0	0
198.9	0	0
199	0	-0.31559
199.1	0	0
199.2	0	-0.31559
199.3	0	-0.946771
199.4	0	-0.946771
199.5	0	-0.946771
199.6	0	-1.26236
199.7	0	-0.946771
199.8	0	-1.57795
[truncated: 1,601 more rows]

## Sheet: cali 2, 250 mbar
t [s]	command	p [mbar]
0	0	19.8822
0.1	0	18.9354		run
0.2	0	17.6731		1		t [s]	p [mbar]	σ [mbar]	m [g]	u(PVPsol) [µL/min]
0.3	0	17.0419				59.3	249.321	5.33287	0.004	4.59911
0.4	0	16.4107
0.5	0	15.1483
0.6	0	14.5172		2		t [s]	p [mbar]	σ [mbar]	m [g]	u(PVPsol) [µL/min]
0.7	0	14.2016				59.7	249.609	10.5437	0.0048	5.48196
0.8	0	12.9392
0.9	0	12.308
1	0	11.6768		3		t [s]	p [mbar]	σ [mbar]	m [g]	u(PVPsol) [µL/min]
1.1	0	10.7301				59.3	249.56	10.5778	0.0044	5.05902
1.2	0	10.7301
1.3	0	10.4145
1.4	0	9.7833
1.5	0	9.15212
1.6	0	8.52094
1.7	0	7.88976
1.8	0	7.57417
1.9	0	7.25858
2	0	6.94299
2.1	0	5.68063
2.2	0	5.68063
2.3	0	5.04945
2.4	0	5.04945
2.5	0	4.73386				g		g/s	g/min	mL/min	µL/min
2.6	0	4.73386				0.0044		7.4199e-05	0.00445194	0.00505902	5.05902
2.7	0	3.4715
2.8	0	3.4715
2.9	0	3.1559
3	0	3.1559
3.1	0	2.52472
3.2	0	2.52472
3.3	0	1.89354
3.4	0	1.89354
3.5	0	1.26236
3.6	0	1.26236
3.7	0	0.946771
3.8	0	0.946771
3.9	0	0.631181
4	0	0.31559
4.1	0	0.31559
4.2	0	0.31559
4.3	0	0
4.4	0	-0.31559
4.5	0	-0.31559
4.6	0	-0.31559
4.7	0	-0.946771
4.8	0	-0.946771
4.9	0	-0.946771
5	0	-1.26236
5.1	0	-1.26236
5.2	0	-0.946771
5.3	0	-1.57795
5.4	0	-1.57795
5.5	0	-1.57795
5.6	0	-1.57795
5.7	0	-1.57795
5.8	0	-1.57795
5.9	0	-1.89354
6	0	-1.89354
6.1	0	-1.89354
6.2	0	-1.89354
6.3	0	-2.20913
6.4	0	-1.89354
6.5	0	-2.20913
6.6	0	-2.20913
6.7	0	-1.89354
6.8	0	-2.20913
6.9	0	-2.20913
7	0	-2.20913
7.1	0	-2.52472
7.2	0	-2.52472
7.3	0	-2.52472
7.4	0	-2.52472
7.5	0	-2.52472
7.6	0	-2.52472
7.7	0	-2.52472
7.8	0	-2.52472
7.9	0	-2.84031
8	0	-2.84031
8.1	0	-2.52472
8.2	0	-2.52472
8.3	0	-3.1559
8.4	0	-2.52472
8.5	0	-2.84031
8.6	0	-2.84031
8.7	0	-2.84031
8.8	0	-2.84031
8.9	0	-3.1559
9	0	-2.84031
9.1	0	-2.84031
9.2	0	-2.84031
9.3	0	-3.4715
9.4	0	-2.84031
9.5	0	-2.84031
9.6	0	-3.4715
9.7	0	-3.4715
9.8	0	-3.4715
9.9	0	-3.4715
10	0	-3.4715
10.1	0	-3.4715
10.2	0	-2.84031
10.3	0	-2.84031
10.4	0	-3.4715
10.5	0	-3.4715
10.6	0	-2.84031
10.7	0	-3.4715
10.8	0	-3.4715
10.9	0	-3.4715
11	0	-3.4715
11.1	0	-3.4715
11.2	0	-3.4715
11.3	0	-3.4715
11.4	0	-3.4715
11.5	0	-3.4715
11.6	0	-3.4715
11.7	0	-3.4715
11.8	0	-3.4715
11.9	0	-3.4715
12	0	-3.4715
12.1	0	-3.4715
12.2	250	147.381
12.3	250	195.982
12.4	250	210.183
12.5	250	220.282
12.6	250	227.856
12.7	250	233.221
12.8	250	237.64
12.9	250	240.164
13	250	242.689
13.1	250	244.267
13.2	250	245.214
13.3	250	246.476
13.4	250	247.107
13.5	250	247.423
13.6	250	247.739
13.7	250	248.37
13.8	250	248.685
13.9	250	249.001
14	250	249.001
14.1	250	249.001
14.2	250	249.316
14.3	250	249.316
14.4	250	249.316
14.5	250	249.632
14.6	250	249.948
14.7	250	249.316
14.8	250	249.316
14.9	250	249.632
15	250	249.632
15.1	250	249.632
15.2	250	249.632
15.3	250	249.632
15.4	250	249.632
15.5	250	249.632
15.6	250	249.632
15.7	250	249.316
15.8	250	249.948
15.9	250	249.632
16	250	249.632
16.1	250	249.316
16.2	250	249.632
16.3	250	249.316
16.4	250	249.632
16.5	250	249.632
16.6	250	249.316
16.7	250	249.632
16.8	250	249.632
16.9	250	249.632
17	250	249.632
17.1	250	249.632
17.2	250	249.632
17.3	250	249.316
17.4	250	249.948
17.5	250	249.632
17.6	250	249.632
17.7	250	249.632
17.8	250	249.632
17.9	250	249.632
18	250	249.632
18.1	250	249.632
18.2	250	249.632
18.3	250	249.632
18.4	250	249.948
18.5	250	249.632
18.6	250	249.948
18.7	250	249.632
18.8	250	249.632
18.9	250	249.632
19	250	249.948
19.1	250	249.632
19.2	250	249.632
19.3	250	249.632
19.4	250	249.632
19.5	250	249.632
19.6	250	249.632
19.7	250	249.632
19.8	250	249.948
19.9	250	249.948
20	250	249.632
20.1	250	249.948
20.2	250	249.632
20.3	250	249.948
20.4	250	249.632
20.5	250	249.632
20.6	250	249.632
20.7	250	249.632
20.8	250	249.632
20.9	250	249.632
21	250	249.632
21.1	250	249.948
21.2	250	249.632
21.3	250	249.948
21.4	250	249.948
21.5	250	249.948
21.6	250	249.632
21.7	250	249.632
21.8	250	249.632
21.9	250	249.632
22	250	250.579
22.1	250	249.632
22.2	250	249.948
22.3	250	249.948
22.4	250	249.632
22.5	250	249.948
22.6	250	249.948
22.7	250	249.632
22.8	250	250.579
22.9	250	249.948
23	250	249.948
23.1	250	249.632
23.2	250	249.632
23.3	250	249.948
23.4	250	249.632
23.5	250	249.632
23.6	250	249.948
23.7	250	249.632
23.8	250	249.948
23.9	250	249.632
24	250	249.948
24.1	250	249.632
24.2	250	249.632
24.3	250	249.948
24.4	250	249.948
24.5	250	249.948
24.6	250	249.948
24.7	250	249.632
24.8	250	249.948
24.9	250	249.948
25	250	249.948
25.1	250	249.948
25.2	250	249.632
25.3	250	250.579
25.4	250	249.632
25.5	250	249.632
25.6	250	250.579
25.7	250	249.632
25.8	250	249.632
25.9	250	249.632
26	250	249.948
26.1	250	249.632
26.2	250	249.632
26.3	250	249.948
26.4	250	249.632
26.5	250	249.948
26.6	250	249.948
26.7	250	249.948
26.8	250	249.632
26.9	250	249.632
27	250	249.632
27.1	250	249.948
27.2	250	249.632
27.3	250	249.632
27.4	250	249.632
27.5	250	249.632
27.6	250	249.632
27.7	250	249.948
27.8	250	249.632
27.9	250	249.632
28	250	249.948
28.1	250	249.948
28.2	250	249.632
28.3	250	249.632
28.4	250	249.948
28.5	250	249.948
28.6	250	249.632
28.7	250	249.948
28.8	250	249.948
28.9	250	249.948
29	250	249.948
29.1	250	249.948
29.2	250	249.632
29.3	250	249.948
29.4	250	249.632
29.5	250	249.948
29.6	250	249.948
29.7	250	249.632
29.8	250	249.948
29.9	250	249.632
30	250	249.632
30.1	250	249.948
30.2	250	249.948
30.3	250	249.948
30.4	250	249.632
30.5	250	249.948
30.6	250	249.948
30.7	250	249.948
30.8	250	249.948
30.9	250	249.948
31	250	250.579
31.1	250	249.632
31.2	250	249.948
31.3	250	249.948
31.4	250	250.579
31.5	250	249.948
31.6	250	249.948
31.7	250	249.632
31.8	250	250.579
31.9	250	249.948
32	250	249.632
32.1	250	249.948
32.2	250	249.948
32.3	250	249.632
32.4	250	249.948
32.5	250	249.948
32.6	250	249.948
32.7	250	249.948
32.8	250	249.948
32.9	250	249.948
33	250	249.632
33.1	250	250.579
33.2	250	249.948
33.3	250	249.632
33.4	250	249.632
33.5	250	249.948
33.6	250	249.632
33.7	250	249.948
33.8	250	249.632
33.9	250	249.948
34	250	249.632
34.1	250	249.632
34.2	250	249.948
34.3	250	249.948
34.4	250	249.948
34.5	250	249.632
34.6	250	249.948
34.7	250	249.948
34.8	250	249.632
34.9	250	249.948
35	250	249.948
35.1	250	249.948
35.2	250	249.632
35.3	250	249.632
35.4	250	249.632
35.5	250	249.948
35.6	250	249.632
35.7	250	249.948
35.8	250	249.948
35.9	250	249.632
36	250	249.632
36.1	250	249.948
36.2	250	249.632
36.3	250	249.948
36.4	250	250.579
36.5	250	249.632
36.6	250	249.948
36.7	250	249.948
36.8	250	249.632
36.9	250	249.632
37	250	249.948
37.1	250	249.948
37.2	250	249.632
37.3	250	249.948
37.4	250	249.948
37.5	250	249.632
37.6	250	249.948
37.7	250	249.632
37.8	250	249.948
37.9	250	249.948
38	250	249.948
38.1	250	249.948
38.2	250	249.632
38.3	250	249.948
38.4	250	249.948
38.5	250	249.948
38.6	250	249.948
38.7	250	249.632
38.8	250	249.948
38.9	250	249.632
39	250	249.948
39.1	250	249.632
39.2	250	249.632
39.3	250	249.948
39.4	250	249.632
39.5	250	249.632
39.6	250	249.632
39.7	250	249.948
39.8	250	249.948
39.9	250	249.632
40	250	249.948
40.1	250	249.948
40.2	250	249.948
40.3	250	249.632
40.4	250	249.948
40.5	250	249.948
40.6	250	249.948
40.7	250	249.948
40.8	250	249.632
40.9	250	249.948
41	250	250.579
41.1	250	249.948
41.2	250	249.948
41.3	250	249.948
41.4	250	249.948
41.5	250	249.632
41.6	250	249.948
41.7	250	249.948
41.8	250	249.632
41.9	250	249.632
42	250	249.632
42.1	250	250.579
42.2	250	250.579
42.3	250	250.579
42.4	250	249.948
42.5	250	249.948
42.6	250	249.632
42.7	250	249.632
42.8	250	249.948
42.9	250	249.948
43	250	249.632
43.1	250	249.632
43.2	250	249.948
43.3	250	249.948
43.4	250	249.632
43.5	250	249.632
43.6	250	249.948
43.7	250	249.948
43.8	250	249.948
43.9	250	249.948
44	250	249.948
44.1	250	249.948
44.2	250	249.632
44.3	250	249.632
44.4	250	249.948
44.5	250	249.948
44.6	250	249.632
44.7	250	249.632
44.8	250	249.948
44.9	250	249.948
45	250	249.948
45.1	250	249.948
45.2	250	249.948
45.3	250	249.632
45.4	250	249.948
45.5	250	249.948
45.6	250	249.948
45.7	250	249.948
45.8	250	249.632
45.9	250	249.316
46	250	249.948
46.1	250	249.632
46.2	250	250.579
46.3	250	249.948
46.4	250	249.948
46.5	250	249.948
46.6	250	250.579
46.7	250	250.579
46.8	250	249.948
46.9	250	249.948
47	250	250.579
47.1	250	249.948
47.2	250	249.948
47.3	250	250.579
47.4	250	249.948
47.5	250	249.948
47.6	250	249.948
47.7	250	249.948
47.8	250	249.948
47.9	250	250.579
48	250	249.632
48.1	250	250.579
48.2	250	249.632
48.3	250	249.948
48.4	250	249.948
48.5	250	249.948
48.6	250	249.632
48.7	250	249.632
48.8	250	250.579
48.9	250	249.948
49	250	249.948
49.1	250	249.632
49.2	250	249.948
49.3	250	249.948
49.4	250	249.632
49.5	250	249.632
49.6	250	249.948
49.7	250	249.948
49.8	250	249.948
49.9	250	249.948
50	250	250.579
50.1	250	249.948
50.2	250	249.632
50.3	250	249.632
50.4	250	249.948
50.5	250	249.948
50.6	250	249.948
50.7	250	249.948
50.8	250	249.948
50.9	250	249.632
51	250	249.948
51.1	250	249.948
51.2	250	249.632
51.3	250	249.632
51.4	250	249.948
51.5	250	249.948
51.6	250	249.948
51.7	250	249.948
51.8	250	249.632
51.9	250	249.948
52	250	249.632
52.1	250	249.948
52.2	250	249.948
52.3	250	249.948
52.4	250	249.948
52.5	250	249.948
52.6	250	249.632
52.7	250	249.948
52.8	250	250.579
52.9	250	250.579
53	250	249.948
53.1	250	249.948
53.2	250	249.632
53.3	250	249.632
53.4	250	249.632
53.5	250	250.579
53.6	250	249.948
53.7	250	249.948
53.8	250	250.579
53.9	250	249.948
54	250	249.632
54.1	250	249.948
54.2	250	249.948
54.3	250	249.948
54.4	250	249.948
54.5	250	249.632
54.6	250	249.948
54.7	250	249.632
54.8	250	249.632
54.9	250	249.948
55	250	249.948
55.1	250	249.948
55.2	250	249.948
55.3	250	249.948
55.4	250	249.632
55.5	250	249.948
55.6	250	250.579
55.7	250	249.948
55.8	250	250.579
55.9	250	249.948
56	250	249.948
56.1	250	249.948
56.2	250	249.632
56.3	250	249.948
56.4	250	249.632
56.5	250	249.632
56.6	250	249.948
56.7	250	249.948
56.8	250	249.948
56.9	250	249.948
57	250	249.948
57.1	250	249.948
57.2	250	249.948
57.3	250	249.948
57.4	250	249.632
57.5	250	249.632
57.6	250	249.632
57.7	250	249.632
57.8	250	249.948
57.9	250	249.948
58	250	249.632
58.1	250	249.632
58.2	250	249.632
58.3	250	249.632
58.4	250	249.948
58.5	250	249.948
58.6	250	249.948
58.7	250	249.948
58.8	250	250.579
58.9	250	250.579
59	250	249.632
59.1	250	249.948
59.2	250	249.948
59.3	250	249.948
59.4	250	249.948
59.5	250	249.632
59.6	250	249.948
59.7	250	249.632
59.8	250	249.632
59.9	250	249.632
60	250	249.632
60.1	250	249.948
60.2	250	249.948
60.3	250	249.632
60.4	250	249.948
60.5	250	249.948
60.6	250	249.948
60.7	250	249.948
60.8	250	249.948
60.9	250	249.948
61	250	249.948
61.1	250	249.632
61.2	250	249.632
61.3	250	249.948
61.4	250	249.948
61.5	250	249.948
61.6	250	249.632
61.7	250	249.948
61.8	250	249.632
61.9	250	249.632
62	250	249.632
62.1	250	249.632
62.2	250	249.632
62.3	250	250.579
62.4	250	250.579
62.5	250	249.632
62.6	250	249.632
62.7	250	250.579
62.8	250	250.579
62.9	250	249.632
63	250	249.948
63.1	250	249.632
63.2	250	249.632
63.3	250	250.579
63.4	250	249.948
63.5	250	249.632
63.6	250	249.632
63.7	250	250.579
63.8	250	249.948
63.9	250	249.632
64	250	249.948
64.1	250	250.579
64.2	250	249.948
64.3	250	249.948
64.4	250	250.579
64.5	250	249.948
64.6	250	249.948
64.7	250	249.948
64.8	250	249.948
64.9	250	249.948
65	250	249.948
65.1	250	249.948
65.2	250	249.948
65.3	250	249.632
65.4	250	249.632
65.5	250	249.632
65.6	250	249.948
65.7	250	249.948
65.8	250	249.632
65.9	250	249.948
66	250	249.948
66.1	250	249.632
66.2	250	249.948
66.3	250	250.579
66.4	250	250.579
66.5	250	249.948
66.6	250	249.632
66.7	250	249.948
66.8	250	249.632
66.9	250	249.948
67	250	249.948
67.1	250	249.948
67.2	250	249.632
67.3	250	249.948
67.4	250	249.948
67.5	250	249.948
67.6	250	249.948
67.7	250	250.579
67.8	250	249.948
67.9	250	249.632
68	250	249.948
68.1	250	249.632
68.2	250	249.948
68.3	250	249.948
68.4	250	249.948
68.5	250	249.632
68.6	250	249.632
68.7	250	249.632
68.8	250	250.579
68.9	250	249.948
69	250	249.632
69.1	250	249.632
69.2	250	249.948
69.3	250	249.948
69.4	250	249.632
69.5	250	249.948
69.6	250	249.948
69.7	250	249.632
69.8	250	249.632
69.9	250	249.948
70	250	249.948
70.1	250	249.632
70.2	250	249.948
70.3	250	249.948
70.4	250	249.948
70.5	250	249.948
70.6	250	249.948
70.7	250	249.948
70.8	250	249.948
70.9	250	250.579
71	250	249.948
71.1	250	249.948
71.2	250	249.632
71.3	250	249.948
71.4	250	249.632
71.5	250	249.948
71.6	0	249.632
71.7	0	225.016
71.8	0	214.602
71.9	0	205.449
72	0	196.613
72.1	0	189.354
72.2	0	181.78
72.3	0	174.837
72.4	0	167.894
72.5	0	160.951
72.6	0	154.639
72.7	0	148.643
72.8	0	142.647
72.9	0	137.282
73	0	131.601
73.1	0	126.236
73.2	0	121.502
73.3	0	116.453
73.4	0	111.719
73.5	0	107.301
73.6	0	103.514
73.7	0	99.0954
73.8	0	94.9927
73.9	0	91.2056
74	0	87.4186
74.1	0	83.9471
74.2	0	80.16
74.3	0	77.0041
74.4	0	73.8482
74.5	0	70.6923
74.6	0	67.5364
74.7	0	64.3805
74.8	0	61.8557
74.9	0	59.0154
75	0	56.4907
75.1	0	54.2816
75.2	0	51.7568
75.3	0	49.5477
75.4	0	47.3386
75.5	0	45.445
75.6	0	43.2359
75.7	0	41.3424
75.8	0	39.4488
75.9	0	37.5553
76	0	35.9773
76.1	0	34.0838
76.2	0	32.5058
76.3	0	31.2435
76.4	0	29.6655
76.5	0	28.7187
76.6	0	26.8252
76.7	0	26.194
76.8	0	24.6161
76.9	0	23.0381
77	0	22.0913
77.1	0	20.829
77.2	0	19.8822
77.3	0	18.9354
77.4	0	17.6731
77.5	0	17.0419
77.6	0	16.4107
77.7	0	15.4639
77.8	0	14.5172
77.9	0	13.5704
78	0	12.9392
78.1	0	12.308
78.2	0	11.6768
78.3	0	11.0457
78.4	0	10.4145
78.5	0	9.7833
78.6	0	9.15212
78.7	0	8.52094
78.8	0	8.20535
78.9	0	7.57417
79	0	7.25858
79.1	0	6.31181
79.2	0	5.99622
79.3	0	6.31181
79.4	0	5.36504
79.5	0	5.04945
79.6	0	4.73386
79.7	0	4.41827
79.8	0	3.78709
79.9	0	3.4715
80	0	3.4715
80.1	0	3.4715
80.2	0	2.84031
80.3	0	2.52472
80.4	0	2.20913
80.5	0	1.89354
80.6	0	1.89354
80.7	0	1.26236
80.8	0	0.946771
80.9	0	0.946771
81	0	1.26236
81.1	0	0.631181
81.2	0	0.31559
81.3	0	0.31559
81.4	0	0.31559
81.5	0	0.31559
81.6	0	0
81.7	0	-0.31559
81.8	0	-0.31559
81.9	0	-0.31559
82	0	-0.946771
82.1	0	-0.946771
82.2	0	-1.26236
82.3	0	-0.946771
82.4	0	-1.26236
82.5	0	-1.26236
82.6	0	-1.57795
82.7	0	-1.57795
82.8	0	-1.89354
82.9	0	-1.89354
83	0	-1.89354
83.1	0	-1.89354
83.2	0	-1.89354
83.3	0	-1.89354
83.4	0	-1.89354
83.5	0	-1.89354
83.6	0	-2.20913
83.7	0	-2.20913
83.8	0	-2.20913
83.9	0	-2.20913
84	0	-2.52472
84.1	0	-2.20913
84.2	0	-2.20913
84.3	0	-2.20913
84.4	0	-2.52472
84.5	0	-2.52472
84.6	0	-2.52472
84.7	0	-2.20913
84.8	0	-2.52472
84.9	0	-2.52472
85	0	-2.84031
85.1	0	-2.84031
85.2	0	-2.52472
85.3	0	-2.84031
85.4	0	-2.84031
85.5	0	-2.84031
85.6	0	-2.84031
85.7	0	-2.84031
85.8	0	-2.84031
85.9	0	-2.84031
86	0	-2.84031
86.1	0	-2.84031
86.2	0	-2.84031
86.3	0	-2.84031
86.4	0	-2.84031
86.5	0	-3.4715
86.6	0	-2.84031
86.7	0	-3.4715
86.8	0	-2.84031
86.9	0	-2.84031
87	0	-3.4715
87.1	0	-2.84031
87.2	0	-3.4715
87.3	0	-3.4715
87.4	0	-3.4715
87.5	0	-3.4715
87.6	0	-3.4715
87.7	0	-2.84031
87.8	0	-3.4715
87.9	0	-3.4715
88	0	-3.4715
88.1	0	-3.4715
88.2	0	-2.84031
88.3	0	-2.84031
88.4	0	-2.84031
88.5	0	-3.4715
88.6	0	-3.78709
88.7	0	-3.4715
88.8	0	-3.4715
88.9	0	-3.4715
89	0	-3.4715
89.1	0	-3.4715
89.2	0	-3.4715
89.3	0	-2.84031
89.4	0	-3.4715
89.5	0	-3.4715
89.6	0	-3.4715
89.7	0	-3.4715
89.8	0	-3.4715
89.9	0	-2.84031
90	0	-3.4715
90.1	0	-3.4715
90.2	0	-3.4715
90.3	0	-3.4715
90.4	0	-3.4715
90.5	0	-3.4715
90.6	0	-3.4715
90.7	0	-3.4715
90.8	0	-3.4715
90.9	0	-3.4715
91	0	-3.4715
91.1	0	-3.4715
91.2	0	-3.4715
91.3	0	-3.4715
91.4	0	-3.4715
91.5	0	-3.4715
91.6	0	-3.4715
91.7	0	-3.4715
91.8	0	-3.4715
91.9	0	-3.4715
92	0	-3.4715
92.1	0	-3.4715
92.2	0	-3.4715
92.3	0	-3.4715
92.4	0	-2.84031
92.5	0	-2.84031
92.6	0	-3.4715
92.7	0	-3.78709
92.8	0	-3.4715
92.9	0	-3.4715
93	0	-3.78709
93.1	0	-3.4715
93.2	0	-3.78709
93.3	0	-3.78709
93.4	0	-3.4715
93.5	0	-3.4715
93.6	0	-3.78709
93.7	0	-3.4715
93.8	0	-3.4715
93.9	0	-3.78709
94	0	-3.4715
94.1	0	-3.4715
94.2	0	-3.78709
94.3	0	-3.4715
94.4	0	-3.4715
94.5	0	-3.4715
94.6	0	-3.78709
94.7	0	-3.4715
94.8	0	-2.84031
94.9	0	-3.4715
95	0	-3.4715
95.1	0	-3.4715
95.2	0	-3.78709
95.3	0	-2.84031
95.4	0	-3.4715
95.5	0	-3.4715
95.6	0	-3.4715
95.7	0	-3.4715
95.8	0	-3.78709
95.9	0	-3.4715
96	0	-3.4715
96.1	0	-3.4715
96.2	0	-3.4715
96.3	0	-3.4715
96.4	0	-2.84031
96.5	0	-3.4715
96.6	0	-2.84031
96.7	0	-2.84031
96.8	0	-3.4715
96.9	0	-3.4715
97	0	-3.4715
97.1	0	-2.52472
97.2	0	-2.84031
97.3	0	-2.84031
97.4	0	-2.84031
97.5	0	-2.84031
97.6	0	-2.84031
97.7	0	-2.84031
97.8	0	-2.84031
97.9	0	-2.52472
98	0	-2.52472
98.1	0	-2.52472
98.2	0	-2.20913
98.3	0	-2.20913
98.4	0	-2.20913
98.5	0	-1.89354
98.6	0	-2.20913
98.7	0	-1.89354
98.8	0	-1.89354
98.9	0	-1.89354
99	0	-1.57795
99.1	0	-1.57795
99.2	0	-1.57795
99.3	0	-1.57795
99.4	0	-1.26236
99.5	0	-1.26236
99.6	0	-1.26236
99.7	0	-1.26236
99.8	0	-0.31559
99.9	0	-0.946771
100	0	-0.946771
100.1	0	-0.946771
100.2	0	-0.946771
100.3	0	-0.946771
100.4	0	-0.31559
100.5	0	-0.31559
100.6	0	0
100.7	0	-0.31559
100.8	0	-0.31559
100.9	0	-0.31559
101	0	0
101.1	0	0
101.2	0	0
101.3	0	0
101.4	0	0
101.5	0	0
101.6	0	0
101.7	0	0.31559
101.8	0	0
101.9	0	0
102	0	0
102.1	0	0.31559
102.2	0	0.31559
102.3	0	0.31559
102.4	0	0
102.5	0	0.31559
102.6	0	0.31559
102.7	0	0.631181
102.8	0	0.31559
102.9	0	0.631181
103	0	0.31559
103.1	0	0
103.2	0	0.31559
103.3	0	0.631181
103.4	0	0.31559
103.5	0	0.631181
103.6	0	0.31559
103.7	0	0.31559
103.8	0	0.631181
103.9	0	0.31559
104	0	0.631181
104.1	0	0.31559
104.2	0	0.31559
104.3	0	0.31559
104.4	0	0.31559
104.5	0	0.31559
104.6	0	0.631181
104.7	0	0
104.8	0	0
104.9	0	0.631181
105	0	0.31559
105.1	0	0.31559
105.2	0	0
105.3	0	0
105.4	0	0.631181
105.5	0	0
105.6	0	0.31559
105.7	0	0.31559
105.8	0	0.31559
105.9	0	0.631181
106	0	0.631181
106.1	0	0
106.2	0	0.31559
106.3	0	0
106.4	0	0
106.5	0	0.31559
106.6	0	0.31559
106.7	0	0.31559
106.8	0	0.31559
106.9	0	0
107	0	0.31559
107.1	0	0.31559
107.2	0	0
107.3	0	0
107.4	0	0
107.5	0	0
107.6	0	0.31559
107.7	0	0
107.8	0	0.31559
107.9	0	0
108	0	0
108.1	0	0
108.2	0	0
108.3	0	0
108.4	0	0.31559
108.5	0	0
108.6	0	0.31559
108.7	0	0
108.8	0	0
108.9	0	0.31559
109	0	0
109.1	0	0
109.2	0	0.31559
109.3	0	0
109.4	0	0
109.5	0	0.31559
109.6	0	0.31559
109.7	0	0.31559
109.8	0	0
109.9	0	0
110	0	0
110.1	0	0
110.2	0	0
110.3	0	0
110.4	0	0
110.5	0	0
110.6	0	0.31559
110.7	0	0
110.8	0	0
110.9	0	0
111	0	0
111.1	0	0
111.2	0	0
111.3	0	0.31559
111.4	0	0
111.5	0	0
111.6	0	0.31559
111.7	0	0.31559
111.8	0	0.31559
111.9	0	0
112	0	0.31559
112.1	0	0
112.2	0	0
112.3	0	0
112.4	0	-0.31559
112.5	0	0.31559
112.6	0	0
112.7	0	0
112.8	0	0
112.9	0	0
113	0	0
113.1	0	0.31559
113.2	0	0
113.3	0	0
113.4	0	0
113.5	0	0
113.6	0	0
113.7	0	0
113.8	0	-0.31559
113.9	0	0
114	0	0.31559
114.1	0	-0.31559
114.2	0	0
114.3	0	-0.31559
114.4	0	-0.31559
114.5	0	0
114.6	0	0
114.7	0	-0.31559
114.8	0	0
114.9	0	0
115	0	-0.31559
115.1	0	0.31559
115.2	0	0
115.3	0	-0.31559
115.4	0	0
115.5	0	-0.31559
115.6	0	-0.31559
115.7	0	0
115.8	0	-0.31559
115.9	0	0
116	0	0
116.1	0	-0.31559
116.2	0	0
116.3	0	0
116.4	0	-0.31559
116.5	0	0
116.6	0	-0.31559
116.7	0	-0.31559
116.8	0	0
116.9	0	-0.31559
117	0	0
117.1	0	0
117.2	0	0
117.3	0	0
117.4	0	0
117.5	0	0
117.6	0	0.31559
117.7	0	-0.31559
117.8	0	0
117.9	0	0
118	0	-0.31559
118.1	0	-0.31559
118.2	0	-0.31559
118.3	0	0
118.4	0	0
118.5	0	0
118.6	0	-0.31559
118.7	0	-0.31559
118.8	0	0
118.9	0	-0.31559
119	0	0
119.1	0	0
119.2	0	0
119.3	0	0
119.4	0	-0.31559
119.5	0	0
119.6	0	0
119.7	0	0
119.8	0	0
119.9	0	0
120	0	-0.31559
120.1	0	0
120.2	0	0
120.3	0	0
120.4	0	-0.31559
120.5	0	0
120.6	0	0
120.7	0	-0.31559
120.8	0	0
120.9	0	0
121	0	0
121.1	0	0
121.2	0	0
121.3	0	0
121.4	0	0
121.5	0	0
121.6	0	0.31559
121.7	0	0
121.8	0	0
121.9	0	0
122	0	-0.31559
122.1	0	0.31559
122.2	0	0
122.3	0	-0.31559
122.4	0	0
122.5	0	-0.31559
122.6	0	-0.31559
122.7	0	0
122.8	0	0
122.9	0	-0.31559
123	0	0
123.1	0	0
123.2	0	0
123.3	0	0.31559
123.4	0	-0.31559
123.5	0	0
123.6	0	0
123.7	0	0.31559
123.8	0	0
123.9	0	0
124	0	-0.31559
124.1	0	0
124.2	0	0
124.3	0	0
124.4	0	0
124.5	0	0
124.6	0	-0.31559
124.7	0	0
124.8	0	0
124.9	0	0
125	0	0
125.1	0	0
125.2	0	-0.31559
125.3	0	0.31559
125.4	0	-0.31559
125.5	0	0
125.6	0	0
125.7	0	0
125.8	0	0
125.9	0	0
126	0	-0.31559
126.1	0	0
126.2	0	0
126.3	0	0.31559
126.4	0	0
126.5	0	-0.31559
126.6	0	-0.31559
126.7	0	0
126.8	0	0
126.9	0	-0.31559
127	0	0
127.1	0	-0.31559
127.2	0	-0.31559
127.3	0	0
127.4	0	0.31559
127.5	0	0.31559
127.6	0	0
127.7	0	0
127.8	0	0
127.9	0	0
128	0	-0.31559
128.1	0	0
128.2	0	0
128.3	0	0
128.4	0	0
128.5	0	0
128.6	0	-0.31559
128.7	0	0
128.8	0	0
128.9	0	-0.31559
129	0	0
129.1	0	0
129.2	0	0
129.3	0	0
129.4	0	0
129.5	0	0
129.6	0	0.31559
129.7	0	0
129.8	0	0.31559
129.9	0	0.31559
130	0	0
130.1	0	-0.31559
130.2	0	0
130.3	0	0.31559
130.4	0	0
130.5	0	0
130.6	0	0.31559
130.7	0	0
130.8	0	0
130.9	0	0.31559
131	0	0.31559
131.1	0	0
131.2	0	0
131.3	0	-0.31559
131.4	0	0
131.5	0	0
131.6	0	-0.31559
131.7	0	0
131.8	0	0
131.9	0	0.31559
132	0	0
132.1	0	0.31559
132.2	0	0
132.3	0	-0.31559
132.4	0	0.31559
132.5	0	0
132.6	0	0
132.7	0	0
132.8	0	0.31559
132.9	0	0
133	0	0
133.1	0	-0.31559
133.2	0	0
133.3	0	0
133.4	0	0
133.5	0	0
133.6	0	0
133.7	0	0
133.8	0	0
133.9	0	0
134	0	0
134.1	0	0
134.2	0	0.31559
134.3	0	-0.31559
134.4	250	0
134.5	250	204.503
134.6	250	222.176
134.7	250	233.853
134.8	250	242.373
134.9	250	248.37
135	250	251.841
135.1	250	254.05
135.2	250	255.628
135.3	250	256.575
135.4	250	257.522
135.5	250	257.837
135.6	250	257.837
135.7	250	257.522
135.8	250	256.891
135.9	250	256.575
136	250	256.575
136.1	250	255.944
136.2	250	255.944
136.3	250	255.628
136.4	250	255.313
136.5	250	254.682
136.6	250	254.366
136.7	250	254.05
136.8	250	253.735
136.9	250	253.419
137	250	253.104
137.1	250	253.104
137.2	250	253.104
137.3	250	253.104
137.4	250	252.157
137.5	250	252.157
137.6	250	252.157
137.7	250	251.841
137.8	250	251.526
137.9	250	251.526
138	250	251.21
138.1	250	251.21
138.2	250	251.21
138.3	250	251.21
138.4	250	250.894
138.5	250	251.21
138.6	250	250.894
138.7	250	250.579
138.8	250	250.894
138.9	250	250.579
139	250	250.579
139.1	250	250.579
139.2	250	250.579
139.3	250	249.948
139.4	250	250.579
139.5	250	249.948
139.6	250	250.579
139.7	250	249.948
139.8	250	249.948
139.9	250	249.948
140	250	249.948
140.1	250	249.948
140.2	250	249.948
140.3	250	249.948
140.4	250	250.579
140.5	250	250.579
140.6	250	249.948
140.7	250	249.948
140.8	250	249.948
140.9	250	249.948
141	250	249.948
141.1	250	249.948
141.2	250	249.948
141.3	250	249.632
141.4	250	249.948
141.5	250	249.948
141.6	250	249.948
141.7	250	249.948
141.8	250	249.948
141.9	250	249.948
142	250	249.632
142.1	250	249.948
142.2	250	249.948
142.3	250	249.948
142.4	250	249.632
142.5	250	249.948
142.6	250	249.632
142.7	250	249.948
142.8	250	250.579
142.9	250	249.948
143	250	249.948
143.1	250	249.948
143.2	250	249.632
143.3	250	249.948
143.4	250	249.948
143.5	250	249.632
143.6	250	249.948
143.7	250	249.632
143.8	250	249.632
143.9	250	249.632
144	250	249.948
144.1	250	249.632
144.2	250	249.948
144.3	250	249.632
144.4	250	249.948
144.5	250	249.632
144.6	250	250.579
144.7	250	249.948
144.8	250	250.579
144.9	250	249.948
145	250	249.948
145.1	250	249.948
145.2	250	249.948
145.3	250	249.632
145.4	250	250.579
145.5	250	249.632
145.6	250	249.948
145.7	250	249.632
145.8	250	250.579
145.9	250	250.579
146	250	249.632
146.1	250	249.948
146.2	250	249.948
146.3	250	249.948
146.4	250	250.579
146.5	250	249.948
146.6	250	249.948
146.7	250	249.632
146.8	250	249.948
146.9	250	250.579
147	250	249.948
147.1	250	249.632
147.2	250	249.632
147.3	250	249.948
147.4	250	249.948
147.5	250	249.948
147.6	250	249.632
147.7	250	249.632
147.8	250	250.579
147.9	250	249.948
148	250	249.632
148.1	250	249.948
148.2	250	249.632
148.3	250	249.948
148.4	250	249.948
148.5	250	249.632
148.6	250	250.579
148.7	250	249.948
148.8	250	250.579
148.9	250	249.948
149	250	250.579
149.1	250	249.948
149.2	250	249.948
149.3	250	249.948
149.4	250	249.948
149.5	250	250.579
149.6	250	249.948
149.7	250	249.948
149.8	250	249.948
149.9	250	249.948
150	250	249.632
150.1	250	249.948
150.2	250	249.948
150.3	250	249.948
150.4	250	249.632
150.5	250	249.948
150.6	250	249.632
150.7	250	249.948
150.8	250	249.632
150.9	250	250.579
151	250	249.632
151.1	250	250.579
151.2	250	249.948
151.3	250	250.579
151.4	250	249.948
151.5	250	249.948
151.6	250	249.632
151.7	250	250.579
151.8	250	249.948
151.9	250	249.948
152	250	249.948
152.1	250	249.948
152.2	250	250.579
152.3	250	249.948
152.4	250	249.948
152.5	250	249.948
152.6	250	250.579
152.7	250	249.948
152.8	250	249.632
152.9	250	249.948
153	250	249.948
153.1	250	249.632
153.2	250	249.948
153.3	250	249.948
153.4	250	250.579
153.5	250	249.948
153.6	250	249.948
153.7	250	249.948
153.8	250	249.948
153.9	250	249.948
154	250	249.948
154.1	250	249.632
154.2	250	249.632
154.3	250	249.632
154.4	250	249.948
154.5	250	250.579
154.6	250	249.632
154.7	250	249.632
154.8	250	249.948
154.9	250	249.948
155	250	249.632
155.1	250	250.579
155.2	250	249.632
155.3	250	249.948
155.4	250	249.948
155.5	250	249.632
155.6	250	249.948
155.7	250	249.948
155.8	250	249.632
155.9	250	249.948
156	250	249.632
156.1	250	249.948
156.2	250	249.948
156.3	250	249.948
156.4	250	249.948
156.5	250	249.948
156.6	250	249.948
156.7	250	249.948
156.8	250	250.579
156.9	250	249.948
157	250	249.632
157.1	250	249.948
157.2	250	250.579
157.3	250	249.948
157.4	250	249.632
157.5	250	249.948
157.6	250	249.948
157.7	250	249.948
157.8	250	249.948
157.9	250	249.632
158	250	249.632
158.1	250	249.632
158.2	250	249.632
158.3	250	249.948
158.4	250	250.579
158.5	250	249.948
158.6	250	249.948
158.7	250	250.579
158.8	250	249.948
158.9	250	250.579
159	250	249.948
159.1	250	249.632
159.2	250	249.948
159.3	250	249.632
159.4	250	249.948
159.5	250	249.632
159.6	250	249.948
159.7	250	249.948
159.8	250	249.948
159.9	250	249.948
160	250	249.948
160.1	250	249.948
160.2	250	250.579
160.3	250	249.632
160.4	250	249.948
160.5	250	250.579
160.6	250	249.632
160.7	250	249.948
160.8	250	249.632
160.9	250	249.948
161	250	249.948
161.1	250	249.632
161.2	250	249.948
161.3	250	249.948
161.4	250	249.948
161.5	250	249.632
161.6	250	249.948
161.7	250	249.948
161.8	250	249.632
161.9	250	249.948
162	250	249.948
162.1	250	249.632
162.2	250	249.948
162.3	250	249.948
162.4	250	249.632
162.5	250	250.579
162.6	250	249.632
162.7	250	249.632
162.8	250	249.632
162.9	250	249.632
163	250	250.579
163.1	250	249.632
163.2	250	249.948
163.3	250	249.948
163.4	250	249.632
163.5	250	249.632
163.6	250	249.632
163.7	250	249.948
163.8	250	249.948
163.9	250	249.632
164	250	249.948
164.1	250	249.948
164.2	250	249.948
164.3	250	249.948
164.4	250	249.632
164.5	250	249.948
164.6	250	249.632
164.7	250	249.948
164.8	250	249.948
164.9	250	249.632
165	250	249.948
165.1	250	249.948
165.2	250	249.948
165.3	250	249.632
165.4	250	249.948
165.5	250	249.632
165.6	250	249.632
165.7	250	249.948
165.8	250	249.948
165.9	250	249.632
166	250	249.632
166.1	250	249.948
166.2	250	249.948
166.3	250	249.948
166.4	250	249.948
166.5	250	249.632
166.6	250	249.948
166.7	250	249.948
166.8	250	249.948
166.9	250	249.948
167	250	249.948
167.1	250	249.948
167.2	250	249.948
167.3	250	249.948
167.4	250	249.632
167.5	250	249.948
167.6	250	249.948
167.7	250	249.632
167.8	250	249.948
167.9	250	249.632
168	250	249.948
168.1	250	249.632
168.2	250	249.632
168.3	250	249.948
168.4	250	250.579
168.5	250	249.948
168.6	250	249.948
168.7	250	250.579
168.8	250	249.632
168.9	250	249.948
169	250	249.948
169.1	250	249.948
169.2	250	249.948
169.3	250	249.948
169.4	250	249.632
169.5	250	249.948
169.6	250	249.948
169.7	250	249.632
169.8	250	249.948
169.9	250	249.632
170	250	249.948
170.1	250	249.948
170.2	250	249.948
170.3	250	249.948
170.4	250	249.948
170.5	250	249.948
170.6	250	249.948
170.7	250	249.948
170.8	250	249.948
170.9	250	249.948
171	250	250.579
171.1	250	249.632
171.2	250	249.948
171.3	250	250.579
171.4	250	249.632
171.5	250	249.948
171.6	250	249.632
171.7	250	249.948
171.8	250	249.632
171.9	250	249.632
172	250	249.948
172.1	250	249.632
172.2	250	249.948
172.3	250	249.632
172.4	250	249.632
172.5	250	249.316
172.6	250	249.948
172.7	250	249.948
172.8	250	249.632
172.9	250	249.948
173	250	249.948
173.1	250	249.948
173.2	250	250.579
173.3	250	249.632
173.4	250	249.948
173.5	250	249.948
173.6	250	250.579
173.7	250	249.948
173.8	250	249.948
173.9	250	249.948
174	250	249.948
174.1	250	249.948
174.2	250	250.579
174.3	250	249.948
174.4	250	249.948
174.5	250	249.948
174.6	250	249.632
174.7	250	249.632
174.8	250	249.632
174.9	250	249.948
175	250	249.948
175.1	250	249.948
175.2	250	249.948
175.3	250	249.948
175.4	250	250.579
175.5	250	249.948
175.6	250	249.632
175.7	250	249.632
175.8	250	249.632
175.9	250	249.948
176	250	249.948
176.1	250	249.948
176.2	250	249.948
176.3	250	249.948
176.4	250	249.948
176.5	250	249.632
176.6	250	249.632
176.7	250	250.579
176.8	250	250.579
176.9	250	250.579
177	250	250.579
177.1	250	249.632
177.2	250	249.632
177.3	250	250.579
177.4	250	250.579
177.5	250	249.632
177.6	250	249.632
177.7	250	249.948
177.8	250	249.948
177.9	250	249.948
178	250	249.948
178.1	250	249.948
178.2	250	249.948
178.3	250	249.948
178.4	250	249.948
178.5	250	249.632
178.6	250	249.632
178.7	250	249.948
178.8	250	249.948
178.9	250	249.948
179	250	249.948
179.1	250	249.948
179.2	250	249.948
179.3	250	249.948
179.4	250	249.948
179.5	250	249.948
179.6	250	249.948
179.7	250	249.948
179.8	250	249.948
179.9	250	249.948
180	250	249.948
180.1	250	249.948
180.2	250	249.632
180.3	250	249.632
180.4	250	249.948
180.5	250	249.948
180.6	250	249.632
180.7	250	249.632
180.8	250	249.632
180.9	250	249.948
181	250	249.948
181.1	250	249.948
181.2	250	249.948
181.3	250	249.948
181.4	250	249.948
181.5	250	249.632
181.6	250	249.632
181.7	250	249.948
181.8	250	249.948
181.9	250	249.948
182	250	249.948
182.1	250	249.632
182.2	250	249.948
182.3	250	249.948
182.4	250	249.948
182.5	250	250.579
182.6	250	249.948
182.7	250	249.948
182.8	250	249.632
182.9	250	249.948
183	250	249.948
183.1	250	249.948
183.2	250	249.948
183.3	250	249.948
183.4	250	249.948
183.5	250	249.948
183.6	250	249.948
183.7	250	249.948
183.8	250	249.948
183.9	250	249.948
184	250	249.632
184.1	250	249.948
184.2	250	250.579
184.3	250	250.579
184.4	250	249.632
184.5	250	249.948
184.6	250	249.632
184.7	250	249.632
184.8	250	249.948
184.9	250	249.632
185	250	249.948
185.1	250	249.632
185.2	250	249.632
185.3	250	249.632
185.4	250	249.948
185.5	250	249.948
185.6	250	249.948
185.7	250	249.948
185.8	250	250.579
185.9	250	249.948
186	250	249.948
186.1	250	249.632
186.2	250	249.632
186.3	250	249.632
186.4	250	249.948
186.5	250	249.632
186.6	250	249.948
186.7	250	249.948
186.8	250	249.948
186.9	250	249.948
187	250	250.579
187.1	250	249.948
187.2	250	249.948
187.3	250	250.579
187.4	250	249.948
187.5	250	249.948
187.6	250	250.579
187.7	250	250.579
187.8	250	250.579
187.9	250	250.579
188	250	250.579
188.1	250	249.948
188.2	250	249.948
188.3	250	250.579
188.4	250	249.948
188.5	250	249.948
188.6	250	249.948
188.7	250	249.632
188.8	250	249.948
188.9	250	250.579
189	250	249.948
189.1	250	249.632
189.2	250	249.632
189.3	250	249.948
189.4	250	249.632
189.5	250	249.948
189.6	250	250.579
189.7	250	249.632
189.8	250	249.948
189.9	250	249.948
190	250	249.948
190.1	250	250.579
190.2	250	249.948
190.3	250	249.948
190.4	250	249.632
190.5	250	249.948
190.6	250	249.948
190.7	250	249.632
190.8	250	249.948
190.9	250	249.948
191	250	249.632
191.1	250	249.948
191.2	250	249.948
191.3	250	249.948
191.4	250	249.948
191.5	250	249.948
191.6	250	249.948
191.7	250	249.948
191.8	250	249.948
191.9	250	249.948
192	250	249.948
192.1	250	249.632
192.2	250	249.948
192.3	250	249.632
192.4	250	249.948
192.5	250	249.948
192.6	250	249.632
192.7	250	249.948
192.8	250	250.579
192.9	250	249.948
193	250	249.948
193.1	250	249.948
193.2	250	249.948
193.3	250	249.948
193.4	250	249.632
193.5	250	250.579
193.6	250	250.579
193.7	250	249.948
193.8	250	249.948
193.9	250	249.948
194	250	249.948
194.1	250	249.632
194.2	0	239.849
194.3	0	239.849
194.4	0	219.335
194.5	0	209.868
194.6	0	201.031
194.7	0	185.567
194.8	0	185.567
194.9	0	177.677
195	0	170.734
195.1	0	164.738
195.2	0	158.111
195.3	0	146.434
195.4	0	146.434
195.5	0	134.757
195.6	0	134.757
195.7	0	124.027
195.8	0	124.027
195.9	0	114.244
196	0	114.244
196.1	0	110.141
196.2	0	105.092
196.3	0	100.989
196.4	0	97.2019
196.5	0	93.4148
196.6	0	89.6277
196.7	0	85.525
196.8	0	82.0535
196.9	0	78.2664
197	0	75.4261
197.1	0	72.2702
197.2	0	68.7987
197.3	0	65.9584
197.4	0	63.4337
197.5	0	60.5934
197.6	0	57.7531
197.7	0	53.3348
197.8	0	50.8101
197.9	0	48.6009
198	0	46.3918
198.1	0	44.1827
198.2	0	42.2891
198.3	0	40.08
198.4	0	38.8176
198.5	0	37.2397
198.6	0	37.2397
198.7	0	33.4526
198.8	0	33.4526
198.9	0	30.2967
199	0	29.0343
199.1	0	27.4564
199.2	0	26.5096
199.3	0	24.9316
199.4	0	23.9849
199.5	0	22.7225
199.6	0	21.4602
199.7	0	20.1978
199.8	0	19.5666
[truncated: 1,881 more rows]

## Sheet: cali 3, 250 mbar
t [s]	command	p [mbar]
0	0	-1.26236
0.1	0	-0.946771		run
0.2	0	-0.31559		1		t [s]	p [mbar]	σ [mbar]	m [g]	u(PVPsol) [µL/min]
0.3	0	-0.31559				59.6	249.709	8.6926	0.0043	4.91916
0.4	0	-0.31559
0.5	0	-0.946771
0.6	0	-0.31559		2		t [s]	p [mbar]	σ [mbar]	m [g]	u(PVPsol) [µL/min]
0.7	0	-0.31559				59.5	249.486	11.0207	0.0039	4.46906
0.8	0	-0.31559
0.9	0	-0.31559
1	0	0		3		t [s]	p [mbar]	σ [mbar]	m [g]	u(PVPsol) [µL/min]
1.1	0	-0.31559				60	249.739	7.2277	0.0042	4.77273
1.2	0	-0.31559
1.3	0	0.31559
1.4	0	0
1.5	0	0
1.6	0	0
1.7	0	0
1.8	0	-0.31559
1.9	0	0
2	0	0.31559
2.1	0	0
2.2	0	-0.31559
2.3	0	0
2.4	0	0.31559
2.5	0	0
2.6	0	0.31559
2.7	0	0
2.8	0	0.31559
2.9	0	0.31559
3	0	0.631181
3.1	0	0.31559
3.2	0	0.31559
3.3	0	0.31559
3.4	0	0.31559
3.5	0	0.631181
3.6	0	0.31559
3.7	0	0.31559
3.8	0	0.31559
3.9	0	0.31559
4	0	0.31559
4.1	0	0.31559
4.2	0	0.631181
4.3	0	0.31559
4.4	0	0.31559
4.5	0	0.31559
4.6	0	0.31559
4.7	0	0.31559
4.8	0	0.31559
4.9	0	0
5	0	0.31559
5.1	0	0.631181
5.2	0	0.31559
5.3	0	0.31559
5.4	0	0
5.5	0	0.31559
5.6	0	0.631181
5.7	0	0.31559
5.8	0	0.631181
5.9	0	0.631181
6	0	0.631181
6.1	0	0.31559
6.2	0	0.31559
6.3	0	0
6.4	0	-0.31559
6.5	0	0.631181
6.6	0	0
6.7	0	0.31559
6.8	0	0
6.9	0	0
7	0	0.31559
7.1	0	0
7.2	0	0.31559
7.3	0	0
7.4	0	0
7.5	0	0.31559
7.6	0	0
7.7	0	0
7.8	0	0
7.9	0	0
8	0	0.31559
8.1	0	0
8.2	0	0
8.3	0	-0.31559
8.4	0	0
8.5	0	0
8.6	0	0.31559
8.7	0	0.31559
8.8	0	0
8.9	0	0
9	0	0.31559
9.1	0	0
9.2	0	0
9.3	0	0
9.4	0	0.631181
9.5	0	0
9.6	0	0
9.7	0	0
9.8	0	0
9.9	0	0
10	0	0
10.1	0	0
10.2	0	0
10.3	0	0
10.4	0	0.31559
10.5	0	0
10.6	0	0
10.7	0	0.31559
10.8	0	0
10.9	0	0
11	0	0
11.1	0	0
11.2	0	0
11.3	0	0
11.4	0	0
11.5	0	0
11.6	0	0
11.7	0	0
11.8	0	0
11.9	0	0.31559
12	0	0
12.1	0	0
12.2	0	0
12.3	0	0
12.4	0	0
12.5	0	0
12.6	0	0
12.7	0	0
12.8	0	0.31559
12.9	0	0.31559
13	0	0.31559
13.1	0	0
13.2	0	-0.31559
13.3	0	0
13.4	0	0
13.5	0	0
13.6	0	-0.31559
13.7	0	0
13.8	0	0
13.9	0	0
14	0	0
14.1	0	0
14.2	0	0
14.3	0	0
14.4	0	0
14.5	0	0
14.6	0	0
14.7	0	0
14.8	0	0
14.9	0	0.31559
15	0	0.31559
15.1	0	0
15.2	0	0
15.3	0	0
15.4	0	-0.31559
15.5	0	0
15.6	0	0
15.7	0	0
15.8	0	0.31559
15.9	0	0
16	0	-0.31559
16.1	0	0
16.2	0	0
16.3	0	-0.31559
16.4	0	0
16.5	0	0
16.6	0	0
16.7	0	0
16.8	0	0
16.9	0	0
17	0	-0.31559
17.1	0	-0.31559
17.2	0	-0.31559
17.3	0	-0.31559
17.4	0	0
17.5	0	0
17.6	0	0
17.7	0	0
17.8	0	0
17.9	0	0
18	0	0
18.1	0	0
18.2	0	0
18.3	0	-0.31559
18.4	0	0
18.5	0	-0.31559
18.6	0	0
18.7	0	0
18.8	0	0
18.9	0	0
19	0	0.31559
19.1	0	0.31559
19.2	0	0.31559
19.3	0	0
19.4	0	0
19.5	0	0
19.6	0	0
19.7	0	0
19.8	0	0
19.9	0	0
20	0	-0.31559
20.1	0	0
20.2	0	0
20.3	0	0
20.4	0	0
20.5	0	-0.946771
20.6	0	-0.31559
20.7	0	-0.31559
20.8	0	0.31559
20.9	0	0.31559
21	0	0
21.1	0	-0.31559
21.2	0	-0.31559
21.3	0	0
21.4	0	0
21.5	0	-0.31559
21.6	0	-0.31559
21.7	0	0.31559
21.8	0	0
21.9	0	0
22	0	0
22.1	0	0.31559
22.2	0	0.31559
22.3	0	0
22.4	0	0
22.5	0	0
22.6	0	-0.31559
22.7	0	0
22.8	0	0
22.9	0	-0.31559
23	0	0.31559
23.1	0	-0.31559
23.2	0	-0.31559
23.3	0	0
23.4	0	0
23.5	0	0
23.6	0	-0.31559
23.7	0	0
23.8	0	0
23.9	0	0
24	0	0
24.1	0	0
24.2	0	-0.31559
24.3	0	0
24.4	0	-0.31559
24.5	0	-0.31559
24.6	0	0
24.7	0	-0.31559
24.8	0	-0.946771
24.9	0	0
25	0	0.31559
25.1	0	-0.31559
25.2	0	0
25.3	0	0
25.4	0	-0.31559
25.5	0	0
25.6	0	0.31559
25.7	0	0
25.8	0	0
25.9	0	-0.31559
26	0	0
26.1	0	0
26.2	0	0
26.3	0	0
26.4	0	0
26.5	0	-0.31559
26.6	0	0.31559
26.7	0	-0.31559
26.8	0	0
26.9	0	0
27	0	0
27.1	0	-0.31559
27.2	0	-0.31559
27.3	0	-0.31559
27.4	0	-0.31559
27.5	0	0
27.6	0	0.31559
27.7	0	0
27.8	0	0
27.9	0	-0.31559
28	0	-0.31559
28.1	0	0
28.2	0	0
28.3	0	0
28.4	0	0
28.5	0	-0.31559
28.6	0	0
28.7	0	0
28.8	0	0.31559
28.9	0	0.31559
29	0	0
29.1	0	0
29.2	0	0
29.3	0	0
29.4	0	-0.31559
29.5	0	-0.31559
29.6	0	0
29.7	0	0
29.8	0	0
29.9	0	0
30	0	0
30.1	0	0
30.2	0	-0.31559
30.3	0	-0.31559
30.4	0	0
30.5	0	-0.31559
30.6	0	0
30.7	0	-0.31559
30.8	0	0.31559
30.9	0	0
31	0	-0.31559
31.1	0	-0.31559
31.2	0	0
31.3	0	0
31.4	0	-0.31559
31.5	0	-0.31559
31.6	0	0
31.7	0	0
31.8	0	0.31559
31.9	0	0.31559
32	0	-0.31559
32.1	0	-0.31559
32.2	0	-0.31559
32.3	0	-0.31559
32.4	0	0
32.5	0	0
32.6	0	-0.31559
32.7	0	-0.31559
32.8	0	0
32.9	0	0
33	0	0
33.1	0	0
33.2	0	-0.31559
33.3	0	-0.31559
33.4	0	0
33.5	0	0
33.6	0	0.31559
33.7	0	0.31559
33.8	0	0.31559
33.9	0	0.31559
34	0	-0.31559
34.1	0	0
34.2	0	0
34.3	0	0.31559
34.4	0	0
34.5	0	0.31559
34.6	0	0
34.7	0	-0.31559
34.8	0	0
34.9	0	0
35	0	0
35.1	0	-0.31559
35.2	0	-0.31559
35.3	0	0
35.4	0	0
35.5	0	0
35.6	0	0
35.7	0	0
35.8	0	0
35.9	0	0
36	0	0
36.1	0	0
36.2	0	-0.31559
36.3	0	-0.31559
36.4	0	-0.31559
36.5	0	-0.31559
36.6	0	0
36.7	0	0.31559
36.8	0	0
36.9	0	0
37	0	0
37.1	0	0.31559
37.2	0	0.31559
37.3	0	-0.31559
37.4	0	0.31559
37.5	0	-0.31559
37.6	0	0
37.7	0	0.31559
37.8	0	0
37.9	0	0
38	0	0
38.1	0	0.31559
38.2	0	0
38.3	0	0
38.4	0	0
38.5	0	-0.31559
38.6	0	0.31559
38.7	0	0
38.8	0	0
38.9	0	-0.31559
39	0	-0.31559
39.1	0	-0.31559
39.2	0	0
39.3	0	0
39.4	0	0.31559
39.5	0	-0.31559
39.6	0	-0.31559
39.7	0	-0.31559
39.8	0	0
39.9	0	-0.31559
40	0	0
40.1	0	0
40.2	0	-0.31559
40.3	0	0
40.4	0	-0.31559
40.5	0	0
40.6	0	0.31559
40.7	0	0
40.8	0	-0.31559
40.9	0	0
41	0	0
41.1	0	0.31559
41.2	0	0
41.3	0	-0.31559
41.4	0	0
41.5	0	0
41.6	0	0
41.7	0	0
41.8	0	0
41.9	0	0
42	0	0
42.1	0	0
42.2	0	0
42.3	0	0
42.4	0	0
42.5	0	0
42.6	0	0
42.7	0	0
42.8	0	0.31559
42.9	0	0.31559
43	0	0
43.1	0	0.631181
43.2	0	0
43.3	0	0
43.4	0	0
43.5	0	0
43.6	0	-0.31559
43.7	0	0.31559
43.8	0	0
43.9	0	0
44	0	0
44.1	0	0
44.2	0	0
44.3	0	0
44.4	0	0
44.5	0	0
44.6	0	0
44.7	0	0
44.8	0	0
44.9	0	0
45	0	-0.31559
45.1	0	0
45.2	0	0
45.3	0	-0.31559
45.4	0	-0.31559
45.5	0	0
45.6	0	-0.31559
45.7	0	0
45.8	0	0
45.9	0	0
46	0	0.31559
46.1	0	0.31559
46.2	0	-0.31559
46.3	0	0
46.4	0	0
46.5	0	0
46.6	0	0.31559
46.7	0	0.31559
46.8	0	0
46.9	0	0
47	0	0
47.1	0	0
47.2	0	0
47.3	0	0
47.4	0	0
47.5	0	0
47.6	0	-0.31559
47.7	0	0
47.8	0	0
47.9	0	-0.31559
48	0	0
48.1	0	-0.31559
48.2	0	0
48.3	0	0.31559
48.4	0	0
48.5	0	-0.31559
48.6	0	-0.31559
48.7	0	0
48.8	0	-0.31559
48.9	0	0
49	0	0
49.1	0	0.31559
49.2	0	0
49.3	0	0
49.4	0	0
49.5	0	0
49.6	0	0
49.7	0	0.31559
49.8	0	0.31559
49.9	0	-0.31559
50	0	0
50.1	0	0
50.2	0	-0.31559
50.3	0	0.31559
50.4	0	-0.31559
50.5	0	-0.31559
50.6	0	0.31559
50.7	0	0
50.8	0	0
50.9	0	0
51	0	0.31559
51.1	0	0.31559
51.2	0	0
51.3	0	-0.31559
51.4	0	0
51.5	0	0
51.6	0	-0.31559
51.7	0	0.31559
51.8	0	0
51.9	0	0
52	0	-0.31559
52.1	0	0
52.2	0	0
52.3	0	0
52.4	0	0.31559
52.5	0	0
52.6	0	0.31559
52.7	0	0.31559
52.8	0	0.31559
52.9	0	0
53	0	-0.31559
53.1	0	0
53.2	0	0
53.3	0	0.31559
53.4	0	0
53.5	0	0
53.6	0	0.31559
53.7	0	0
53.8	0	0
53.9	0	-0.31559
54	0	0.31559
54.1	0	-0.31559
54.2	0	-0.31559
54.3	0	-0.31559
54.4	0	0.31559
54.5	0	-0.31559
54.6	0	0.31559
54.7	0	0.31559
54.8	0	-0.31559
54.9	0	0
55	0	-0.31559
55.1	0	0
55.2	0	-0.31559
55.3	0	0
55.4	0	-0.31559
55.5	0	0
55.6	0	-0.31559
55.7	0	0
55.8	0	0
55.9	0	0
56	0	0.31559
56.1	0	-0.31559
56.2	0	0
56.3	0	-0.31559
56.4	0	-0.31559
56.5	0	0
56.6	0	0
56.7	0	0.31559
56.8	0	0
56.9	0	0
57	0	-0.31559
57.1	0	0
57.2	0	0
57.3	0	0
57.4	0	-0.31559
57.5	0	0
57.6	0	0
57.7	0	0.31559
57.8	0	-0.31559
57.9	0	0
58	0	0.31559
58.1	0	0
58.2	0	0
58.3	0	0.31559
58.4	0	-0.31559
58.5	0	-0.31559
58.6	0	-0.31559
58.7	0	-0.31559
58.8	0	0
58.9	0	0.31559
59	0	0
59.1	0	0
59.2	0	0
59.3	0	-0.31559
59.4	0	0
59.5	0	0.31559
59.6	0	0
59.7	0	0.31559
59.8	0	-0.31559
59.9	0	0
60	0	0
60.1	0	-0.31559
60.2	0	-0.31559
60.3	0	0
60.4	0	0
60.5	0	-0.31559
60.6	0	0
60.7	0	0
60.8	0	-0.31559
60.9	0	0.31559
61	0	0
61.1	0	0
61.2	0	0
61.3	0	0
61.4	0	0.631181
61.5	0	-0.31559
61.6	0	-0.31559
61.7	0	0
61.8	0	-0.31559
61.9	0	0.31559
62	0	-0.31559
62.1	0	-0.31559
62.2	0	0
62.3	0	-0.31559
62.4	0	0
62.5	0	-0.31559
62.6	0	0
62.7	0	0
62.8	0	0.31559
62.9	0	0.31559
63	0	0
63.1	0	0
63.2	0	0.31559
63.3	0	-0.31559
63.4	0	0
63.5	0	0
63.6	0	-0.31559
63.7	0	-0.31559
63.8	0	0
63.9	0	0.31559
64	0	0
64.1	0	-0.31559
64.2	0	0.31559
64.3	0	-0.31559
64.4	0	0.31559
64.5	0	-0.31559
64.6	0	-0.31559
64.7	0	0
64.8	0	-0.31559
64.9	0	0.31559
65	0	0.31559
65.1	0	0
65.2	0	-0.31559
65.3	0	0.31559
65.4	0	0
65.5	0	0
65.6	0	0
65.7	0	0
65.8	0	0.31559
65.9	0	0
66	0	0
66.1	0	0
66.2	0	0.31559
66.3	0	0
66.4	0	0
66.5	0	0
66.6	0	0
66.7	0	-0.31559
66.8	0	0
66.9	0	0.31559
67	0	0
67.1	0	0
67.2	0	0.31559
67.3	0	0
67.4	0	0
67.5	0	0.631181
67.6	0	0.31559
67.7	0	0.31559
67.8	0	0
67.9	0	0
68	0	0
68.1	0	-0.31559
68.2	0	0.31559
68.3	0	0.31559
68.4	0	0
68.5	0	-0.31559
68.6	0	0
68.7	0	0
68.8	0	0
68.9	0	-0.31559
69	0	0.31559
69.1	0	0
69.2	0	0.631181
69.3	0	0
69.4	0	0
69.5	0	-0.31559
69.6	0	0.31559
69.7	0	0.31559
69.8	0	0
69.9	0	0.31559
70	0	0
70.1	0	0.631181
70.2	0	0
70.3	0	0
70.4	0	-0.31559
70.5	0	0.31559
70.6	0	0
70.7	0	0.31559
70.8	0	0.631181
70.9	0	-0.31559
71	0	0.31559
71.1	0	0
71.2	0	0.31559
71.3	0	0
71.4	0	0
71.5	250	46.0762
71.6	250	208.605
71.7	250	224.385
71.8	250	235.43
71.9	250	242.689
72	250	248.054
72.1	250	251.841
72.2	250	254.366
72.3	250	255.628
72.4	250	256.891
72.5	250	257.206
72.6	250	257.522
72.7	250	258.153
72.8	250	257.522
72.9	250	257.206
73	250	257.206
73.1	250	256.891
73.2	250	256.891
73.3	250	256.259
73.4	250	255.628
73.5	250	255.628
73.6	250	254.997
73.7	250	254.682
73.8	250	254.366
73.9	250	254.682
74	250	254.682
74.1	250	253.735
74.2	250	253.735
74.3	250	253.104
74.4	250	252.788
74.5	250	252.788
74.6	250	252.788
74.7	250	252.157
74.8	250	252.157
74.9	250	251.841
75	250	251.841
75.1	250	251.841
75.2	250	251.526
75.3	250	250.894
75.4	250	251.21
75.5	250	250.894
75.6	250	251.526
75.7	250	250.894
75.8	250	250.894
75.9	250	250.894
76	250	250.579
76.1	250	250.579
76.2	250	250.579
76.3	250	250.263
76.4	250	250.263
76.5	250	250.579
76.6	250	249.948
76.7	250	249.948
76.8	250	250.263
76.9	250	250.579
77	250	249.948
77.1	250	249.948
77.2	250	249.948
77.3	250	249.948
77.4	250	250.263
77.5	250	249.948
77.6	250	249.948
77.7	250	249.948
77.8	250	249.948
77.9	250	249.948
78	250	249.948
78.1	250	249.948
78.2	250	249.948
78.3	250	249.632
78.4	250	250.263
78.5	250	249.632
78.6	250	249.948
78.7	250	249.632
78.8	250	249.948
78.9	250	249.632
79	250	249.948
79.1	250	249.948
79.2	250	250.263
79.3	250	249.948
79.4	250	249.948
79.5	250	249.948
79.6	250	249.948
79.7	250	250.579
79.8	250	249.632
79.9	250	249.632
80	250	249.948
80.1	250	249.632
80.2	250	249.632
80.3	250	249.948
80.4	250	249.632
80.5	250	249.632
80.6	250	249.632
80.7	250	250.263
80.8	250	249.948
80.9	250	249.948
81	250	249.948
81.1	250	250.263
81.2	250	249.948
81.3	250	249.948
81.4	250	250.263
81.5	250	249.948
81.6	250	249.948
81.7	250	249.948
81.8	250	249.948
81.9	250	249.632
82	250	249.948
82.1	250	249.948
82.2	250	249.948
82.3	250	249.948
82.4	250	249.948
82.5	250	249.632
82.6	250	249.632
82.7	250	249.948
82.8	250	249.948
82.9	250	249.948
83	250	249.948
83.1	250	249.948
83.2	250	249.948
83.3	250	249.948
83.4	250	249.948
83.5	250	249.948
83.6	250	249.948
83.7	250	249.948
83.8	250	250.263
83.9	250	249.632
84	250	249.948
84.1	250	249.632
84.2	250	249.948
84.3	250	249.948
84.4	250	250.263
84.5	250	249.948
84.6	250	250.263
84.7	250	250.263
84.8	250	249.948
84.9	250	249.948
85	250	249.632
85.1	250	249.948
85.2	250	249.948
85.3	250	250.263
85.4	250	249.632
85.5	250	249.948
85.6	250	249.948
85.7	250	249.948
85.8	250	249.948
85.9	250	249.948
86	250	250.263
86.1	250	249.632
86.2	250	250.263
86.3	250	249.948
86.4	250	249.632
86.5	250	249.948
86.6	250	249.948
86.7	250	249.948
86.8	250	249.948
86.9	250	249.948
87	250	249.632
87.1	250	249.948
87.2	250	250.263
87.3	250	250.263
87.4	250	249.632
87.5	250	249.632
87.6	250	249.948
87.7	250	249.632
87.8	250	249.948
87.9	250	250.263
88	250	249.948
88.1	250	250.263
88.2	250	250.263
88.3	250	249.948
88.4	250	249.948
88.5	250	250.263
88.6	250	249.632
88.7	250	249.948
88.8	250	249.948
88.9	250	249.632
89	250	249.632
89.1	250	249.948
89.2	250	249.948
89.3	250	249.948
89.4	250	250.263
89.5	250	249.948
89.6	250	249.948
89.7	250	250.263
89.8	250	250.263
89.9	250	249.948
90	250	250.263
90.1	250	249.948
90.2	250	250.263
90.3	250	249.632
90.4	250	249.948
90.5	250	249.948
90.6	250	249.632
90.7	250	249.632
90.8	250	249.948
90.9	250	249.632
91	250	249.948
91.1	250	249.948
91.2	250	249.948
91.3	250	249.948
91.4	250	249.948
91.5	250	249.948
91.6	250	249.948
91.7	250	249.948
91.8	250	249.632
91.9	250	249.948
92	250	249.632
92.1	250	249.948
92.2	250	249.632
92.3	250	250.263
92.4	250	249.632
92.5	250	249.632
92.6	250	249.948
92.7	250	249.948
92.8	250	249.948
92.9	250	249.948
93	250	249.948
93.1	250	250.263
93.2	250	249.632
93.3	250	249.632
93.4	250	249.948
93.5	250	249.948
93.6	250	250.263
93.7	250	249.948
93.8	250	249.948
93.9	250	249.948
94	250	249.632
94.1	250	249.948
94.2	250	249.632
94.3	250	249.948
94.4	250	249.948
94.5	250	249.632
94.6	250	249.948
94.7	250	249.948
94.8	250	249.948
94.9	250	250.263
95	250	249.948
95.1	250	249.948
95.2	250	249.948
95.3	250	249.948
95.4	250	249.948
95.5	250	250.263
95.6	250	250.263
95.7	250	249.632
95.8	250	249.948
95.9	250	249.632
96	250	249.632
96.1	250	249.948
96.2	250	249.632
96.3	250	249.948
96.4	250	250.263
96.5	250	249.948
96.6	250	250.263
96.7	250	249.948
96.8	250	250.263
96.9	250	249.632
97	250	249.948
97.1	250	249.948
97.2	250	249.632
97.3	250	249.948
97.4	250	250.263
97.5	250	250.263
97.6	250	249.948
97.7	250	249.948
97.8	250	249.948
97.9	250	249.632
98	250	249.948
98.1	250	249.948
98.2	250	250.263
98.3	250	250.263
98.4	250	249.948
98.5	250	250.263
98.6	250	249.948
98.7	250	249.948
98.8	250	249.948
98.9	250	250.263
99	250	249.632
99.1	250	249.948
99.2	250	249.948
99.3	250	249.948
99.4	250	249.948
99.5	250	249.948
99.6	250	249.632
99.7	250	249.948
99.8	250	249.948
99.9	250	249.632
100	250	249.948
100.1	250	249.948
100.2	250	249.632
100.3	250	249.632
100.4	250	249.632
100.5	250	249.948
100.6	250	250.579
100.7	250	250.263
100.8	250	249.632
100.9	250	249.948
101	250	249.948
101.1	250	249.632
101.2	250	250.263
101.3	250	249.948
101.4	250	249.948
101.5	250	249.948
101.6	250	249.948
101.7	250	249.948
101.8	250	249.948
101.9	250	249.948
102	250	249.948
102.1	250	249.948
102.2	250	249.948
102.3	250	249.948
102.4	250	249.948
102.5	250	249.948
102.6	250	249.948
102.7	250	249.632
102.8	250	249.948
102.9	250	249.948
103	250	250.263
103.1	250	249.948
103.2	250	249.948
103.3	250	249.632
103.4	250	249.632
103.5	250	250.263
103.6	250	249.948
103.7	250	250.263
103.8	250	249.948
103.9	250	249.948
104	250	249.948
104.1	250	249.632
104.2	250	249.632
104.3	250	250.263
104.4	250	249.948
104.5	250	249.632
104.6	250	249.948
104.7	250	249.632
104.8	250	249.948
104.9	250	249.632
105	250	249.632
105.1	250	249.948
105.2	250	249.948
105.3	250	249.948
105.4	250	249.632
105.5	250	249.948
105.6	250	249.632
105.7	250	249.948
105.8	250	249.948
105.9	250	250.263
106	250	249.948
106.1	250	249.632
106.2	250	249.948
106.3	250	249.948
106.4	250	250.263
106.5	250	249.948
106.6	250	249.948
106.7	250	249.948
106.8	250	250.263
106.9	250	249.632
107	250	249.948
107.1	250	249.948
107.2	250	249.948
107.3	250	249.948
107.4	250	249.948
107.5	250	249.632
107.6	250	250.263
107.7	250	249.948
107.8	250	249.632
107.9	250	249.632
108	250	249.948
108.1	250	249.632
108.2	250	249.948
108.3	250	249.948
108.4	250	249.948
108.5	250	249.948
108.6	250	249.948
108.7	250	250.263
108.8	250	249.632
108.9	250	249.948
109	250	249.948
109.1	250	249.948
109.2	250	249.948
109.3	250	250.263
109.4	250	250.263
109.5	250	249.948
109.6	250	249.632
109.7	250	249.632
109.8	250	249.632
109.9	250	249.632
110	250	249.948
110.1	250	249.948
110.2	250	249.632
110.3	250	250.263
110.4	250	249.948
110.5	250	249.948
110.6	250	250.263
110.7	250	249.948
110.8	250	250.263
110.9	250	249.948
111	250	250.263
111.1	250	249.948
111.2	250	249.948
111.3	250	250.263
111.4	250	250.263
111.5	250	250.263
111.6	250	249.948
111.7	250	249.632
111.8	250	249.948
111.9	250	250.263
112	250	249.948
112.1	250	249.948
112.2	250	249.948
112.3	250	249.948
112.4	250	249.948
112.5	250	249.948
112.6	250	249.948
112.7	250	250.263
112.8	250	249.632
112.9	250	249.948
113	250	250.263
113.1	250	249.948
113.2	250	249.948
113.3	250	249.948
113.4	250	249.948
113.5	250	249.632
113.6	250	249.948
113.7	250	249.948
113.8	250	249.948
113.9	250	249.948
114	250	249.948
114.1	250	249.948
114.2	250	249.948
114.3	250	249.948
114.4	250	249.948
114.5	250	249.948
114.6	250	250.263
114.7	250	249.632
114.8	250	250.263
114.9	250	249.948
115	250	249.632
115.1	250	249.948
115.2	250	249.948
115.3	250	249.632
115.4	250	249.632
115.5	250	249.632
115.6	250	249.632
115.7	250	249.948
115.8	250	249.948
115.9	250	250.263
116	250	250.263
116.1	250	249.948
116.2	250	249.948
116.3	250	249.948
116.4	250	249.632
116.5	250	249.948
116.6	250	249.948
116.7	250	249.948
116.8	250	249.948
116.9	250	249.948
117	250	249.948
117.1	250	249.632
117.2	250	249.632
117.3	250	249.948
117.4	250	249.948
117.5	250	249.948
117.6	250	249.948
117.7	250	249.632
117.8	250	249.948
117.9	250	249.948
118	250	249.948
118.1	250	249.948
118.2	250	250.263
118.3	250	249.632
118.4	250	249.948
118.5	250	250.263
118.6	250	249.948
118.7	250	249.948
118.8	250	249.948
118.9	250	249.948
119	250	249.632
119.1	250	250.263
119.2	250	249.948
119.3	250	249.948
119.4	250	250.263
119.5	250	249.948
119.6	250	249.948
119.7	250	249.948
119.8	250	249.948
119.9	250	249.948
120	250	249.948
120.1	250	249.948
120.2	250	249.948
120.3	250	249.632
120.4	250	249.632
120.5	250	249.632
120.6	250	249.632
120.7	250	249.948
120.8	250	249.948
120.9	250	249.632
121	250	249.948
121.1	250	249.948
121.2	250	249.632
121.3	250	249.948
121.4	250	249.948
121.5	250	250.263
121.6	250	250.263
121.7	250	250.579
121.8	250	249.632
121.9	250	249.948
122	250	249.948
122.1	250	249.632
122.2	250	249.948
122.3	250	249.632
122.4	250	249.948
122.5	250	249.948
122.6	250	249.948
122.7	250	249.948
122.8	250	249.948
122.9	250	249.948
123	250	249.948
123.1	250	249.948
123.2	250	249.948
123.3	250	249.948
123.4	250	249.948
123.5	250	249.948
123.6	250	249.632
123.7	250	249.948
123.8	250	249.948
123.9	250	249.948
124	250	250.263
124.1	250	249.632
124.2	250	249.948
124.3	250	249.632
124.4	250	249.948
124.5	250	249.632
124.6	250	249.948
124.7	250	250.263
124.8	250	249.632
124.9	250	249.948
125	250	249.948
125.1	250	249.948
125.2	250	249.948
125.3	250	249.948
125.4	250	249.632
125.5	250	249.948
125.6	250	250.263
125.7	250	249.632
125.8	250	249.948
125.9	250	249.948
126	250	250.263
126.1	250	249.948
126.2	250	250.263
126.3	250	249.948
126.4	250	249.948
126.5	250	250.263
126.6	250	249.948
126.7	250	249.948
126.8	250	249.632
126.9	250	250.263
127	250	249.948
127.1	250	249.632
127.2	250	249.948
127.3	250	249.948
127.4	250	249.632
127.5	250	249.948
127.6	250	249.632
127.7	250	249.948
127.8	250	249.948
127.9	250	250.263
128	250	249.632
128.1	250	249.948
128.2	250	249.948
128.3	250	250.263
128.4	250	249.632
128.5	250	249.948
128.6	250	250.263
128.7	250	249.632
128.8	250	249.948
128.9	250	249.948
129	250	249.948
129.1	250	249.948
129.2	250	249.632
129.3	250	249.632
129.4	250	249.948
129.5	250	249.632
129.6	250	249.948
129.7	250	250.263
129.8	250	249.948
129.9	250	250.263
130	250	249.948
130.1	250	250.263
130.2	250	249.948
130.3	250	249.632
130.4	250	249.948
130.5	250	249.948
130.6	250	249.632
130.7	250	249.948
130.8	250	249.948
130.9	250	249.632
131	250	249.948
131.1	250	249.948
131.2	0	249.632
131.3	0	229.434
131.4	0	217.757
131.5	0	209.236
131.6	0	201.347
131.7	0	193.457
131.8	0	186.514
131.9	0	179.571
132	0	172.944
132.1	0	166.316
132.2	0	160.636
132.3	0	154.639
132.4	0	148.959
132.5	0	143.594
132.6	0	137.913
132.7	0	133.179
132.8	0	128.13
132.9	0	123.711
133	0	118.662
133.1	0	114.244
133.2	0	110.772
133.3	0	106.67
133.4	0	102.251
133.5	0	98.4642
133.6	0	94.3615
133.7	0	91.2056
133.8	0	87.4186
133.9	0	83.9471
134	0	80.7912
134.1	0	77.9508
134.2	0	74.7949
134.3	0	71.9546
134.4	0	68.7987
134.5	0	65.9584
134.6	0	63.7493
134.7	0	60.909
134.8	0	58.3842
134.9	0	56.4907
135	0	54.2816
135.1	0	51.7568
135.2	0	49.5477
135.3	0	47.3386
135.4	0	45.7606
135.5	0	43.8671
135.6	0	41.9735
135.7	0	40.7112
135.8	0	38.502
135.9	0	36.9241
136	0	35.0305
136.1	0	33.7682
136.2	0	32.5058
136.3	0	30.9279
136.4	0	29.3499
136.5	0	27.772
136.6	0	26.8252
136.7	0	26.194
136.8	0	24.6161
136.9	0	23.6693
137	0	22.4069
137.1	0	21.4602
137.2	0	20.5134
137.3	0	19.5666
137.4	0	18.3042
137.5	0	17.6731
137.6	0	17.3575
137.7	0	16.4107
137.8	0	15.4639
137.9	0	14.5172
138	0	14.2016
138.1	0	13.2548
138.2	0	12.6236
138.3	0	11.9924
138.4	0	11.6768
138.5	0	10.7301
138.6	0	10.4145
138.7	0	10.0989
138.8	0	9.15212
138.9	0	8.52094
139	0	7.88976
139.1	0	7.57417
139.2	0	7.25858
139.3	0	6.94299
139.4	0	5.99622
139.5	0	5.99622
139.6	0	5.68063
139.7	0	5.36504
139.8	0	5.04945
139.9	0	4.73386
140	0	4.41827
140.1	0	4.41827
140.2	0	3.78709
140.3	0	3.1559
140.4	0	3.4715
140.5	0	2.84031
140.6	0	2.52472
140.7	0	2.52472
140.8	0	2.20913
140.9	0	2.20913
141	0	1.89354
141.1	0	1.26236
141.2	0	1.89354
141.3	0	0.946771
141.4	0	1.26236
141.5	0	0.631181
141.6	0	0.631181
141.7	0	0.631181
141.8	0	0.631181
141.9	0	0.31559
142	0	0
142.1	0	0
142.2	0	-0.31559
142.3	0	-0.31559
142.4	0	-0.31559
142.5	0	-0.946771
142.6	0	-0.946771
142.7	0	-0.946771
142.8	0	-1.26236
142.9	0	-0.946771
143	0	-1.26236
143.1	0	-1.26236
143.2	0	-0.946771
143.3	0	-1.57795
143.4	0	-1.57795
143.5	0	-1.57795
143.6	0	-1.26236
143.7	0	-1.57795
143.8	0	-1.89354
143.9	0	-1.57795
144	0	-1.89354
144.1	0	-1.57795
144.2	0	-1.89354
144.3	0	-1.89354
144.4	0	-1.89354
144.5	0	-1.89354
144.6	0	-2.20913
144.7	0	-2.20913
144.8	0	-2.20913
144.9	0	-2.20913
145	0	-2.20913
145.1	0	-2.52472
145.2	0	-1.89354
145.3	0	-2.52472
145.4	0	-2.20913
145.5	0	-2.52472
145.6	0	-2.84031
145.7	0	-2.84031
145.8	0	-2.84031
145.9	0	-2.52472
146	0	-2.84031
146.1	0	-2.84031
146.2	0	-2.52472
146.3	0	-2.84031
146.4	0	-2.52472
146.5	0	-2.84031
146.6	0	-2.84031
146.7	0	-3.4715
146.8	0	-2.52472
146.9	0	-2.84031
147	0	-3.4715
147.1	0	-2.84031
147.2	0	-3.4715
147.3	0	-3.4715
147.4	0	-3.4715
147.5	0	-3.4715
147.6	0	-2.84031
147.7	0	-3.4715
147.8	0	-3.4715
147.9	0	-3.4715
148	0	-3.4715
148.1	0	-3.4715
148.2	0	-3.4715
148.3	0	-2.84031
148.4	0	-2.84031
148.5	0	-2.84031
148.6	0	-2.84031
148.7	0	-3.4715
148.8	0	-2.84031
148.9	0	-3.4715
149	0	-3.4715
149.1	0	-3.4715
149.2	0	-3.78709
149.3	0	-3.4715
149.4	0	-2.84031
149.5	0	-3.78709
149.6	0	-2.84031
149.7	0	-2.84031
149.8	0	-3.4715
149.9	0	-2.84031
150	0	-2.84031
150.1	0	-3.78709
150.2	0	-2.84031
150.3	0	-3.4715
150.4	0	-3.78709
150.5	0	-2.84031
150.6	0	-3.78709
150.7	0	-3.4715
150.8	0	-2.84031
150.9	0	-3.4715
151	0	-3.78709
151.1	0	-2.84031
151.2	0	-2.84031
151.3	0	-3.4715
151.4	0	-3.4715
151.5	0	-3.4715
151.6	0	-2.84031
151.7	0	-3.78709
151.8	0	-3.4715
151.9	0	-2.84031
152	0	-3.4715
152.1	0	-2.84031
152.2	0	-3.78709
152.3	0	-3.4715
152.4	0	-3.4715
152.5	0	-3.4715
152.6	0	-3.4715
152.7	0	-3.4715
152.8	0	-3.4715
152.9	0	-3.4715
153	0	-3.4715
153.1	0	-2.84031
153.2	0	-3.4715
153.3	0	-3.4715
153.4	0	-3.4715
153.5	0	-3.4715
153.6	0	-3.4715
153.7	0	-3.4715
153.8	0	-3.78709
153.9	0	-3.78709
154	0	-3.4715
154.1	0	-3.4715
154.2	0	-3.4715
154.3	0	-3.4715
154.4	0	-2.84031
154.5	0	-3.78709
154.6	0	-3.4715
154.7	0	-2.84031
154.8	0	-3.4715
154.9	0	-3.4715
155	0	-2.84031
155.1	0	-2.84031
155.2	0	-3.4715
155.3	0	-3.4715
155.4	0	-3.78709
155.5	0	-2.84031
155.6	0	-3.78709
155.7	0	-3.78709
155.8	0	-3.4715
155.9	0	-3.4715
156	0	-3.4715
156.1	0	-3.78709
156.2	0	-3.4715
156.3	0	-3.4715
156.4	0	-3.4715
156.5	0	-3.4715
156.6	0	-3.4715
156.7	0	-3.4715
156.8	0	-3.4715
156.9	0	-3.4715
157	0	-3.4715
157.1	0	-3.4715
157.2	0	-3.4715
157.3	0	-3.78709
157.4	0	-3.78709
157.5	0	-3.4715
157.6	0	-3.78709
157.7	0	-2.84031
157.8	0	-3.4715
157.9	0	-2.84031
158	0	-3.78709
158.1	0	-2.84031
158.2	0	-2.84031
158.3	0	-3.4715
158.4	0	-2.84031
158.5	0	-3.4715
158.6	0	-3.4715
158.7	0	-2.84031
158.8	0	-3.4715
158.9	0	-2.84031
159	0	-2.84031
159.1	0	-2.84031
159.2	0	-2.52472
159.3	0	-2.52472
159.4	0	-2.52472
159.5	0	-2.52472
159.6	0	-2.52472
159.7	0	-2.52472
159.8	0	-2.20913
159.9	0	-2.20913
160	0	-2.20913
160.1	0	-2.20913
160.2	0	-1.89354
160.3	0	-1.89354
160.4	0	-1.57795
160.5	0	-1.89354
160.6	0	-1.57795
160.7	0	-1.57795
160.8	0	-1.57795
160.9	0	-1.57795
161	0	-1.57795
161.1	0	-1.57795
161.2	0	-1.57795
161.3	0	-1.26236
161.4	0	-1.26236
161.5	0	-1.26236
161.6	0	-1.26236
161.7	0	-0.946771
161.8	0	-1.26236
161.9	0	-0.946771
162	0	-0.946771
162.1	0	-0.946771
162.2	0	-0.946771
162.3	0	-0.946771
162.4	0	-0.946771
162.5	0	-0.31559
162.6	0	-0.31559
162.7	0	-0.31559
162.8	0	-0.31559
162.9	0	-0.31559
163	0	-0.31559
163.1	0	-0.31559
163.2	0	-0.31559
163.3	0	0
163.4	0	-0.31559
163.5	0	-0.31559
163.6	0	0
163.7	0	0
163.8	0	0
163.9	0	0
164	0	0
164.1	0	0
164.2	0	0.31559
164.3	0	0
164.4	0	0
164.5	0	0
164.6	0	0
164.7	0	0.31559
164.8	0	0
164.9	0	0
165	0	0
165.1	0	0
165.2	0	0.31559
165.3	0	0
165.4	0	0
165.5	0	0.31559
165.6	0	0.31559
165.7	0	0.631181
165.8	0	0.31559
165.9	0	0
166	0	0.31559
166.1	0	0
166.2	0	0.31559
166.3	0	0.31559
166.4	0	0.31559
166.5	0	0.631181
166.6	0	0.631181
166.7	0	0.31559
166.8	0	0
166.9	0	0.631181
167	0	0.31559
167.1	0	0
167.2	0	0
167.3	0	0
167.4	0	0
167.5	0	0.31559
167.6	0	0
167.7	0	0.631181
167.8	0	0.31559
167.9	0	0.31559
168	0	0.31559
168.1	0	0
168.2	0	0.31559
168.3	0	0.31559
168.4	0	0.31559
168.5	0	0.31559
168.6	0	0.31559
168.7	0	0
168.8	0	0.31559
168.9	0	0
169	0	0.31559
169.1	0	0
169.2	0	0
169.3	0	0.631181
169.4	0	0
169.5	0	0.631181
169.6	0	0.31559
169.7	0	0
169.8	0	0
169.9	0	0
170	0	0
170.1	0	0
170.2	0	0
170.3	0	0
170.4	0	0
170.5	0	0.31559
170.6	0	0
170.7	0	0
170.8	0	0
170.9	0	0
171	0	0
171.1	0	0.31559
171.2	0	0
171.3	0	0.31559
171.4	0	0
171.5	0	0
171.6	0	0
171.7	0	0
171.8	0	0
171.9	0	0
172	0	0
172.1	0	0
172.2	0	0.31559
172.3	0	0
172.4	0	0
172.5	0	0
172.6	0	0
172.7	0	0
172.8	0	0.31559
172.9	0	0
173	0	0
173.1	0	0
173.2	0	0
173.3	0	0
173.4	0	0
173.5	0	0.31559
173.6	0	0
173.7	0	0.31559
173.8	0	0
173.9	0	0
174	0	0
174.1	0	0
174.2	0	0.31559
174.3	0	0
174.4	0	0
174.5	0	0
174.6	0	0
174.7	0	0
174.8	0	0.31559
174.9	0	0
175	0	0
175.1	0	0
175.2	0	0.31559
175.3	0	0
175.4	0	0
175.5	0	0
175.6	0	0
175.7	0	0
175.8	0	0
175.9	0	0
176	0	0
176.1	0	0
176.2	0	-0.31559
176.3	0	0
176.4	0	0
176.5	0	-0.946771
176.6	0	0
176.7	0	-0.31559
176.8	0	0
176.9	0	0
177	0	0.31559
177.1	0	0.31559
177.2	0	-0.31559
177.3	0	0
177.4	0	0
177.5	0	0
177.6	0	0
177.7	0	0
177.8	0	0
177.9	0	0
178	0	-0.31559
178.1	0	0
178.2	0	0
178.3	0	0.31559
178.4	0	0
178.5	0	0
178.6	0	0
178.7	0	0
178.8	0	0
178.9	0	0
179	0	0
179.1	0	0
179.2	0	0
179.3	0	0
179.4	0	0
179.5	0	0
179.6	0	0
179.7	0	-0.31559
179.8	0	-0.31559
179.9	0	0
180	0	0
180.1	0	0
180.2	0	0
180.3	0	-0.31559
180.4	0	0.31559
180.5	0	0.31559
180.6	0	0
180.7	0	0
180.8	0	-0.31559
180.9	0	0
181	0	0
181.1	0	0
181.2	0	-0.31559
181.3	0	-0.31559
181.4	0	0
181.5	0	0.31559
181.6	0	0
181.7	0	0
181.8	0	-0.31559
181.9	0	0
182	0	0
182.1	0	0
182.2	0	0
182.3	0	-0.31559
182.4	0	0.31559
182.5	0	-0.31559
182.6	0	0
182.7	0	-0.31559
182.8	0	0
182.9	0	0
183	0	0
183.1	0	0
183.2	0	0
183.3	0	0
183.4	0	0
183.5	0	0
183.6	0	-0.31559
183.7	0	0
183.8	0	0
183.9	0	0
184	0	0
184.1	0	0.31559
184.2	0	0
184.3	0	-0.31559
184.4	0	0
184.5	0	0
184.6	0	0
184.7	0	0
184.8	0	0
184.9	0	-0.31559
185	0	0
185.1	0	-0.31559
185.2	0	0
185.3	0	0
185.4	0	0
185.5	0	0
185.6	0	0
185.7	0	0
185.8	0	-0.31559
185.9	0	0
186	0	0
186.1	0	0
186.2	0	0
186.3	0	0
186.4	0	0
186.5	0	0
186.6	0	-0.31559
186.7	0	0
186.8	0	-0.31559
186.9	0	0
187	0	-0.31559
187.1	0	0
187.2	0	-0.946771
187.3	0	-0.31559
187.4	0	0
187.5	0	-0.31559
187.6	0	0
187.7	0	0
187.8	0	0
187.9	0	-0.31559
188	0	0
188.1	0	0.31559
188.2	0	0
188.3	0	0
188.4	0	0
188.5	0	-0.31559
188.6	0	0
188.7	0	0
188.8	0	0
188.9	0	-0.31559
189	0	0
189.1	0	0
189.2	0	0
189.3	0	0
189.4	0	-0.31559
189.5	0	-0.31559
189.6	0	0
189.7	0	0
189.8	0	0
189.9	0	0
190	0	0
190.1	0	0
190.2	0	0
190.3	0	-0.31559
190.4	0	0
190.5	0	0
190.6	0	0
190.7	0	-0.31559
190.8	0	-0.31559
190.9	0	0
191	0	0
191.1	0	0
191.2	0	0
191.3	0	-0.31559
191.4	0	-0.31559
191.5	0	0
191.6	0	0
191.7	0	0
191.8	0	0.31559
191.9	0	0
192	0	-0.31559
192.1	0	0
192.2	0	0.31559
192.3	0	0
192.4	0	-0.31559
192.5	0	-0.31559
192.6	0	0
192.7	0	0
192.8	0	0
192.9	0	0
193	0	0
193.1	0	0.31559
193.2	0	0
193.3	0	-0.31559
193.4	0	0
193.5	0	0
193.6	0	0
193.7	0	0
193.8	0	0
193.9	0	0
194	0	0
194.1	0	0
194.2	0	0
194.3	0	0
194.4	0	0
194.5	0	-0.31559
194.6	0	0.31559
194.7	0	0.31559
194.8	0	0
194.9	0	0
195	0	0
195.1	0	0
195.2	0	0
195.3	0	0
195.4	0	0
195.5	0	0
195.6	0	0
195.7	0	0
195.8	0	0
195.9	0	0
196	0	0
196.1	0	0
196.2	0	0.31559
196.3	0	-0.31559
196.4	0	0
196.5	0	0
196.6	0	0
196.7	0	-0.31559
196.8	0	-0.31559
196.9	0	0
197	0	0
197.1	0	0
197.2	0	0.31559
197.3	0	0
197.4	0	0
197.5	0	0
197.6	0	-0.31559
197.7	0	0
197.8	0	-0.31559
197.9	0	0
198	0	0
198.1	0	0
198.2	0	0
198.3	0	-0.31559
198.4	0	0
198.5	0	0.31559
198.6	0	-0.31559
198.7	0	0
198.8	0	-0.31559
198.9	0	0
199	0	0
199.1	0	-0.31559
199.2	0	0.31559
199.3	0	0
199.4	0	0
199.5	0	0
199.6	0	0.31559
199.7	0	0
199.8	0	-0.31559
[truncated: 2,701 more rows]

## Sheet: cali 1, 500 mbar
t [s]	command	p [mbar]
0	0	-1.26236
0.1	0	-1.57795		run
0.2	0	-1.57795		1		t [s]	p [mbar]	σ [mbar]	m [g]	u(PVPsol) [µL/min]
0.3	0	-1.57795				58.9	498.995	18.1056	0.0123	14.2383
0.4	0	-1.57795
0.5	0	-1.89354
0.6	0	-1.89354		2		t [s]	p [mbar]	σ [mbar]	m [g]	u(PVPsol) [µL/min]
0.7	0	-1.89354				58.8	498.555	31.9628	0.0123	14.2625
0.8	0	-1.89354
0.9	0	-1.89354
1	0	-1.89354		3		t [s]	p [mbar]	σ [mbar]	m [g]	u(PVPsol) [µL/min]
1.1	0	-1.89354				59.4	499.65	18.5257	0.011	12.6263
1.2	0	-2.20913
1.3	0	-2.20913
1.4	0	-2.20913
1.5	0	-2.20913
1.6	0	-2.20913
1.7	0	-2.20913
1.8	0	-2.52472
1.9	0	-2.52472
2	0	-2.52472
2.1	0	-2.52472
2.2	0	-2.52472
2.3	0	-2.52472
2.4	0	-2.52472
2.5	0	-2.52472
2.6	0	-2.52472
2.7	0	-2.52472
2.8	0	-2.52472
2.9	0	-2.52472
3	0	-2.84031
3.1	0	-2.52472
3.2	0	-2.84031
3.3	0	-2.52472
3.4	0	-2.52472
3.5	0	-2.84031
3.6	0	-2.52472
3.7	0	-2.84031
3.8	0	-2.84031
3.9	0	-2.84031
4	0	-2.84031
4.1	0	-2.84031
4.2	0	-2.84031
4.3	0	-2.84031
4.4	0	-2.84031
4.5	0	-2.52472
4.6	0	-2.84031
4.7	0	-2.84031
4.8	0	-3.4715
4.9	0	-2.84031
5	0	-2.84031
5.1	0	-2.84031
5.2	0	-3.4715
5.3	0	-2.84031
5.4	0	-3.4715
5.5	0	-3.4715
5.6	500	175.468
5.7	500	278.666
5.8	500	344.625
5.9	500	403.956
6	500	459.815
6.1	500	483.169
6.2	500	496.424
6.3	500	505.576
6.4	500	511.572
6.5	500	511.572
6.6	500	514.728
6.7	500	516.937
6.8	500	518.2
6.9	500	517.884
7	500	517.568
7.1	500	516.937
7.2	500	516.306
7.3	500	515.99
7.4	500	514.728
7.5	500	514.097
7.6	500	512.203
7.7	500	511.888
7.8	500	511.257
7.9	500	510.31
8	500	509.679
8.1	500	509.047
8.2	500	507.469
8.3	500	507.154
8.4	500	506.207
8.5	500	505.892
8.6	500	505.576
8.7	500	504.945
8.8	500	504.945
8.9	500	503.998
9	500	503.998
9.1	500	503.682
9.2	500	503.051
9.3	500	503.051
9.4	500	502.736
9.5	500	502.736
9.6	500	502.42
9.7	500	502.42
9.8	500	502.104
9.9	500	501.473
10	500	501.473
10.1	500	501.158
10.2	500	501.158
10.3	500	501.473
10.4	500	500.842
10.5	500	501.158
10.6	500	500.526
10.7	500	500.842
10.8	500	500.526
10.9	500	500.211
11	500	500.211
11.1	500	500.211
11.2	500	500.211
11.3	500	499.895
11.4	500	500.211
11.5	500	500.211
11.6	500	499.895
11.7	500	500.211
11.8	500	499.895
11.9	500	499.895
12	500	499.895
12.1	500	499.895
12.2	500	499.895
12.3	500	499.895
12.4	500	499.895
12.5	500	499.895
12.6	500	499.895
12.7	500	499.895
12.8	500	499.895
12.9	500	499.895
13	500	499.895
13.1	500	499.264
13.2	500	499.895
13.3	500	500.211
13.4	500	499.895
13.5	500	499.895
13.6	500	499.264
13.7	500	499.895
13.8	500	499.264
13.9	500	499.895
14	500	499.895
14.1	500	499.895
14.2	500	499.895
14.3	500	499.895
14.4	500	499.895
14.5	500	499.895
14.6	500	499.895
14.7	500	499.895
14.8	500	499.264
14.9	500	499.895
15	500	499.895
15.1	500	499.264
15.2	500	499.895
15.3	500	499.895
15.4	500	499.895
15.5	500	499.895
15.6	500	499.264
15.7	500	499.264
15.8	500	499.895
15.9	500	499.895
16	500	499.895
16.1	500	499.895
16.2	500	499.895
16.3	500	499.895
16.4	500	500.211
16.5	500	500.211
16.6	500	499.264
16.7	500	499.264
16.8	500	499.895
16.9	500	499.895
17	500	499.895
17.1	500	499.895
17.2	500	499.895
17.3	500	499.264
17.4	500	499.895
17.5	500	499.895
17.6	500	499.264
17.7	500	499.895
17.8	500	499.264
17.9	500	499.895
18	500	499.895
18.1	500	499.895
18.2	500	499.895
18.3	500	499.895
18.4	500	499.895
18.5	500	499.895
18.6	500	499.895
18.7	500	500.211
18.8	500	499.895
18.9	500	500.211
19	500	499.895
19.1	500	499.895
19.2	500	499.895
19.3	500	499.895
19.4	500	499.895
19.5	500	499.264
19.6	500	499.895
19.7	500	499.895
19.8	500	499.895
19.9	500	499.264
20	500	499.895
20.1	500	499.264
20.2	500	499.264
20.3	500	499.264
20.4	500	499.895
20.5	500	499.895
20.6	500	499.895
20.7	500	499.895
20.8	500	499.895
20.9	500	499.895
21	500	499.895
21.1	500	499.264
21.2	500	499.264
21.3	500	499.895
21.4	500	499.895
21.5	500	499.895
21.6	500	499.895
21.7	500	499.895
21.8	500	499.895
21.9	500	499.895
22	500	499.264
22.1	500	499.895
22.2	500	499.895
22.3	500	500.211
22.4	500	499.895
22.5	500	499.895
22.6	500	500.211
22.7	500	499.895
22.8	500	499.264
22.9	500	499.895
23	500	499.895
23.1	500	499.895
23.2	500	499.895
23.3	500	499.895
23.4	500	499.895
23.5	500	499.895
23.6	500	499.895
23.7	500	499.895
23.8	500	499.895
23.9	500	499.264
24	500	499.895
24.1	500	499.895
24.2	500	499.895
24.3	500	499.895
24.4	500	499.895
24.5	500	499.895
24.6	500	499.895
24.7	500	499.264
24.8	500	499.895
24.9	500	500.211
25	500	499.895
25.1	500	499.264
25.2	500	499.895
25.3	500	499.895
25.4	500	499.264
25.5	500	499.895
25.6	500	499.895
25.7	500	499.895
25.8	500	499.895
25.9	500	499.264
26	500	499.264
26.1	500	500.211
26.2	500	499.895
26.3	500	500.211
26.4	500	499.895
26.5	500	499.264
26.6	500	499.895
26.7	500	500.211
26.8	500	499.264
26.9	500	499.264
27	500	499.264
27.1	500	499.895
27.2	500	500.211
27.3	500	499.895
27.4	500	499.895
27.5	500	499.895
27.6	500	500.211
27.7	500	499.895
27.8	500	499.895
27.9	500	499.895
28	500	499.895
28.1	500	500.211
28.2	500	499.895
28.3	500	499.895
28.4	500	499.895
28.5	500	499.895
28.6	500	499.895
28.7	500	499.895
28.8	500	499.895
28.9	500	499.264
29	500	499.895
29.1	500	499.895
29.2	500	499.895
29.3	500	500.211
29.4	500	500.211
29.5	500	499.895
29.6	500	500.211
29.7	500	499.895
29.8	500	499.264
29.9	500	499.895
30	500	499.895
30.1	500	500.211
30.2	500	499.264
30.3	500	500.211
30.4	500	500.211
30.5	500	499.895
30.6	500	499.895
30.7	500	500.211
30.8	500	499.895
30.9	500	499.895
31	500	499.264
31.1	500	499.895
31.2	500	499.264
31.3	500	499.895
31.4	500	499.895
31.5	500	499.895
31.6	500	499.895
31.7	500	499.895
31.8	500	499.895
31.9	500	499.895
32	500	499.895
32.1	500	499.895
32.2	500	499.895
32.3	500	499.264
32.4	500	499.895
32.5	500	500.211
32.6	500	499.895
32.7	500	499.895
32.8	500	499.895
32.9	500	499.895
33	500	500.211
33.1	500	499.895
33.2	500	499.895
33.3	500	500.211
33.4	500	499.895
33.5	500	499.895
33.6	500	499.895
33.7	500	499.895
33.8	500	499.895
33.9	500	499.895
34	500	499.895
34.1	500	499.264
34.2	500	499.895
34.3	500	499.895
34.4	500	499.895
34.5	500	499.895
34.6	500	499.895
34.7	500	499.895
34.8	500	499.895
34.9	500	499.895
35	500	499.895
35.1	500	499.895
35.2	500	499.895
35.3	500	499.264
35.4	500	499.895
35.5	500	499.895
35.6	500	499.895
35.7	500	499.895
35.8	500	499.895
35.9	500	499.895
36	500	499.895
36.1	500	499.895
36.2	500	499.264
36.3	500	499.895
36.4	500	499.895
36.5	500	499.895
36.6	500	499.264
36.7	500	499.895
36.8	500	499.264
36.9	500	499.895
37	500	499.895
37.1	500	499.895
37.2	500	499.895
37.3	500	499.264
37.4	500	499.895
37.5	500	499.895
37.6	500	499.895
37.7	500	499.895
37.8	500	499.895
37.9	500	499.895
38	500	499.895
38.1	500	499.895
38.2	500	499.895
38.3	500	499.895
38.4	500	499.895
38.5	500	500.211
38.6	500	499.895
38.7	500	499.895
38.8	500	500.211
38.9	500	500.211
39	500	499.895
39.1	500	499.895
39.2	500	499.895
39.3	500	499.895
39.4	500	499.895
39.5	500	499.895
39.6	500	499.895
39.7	500	499.895
39.8	500	499.895
39.9	500	499.895
40	500	499.895
40.1	500	499.264
40.2	500	499.895
40.3	500	499.895
40.4	500	499.264
40.5	500	499.895
40.6	500	499.895
40.7	500	500.211
40.8	500	499.895
40.9	500	499.895
41	500	499.895
41.1	500	499.895
41.2	500	499.895
41.3	500	499.895
41.4	500	499.895
41.5	500	499.895
41.6	500	499.895
41.7	500	499.895
41.8	500	499.895
41.9	500	499.264
42	500	499.895
42.1	500	500.211
42.2	500	499.895
42.3	500	499.895
42.4	500	500.211
42.5	500	499.895
42.6	500	499.895
42.7	500	499.895
42.8	500	499.895
42.9	500	499.895
43	500	499.895
43.1	500	499.895
43.2	500	499.895
43.3	500	499.895
43.4	500	499.895
43.5	500	499.895
43.6	500	499.895
43.7	500	499.895
43.8	500	499.895
43.9	500	499.895
44	500	499.895
44.1	500	499.895
44.2	500	499.895
44.3	500	499.895
44.4	500	499.895
44.5	500	499.264
44.6	500	499.895
44.7	500	499.895
44.8	500	499.264
44.9	500	499.895
45	500	499.895
45.1	500	499.895
45.2	500	500.211
45.3	500	499.895
45.4	500	499.895
45.5	500	499.895
45.6	500	499.895
45.7	500	499.895
45.8	500	499.895
45.9	500	499.895
46	500	499.895
46.1	500	499.895
46.2	500	499.264
46.3	500	499.895
46.4	500	499.895
46.5	500	499.895
46.6	500	499.895
46.7	500	499.895
46.8	500	499.895
46.9	500	500.211
47	500	499.895
47.1	500	499.895
47.2	500	499.895
47.3	500	499.895
47.4	500	499.895
47.5	500	499.895
47.6	500	499.895
47.7	500	499.895
47.8	500	499.895
47.9	500	499.895
48	500	499.895
48.1	500	499.895
48.2	500	499.895
48.3	500	500.211
48.4	500	499.895
48.5	500	499.895
48.6	500	499.895
48.7	500	499.895
48.8	500	499.895
48.9	500	500.211
49	500	499.895
49.1	500	499.895
49.2	500	499.895
49.3	500	499.895
49.4	500	499.895
49.5	500	499.895
49.6	500	499.895
49.7	500	499.895
49.8	500	499.895
49.9	500	499.895
50	500	500.211
50.1	500	499.895
50.2	500	499.895
50.3	500	499.895
50.4	500	499.895
50.5	500	500.211
50.6	500	500.211
50.7	500	499.895
50.8	500	499.895
50.9	500	499.895
51	500	499.895
51.1	500	499.895
51.2	500	499.895
51.3	500	499.264
51.4	500	499.895
51.5	500	499.895
51.6	500	499.895
51.7	500	499.895
51.8	500	499.895
51.9	500	499.895
52	500	499.895
52.1	500	499.264
52.2	500	500.211
52.3	500	500.211
52.4	500	500.211
52.5	500	499.895
52.6	500	499.264
52.7	500	499.895
52.8	500	499.895
52.9	500	499.895
53	500	499.895
53.1	500	499.895
53.2	500	500.211
53.3	500	499.264
53.4	500	499.895
53.5	500	499.895
53.6	500	499.895
53.7	500	499.895
53.8	500	499.895
53.9	500	500.211
54	500	499.895
54.1	500	499.895
54.2	500	499.895
54.3	500	499.895
54.4	500	499.895
54.5	500	499.895
54.6	500	499.895
54.7	500	499.895
54.8	500	499.895
54.9	500	499.895
55	500	499.895
55.1	500	499.895
55.2	500	500.211
55.3	500	499.895
55.4	500	499.895
55.5	500	499.895
55.6	500	499.895
55.7	500	499.895
55.8	500	500.211
55.9	500	499.895
56	500	499.264
56.1	500	499.895
56.2	500	499.895
56.3	500	499.895
56.4	500	499.895
56.5	500	499.895
56.6	500	499.264
56.7	500	499.895
56.8	500	499.264
56.9	500	499.895
57	500	499.895
57.1	500	500.211
57.2	500	499.895
57.3	500	500.211
57.4	500	499.895
57.5	500	499.895
57.6	500	499.895
57.7	500	499.895
57.8	500	499.895
57.9	500	499.895
58	500	499.895
58.1	500	499.895
58.2	500	499.895
58.3	500	499.895
58.4	500	499.895
58.5	500	499.895
58.6	500	499.264
58.7	500	499.895
58.8	500	499.895
58.9	500	499.895
59	500	500.211
59.1	500	499.895
59.2	500	499.895
59.3	500	499.895
59.4	500	499.895
59.5	500	500.211
59.6	500	499.895
59.7	500	499.895
59.8	500	499.895
59.9	500	499.895
60	500	499.895
60.1	500	499.895
60.2	500	499.895
60.3	500	500.211
60.4	500	499.264
60.5	500	499.895
60.6	500	499.895
60.7	500	499.895
60.8	500	499.895
60.9	500	499.895
61	500	499.895
61.1	500	500.211
61.2	500	499.895
61.3	500	499.895
61.4	500	499.895
61.5	500	499.895
61.6	500	499.895
61.7	500	499.895
61.8	500	499.895
61.9	500	499.895
62	500	499.895
62.1	500	499.895
62.2	500	499.895
62.3	500	499.895
62.4	500	499.895
62.5	500	499.895
62.6	500	499.895
62.7	500	500.211
62.8	500	500.211
62.9	500	499.264
63	500	499.264
63.1	500	500.211
63.2	500	500.211
63.3	500	499.895
63.4	500	499.895
63.5	500	499.895
63.6	500	499.895
63.7	500	499.895
63.8	500	499.895
63.9	500	499.895
64	500	499.895
64.1	500	499.895
64.2	500	499.895
64.3	500	499.895
64.4	500	499.895
64.5	500	499.895
64.6	0	499.895
64.7	0	452.241
64.8	0	452.241
64.9	0	432.675
65	0	415.317
65.1	0	399.222
65.2	0	383.758
65.3	0	369.556
65.4	0	355.67
65.5	0	342.416
65.6	0	329.161
65.7	0	316.537
65.8	0	304.86
65.9	0	293.184
66	0	282.138
66.1	0	271.408
66.2	0	260.993
66.3	0	251.21
66.4	0	241.427
66.5	0	232.59
66.6	0	223.122
66.7	0	215.233
66.8	0	206.712
66.9	0	198.191
67	0	190.617
67.1	0	182.727
67.2	0	175.468
67.3	0	168.525
67.4	0	161.582
67.5	0	155.271
67.6	0	148.643
67.7	0	142.331
67.8	0	136.966
67.9	0	125.605
68	0	120.556
68.1	0	115.506
68.2	0	110.457
68.3	0	105.723
68.4	0	100.989
68.5	0	96.5707
68.6	0	92.468
68.7	0	88.9965
68.8	0	88.9965
68.9	0	80.7912
69	0	77.3197
69.1	0	73.5326
69.2	0	70.3767
69.3	0	67.5364
69.4	0	64.0649
69.5	0	61.2245
69.6	0	58.3842
69.7	0	55.8595
69.8	0	53.0192
69.9	0	50.8101
70	0	48.6009
70.1	0	46.0762
70.2	0	43.8671
70.3	0	41.6579
70.4	0	39.7644
70.5	0	37.5553
70.6	0	35.9773
70.7	0	34.0838
70.8	0	32.8214
70.9	0	30.9279
71	0	29.3499
71.1	0	27.772
71.2	0	26.5096
71.3	0	24.9316
71.4	0	23.9849
71.5	0	22.4069
71.6	0	21.4602
71.7	0	20.1978
71.8	0	19.251
71.9	0	17.9887
72	0	17.9887
72.1	0	16.4107
72.2	0	15.1483
72.3	0	14.5172
72.4	0	13.5704
72.5	0	12.9392
72.6	0	11.9924
72.7	0	11.6768
72.8	0	10.4145
72.9	0	10.0989
73	0	9.7833
73.1	0	9.15212
73.2	0	8.20535
73.3	0	7.57417
73.4	0	7.25858
73.5	0	7.25858
73.6	0	6.31181
73.7	0	5.68063
73.8	0	5.36504
73.9	0	5.04945
74	0	4.73386
74.1	0	4.73386
74.2	0	3.78709
74.3	0	3.78709
74.4	0	3.1559
74.5	0	2.84031
74.6	0	2.84031
74.7	0	2.52472
74.8	0	2.20913
74.9	0	1.89354
75	0	1.89354
75.1	0	1.26236
75.2	0	0.946771
75.3	0	0.946771
75.4	0	0.631181
75.5	0	0.31559
75.6	0	0.631181
75.7	0	0.31559
75.8	0	0
75.9	0	0
76	0	-0.31559
76.1	0	-0.31559
76.2	0	-0.31559
76.3	0	-0.946771
76.4	0	-0.946771
76.5	0	-1.26236
76.6	0	-1.26236
76.7	0	-1.26236
76.8	0	-1.26236
76.9	0	-1.26236
77	0	-1.57795
77.1	0	-1.26236
77.2	0	-1.26236
77.3	0	-1.57795
77.4	0	-1.89354
77.5	0	-1.57795
77.6	0	-1.89354
77.7	0	-1.89354
77.8	0	-1.89354
77.9	0	-1.89354
78	0	-1.89354
78.1	0	-2.20913
78.2	0	-2.20913
78.3	0	-2.20913
78.4	0	-2.52472
78.5	0	-2.20913
78.6	0	-2.52472
78.7	0	-2.52472
78.8	0	-2.52472
78.9	0	-2.52472
79	0	-2.52472
79.1	0	-2.52472
79.2	0	-2.52472
79.3	0	-2.52472
79.4	0	-2.84031
79.5	0	-2.52472
79.6	0	-2.52472
79.7	0	-2.84031
79.8	0	-2.84031
79.9	0	-2.84031
80	0	-2.84031
80.1	0	-2.52472
80.2	0	-2.84031
80.3	0	-2.84031
80.4	0	-2.84031
80.5	0	-2.84031
80.6	0	-2.84031
80.7	0	-2.84031
80.8	0	-2.84031
80.9	0	-2.84031
81	0	-2.84031
81.1	0	-2.84031
81.2	0	-2.84031
81.3	0	-3.4715
81.4	0	-3.4715
81.5	0	-2.84031
81.6	0	-3.4715
81.7	0	-2.84031
81.8	0	-2.84031
81.9	0	-3.4715
82	0	-3.4715
82.1	0	-2.84031
82.2	0	-3.4715
82.3	0	-2.84031
82.4	0	-3.4715
82.5	0	-2.84031
82.6	0	-3.4715
82.7	0	-3.4715
82.8	0	-3.4715
82.9	0	-3.4715
83	0	-3.4715
83.1	0	-3.4715
83.2	0	-3.4715
83.3	0	-3.4715
83.4	0	-3.4715
83.5	0	-3.4715
83.6	0	-2.84031
83.7	0	-3.4715
83.8	0	-3.4715
83.9	0	-3.4715
84	0	-3.4715
84.1	0	-2.84031
84.2	0	-3.4715
84.3	0	-3.4715
84.4	0	-3.4715
84.5	0	-3.4715
84.6	0	-3.4715
84.7	0	-3.4715
84.8	0	-3.4715
84.9	0	-3.4715
85	0	-3.4715
85.1	0	-3.4715
85.2	0	-3.4715
85.3	0	-3.4715
85.4	0	-3.4715
85.5	0	-3.4715
85.6	0	-3.4715
85.7	0	-3.4715
85.8	0	-3.4715
85.9	0	-3.4715
86	0	-3.4715
86.1	0	-3.4715
86.2	0	-3.4715
86.3	0	-3.4715
86.4	0	-3.4715
86.5	0	-3.4715
86.6	0	-3.4715
86.7	0	-3.4715
86.8	0	-3.4715
86.9	0	-3.4715
87	0	-3.4715
87.1	0	-3.4715
87.2	0	-3.4715
87.3	0	-3.4715
87.4	0	-3.4715
87.5	0	-3.4715
87.6	0	-3.4715
87.7	0	-3.4715
87.8	0	-3.4715
87.9	0	-3.4715
88	0	-3.4715
88.1	0	-3.4715
88.2	0	-3.4715
88.3	0	-3.4715
88.4	0	-3.4715
88.5	0	-2.84031
88.6	0	-3.4715
88.7	0	-3.4715
88.8	0	-3.4715
88.9	0	-3.4715
89	0	-2.84031
89.1	0	-3.4715
89.2	0	-3.4715
89.3	0	-3.4715
89.4	0	-3.4715
89.5	0	-3.4715
89.6	0	-3.4715
89.7	0	-3.4715
89.8	0	-3.4715
89.9	0	-3.4715
90	0	-3.4715
90.1	0	-3.4715
90.2	0	-3.4715
90.3	0	-3.4715
90.4	0	-3.4715
90.5	0	-3.4715
90.6	0	-3.4715
90.7	0	-3.4715
90.8	0	-3.4715
90.9	0	-3.4715
91	0	-3.4715
91.1	0	-3.4715
91.2	0	-3.4715
91.3	0	-3.4715
91.4	0	-3.4715
91.5	0	-3.4715
91.6	0	-2.84031
91.7	0	-3.4715
91.8	0	-3.4715
91.9	0	-2.84031
92	0	-3.4715
92.1	0	-2.84031
92.2	0	-2.84031
92.3	0	-2.84031
92.4	0	-2.84031
92.5	0	-2.84031
92.6	0	-2.84031
92.7	0	-2.84031
92.8	0	-2.20913
92.9	0	-2.52472
93	0	-2.52472
93.1	0	-2.52472
93.2	0	-2.52472
93.3	0	-2.52472
93.4	0	-2.20913
93.5	0	-2.20913
93.6	0	-2.20913
93.7	0	-2.20913
93.8	0	-1.89354
93.9	0	-1.89354
94	0	-1.89354
94.1	0	-1.57795
94.2	0	-1.26236
94.3	0	-1.57795
94.4	0	-1.57795
94.5	0	-1.26236
94.6	0	-1.26236
94.7	0	-1.26236
94.8	0	-1.26236
94.9	0	-1.26236
95	0	-0.946771
95.1	0	-0.946771
95.2	0	-0.946771
95.3	0	-0.946771
95.4	0	-0.946771
95.5	0	-0.946771
95.6	0	-0.946771
95.7	0	-0.31559
95.8	0	-0.31559
95.9	0	-0.31559
96	0	-0.31559
96.1	0	-0.31559
96.2	0	-0.31559
96.3	0	0
96.4	0	0
96.5	0	0.31559
96.6	0	0
96.7	0	0
96.8	0	0
96.9	0	0.31559
97	0	-0.31559
97.1	0	0
97.2	0	0
97.3	0	0
97.4	0	0
97.5	0	0
97.6	0	0
97.7	0	0
97.8	0	0
97.9	0	0
98	0	0.631181
98.1	0	0
98.2	0	0
98.3	0	0
98.4	0	0
98.5	0	0
98.6	0	0
98.7	0	0.31559
98.8	0	0.631181
98.9	0	0.31559
99	0	0
99.1	0	0
99.2	0	0.31559
99.3	0	0.31559
99.4	0	0.31559
99.5	0	0.31559
99.6	0	0
99.7	0	0.31559
99.8	0	0.31559
99.9	0	0
100	0	0
100.1	0	0
100.2	0	0.31559
100.3	0	0.31559
100.4	0	0
100.5	0	0.631181
100.6	0	0
100.7	0	0.31559
100.8	0	0
100.9	0	0
101	0	0.31559
101.1	0	0
101.2	0	0.31559
101.3	0	0.31559
101.4	0	0.31559
101.5	0	0.31559
101.6	0	0
101.7	0	0
101.8	0	0
101.9	0	0
102	0	0
102.1	0	0
102.2	0	0
102.3	0	0.31559
102.4	0	0
102.5	0	0
102.6	0	0
102.7	0	0.31559
102.8	0	0
102.9	0	0
103	0	0
103.1	0	0.31559
103.2	0	0.31559
103.3	0	0.31559
103.4	0	0
103.5	0	0
103.6	0	0
103.7	0	0
103.8	0	0
103.9	0	0
104	0	0
104.1	0	0.31559
104.2	0	0
104.3	0	0
104.4	0	0
104.5	0	0
104.6	0	0
104.7	0	0.31559
104.8	0	0
104.9	0	0
105	0	0
105.1	0	0
105.2	0	0
105.3	0	0
105.4	0	0
105.5	0	0
105.6	0	0.31559
105.7	0	0.31559
105.8	0	0
105.9	0	0
106	0	0
106.1	0	0
106.2	0	0.31559
106.3	0	0.31559
106.4	0	0
106.5	0	0
106.6	0	0.31559
106.7	0	0.31559
106.8	0	-0.31559
106.9	0	-0.31559
107	0	0
107.1	0	0
107.2	0	0
107.3	0	0
107.4	0	0
107.5	0	0
107.6	0	-0.31559
107.7	0	-0.31559
107.8	0	0
107.9	0	0
108	0	0.31559
108.1	0	0.31559
108.2	0	-0.31559
108.3	0	0
108.4	0	0.31559
108.5	0	0.31559
108.6	0	0
108.7	0	0
108.8	0	0
108.9	0	0
109	0	0
109.1	0	-0.31559
109.2	0	0
109.3	0	0
109.4	0	0.31559
109.5	0	0.31559
109.6	0	0
109.7	0	0.31559
109.8	0	-0.31559
109.9	0	0
110	0	-0.31559
110.1	0	0
110.2	0	0
110.3	0	-0.31559
110.4	0	0
110.5	0	0
110.6	0	0
110.7	0	-0.31559
110.8	0	0
110.9	0	0
111	0	-0.31559
111.1	0	0
111.2	0	0
111.3	0	-0.31559
111.4	0	0
111.5	0	-0.31559
111.6	0	0
111.7	0	0
111.8	0	-0.31559
111.9	0	0
112	0	0
112.1	0	0
112.2	0	0
112.3	0	-0.31559
112.4	0	0
112.5	0	-0.31559
112.6	0	0
112.7	0	-0.31559
112.8	0	0
112.9	0	0
113	0	-0.31559
113.1	0	0
113.2	0	-0.31559
113.3	0	0
113.4	0	-0.31559
113.5	0	-0.31559
113.6	0	0
113.7	0	0
113.8	0	-0.31559
113.9	0	-0.31559
114	0	0
114.1	0	0
114.2	0	-0.31559
114.3	0	0
114.4	0	0
114.5	0	0
114.6	0	-0.31559
114.7	0	0
114.8	0	-0.31559
114.9	0	-0.31559
115	0	0
115.1	0	0
115.2	0	0
115.3	0	0
115.4	0	0
115.5	0	-0.31559
115.6	0	0
115.7	0	-0.31559
115.8	0	0
115.9	0	0
116	0	0
116.1	0	0.31559
116.2	0	0
116.3	0	0
116.4	0	0
116.5	0	0.31559
116.6	0	0
116.7	0	0
116.8	0	0
116.9	0	-0.31559
117	0	0
117.1	0	0
117.2	0	0
117.3	0	0
117.4	0	0
117.5	0	-0.31559
117.6	0	0
117.7	0	0
117.8	0	0
117.9	0	0
118	0	-0.31559
118.1	0	0
118.2	0	0
118.3	0	0.31559
118.4	0	-0.31559
118.5	0	0
118.6	0	0
118.7	0	-0.31559
118.8	0	0
118.9	0	0
119	0	0
119.1	0	0
119.2	0	0.31559
119.3	0	-0.31559
119.4	0	0
119.5	0	0
119.6	0	0.31559
119.7	0	0
119.8	0	0
119.9	0	0
120	0	0
120.1	0	-0.31559
120.2	0	0
120.3	0	-0.31559
120.4	0	-0.31559
120.5	0	0
120.6	0	0
120.7	0	-0.31559
120.8	0	0
120.9	0	0
121	0	0
121.1	0	0
121.2	0	0.31559
121.3	0	0.31559
121.4	0	0
121.5	0	0
121.6	0	0
121.7	0	0
121.8	0	0
121.9	0	0
122	0	0
122.1	0	0
122.2	0	0
122.3	0	0
122.4	0	0
122.5	0	-0.31559
122.6	0	-0.31559
122.7	0	0
122.8	0	-0.31559
122.9	0	0
123	0	0
123.1	0	0
123.2	0	0
123.3	0	0.31559
123.4	0	0
123.5	0	-0.31559
123.6	0	0
123.7	0	0
123.8	0	0
123.9	0	0
124	0	-0.31559
124.1	0	0
124.2	0	0
124.3	0	0
124.4	0	0.31559
124.5	0	0
124.6	0	0
124.7	0	0
124.8	0	0
124.9	0	-0.31559
125	0	0
125.1	0	-0.31559
125.2	0	0
125.3	0	-0.31559
125.4	0	0
125.5	0	0
125.6	0	0
125.7	0	0
125.8	0	0.31559
125.9	0	0
126	0	-0.31559
126.1	0	0
126.2	0	-0.31559
126.3	0	0
126.4	0	0
126.5	0	-0.31559
126.6	0	-0.31559
126.7	0	0
126.8	0	0.31559
126.9	0	-0.31559
127	0	-0.31559
127.1	0	0
127.2	0	0
127.3	0	-0.31559
127.4	0	0.31559
127.5	0	0
127.6	0	0
127.7	0	0
127.8	0	0
127.9	0	0
128	0	0
128.1	0	0.31559
128.2	0	0
128.3	0	0
128.4	0	-0.31559
128.5	0	0
128.6	0	-0.31559
128.7	0	0
128.8	0	0
128.9	0	0
129	0	0
129.1	0	0
129.2	0	0
129.3	0	-0.31559
129.4	0	-0.31559
129.5	0	-0.31559
129.6	0	0
129.7	0	0
129.8	0	0
129.9	0	-0.31559
130	0	-0.31559
130.1	0	-0.31559
130.2	0	0
130.3	0	0
130.4	0	-0.31559
130.5	0	0
130.6	0	0
130.7	0	-0.31559
130.8	0	0
130.9	0	0
131	0	0.31559
131.1	0	0
131.2	0	-0.31559
131.3	0	0
131.4	0	0.31559
131.5	0	-0.31559
131.6	0	0
131.7	0	0.31559
131.8	0	-0.31559
131.9	0	0
132	0	0.31559
132.1	0	0
132.2	0	0
132.3	0	-0.31559
132.4	0	0
132.5	0	0
132.6	0	-0.31559
132.7	0	0
132.8	0	0
132.9	0	0
133	0	0
133.1	0	0
133.2	500	0
133.3	500	0
133.4	500	244.898
133.5	500	373.975
133.6	500	431.728
133.7	500	483.8
133.8	500	510.941
133.9	500	522.933
134	500	522.933
134.1	500	530.508
134.2	500	536.504
134.3	500	536.504
134.4	500	536.188
134.5	500	534.926
134.6	500	533.348
134.7	500	531.77
134.8	500	529.876
134.9	500	528.298
135	500	526.405
135.1	500	524.511
135.2	500	522.302
135.3	500	521.671
135.4	500	519.777
135.5	500	518.2
135.6	500	516.622
135.7	500	515.99
135.8	500	514.412
135.9	500	513.466
136	500	512.203
136.1	500	511.572
136.2	500	510.941
136.3	500	509.994
136.4	500	509.363
136.5	500	508.101
136.6	500	507.785
136.7	500	506.838
136.8	500	505.892
136.9	500	505.892
137	500	505.26
137.1	500	505.26
137.2	500	503.998
137.3	500	503.998
137.4	500	503.682
137.5	500	503.367
137.6	500	503.367
137.7	500	502.736
137.8	500	502.42
137.9	500	502.42
138	500	502.104
138.1	500	501.473
138.2	500	501.473
138.3	500	501.473
138.4	500	501.158
138.5	500	501.158
138.6	500	501.158
138.7	500	501.473
138.8	500	500.842
138.9	500	500.842
139	500	500.842
139.1	500	500.842
139.2	500	500.526
139.3	500	500.842
139.4	500	500.526
139.5	500	500.211
139.6	500	500.526
139.7	500	500.211
139.8	500	500.211
139.9	500	500.211
140	500	499.895
140.1	500	500.211
140.2	500	500.211
140.3	500	500.211
140.4	500	500.211
140.5	500	499.895
140.6	500	499.895
140.7	500	499.895
140.8	500	499.895
140.9	500	500.211
141	500	499.895
141.1	500	499.895
141.2	500	500.211
141.3	500	499.895
141.4	500	499.895
141.5	500	499.895
141.6	500	500.211
141.7	500	499.895
141.8	500	499.895
141.9	500	500.211
142	500	499.264
142.1	500	500.211
142.2	500	499.895
142.3	500	499.895
142.4	500	499.895
142.5	500	499.895
142.6	500	499.895
142.7	500	500.211
142.8	500	499.895
142.9	500	499.895
143	500	499.264
143.1	500	499.264
143.2	500	499.264
143.3	500	499.264
143.4	500	499.895
143.5	500	499.895
143.6	500	499.895
143.7	500	499.895
143.8	500	499.895
143.9	500	499.895
144	500	499.264
144.1	500	499.264
144.2	500	499.264
144.3	500	499.264
144.4	500	499.895
144.5	500	499.895
144.6	500	499.264
144.7	500	499.895
144.8	500	499.895
144.9	500	499.895
145	500	499.264
145.1	500	499.895
145.2	500	499.895
145.3	500	499.895
145.4	500	500.211
145.5	500	500.211
145.6	500	499.895
145.7	500	499.895
145.8	500	499.264
145.9	500	499.895
146	500	499.895
146.1	500	499.895
146.2	500	500.211
146.3	500	499.895
146.4	500	499.895
146.5	500	499.895
146.6	500	499.895
146.7	500	499.895
146.8	500	499.895
146.9	500	499.264
147	500	499.264
147.1	500	499.895
147.2	500	499.264
147.3	500	500.211
147.4	500	499.895
147.5	500	499.895
147.6	500	499.264
147.7	500	499.895
147.8	500	499.895
147.9	500	499.895
148	500	499.895
148.1	500	499.895
148.2	500	499.895
148.3	500	499.895
148.4	500	499.895
148.5	500	499.895
148.6	500	499.895
148.7	500	499.895
148.8	500	499.895
148.9	500	499.264
149	500	499.58
149.1	500	499.264
149.2	500	500.211
149.3	500	499.895
149.4	500	499.895
149.5	500	499.895
149.6	500	499.264
149.7	500	499.895
149.8	500	499.895
149.9	500	499.895
150	500	499.895
150.1	500	499.895
150.2	500	499.895
150.3	500	499.895
150.4	500	499.895
150.5	500	499.895
150.6	500	499.895
150.7	500	499.895
150.8	500	500.211
150.9	500	499.264
151	500	499.264
151.1	500	499.895
151.2	500	499.895
151.3	500	499.58
151.4	500	499.895
151.5	500	499.895
151.6	500	499.895
151.7	500	499.895
151.8	500	499.895
151.9	500	499.895
152	500	499.895
152.1	500	500.211
152.2	500	499.895
152.3	500	500.211
152.4	500	499.895
152.5	500	499.895
152.6	500	499.895
152.7	500	499.895
152.8	500	499.895
152.9	500	499.264
153	500	499.895
153.1	500	499.264
153.2	500	499.895
153.3	500	499.895
153.4	500	499.895
153.5	500	499.895
153.6	500	499.895
153.7	500	499.895
153.8	500	499.895
153.9	500	499.895
154	500	499.895
154.1	500	500.211
154.2	500	500.526
154.3	500	499.895
154.4	500	499.264
154.5	500	499.895
154.6	500	499.895
154.7	500	500.211
154.8	500	499.895
154.9	500	499.264
155	500	499.264
155.1	500	499.895
155.2	500	500.211
155.3	500	499.895
155.4	500	499.895
155.5	500	499.895
155.6	500	499.895
155.7	500	499.895
155.8	500	499.895
155.9	500	499.895
156	500	499.895
156.1	500	500.526
156.2	500	500.211
156.3	500	499.895
156.4	500	499.895
156.5	500	499.895
156.6	500	499.895
156.7	500	500.211
156.8	500	500.211
156.9	500	499.895
157	500	499.895
157.1	500	499.264
157.2	500	500.211
157.3	500	499.264
157.4	500	499.895
157.5	500	499.264
157.6	500	499.895
157.7	500	499.895
157.8	500	500.211
157.9	500	499.895
158	500	499.264
158.1	500	499.895
158.2	500	499.895
158.3	500	499.895
158.4	500	499.264
158.5	500	499.895
158.6	500	499.264
158.7	500	500.211
158.8	500	499.895
158.9	500	499.895
159	500	499.895
159.1	500	499.58
159.2	500	499.895
159.3	500	499.895
159.4	500	499.895
159.5	500	499.264
159.6	500	499.895
159.7	500	499.895
159.8	500	499.895
159.9	500	499.895
160	500	499.895
160.1	500	500.211
160.2	500	499.895
160.3	500	499.895
160.4	500	499.895
160.5	500	499.895
160.6	500	499.895
160.7	500	499.58
160.8	500	499.58
160.9	500	499.895
161	500	499.895
161.1	500	499.264
161.2	500	499.895
161.3	500	499.895
161.4	500	499.58
161.5	500	500.211
161.6	500	499.895
161.7	500	499.895
161.8	500	499.58
161.9	500	499.895
162	500	499.895
162.1	500	499.895
162.2	500	499.895
162.3	500	499.895
162.4	500	499.895
162.5	500	499.58
162.6	500	499.264
162.7	500	499.58
162.8	500	499.58
162.9	500	500.211
163	500	499.895
163.1	500	500.211
163.2	500	499.895
163.3	500	499.895
163.4	500	499.58
163.5	500	499.895
163.6	500	499.895
163.7	500	499.58
163.8	500	499.895
163.9	500	500.211
164	500	499.58
164.1	500	500.211
164.2	500	499.895
164.3	500	499.895
164.4	500	499.895
164.5	500	499.58
164.6	500	499.895
164.7	500	499.895
164.8	500	499.895
164.9	500	499.895
165	500	499.895
165.1	500	500.211
165.2	500	499.895
165.3	500	499.895
165.4	500	499.264
165.5	500	499.895
165.6	500	499.895
165.7	500	499.895
165.8	500	499.58
165.9	500	499.895
166	500	499.58
166.1	500	499.895
166.2	500	499.895
166.3	500	499.895
166.4	500	499.895
166.5	500	499.895
166.6	500	500.211
166.7	500	500.211
166.8	500	499.895
166.9	500	499.895
167	500	499.895
167.1	500	499.895
167.2	500	500.211
167.3	500	499.895
167.4	500	499.895
167.5	500	499.895
167.6	500	499.895
167.7	500	499.58
167.8	500	499.895
167.9	500	500.211
168	500	499.895
168.1	500	499.895
168.2	500	499.895
168.3	500	499.895
168.4	500	499.895
168.5	500	499.895
168.6	500	499.895
168.7	500	499.264
168.8	500	499.895
168.9	500	500.211
169	500	499.895
169.1	500	499.58
169.2	500	499.895
169.3	500	499.895
169.4	500	499.895
169.5	500	499.895
169.6	500	499.58
169.7	500	499.895
169.8	500	499.58
169.9	500	499.895
170	500	499.895
170.1	500	499.895
170.2	500	499.895
170.3	500	499.895
170.4	500	499.58
170.5	500	499.895
170.6	500	499.895
170.7	500	500.211
170.8	500	499.895
170.9	500	499.895
171	500	500.211
171.1	500	499.264
171.2	500	500.211
171.3	500	500.211
171.4	500	499.895
171.5	500	499.895
171.6	500	499.895
171.7	500	499.895
171.8	500	499.895
171.9	500	499.895
172	500	499.895
172.1	500	499.264
172.2	500	499.264
172.3	500	499.895
172.4	500	499.895
172.5	500	499.895
172.6	500	499.895
172.7	500	499.895
172.8	500	499.895
172.9	500	499.895
173	500	499.895
173.1	500	499.895
173.2	500	499.895
173.3	500	499.895
173.4	500	499.895
173.5	500	499.895
173.6	500	499.895
173.7	500	499.895
173.8	500	499.895
173.9	500	500.211
174	500	499.895
174.1	500	499.58
174.2	500	500.211
174.3	500	499.58
174.4	500	499.58
174.5	500	499.895
174.6	500	499.895
174.7	500	499.895
174.8	500	499.895
174.9	500	499.58
175	500	499.895
175.1	500	500.211
175.2	500	499.58
175.3	500	499.895
175.4	500	499.895
175.5	500	499.895
175.6	500	499.895
175.7	500	499.58
175.8	500	499.895
175.9	500	499.895
176	500	499.895
176.1	500	499.895
176.2	500	499.895
176.3	500	499.58
176.4	500	499.58
176.5	500	499.58
176.6	500	499.58
176.7	500	499.895
176.8	500	499.58
176.9	500	499.895
177	500	499.895
177.1	500	500.211
177.2	500	499.895
177.3	500	500.526
177.4	500	500.211
177.5	500	499.895
177.6	500	499.895
177.7	500	499.895
177.8	500	499.58
177.9	500	499.895
178	500	499.58
178.1	500	500.211
178.2	500	500.211
178.3	500	499.58
178.4	500	499.895
178.5	500	500.211
178.6	500	499.895
178.7	500	499.895
178.8	500	499.895
178.9	500	499.895
179	500	499.58
179.1	500	500.211
179.2	500	499.58
179.3	500	499.58
179.4	500	499.895
179.5	500	499.895
179.6	500	499.895
179.7	500	499.895
179.8	500	499.58
179.9	500	499.58
180	500	499.895
180.1	500	500.211
180.2	500	499.895
180.3	500	499.58
180.4	500	500.211
180.5	500	500.211
180.6	500	500.211
180.7	500	499.58
180.8	500	499.895
180.9	500	499.895
181	500	500.211
181.1	500	499.58
181.2	500	499.58
181.3	500	499.895
181.4	500	499.895
181.5	500	499.895
181.6	500	499.895
181.7	500	499.58
181.8	500	499.58
181.9	500	499.58
182	500	500.211
182.1	500	499.58
182.2	500	500.211
182.3	500	499.895
182.4	500	500.211
182.5	500	499.895
182.6	500	499.58
182.7	500	499.895
182.8	500	499.895
182.9	500	499.895
183	500	500.211
183.1	500	499.58
183.2	500	499.895
183.3	500	499.58
183.4	500	499.895
183.5	500	499.58
183.6	500	499.895
183.7	500	499.895
183.8	500	499.895
183.9	500	499.895
184	500	499.58
184.1	500	499.58
184.2	500	500.211
184.3	500	500.211
184.4	500	499.58
184.5	500	499.895
184.6	500	499.895
184.7	500	499.895
184.8	500	499.895
184.9	500	499.58
185	500	500.211
185.1	500	499.895
185.2	500	499.895
185.3	500	499.58
185.4	500	499.895
185.5	500	499.895
185.6	500	500.211
185.7	500	499.895
185.8	500	499.58
185.9	500	499.895
186	500	499.895
186.1	500	499.895
186.2	500	499.58
186.3	500	500.211
186.4	500	500.211
186.5	500	500.211
186.6	500	499.895
186.7	500	500.211
186.8	500	499.895
186.9	500	499.895
187	500	499.58
187.1	500	499.895
187.2	500	499.895
187.3	500	499.58
187.4	500	499.895
187.5	500	499.58
187.6	500	499.895
187.7	500	499.895
187.8	500	499.895
187.9	500	499.58
188	500	499.58
188.1	500	500.526
188.2	500	500.211
188.3	500	499.895
188.4	500	499.895
188.5	500	499.895
188.6	500	499.895
188.7	500	499.264
188.8	500	499.895
188.9	500	499.895
189	500	499.895
189.1	500	499.895
189.2	500	499.895
189.3	500	499.58
189.4	500	499.895
189.5	500	500.211
189.6	500	499.895
189.7	500	500.211
189.8	500	499.895
189.9	500	499.895
190	500	499.895
190.1	500	499.58
190.2	500	499.895
190.3	500	499.58
190.4	500	499.895
190.5	500	499.895
190.6	500	499.58
190.7	500	499.895
190.8	500	499.895
190.9	500	499.58
191	500	500.211
191.1	500	500.211
191.2	500	499.58
191.3	500	499.58
191.4	500	499.58
191.5	500	499.58
191.6	500	500.211
191.7	500	499.895
191.8	500	500.211
191.9	500	499.895
192	500	500.211
192.1	0	499.58
192.2	0	499.58
192.3	0	452.241
192.4	0	433.937
192.5	0	416.579
192.6	0	400.8
192.7	0	384.705
192.8	0	370.188
192.9	0	342.731
193	0	329.792
193.1	0	317.8
193.2	0	305.807
193.3	0	294.13
193.4	0	282.769
193.5	0	272.039
193.6	0	262.256
193.7	0	251.841
193.8	0	242.373
193.9	0	232.906
194	0	224.385
194.1	0	215.233
194.2	0	206.712
194.3	0	198.506
194.4	0	190.617
194.5	0	183.674
194.6	0	175.784
194.7	0	168.841
194.8	0	162.214
194.9	0	155.586
195	0	149.274
195.1	0	142.962
195.2	0	137.282
195.3	0	131.601
195.4	0	125.921
195.5	0	120.871
195.6	0	115.506
195.7	0	110.772
195.8	0	106.038
195.9	0	101.305
196	0	96.8863
196.1	0	92.7836
196.2	0	88.9965
196.3	0	84.8938
196.4	0	81.1068
196.5	0	77.6353
196.6	0	74.4793
196.7	0	70.6923
196.8	0	67.5364
196.9	0	65.0116
197	0	61.2245
197.1	0	58.6998
197.2	0	56.1751
197.3	0	53.3348
197.4	0	51.1257
197.5	0	48.6009
197.6	0	46.0762
197.7	0	43.8671
197.8	0	41.9735
197.9	0	40.08
198	0	37.5553
198.1	0	36.2929
198.2	0	34.0838
198.3	0	32.5058
198.4	0	31.2435
198.5	0	29.3499
198.6	0	29.3499
198.7	0	27.772
198.8	0	24.9316
198.9	0	24.9316
199	0	22.7225
199.1	0	22.7225
199.2	0	20.1978
199.3	0	19.251
199.4	0	18.3042
199.5	0	17.3575
199.6	0	16.4107
199.7	0	16.4107
199.8	0	14.8328
[truncated: 1,881 more rows]

## Sheet: cali 2, 500 mbar
t [s]	command	p [mbar]
0	0	0
0.1	0	-0.31559		run
0.2	0	-0.31559		1		t [s]	p [mbar]	σ [mbar]	m [g]	u(PVPsol) [µL/min]
0.3	0	0				59.6	499.638	19.4305	0.0124	14.1855
0.4	0	-0.31559
0.5	0	0
0.6	0	0		2		t [s]	p [mbar]	σ [mbar]	m [g]	u(PVPsol) [µL/min]
0.7	0	0				59.5	498.962	26.8316	0.0108	12.3759
0.8	0	0
0.9	0	0.31559
1	0	0		3		t [s]	p [mbar]	σ [mbar]	m [g]	u(PVPsol) [µL/min]
1.1	0	0				59.8	499	26.8266	0.0113	12.8839
1.2	0	0
1.3	0	0
1.4	0	-0.31559
1.5	0	0
1.6	0	0
1.7	0	0
1.8	0	0
1.9	0	0
2	0	0
2.1	0	-0.31559
2.2	0	0
2.3	0	0.31559
2.4	0	0.31559
2.5	0	0
2.6	0	0.31559
2.7	0	0
2.8	0	0
2.9	0	0
3	0	0.31559
3.1	0	0.31559
3.2	0	0
3.3	0	-0.31559
3.4	0	0.31559
3.5	0	0
3.6	0	0
3.7	0	-0.31559
3.8	0	0
3.9	0	0
4	0	0
4.1	0	0
4.2	0	0
4.3	0	0
4.4	0	0
4.5	0	0
4.6	0	0
4.7	0	0
4.8	0	0
4.9	0	-0.31559
5	0	0
5.1	0	0
5.2	0	0
5.3	500	167.579
5.4	500	272.039
5.5	500	333.264
5.6	500	388.492
5.7	500	441.195
5.8	500	490.112
5.9	500	513.466
6	500	524.196
6.1	500	531.77
6.2	500	531.77
6.3	500	538.397
6.4	500	538.713
6.5	500	538.082
6.6	500	536.504
6.7	500	535.557
6.8	500	533.663
6.9	500	531.77
7	500	529.876
7.1	500	527.667
7.2	500	526.405
7.3	500	524.511
7.4	500	522.933
7.5	500	521.04
7.6	500	521.04
7.7	500	519.146
7.8	500	518.515
7.9	500	516.622
8	500	515.675
8.1	500	513.466
8.2	500	513.466
8.3	500	511.257
8.4	500	511.257
8.5	500	509.679
8.6	500	509.679
8.7	500	508.101
8.8	500	508.101
8.9	500	506.838
9	500	506.838
9.1	500	505.892
9.2	500	505.892
9.3	500	504.945
9.4	500	504.629
9.5	500	503.998
9.6	500	503.682
9.7	500	503.367
9.8	500	503.367
9.9	500	503.051
10	500	502.736
10.1	500	502.42
10.2	500	502.42
10.3	500	502.104
10.4	500	501.473
10.5	500	501.473
10.6	500	501.473
10.7	500	501.158
10.8	500	501.158
10.9	500	501.473
11	500	500.842
11.1	500	500.842
11.2	500	500.526
11.3	500	500.526
11.4	500	500.842
11.5	500	500.842
11.6	500	500.526
11.7	500	500.526
11.8	500	500.526
11.9	500	500.211
12	500	500.211
12.1	500	500.211
12.2	500	500.211
12.3	500	499.895
12.4	500	499.895
12.5	500	500.211
12.6	500	500.211
12.7	500	499.895
12.8	500	500.211
12.9	500	500.211
13	500	500.211
13.1	500	499.895
13.2	500	499.895
13.3	500	500.211
13.4	500	499.895
13.5	500	499.895
13.6	500	499.895
13.7	500	499.895
13.8	500	499.895
13.9	500	499.895
14	500	499.895
14.1	500	499.895
14.2	500	499.895
14.3	500	499.895
14.4	500	500.211
14.5	500	499.895
14.6	500	499.895
14.7	500	499.895
14.8	500	499.895
14.9	500	500.211
15	500	499.895
15.1	500	499.895
15.2	500	499.895
15.3	500	499.895
15.4	500	499.895
15.5	500	499.895
15.6	500	499.895
15.7	500	499.895
15.8	500	499.895
15.9	500	499.895
16	500	499.895
16.1	500	499.895
16.2	500	499.895
16.3	500	499.895
16.4	500	499.895
16.5	500	499.895
16.6	500	499.895
16.7	500	499.895
16.8	500	499.264
16.9	500	499.895
17	500	499.895
17.1	500	499.895
17.2	500	499.264
17.3	500	499.895
17.4	500	499.895
17.5	500	499.895
17.6	500	499.895
17.7	500	500.211
17.8	500	500.211
17.9	500	499.264
18	500	499.895
18.1	500	499.895
18.2	500	499.895
18.3	500	500.211
18.4	500	499.895
18.5	500	499.264
18.6	500	500.211
18.7	500	499.895
18.8	500	499.895
18.9	500	499.264
19	500	499.895
19.1	500	499.895
19.2	500	499.895
19.3	500	499.895
19.4	500	499.895
19.5	500	499.895
19.6	500	499.895
19.7	500	500.211
19.8	500	499.264
19.9	500	500.211
20	500	500.211
20.1	500	499.895
20.2	500	499.895
20.3	500	499.895
20.4	500	499.895
20.5	500	499.895
20.6	500	500.211
20.7	500	499.895
20.8	500	499.895
20.9	500	499.895
21	500	499.264
21.1	500	499.895
21.2	500	499.895
21.3	500	499.895
21.4	500	499.895
21.5	500	499.895
21.6	500	499.895
21.7	500	499.895
21.8	500	500.211
21.9	500	499.895
22	500	499.895
22.1	500	499.895
22.2	500	499.895
22.3	500	499.895
22.4	500	500.211
22.5	500	500.211
22.6	500	499.895
22.7	500	499.895
22.8	500	499.264
22.9	500	499.895
23	500	499.895
23.1	500	499.264
23.2	500	499.895
23.3	500	500.211
23.4	500	499.895
23.5	500	500.211
23.6	500	499.895
23.7	500	499.895
23.8	500	499.895
23.9	500	499.895
24	500	499.264
24.1	500	499.264
24.2	500	499.895
24.3	500	499.895
24.4	500	499.895
24.5	500	499.264
24.6	500	499.895
24.7	500	499.895
24.8	500	499.895
24.9	500	499.895
25	500	499.895
25.1	500	499.895
25.2	500	499.895
25.3	500	499.264
25.4	500	499.264
25.5	500	499.895
25.6	500	500.211
25.7	500	499.895
25.8	500	499.895
25.9	500	499.895
26	500	499.895
26.1	500	499.264
26.2	500	499.895
26.3	500	499.895
26.4	500	500.211
26.5	500	499.895
26.6	500	499.895
26.7	500	500.211
26.8	500	499.895
26.9	500	499.895
27	500	499.895
27.1	500	499.895
27.2	500	499.895
27.3	500	499.264
27.4	500	499.895
27.5	500	499.895
27.6	500	499.895
27.7	500	500.211
27.8	500	499.895
27.9	500	499.895
28	500	499.264
28.1	500	499.895
28.2	500	500.211
28.3	500	499.895
28.4	500	499.264
28.5	500	499.895
28.6	500	499.895
28.7	500	499.895
28.8	500	499.895
28.9	500	499.895
29	500	499.264
29.1	500	499.895
29.2	500	500.211
29.3	500	499.895
29.4	500	499.895
29.5	500	499.895
29.6	500	499.264
29.7	500	499.895
29.8	500	499.895
29.9	500	499.895
30	500	500.211
30.1	500	500.211
30.2	500	500.211
30.3	500	499.895
30.4	500	499.895
30.5	500	499.895
30.6	500	499.895
30.7	500	500.211
30.8	500	499.264
30.9	500	499.895
31	500	499.264
31.1	500	499.895
31.2	500	499.895
31.3	500	499.895
31.4	500	499.895
31.5	500	500.211
31.6	500	499.895
31.7	500	499.895
31.8	500	499.895
31.9	500	499.895
32	500	499.895
32.1	500	499.895
32.2	500	499.264
32.3	500	499.895
32.4	500	499.895
32.5	500	499.895
32.6	500	499.895
32.7	500	499.895
32.8	500	499.264
32.9	500	499.264
33	500	499.895
33.1	500	499.895
33.2	500	499.264
33.3	500	499.895
33.4	500	500.211
33.5	500	500.211
33.6	500	500.211
33.7	500	499.895
33.8	500	499.895
33.9	500	499.895
34	500	499.895
34.1	500	500.211
34.2	500	499.895
34.3	500	499.264
34.4	500	499.895
34.5	500	499.264
34.6	500	500.211
34.7	500	499.895
34.8	500	499.895
34.9	500	499.895
35	500	499.895
35.1	500	499.264
35.2	500	500.211
35.3	500	499.895
35.4	500	499.895
35.5	500	499.895
35.6	500	499.895
35.7	500	499.895
35.8	500	499.895
35.9	500	499.895
36	500	499.895
36.1	500	499.895
36.2	500	499.895
36.3	500	499.895
36.4	500	499.895
36.5	500	499.895
36.6	500	499.895
36.7	500	499.264
36.8	500	499.895
36.9	500	500.211
37	500	499.264
37.1	500	499.264
37.2	500	499.895
37.3	500	499.264
37.4	500	500.211
37.5	500	499.895
37.6	500	500.211
37.7	500	499.895
37.8	500	499.895
37.9	500	499.895
38	500	500.211
38.1	500	499.895
38.2	500	499.895
38.3	500	499.264
38.4	500	499.264
38.5	500	499.895
38.6	500	499.895
38.7	500	500.211
38.8	500	500.211
38.9	500	499.895
39	500	499.895
39.1	500	499.895
39.2	500	500.211
39.3	500	499.895
39.4	500	499.895
39.5	500	499.895
39.6	500	500.211
39.7	500	499.895
39.8	500	499.895
39.9	500	499.895
40	500	499.895
40.1	500	499.895
40.2	500	499.895
40.3	500	499.895
40.4	500	499.895
40.5	500	499.895
40.6	500	499.264
40.7	500	499.895
40.8	500	499.895
40.9	500	500.211
41	500	499.895
41.1	500	499.264
41.2	500	499.895
41.3	500	500.211
41.4	500	499.895
41.5	500	499.895
41.6	500	499.895
41.7	500	499.895
41.8	500	499.895
41.9	500	500.211
42	500	500.211
42.1	500	499.895
42.2	500	499.264
42.3	500	499.895
42.4	500	499.895
42.5	500	499.895
42.6	500	499.895
42.7	500	499.895
42.8	500	500.211
42.9	500	499.895
43	500	499.895
43.1	500	499.264
43.2	500	499.895
43.3	500	499.895
43.4	500	499.895
43.5	500	500.211
43.6	500	499.895
43.7	500	499.895
43.8	500	499.895
43.9	500	499.895
44	500	499.895
44.1	500	499.895
44.2	500	499.895
44.3	500	499.895
44.4	500	499.895
44.5	500	499.895
44.6	500	499.895
44.7	500	499.895
44.8	500	499.895
44.9	500	499.895
45	500	499.895
45.1	500	499.895
45.2	500	499.895
45.3	500	499.895
45.4	500	499.895
45.5	500	499.264
45.6	500	499.895
45.7	500	499.264
45.8	500	500.211
45.9	500	499.895
46	500	499.895
46.1	500	499.264
46.2	500	499.895
46.3	500	500.211
46.4	500	499.895
46.5	500	500.211
46.6	500	499.264
46.7	500	499.895
46.8	500	499.895
46.9	500	499.264
47	500	499.895
47.1	500	499.895
47.2	500	499.895
47.3	500	499.895
47.4	500	500.211
47.5	500	499.895
47.6	500	499.895
47.7	500	499.895
47.8	500	499.264
47.9	500	499.895
48	500	499.264
48.1	500	499.895
48.2	500	499.895
48.3	500	499.895
48.4	500	499.895
48.5	500	499.895
48.6	500	499.895
48.7	500	500.211
48.8	500	499.895
48.9	500	499.895
49	500	499.264
49.1	500	499.895
49.2	500	499.895
49.3	500	499.895
49.4	500	499.895
49.5	500	499.895
49.6	500	499.895
49.7	500	499.264
49.8	500	499.895
49.9	500	499.895
50	500	499.895
50.1	500	499.895
50.2	500	499.895
50.3	500	499.264
50.4	500	499.895
50.5	500	499.895
50.6	500	499.895
50.7	500	499.895
50.8	500	499.895
50.9	500	499.895
51	500	499.895
51.1	500	499.895
51.2	500	500.211
51.3	500	499.895
51.4	500	499.895
51.5	500	499.264
51.6	500	499.895
51.7	500	499.264
51.8	500	500.211
51.9	500	499.895
52	500	499.895
52.1	500	499.895
52.2	500	500.211
52.3	500	499.895
52.4	500	499.895
52.5	500	499.895
52.6	500	500.211
52.7	500	499.895
52.8	500	499.264
52.9	500	500.211
53	500	499.895
53.1	500	499.895
53.2	500	499.895
53.3	500	500.211
53.4	500	499.264
53.5	500	500.211
53.6	500	499.895
53.7	500	499.895
53.8	500	500.211
53.9	500	499.264
54	500	499.895
54.1	500	499.895
54.2	500	500.211
54.3	500	499.895
54.4	500	499.895
54.5	500	500.211
54.6	500	500.211
54.7	500	499.264
54.8	500	499.895
54.9	500	499.895
55	500	499.895
55.1	500	499.895
55.2	500	500.211
55.3	500	499.895
55.4	500	499.895
55.5	500	499.895
55.6	500	499.895
55.7	500	499.895
55.8	500	500.211
55.9	500	499.895
56	500	499.895
56.1	500	499.895
56.2	500	499.895
56.3	500	499.895
56.4	500	500.211
56.5	500	500.211
56.6	500	499.895
56.7	500	499.895
56.8	500	499.895
56.9	500	499.895
57	500	499.895
57.1	500	499.895
57.2	500	499.895
57.3	500	499.895
57.4	500	499.895
57.5	500	499.264
57.6	500	499.895
57.7	500	499.895
57.8	500	499.895
57.9	500	500.211
58	500	499.895
58.1	500	499.895
58.2	500	499.895
58.3	500	500.211
58.4	500	499.895
58.5	500	499.895
58.6	500	500.211
58.7	500	499.264
58.8	500	499.895
58.9	500	499.264
59	500	499.895
59.1	500	499.895
59.2	500	499.895
59.3	500	499.895
59.4	500	499.895
59.5	500	499.895
59.6	500	499.895
59.7	500	499.895
59.8	500	499.895
59.9	500	499.895
60	500	499.895
60.1	500	499.895
60.2	500	499.895
60.3	500	500.211
60.4	500	499.264
60.5	500	499.895
60.6	500	500.211
60.7	500	499.895
60.8	500	500.211
60.9	500	499.895
61	500	499.895
61.1	500	499.895
61.2	500	499.895
61.3	500	500.211
61.4	500	499.895
61.5	500	499.895
61.6	500	499.895
61.7	500	499.895
61.8	500	499.895
61.9	500	500.211
62	500	499.895
62.1	500	499.895
62.2	500	500.211
62.3	500	499.895
62.4	500	499.895
62.5	500	499.895
62.6	500	499.264
62.7	500	499.895
62.8	500	500.211
62.9	500	499.895
63	500	499.895
63.1	500	499.895
63.2	500	499.895
63.3	500	499.895
63.4	500	499.264
63.5	500	499.264
63.6	500	500.211
63.7	500	499.264
63.8	500	499.895
63.9	500	499.895
64	500	500.211
64.1	500	499.895
64.2	500	499.895
64.3	500	499.895
64.4	500	499.895
64.5	500	499.895
64.6	500	499.895
64.7	500	499.895
64.8	500	499.895
64.9	500	500.211
65	0	500.211
65.1	0	457.606
65.2	0	439.302
65.3	0	422.891
65.4	0	407.743
65.5	0	392.91
65.6	0	379.024
65.7	0	365.769
65.8	0	353.146
65.9	0	340.522
66	0	328.845
66.1	0	317.484
66.2	0	306.438
66.3	0	295.708
66.4	0	285.925
66.5	0	276.142
66.6	0	266.043
66.7	0	256.891
66.8	0	247.739
66.9	0	239.218
67	0	230.697
67.1	0	222.176
67.2	0	214.286
67.3	0	206.712
67.4	0	198.506
67.5	0	191.248
67.6	0	184.936
67.7	0	177.677
67.8	0	171.05
67.9	0	164.738
68	0	158.742
68.1	0	152.746
68.2	0	146.75
68.3	0	141.069
68.4	0	135.388
68.5	0	130.654
68.6	0	120.24
68.7	0	120.24
68.8	0	115.506
68.9	0	111.403
69	0	106.67
69.1	0	102.567
69.2	0	98.4642
69.3	0	94.6771
69.4	0	90.5745
69.5	0	87.103
69.6	0	83.3159
69.7	0	79.8444
69.8	0	76.6885
69.9	0	73.5326
70	0	70.3767
70.1	0	67.5364
70.2	0	61.5401
70.3	0	59.0154
70.4	0	56.4907
70.5	0	53.966
70.6	0	52.0724
70.7	0	49.5477
70.8	0	47.3386
70.9	0	45.445
71	0	43.2359
71.1	0	41.3424
71.2	0	39.4488
71.3	0	37.5553
71.4	0	35.9773
71.5	0	34.0838
71.6	0	32.5058
71.7	0	31.2435
71.8	0	29.6655
71.9	0	28.7187
72	0	27.4564
72.1	0	26.194
72.2	0	24.6161
72.3	0	23.0381
72.4	0	22.0913
72.5	0	20.829
72.6	0	20.829
72.7	0	20.1978
72.8	0	19.251
72.9	0	17.9887
73	0	17.3575
73.1	0	16.4107
73.2	0	15.7795
73.3	0	14.5172
73.4	0	13.5704
73.5	0	12.308
73.6	0	11.6768
73.7	0	11.0457
73.8	0	11.0457
73.9	0	10.4145
74	0	9.7833
74.1	0	9.46771
74.2	0	8.52094
74.3	0	8.20535
74.4	0	7.57417
74.5	0	7.25858
74.6	0	7.25858
74.7	0	6.31181
74.8	0	5.68063
74.9	0	5.36504
75	0	5.04945
75.1	0	5.04945
75.2	0	3.78709
75.3	0	3.4715
75.4	0	3.4715
75.5	0	3.4715
75.6	0	3.1559
75.7	0	3.1559
75.8	0	2.20913
75.9	0	2.20913
76	0	2.20913
76.1	0	1.26236
76.2	0	1.26236
76.3	0	0.946771
76.4	0	0.946771
76.5	0	0.631181
76.6	0	0.631181
76.7	0	0.31559
76.8	0	0.31559
76.9	0	0.31559
77	0	0
77.1	0	-0.31559
77.2	0	0
77.3	0	-0.31559
77.4	0	-0.946771
77.5	0	-0.946771
77.6	0	-0.946771
77.7	0	-1.26236
77.8	0	-1.26236
77.9	0	-0.946771
78	0	-1.26236
78.1	0	-1.57795
78.2	0	-1.57795
78.3	0	-1.57795
78.4	0	-1.89354
78.5	0	-1.89354
78.6	0	-1.89354
78.7	0	-1.89354
78.8	0	-1.89354
78.9	0	-1.89354
79	0	-2.20913
79.1	0	-2.20913
79.2	0	-2.20913
79.3	0	-2.20913
79.4	0	-2.20913
79.5	0	-2.20913
79.6	0	-2.52472
79.7	0	-2.20913
79.8	0	-2.52472
79.9	0	-2.20913
80	0	-2.52472
80.1	0	-2.20913
80.2	0	-2.52472
80.3	0	-2.52472
80.4	0	-2.52472
80.5	0	-2.84031
80.6	0	-2.52472
80.7	0	-2.52472
80.8	0	-2.52472
80.9	0	-2.52472
81	0	-2.84031
81.1	0	-2.84031
81.2	0	-2.84031
81.3	0	-2.84031
81.4	0	-2.84031
81.5	0	-2.84031
81.6	0	-2.84031
81.7	0	-2.84031
81.8	0	-3.4715
81.9	0	-2.84031
82	0	-3.4715
82.1	0	-3.4715
82.2	0	-3.4715
82.3	0	-3.4715
82.4	0	-3.4715
82.5	0	-2.84031
82.6	0	-3.4715
82.7	0	-3.4715
82.8	0	-3.4715
82.9	0	-3.4715
83	0	-3.4715
83.1	0	-3.4715
83.2	0	-3.4715
83.3	0	-3.4715
83.4	0	-3.4715
83.5	0	-3.4715
83.6	0	-3.4715
83.7	0	-3.4715
83.8	0	-2.84031
83.9	0	-3.4715
84	0	-3.4715
84.1	0	-3.78709
84.2	0	-3.4715
84.3	0	-3.4715
84.4	0	-3.4715
84.5	0	-3.4715
84.6	0	-3.4715
84.7	0	-3.4715
84.8	0	-3.4715
84.9	0	-2.84031
85	0	-3.4715
85.1	0	-3.4715
85.2	0	-3.4715
85.3	0	-3.4715
85.4	0	-3.4715
85.5	0	-3.4715
85.6	0	-3.4715
85.7	0	-3.4715
85.8	0	-3.78709
85.9	0	-3.78709
86	0	-3.4715
86.1	0	-3.78709
86.2	0	-3.4715
86.3	0	-3.78709
86.4	0	-3.78709
86.5	0	-3.4715
86.6	0	-3.78709
86.7	0	-3.4715
86.8	0	-3.78709
86.9	0	-3.78709
87	0	-3.4715
87.1	0	-3.78709
87.2	0	-3.78709
87.3	0	-3.78709
87.4	0	-3.78709
87.5	0	-3.78709
87.6	0	-3.4715
87.7	0	-3.4715
87.8	0	-3.78709
87.9	0	-3.78709
88	0	-3.4715
88.1	0	-3.78709
88.2	0	-3.78709
88.3	0	-3.4715
88.4	0	-3.4715
88.5	0	-3.4715
88.6	0	-3.78709
88.7	0	-3.78709
88.8	0	-3.4715
88.9	0	-3.78709
89	0	-3.4715
89.1	0	-2.84031
89.2	0	-3.4715
89.3	0	-3.78709
89.4	0	-3.78709
89.5	0	-3.4715
89.6	0	-3.4715
89.7	0	-3.4715
89.8	0	-3.4715
89.9	0	-3.4715
90	0	-3.78709
90.1	0	-3.78709
90.2	0	-3.78709
90.3	0	-3.78709
90.4	0	-3.4715
90.5	0	-3.78709
90.6	0	-3.4715
90.7	0	-3.4715
90.8	0	-3.4715
90.9	0	-3.78709
91	0	-3.4715
91.1	0	-3.4715
91.2	0	-3.4715
91.3	0	-3.4715
91.4	0	-3.78709
91.5	0	-3.78709
91.6	0	-3.78709
91.7	0	-3.4715
91.8	0	-3.4715
91.9	0	-3.4715
92	0	-3.4715
92.1	0	-3.4715
92.2	0	-3.4715
92.3	0	-3.4715
92.4	0	-3.4715
92.5	0	-2.84031
92.6	0	-2.84031
92.7	0	-2.84031
92.8	0	-2.84031
92.9	0	-2.84031
93	0	-2.84031
93.1	0	-2.84031
93.2	0	-2.84031
93.3	0	-2.84031
93.4	0	-2.52472
93.5	0	-2.20913
93.6	0	-2.20913
93.7	0	-2.20913
93.8	0	-2.20913
93.9	0	-2.20913
94	0	-1.89354
94.1	0	-1.89354
94.2	0	-1.57795
94.3	0	-1.57795
94.4	0	-1.57795
94.5	0	-1.57795
94.6	0	-1.26236
94.7	0	-1.26236
94.8	0	-1.26236
94.9	0	-1.26236
95	0	-1.26236
95.1	0	-1.26236
95.2	0	-1.26236
95.3	0	-0.946771
95.4	0	-0.946771
95.5	0	-0.946771
95.6	0	-0.31559
95.7	0	-0.31559
95.8	0	-0.946771
95.9	0	-0.31559
96	0	0
96.1	0	-0.31559
96.2	0	-0.31559
96.3	0	0
96.4	0	0
96.5	0	-0.31559
96.6	0	-0.31559
96.7	0	0
96.8	0	-0.31559
96.9	0	0.31559
97	0	0.31559
97.1	0	0
97.2	0	0
97.3	0	0
97.4	0	0.31559
97.5	0	0
97.6	0	0
97.7	0	0.31559
97.8	0	0.31559
97.9	0	0.31559
98	0	0.31559
98.1	0	0
98.2	0	0.31559
98.3	0	0
98.4	0	0.31559
98.5	0	0.31559
98.6	0	0.31559
98.7	0	0.31559
98.8	0	0.31559
98.9	0	0.31559
99	0	0.31559
99.1	0	0.631181
99.2	0	0.31559
99.3	0	0.31559
99.4	0	0
99.5	0	0.31559
99.6	0	0.31559
99.7	0	0.31559
99.8	0	0.31559
99.9	0	0.631181
100	0	0.31559
100.1	0	0.31559
100.2	0	0.31559
100.3	0	0.31559
100.4	0	0.631181
100.5	0	0
100.6	0	0.31559
100.7	0	0.31559
100.8	0	0.631181
100.9	0	0.631181
101	0	0.31559
101.1	0	0
101.2	0	0.31559
101.3	0	0.31559
101.4	0	0
101.5	0	0.31559
101.6	0	0
101.7	0	0
101.8	0	0.31559
101.9	0	0
102	0	0
102.1	0	0
102.2	0	0
102.3	0	0
102.4	0	0.631181
102.5	0	0
102.6	0	0
102.7	0	0.31559
102.8	0	0.31559
102.9	0	0.31559
103	0	0
103.1	0	0
103.2	0	0.31559
103.3	0	0
103.4	0	0
103.5	0	0
103.6	0	0
103.7	0	0.31559
103.8	0	0
103.9	0	0
104	0	0.31559
104.1	0	0
104.2	0	0.31559
104.3	0	0
104.4	0	0.31559
104.5	0	0
104.6	0	0
104.7	0	0.31559
104.8	0	0
104.9	0	0.31559
105	0	0
105.1	0	0
105.2	0	0.31559
105.3	0	0
105.4	0	0.31559
105.5	0	0.31559
105.6	0	0
105.7	0	0
105.8	0	0.31559
105.9	0	0
106	0	0
106.1	0	0.31559
106.2	0	0.31559
106.3	0	0
106.4	0	0
106.5	0	0
106.6	0	0.31559
106.7	0	-0.31559
106.8	0	0
106.9	0	0
107	0	-0.31559
107.1	0	0
107.2	0	0
107.3	0	0
107.4	0	0.31559
107.5	0	0
107.6	0	0
107.7	0	-0.31559
107.8	0	0
107.9	0	0.31559
108	0	0
108.1	0	0
108.2	0	-0.31559
108.3	0	0
108.4	0	0
108.5	0	0.31559
108.6	0	0
108.7	0	0
108.8	0	-0.31559
108.9	0	-0.31559
109	0	-0.31559
109.1	0	-0.31559
109.2	0	0
109.3	0	0
109.4	0	0
109.5	0	0
109.6	0	0
109.7	0	0
109.8	0	0
109.9	0	-0.31559
110	0	0
110.1	0	-0.31559
110.2	0	0.31559
110.3	0	-0.31559
110.4	0	-0.31559
110.5	0	0
110.6	0	-0.31559
110.7	0	-0.31559
110.8	0	0
110.9	0	-0.31559
111	0	-0.31559
111.1	0	0
111.2	0	-0.31559
111.3	0	0.31559
111.4	0	0
111.5	0	0
111.6	0	0.31559
111.7	0	0
111.8	0	-0.31559
111.9	0	0
112	0	0
112.1	0	-0.31559
112.2	0	0
112.3	0	0
112.4	0	-0.31559
112.5	0	-0.31559
112.6	0	0
112.7	0	-0.31559
112.8	0	-0.31559
112.9	0	0
113	0	0.31559
113.1	0	-0.31559
113.2	0	0
113.3	0	-0.31559
113.4	0	-0.31559
113.5	0	0
113.6	0	-0.31559
113.7	0	-0.31559
113.8	0	-0.31559
113.9	0	0
114	0	0
114.1	0	0
114.2	0	-0.31559
114.3	0	0
114.4	0	0.31559
114.5	0	0
114.6	0	-0.31559
114.7	0	-0.31559
114.8	0	-0.31559
114.9	0	0
115	0	-0.31559
115.1	0	0
115.2	0	0
115.3	0	0
115.4	0	-0.31559
115.5	0	0
115.6	0	0.31559
115.7	0	-0.31559
115.8	0	-0.31559
115.9	0	0
116	0	-0.31559
116.1	0	-0.31559
116.2	0	-0.31559
116.3	0	0
116.4	0	0.31559
116.5	0	0
116.6	0	0
116.7	0	0.31559
116.8	0	-0.31559
116.9	0	0
117	0	0
117.1	0	-0.31559
117.2	0	0.31559
117.3	0	0.31559
117.4	0	0
117.5	0	0
117.6	0	0
117.7	0	-0.31559
117.8	0	0.31559
117.9	0	0
118	0	0
118.1	0	0.31559
118.2	0	0
118.3	0	0
118.4	0	0
118.5	0	-0.31559
118.6	0	-0.31559
118.7	0	0
118.8	0	0
118.9	0	-0.31559
119	0	0
119.1	0	0
119.2	0	0
119.3	0	0
119.4	0	-0.31559
119.5	0	-0.31559
119.6	0	-0.31559
119.7	0	-0.31559
119.8	0	0.31559
119.9	0	0
120	0	-0.31559
120.1	0	0.31559
120.2	0	0
120.3	0	0
120.4	0	0
120.5	0	0
120.6	0	-0.31559
120.7	0	0
120.8	0	-0.31559
120.9	0	0.31559
121	0	0
121.1	0	0
121.2	0	0
121.3	0	0
121.4	0	0
121.5	0	0.31559
121.6	0	0
121.7	0	0
121.8	0	0
121.9	0	-0.31559
122	0	0
122.1	0	0
122.2	0	0
122.3	0	-0.31559
122.4	0	0
122.5	0	0
122.6	0	-0.31559
122.7	0	0
122.8	0	0
122.9	0	-0.31559
123	0	0
123.1	0	0.31559
123.2	0	-0.31559
123.3	0	0
123.4	0	-0.31559
123.5	0	-0.31559
123.6	0	0.31559
123.7	0	0
123.8	0	0
123.9	0	-0.31559
124	0	-0.31559
124.1	0	0
124.2	0	-0.31559
124.3	0	0.31559
124.4	0	0.31559
124.5	0	0
124.6	0	-0.31559
124.7	0	0
124.8	0	0
124.9	0	0.31559
125	0	0
125.1	0	0
125.2	0	0
125.3	0	0.31559
125.4	0	0
125.5	0	-0.31559
125.6	0	0.31559
125.7	0	0
125.8	0	0
125.9	0	0.31559
126	0	-0.31559
126.1	0	0
126.2	0	0.31559
126.3	0	-0.31559
126.4	0	0
126.5	0	0
126.6	0	-0.31559
126.7	0	-0.31559
126.8	0	-0.31559
126.9	0	0
127	0	0
127.1	0	0
127.2	0	0
127.3	0	-0.31559
127.4	0	0
127.5	0	0
127.6	0	0
127.7	0	0.31559
127.8	0	-0.31559
127.9	0	0
128	0	0
128.1	0	0
128.2	0	0
128.3	0	0
128.4	0	-0.31559
128.5	0	0
128.6	0	-0.31559
128.7	0	0
128.8	0	0.31559
128.9	0	0
129	0	0
129.1	0	0.31559
129.2	0	-0.31559
129.3	0	0
129.4	0	0
129.5	0	0
129.6	0	0
129.7	0	0
129.8	0	0
129.9	0	0
130	0	0.31559
130.1	0	0
130.2	0	0
130.3	0	-0.31559
130.4	0	0
130.5	0	0
130.6	0	0
130.7	0	0.31559
130.8	0	0
130.9	0	-0.31559
131	0	0
131.1	0	0
131.2	0	0
131.3	0	0
131.4	0	-0.31559
131.5	0	0
131.6	0	0
131.7	0	-0.31559
131.8	0	0
131.9	0	0
132	0	0
132.1	0	0
132.2	0	0
132.3	0	0
132.4	0	0
132.5	0	0
132.6	0	0
132.7	0	0
132.8	0	0.31559
132.9	0	0
133	0	0
133.1	0	0
133.2	0	0
133.3	0	-0.31559
133.4	0	-0.31559
133.5	0	0
133.6	0	0
133.7	0	0
133.8	0	-0.31559
133.9	0	0
134	0	0
134.1	0	0.31559
134.2	0	0
134.3	0	0
134.4	0	-0.31559
134.5	0	0
134.6	0	-0.31559
134.7	0	-0.31559
134.8	0	-0.31559
134.9	0	-0.31559
135	0	0.31559
135.1	0	0
135.2	0	0
135.3	0	0
135.4	0	0
135.5	0	0.31559
135.6	0	0
135.7	0	0
135.8	0	-0.31559
135.9	0	0
136	0	0
136.1	0	0
136.2	0	0
136.3	0	0
136.4	0	0
136.5	0	-0.31559
136.6	0	-0.31559
136.7	0	0.31559
136.8	0	0
136.9	0	0
137	0	-0.31559
137.1	0	0.31559
137.2	0	0.31559
137.3	0	0
137.4	0	0
137.5	0	0
137.6	0	0
137.7	0	0
137.8	0	0
137.9	0	0
138	0	0.31559
138.1	0	0
138.2	0	0
138.3	0	0.31559
138.4	0	-0.31559
138.5	0	0
138.6	0	0
138.7	0	0
138.8	0	0
138.9	0	-0.31559
139	0	-0.31559
139.1	0	0
139.2	0	0
139.3	0	0.31559
139.4	0	-0.31559
139.5	0	0
139.6	0	0
139.7	0	0
139.8	0	0
139.9	0	0.31559
140	0	-0.31559
140.1	0	0
140.2	0	0
140.3	0	0
140.4	0	0.31559
140.5	0	-0.31559
140.6	0	0
140.7	0	-0.31559
140.8	0	-0.31559
140.9	0	-0.31559
141	0	0
141.1	0	0.31559
141.2	0	0.31559
141.3	0	0
141.4	0	0
141.5	0	-0.31559
141.6	0	0
141.7	0	-0.31559
141.8	0	-0.31559
141.9	0	0
142	0	-0.31559
142.1	0	0
142.2	0	-0.31559
142.3	0	-0.31559
142.4	0	0
142.5	0	-0.31559
142.6	0	0
142.7	0	0
142.8	0	0
142.9	0	0
143	0	-0.31559
143.1	0	-0.31559
143.2	0	-0.31559
143.3	0	0
143.4	0	0
143.5	0	0
143.6	0	0
143.7	0	0
143.8	0	0
143.9	0	0
144	0	-0.31559
144.1	0	0.31559
144.2	0	0
144.3	0	0
144.4	0	-0.31559
144.5	0	0
144.6	0	-0.31559
144.7	0	-0.31559
144.8	0	0
144.9	0	0
145	0	0
145.1	0	-0.31559
145.2	0	0
145.3	0	0
145.4	0	-0.31559
145.5	0	0
145.6	0	-0.31559
145.7	0	0.31559
145.8	0	0
145.9	0	-0.31559
146	0	0.31559
146.1	0	0
146.2	0	0
146.3	0	0
146.4	0	-0.31559
146.5	0	0
146.6	0	-0.31559
146.7	0	0.31559
146.8	0	-0.31559
146.9	0	-0.31559
147	0	0
147.1	0	0
147.2	0	0
147.3	0	0.31559
147.4	0	0
147.5	0	0
147.6	0	0
147.7	0	-0.31559
147.8	0	0
147.9	0	-0.31559
148	0	0.31559
148.1	0	-0.31559
148.2	0	0.31559
148.3	0	0
148.4	0	0
148.5	0	0
148.6	0	0
148.7	0	-0.31559
148.8	0	0
148.9	0	-0.31559
149	0	-0.31559
149.1	0	0
149.2	0	0.31559
149.3	0	0
149.4	0	0
149.5	0	-0.31559
149.6	0	-0.31559
149.7	0	-0.31559
149.8	0	0
149.9	0	0
150	0	0
150.1	0	-0.31559
150.2	0	0.31559
150.3	0	0
150.4	0	0
150.5	0	0
150.6	0	0
150.7	0	0
150.8	0	0
150.9	0	-0.31559
151	0	0
151.1	0	0
151.2	0	0.31559
151.3	0	0
151.4	0	0.31559
151.5	0	-0.31559
151.6	0	0
151.7	0	0.31559
151.8	0	-0.31559
151.9	0	0.31559
152	0	0.31559
152.1	0	0
152.2	0	-0.31559
152.3	0	-0.31559
152.4	0	0
152.5	0	0
152.6	0	0
152.7	0	0
152.8	0	0.31559
152.9	0	0
153	0	0
153.1	0	0.31559
153.2	0	-0.31559
153.3	0	0.31559
153.4	0	0
153.5	0	0.31559
153.6	0	0.31559
153.7	0	0
153.8	0	-0.31559
153.9	0	0
154	0	0
154.1	0	0
154.2	0	0
154.3	0	-0.31559
154.4	0	0
154.5	0	0
154.6	0	0
154.7	0	0
154.8	0	-0.31559
154.9	0	-0.31559
155	0	0.31559
155.1	0	0
155.2	0	-0.31559
155.3	0	0
155.4	0	0
155.5	0	-0.31559
155.6	0	-0.31559
155.7	0	0
155.8	0	0.31559
155.9	0	0
156	0	0
156.1	0	0
156.2	0	0
156.3	0	0.31559
156.4	0	0
156.5	0	0
156.6	0	0
156.7	0	0
156.8	0	0
156.9	0	0
157	0	0.31559
157.1	0	0
157.2	0	-0.31559
157.3	0	0
157.4	0	-0.31559
157.5	0	0
157.6	0	0
157.7	0	0
157.8	0	0.31559
157.9	0	-0.31559
158	0	0
158.1	0	0
158.2	0	0
158.3	0	0
158.4	0	0
158.5	0	-0.31559
158.6	0	0
158.7	0	0
158.8	0	-0.31559
158.9	0	0.31559
159	0	0
159.1	0	-0.31559
159.2	0	0
159.3	0	0
159.4	0	0
159.5	0	0
159.6	0	-0.31559
159.7	0	0.31559
159.8	0	0.31559
159.9	0	0
160	0	0
160.1	0	0
160.2	0	0
160.3	0	0
160.4	0	-0.31559
160.5	0	0
160.6	500	-0.31559
160.7	500	216.811
160.8	500	290.343
160.9	500	346.834
161	500	401.115
161.1	500	453.188
161.2	500	498.949
161.3	500	516.306
161.4	500	527.036
161.5	500	533.348
161.6	500	537.135
161.7	500	538.713
161.8	500	539.344
161.9	500	538.082
162	500	536.504
162.1	500	535.241
162.2	500	533.979
162.3	500	531.454
162.4	500	529.876
162.5	500	527.667
162.6	500	526.405
162.7	500	524.196
162.8	500	522.302
162.9	500	520.724
163	500	519.146
163.1	500	517.884
163.2	500	516.306
163.3	500	515.359
163.4	500	514.097
163.5	500	513.15
163.6	500	511.888
163.7	500	511.257
163.8	500	509.994
163.9	500	509.363
164	500	509.047
164.1	500	508.101
164.2	500	507.154
164.3	500	506.838
164.4	500	506.207
164.5	500	505.576
164.6	500	505.26
164.7	500	504.629
164.8	500	504.629
164.9	500	503.998
165	500	503.682
165.1	500	503.051
165.2	500	503.051
165.3	500	502.736
165.4	500	502.42
165.5	500	502.42
165.6	500	502.104
165.7	500	502.42
165.8	500	501.473
165.9	500	501.473
166	500	501.158
166.1	500	501.158
166.2	500	501.158
166.3	500	501.158
166.4	500	501.158
166.5	500	500.842
166.6	500	500.526
166.7	500	500.526
166.8	500	500.526
166.9	500	500.526
167	500	500.526
167.1	500	500.526
167.2	500	500.526
167.3	500	500.211
167.4	500	500.211
167.5	500	500.211
167.6	500	500.526
167.7	500	500.211
167.8	500	500.211
167.9	500	499.895
168	500	500.211
168.1	500	500.211
168.2	500	500.211
168.3	500	499.895
168.4	500	499.895
168.5	500	499.895
168.6	500	499.895
168.7	500	499.895
168.8	500	499.895
168.9	500	499.895
169	500	499.895
169.1	500	500.211
169.2	500	499.895
169.3	500	499.895
169.4	500	499.895
169.5	500	499.895
169.6	500	499.895
169.7	500	499.895
169.8	500	499.895
169.9	500	499.895
170	500	499.264
170.1	500	499.895
170.2	500	500.211
170.3	500	499.895
170.4	500	499.895
170.5	500	499.895
170.6	500	499.895
170.7	500	499.895
170.8	500	499.895
170.9	500	499.895
171	500	499.895
171.1	500	499.895
171.2	500	499.264
171.3	500	499.264
171.4	500	499.895
171.5	500	499.895
171.6	500	499.264
171.7	500	499.895
171.8	500	499.895
171.9	500	499.895
172	500	499.895
172.1	500	499.895
172.2	500	499.895
172.3	500	499.895
172.4	500	499.895
172.5	500	499.264
172.6	500	499.264
172.7	500	499.895
172.8	500	499.895
172.9	500	499.895
173	500	499.264
173.1	500	499.895
173.2	500	499.895
173.3	500	499.895
173.4	500	499.895
173.5	500	499.895
173.6	500	499.895
173.7	500	499.895
173.8	500	499.895
173.9	500	499.895
174	500	499.895
174.1	500	499.895
174.2	500	499.264
174.3	500	499.895
174.4	500	499.895
174.5	500	499.895
174.6	500	499.895
174.7	500	499.895
174.8	500	499.895
174.9	500	499.895
175	500	499.895
175.1	500	499.895
175.2	500	500.211
175.3	500	499.264
175.4	500	499.264
175.5	500	499.895
175.6	500	500.211
175.7	500	499.264
175.8	500	499.264
175.9	500	499.895
176	500	499.895
176.1	500	499.895
176.2	500	499.895
176.3	500	499.895
176.4	500	499.895
176.5	500	499.895
176.6	500	499.895
176.7	500	499.895
176.8	500	500.211
176.9	500	499.895
177	500	499.895
177.1	500	499.895
177.2	500	499.264
177.3	500	499.895
177.4	500	499.895
177.5	500	499.895
177.6	500	499.895
177.7	500	499.895
177.8	500	499.264
177.9	500	499.895
178	500	499.895
178.1	500	499.895
178.2	500	499.895
178.3	500	499.895
178.4	500	499.895
178.5	500	499.895
178.6	500	499.895
178.7	500	499.895
178.8	500	499.895
178.9	500	499.264
179	500	499.895
179.1	500	499.895
179.2	500	499.895
179.3	500	499.895
179.4	500	500.211
179.5	500	499.895
179.6	500	499.895
179.7	500	499.895
179.8	500	500.211
179.9	500	499.895
180	500	499.895
180.1	500	499.895
180.2	500	500.211
180.3	500	499.895
180.4	500	499.895
180.5	500	499.895
180.6	500	499.895
180.7	500	499.895
180.8	500	499.895
180.9	500	499.264
181	500	499.895
181.1	500	499.895
181.2	500	499.895
181.3	500	499.895
181.4	500	500.211
181.5	500	500.211
181.6	500	499.895
181.7	500	499.264
181.8	500	499.895
181.9	500	499.264
182	500	499.895
182.1	500	499.895
182.2	500	499.264
182.3	500	499.895
182.4	500	499.895
182.5	500	499.895
182.6	500	499.264
182.7	500	499.895
182.8	500	499.895
182.9	500	499.895
183	500	499.895
183.1	500	499.895
183.2	500	499.895
183.3	500	499.895
183.4	500	499.264
183.5	500	499.895
183.6	500	499.895
183.7	500	499.895
183.8	500	499.895
183.9	500	499.895
184	500	499.895
184.1	500	499.264
184.2	500	499.895
184.3	500	499.895
184.4	500	499.895
184.5	500	499.264
184.6	500	499.264
184.7	500	499.895
184.8	500	499.895
184.9	500	499.895
185	500	499.895
185.1	500	499.895
185.2	500	499.895
185.3	500	499.895
185.4	500	500.211
185.5	500	499.895
185.6	500	499.895
185.7	500	499.895
185.8	500	499.895
185.9	500	499.895
186	500	499.895
186.1	500	500.211
186.2	500	499.895
186.3	500	499.895
186.4	500	499.895
186.5	500	499.264
186.6	500	499.895
186.7	500	499.895
186.8	500	499.895
186.9	500	499.895
187	500	500.211
187.1	500	499.895
187.2	500	499.895
187.3	500	499.895
187.4	500	499.895
187.5	500	499.895
187.6	500	499.895
187.7	500	499.264
187.8	500	499.895
187.9	500	499.264
188	500	499.895
188.1	500	499.895
188.2	500	499.895
188.3	500	500.211
188.4	500	499.264
188.5	500	499.895
188.6	500	499.264
188.7	500	500.211
188.8	500	499.895
188.9	500	499.895
189	500	499.895
189.1	500	499.895
189.2	500	499.264
189.3	500	499.895
189.4	500	499.895
189.5	500	499.895
189.6	500	499.895
189.7	500	499.895
189.8	500	499.895
189.9	500	499.895
190	500	499.895
190.1	500	499.895
190.2	500	499.895
190.3	500	499.895
190.4	500	499.895
190.5	500	499.895
190.6	500	499.264
190.7	500	499.895
190.8	500	499.895
190.9	500	500.211
191	500	499.895
191.1	500	499.895
191.2	500	499.895
191.3	500	500.211
191.4	500	499.895
191.5	500	499.895
191.6	500	499.895
191.7	500	499.264
191.8	500	499.895
191.9	500	499.895
192	500	499.895
192.1	500	499.895
192.2	500	499.895
192.3	500	500.211
192.4	500	499.895
192.5	500	499.895
192.6	500	499.895
192.7	500	499.895
192.8	500	499.264
192.9	500	499.895
193	500	500.211
193.1	500	499.895
193.2	500	499.895
193.3	500	499.895
193.4	500	499.264
193.5	500	499.895
193.6	500	500.211
193.7	500	499.895
193.8	500	499.895
193.9	500	500.211
194	500	499.895
194.1	500	499.895
194.2	500	499.264
194.3	500	499.895
194.4	500	499.895
194.5	500	499.895
194.6	500	499.895
194.7	500	499.264
194.8	500	499.895
194.9	500	499.895
195	500	499.895
195.1	500	499.895
195.2	500	499.895
195.3	500	499.895
195.4	500	499.895
195.5	500	499.264
195.6	500	499.264
195.7	500	499.895
195.8	500	499.264
195.9	500	499.895
196	500	499.895
196.1	500	500.211
196.2	500	499.895
196.3	500	499.895
196.4	500	499.895
196.5	500	499.895
196.6	500	499.895
196.7	500	499.895
196.8	500	499.895
196.9	500	499.895
197	500	500.211
197.1	500	499.895
197.2	500	499.895
197.3	500	499.895
197.4	500	500.211
197.5	500	499.264
197.6	500	499.264
197.7	500	500.211
197.8	500	500.211
197.9	500	499.895
198	500	499.895
198.1	500	499.895
198.2	500	499.895
198.3	500	499.895
198.4	500	499.895
198.5	500	499.264
198.6	500	500.211
198.7	500	499.264
198.8	500	499.895
198.9	500	499.895
199	500	499.895
199.1	500	499.895
199.2	500	499.264
199.3	500	499.895
199.4	500	499.895
199.5	500	499.895
199.6	500	499.895
199.7	500	499.264
199.8	500	499.895
[truncated: 3,101 more rows]

## Sheet: cali 3, 500 mbar
t [s]	command	p [mbar]
0	0	0
0.1	0	0		run
0.2	0	-0.31559		1		t [s]	p [mbar]	σ [mbar]	m [g]	u(PVPsol) [µL/min]
0.3	0	-0.31559				59.2	499.371	23.2173	0.0098	11.2869
0.4	0	0
0.5	0	0
0.6	0	-0.31559		2		t [s]	p [mbar]	σ [mbar]	m [g]	u(PVPsol) [µL/min]
0.7	0	0.31559				60.2	499.279	24.2998	0.0101	11.4391
0.8	0	0
0.9	0	0
1	0	0		3		t [s]	p [mbar]	σ [mbar]	m [g]	u(PVPsol) [µL/min]
1.1	0	0				59.4	499.602	20.2694	0.0101	11.5932
1.2	0	0
1.3	0	0
1.4	0	0
1.5	0	0
1.6	0	0
1.7	0	-0.31559
1.8	0	-0.31559
1.9	0	-0.31559
2	0	0
2.1	0	0
2.2	0	0
2.3	0	0.31559
2.4	0	-0.31559
2.5	0	0
2.6	0	0
2.7	0	0.31559
2.8	0	0.31559
2.9	0	0
3	0	0
3.1	0	0
3.2	0	0
3.3	0	0
3.4	0	-0.31559
3.5	0	0
3.6	0	0
3.7	0	0
3.8	0	0
3.9	0	0
4	0	0
4.1	0	0
4.2	0	-0.31559
4.3	0	0
4.4	0	0
4.5	0	0
4.6	0	-0.31559
4.7	0	-0.31559
4.8	0	0
4.9	0	0
5	0	0
5.1	0	0
5.2	0	0
5.3	0	0
5.4	0	0
5.5	0	0
5.6	0	0
5.7	0	-0.31559
5.8	0	0
5.9	0	0
6	0	0
6.1	0	0
6.2	0	0
6.3	0	0
6.4	0	0
6.5	0	0
6.6	0	0
6.7	0	0
6.8	0	0
6.9	0	0
7	0	0
7.1	0	0
7.2	0	0
7.3	0	0
7.4	0	-0.31559
7.5	0	0
7.6	0	0
7.7	0	0
7.8	0	-0.31559
7.9	0	0
8	0	-0.31559
8.1	0	0
8.2	0	0
8.3	0	-0.31559
8.4	0	0
8.5	0	0
8.6	0	0
8.7	0	0.31559
8.8	0	0
8.9	0	0.31559
9	0	0
9.1	0	0
9.2	0	0
9.3	0	0
9.4	0	0.31559
9.5	0	0
9.6	0	0
9.7	0	0
9.8	0	0
9.9	0	0.31559
10	0	0
10.1	0	0
10.2	0	0
10.3	0	0
10.4	0	0
10.5	0	0
10.6	0	0
10.7	0	0
10.8	0	0
10.9	0	0
11	0	0
11.1	0	0
11.2	0	0
11.3	0	0
11.4	0	0
11.5	0	0.31559
11.6	0	-0.31559
11.7	0	0
11.8	0	0
11.9	0	0
12	0	0
12.1	0	0
12.2	0	0.31559
12.3	0	0
12.4	0	-0.31559
12.5	0	-0.31559
12.6	0	0
12.7	0	0
12.8	0	0
12.9	0	0
13	0	0
13.1	0	0
13.2	0	-0.31559
13.3	0	0
13.4	0	0
13.5	0	0
13.6	0	-0.31559
13.7	0	0
13.8	0	0
13.9	0	0
14	0	0
14.1	0	0
14.2	0	0
14.3	0	0
14.4	0	0
14.5	0	0
14.6	0	0.31559
14.7	500	82.6847
14.8	500	253.419
14.9	500	311.803
15	500	364.823
15.1	500	414.055
15.2	500	461.709
15.3	500	502.736
15.4	500	520.093
15.5	500	529.876
15.6	500	535.557
15.7	500	539.344
15.8	500	540.922
15.9	500	541.238
16	500	540.606
16.1	500	539.344
16.2	500	537.766
16.3	500	535.557
16.4	500	533.348
16.5	500	531.77
16.6	500	529.876
16.7	500	527.667
16.8	500	526.089
16.9	500	523.88
17	500	522.302
17.1	500	520.724
17.2	500	519.146
17.3	500	517.884
17.4	500	516.622
17.5	500	515.675
17.6	500	513.781
17.7	500	513.15
17.8	500	511.572
17.9	500	510.941
18	500	509.994
18.1	500	509.679
18.2	500	508.416
18.3	500	508.101
18.4	500	507.469
18.5	500	506.838
18.6	500	506.523
18.7	500	505.892
18.8	500	505.26
18.9	500	504.629
19	500	504.314
19.1	500	503.998
19.2	500	503.367
19.3	500	503.682
19.4	500	502.736
19.5	500	502.42
19.6	500	502.42
19.7	500	502.104
19.8	500	501.789
19.9	500	502.104
20	500	502.104
20.1	500	501.473
20.2	500	501.473
20.3	500	501.158
20.4	500	501.158
20.5	500	501.158
20.6	500	500.526
20.7	500	500.526
20.8	500	500.211
20.9	500	500.526
21	500	500.526
21.1	500	500.211
21.2	500	500.211
21.3	500	500.211
21.4	500	500.211
21.5	500	500.211
21.6	500	500.211
21.7	500	500.211
21.8	500	500.211
21.9	500	500.211
22	500	500.211
22.1	500	500.211
22.2	500	500.211
22.3	500	500.211
22.4	500	499.895
22.5	500	499.895
22.6	500	499.895
22.7	500	499.895
22.8	500	499.895
22.9	500	499.895
23	500	499.895
23.1	500	499.895
23.2	500	499.895
23.3	500	499.895
23.4	500	499.895
23.5	500	499.895
23.6	500	499.895
23.7	500	499.895
23.8	500	499.895
23.9	500	499.895
24	500	499.895
24.1	500	499.895
24.2	500	499.895
24.3	500	499.58
24.4	500	499.58
24.5	500	499.895
24.6	500	499.895
24.7	500	499.58
24.8	500	499.58
24.9	500	499.895
25	500	499.895
25.1	500	499.895
25.2	500	499.895
25.3	500	500.211
25.4	500	500.211
25.5	500	499.895
25.6	500	499.58
25.7	500	499.895
25.8	500	499.895
25.9	500	499.58
26	500	499.895
26.1	500	499.895
26.2	500	499.895
26.3	500	500.211
26.4	500	499.58
26.5	500	499.58
26.6	500	499.895
26.7	500	499.58
26.8	500	499.895
26.9	500	499.895
27	500	499.58
27.1	500	499.895
27.2	500	499.58
27.3	500	499.895
27.4	500	499.895
27.5	500	499.58
27.6	500	499.58
27.7	500	499.58
27.8	500	499.895
27.9	500	499.58
28	500	499.895
28.1	500	499.895
28.2	500	499.58
28.3	500	499.895
28.4	500	500.211
28.5	500	499.895
28.6	500	499.895
28.7	500	499.895
28.8	500	499.895
28.9	500	499.895
29	500	499.895
29.1	500	500.211
29.2	500	499.895
29.3	500	499.895
29.4	500	499.895
29.5	500	499.895
29.6	500	499.58
29.7	500	499.58
29.8	500	499.895
29.9	500	499.58
30	500	499.895
30.1	500	499.58
30.2	500	499.58
30.3	500	499.58
30.4	500	499.895
30.5	500	499.895
30.6	500	499.895
30.7	500	499.895
30.8	500	499.58
30.9	500	499.895
31	500	499.895
31.1	500	499.895
31.2	500	499.895
31.3	500	499.895
31.4	500	499.58
31.5	500	499.895
31.6	500	499.895
31.7	500	499.895
31.8	500	499.895
31.9	500	499.58
32	500	499.895
32.1	500	499.895
32.2	500	499.895
32.3	500	499.895
32.4	500	499.895
32.5	500	499.895
32.6	500	499.895
32.7	500	499.895
32.8	500	499.895
32.9	500	499.895
33	500	499.58
33.1	500	499.58
33.2	500	499.58
33.3	500	499.58
33.4	500	499.58
33.5	500	499.895
33.6	500	499.58
33.7	500	499.895
33.8	500	499.58
33.9	500	499.895
34	500	499.895
34.1	500	499.895
34.2	500	499.895
34.3	500	499.895
34.4	500	499.895
34.5	500	499.895
34.6	500	499.895
34.7	500	500.211
34.8	500	499.895
34.9	500	500.211
35	500	499.895
35.1	500	499.58
35.2	500	499.895
35.3	500	499.895
35.4	500	499.58
35.5	500	499.58
35.6	500	499.895
35.7	500	499.58
35.8	500	499.895
35.9	500	499.895
36	500	499.895
36.1	500	499.58
36.2	500	499.895
36.3	500	499.58
36.4	500	499.895
36.5	500	499.895
36.6	500	499.58
36.7	500	499.58
36.8	500	499.895
36.9	500	499.58
37	500	499.58
37.1	500	499.58
37.2	500	499.895
37.3	500	499.58
37.4	500	499.895
37.5	500	499.895
37.6	500	499.895
37.7	500	499.895
37.8	500	499.58
37.9	500	499.895
38	500	499.895
38.1	500	499.895
38.2	500	499.895
38.3	500	499.58
38.4	500	499.895
38.5	500	499.58
38.6	500	499.895
38.7	500	499.58
38.8	500	499.895
38.9	500	499.58
39	500	499.895
39.1	500	499.895
39.2	500	499.895
39.3	500	499.895
39.4	500	499.895
39.5	500	500.211
39.6	500	499.895
39.7	500	499.895
39.8	500	500.211
39.9	500	499.895
40	500	499.58
40.1	500	499.895
40.2	500	500.211
40.3	500	499.895
40.4	500	500.211
40.5	500	499.58
40.6	500	499.895
40.7	500	499.58
40.8	500	499.895
40.9	500	499.895
41	500	499.58
41.1	500	499.58
41.2	500	499.895
41.3	500	499.895
41.4	500	499.58
41.5	500	499.895
41.6	500	499.895
41.7	500	499.895
41.8	500	499.895
41.9	500	499.58
42	500	499.58
42.1	500	499.895
42.2	500	500.211
42.3	500	499.895
42.4	500	499.895
42.5	500	499.895
42.6	500	499.895
42.7	500	499.895
42.8	500	499.895
42.9	500	499.895
43	500	499.895
43.1	500	499.895
43.2	500	499.895
43.3	500	499.58
43.4	500	499.895
43.5	500	499.895
43.6	500	499.895
43.7	500	499.58
43.8	500	499.58
43.9	500	499.895
44	500	499.895
44.1	500	499.895
44.2	500	499.58
44.3	500	499.895
44.4	500	499.895
44.5	500	499.895
44.6	500	499.895
44.7	500	500.211
44.8	500	499.895
44.9	500	500.211
45	500	499.895
45.1	500	499.895
45.2	500	499.895
45.3	500	499.895
45.4	500	499.58
45.5	500	499.58
45.6	500	500.211
45.7	500	499.895
45.8	500	499.895
45.9	500	499.58
46	500	499.895
46.1	500	500.211
46.2	500	499.58
46.3	500	499.895
46.4	500	499.895
46.5	500	499.895
46.6	500	499.895
46.7	500	499.895
46.8	500	499.895
46.9	500	499.895
47	500	499.895
47.1	500	499.895
47.2	500	499.895
47.3	500	499.895
47.4	500	499.895
47.5	500	499.58
47.6	500	500.211
47.7	500	499.895
47.8	500	499.895
47.9	500	499.895
48	500	499.895
48.1	500	499.895
48.2	500	499.895
48.3	500	499.58
48.4	500	499.895
48.5	500	500.211
48.6	500	499.895
48.7	500	499.895
48.8	500	499.58
48.9	500	499.895
49	500	499.895
49.1	500	499.58
49.2	500	499.895
49.3	500	500.211
49.4	500	499.895
49.5	500	499.895
49.6	500	499.895
49.7	500	499.895
49.8	500	499.895
49.9	500	499.895
50	500	499.895
50.1	500	499.895
50.2	500	499.895
50.3	500	499.895
50.4	500	499.895
50.5	500	499.895
50.6	500	499.895
50.7	500	499.895
50.8	500	499.58
50.9	500	499.895
51	500	499.895
51.1	500	499.895
51.2	500	499.58
51.3	500	499.895
51.4	500	499.895
51.5	500	499.895
51.6	500	499.895
51.7	500	499.895
51.8	500	499.895
51.9	500	499.58
52	500	499.895
52.1	500	500.211
52.2	500	499.895
52.3	500	499.895
52.4	500	499.895
52.5	500	500.211
52.6	500	499.895
52.7	500	499.895
52.8	500	499.58
52.9	500	500.211
53	500	499.895
53.1	500	499.58
53.2	500	500.211
53.3	500	499.895
53.4	500	499.895
53.5	500	499.895
53.6	500	499.895
53.7	500	499.895
53.8	500	499.895
53.9	500	499.895
54	500	499.895
54.1	500	499.895
54.2	500	499.895
54.3	500	499.895
54.4	500	499.895
54.5	500	499.895
54.6	500	500.211
54.7	500	499.895
54.8	500	499.895
54.9	500	499.58
55	500	499.895
55.1	500	500.211
55.2	500	499.895
55.3	500	500.211
55.4	500	499.895
55.5	500	499.895
55.6	500	499.895
55.7	500	500.211
55.8	500	499.895
55.9	500	499.895
56	500	499.895
56.1	500	499.58
56.2	500	499.895
56.3	500	499.58
56.4	500	499.58
56.5	500	499.895
56.6	500	499.58
56.7	500	499.895
56.8	500	500.211
56.9	500	499.895
57	500	499.895
57.1	500	499.895
57.2	500	500.211
57.3	500	499.895
57.4	500	499.895
57.5	500	500.211
57.6	500	499.895
57.7	500	499.895
57.8	500	500.211
57.9	500	499.58
58	500	499.895
58.1	500	499.895
58.2	500	499.895
58.3	500	499.895
58.4	500	499.895
58.5	500	499.895
58.6	500	499.58
58.7	500	499.895
58.8	500	499.58
58.9	500	499.58
59	500	499.895
59.1	500	499.895
59.2	500	499.895
59.3	500	499.895
59.4	500	499.895
59.5	500	499.58
59.6	500	499.895
59.7	500	499.895
59.8	500	499.895
59.9	500	499.895
60	500	499.895
60.1	500	499.895
60.2	500	499.895
60.3	500	499.895
60.4	500	499.895
60.5	500	499.58
60.6	500	499.895
60.7	500	500.211
60.8	500	499.895
60.9	500	499.895
61	500	499.895
61.1	500	499.895
61.2	500	499.895
61.3	500	499.895
61.4	500	499.58
61.5	500	499.895
61.6	500	499.895
61.7	500	500.211
61.8	500	499.895
61.9	500	499.895
62	500	499.895
62.1	500	500.211
62.2	500	499.895
62.3	500	499.58
62.4	500	499.895
62.5	500	499.895
62.6	500	499.895
62.7	500	499.895
62.8	500	500.211
62.9	500	499.895
63	500	499.895
63.1	500	499.895
63.2	500	499.895
63.3	500	499.58
63.4	500	499.58
63.5	500	499.895
63.6	500	499.58
63.7	500	499.895
63.8	500	499.895
63.9	500	499.58
64	500	499.895
64.1	500	499.895
64.2	500	500.211
64.3	500	499.895
64.4	500	499.895
64.5	500	499.895
64.6	500	499.895
64.7	500	499.58
64.8	500	499.895
64.9	500	499.58
65	500	499.58
65.1	500	499.58
65.2	500	499.58
65.3	500	499.895
65.4	500	499.895
65.5	500	499.895
65.6	500	499.895
65.7	500	500.211
65.8	500	499.895
65.9	500	499.895
66	500	499.895
66.1	500	499.58
66.2	500	499.58
66.3	500	500.211
66.4	500	499.895
66.5	500	499.895
66.6	500	499.895
66.7	500	499.895
66.8	500	499.895
66.9	500	499.58
67	500	499.895
67.1	500	499.895
67.2	500	499.58
67.3	500	499.895
67.4	500	499.895
67.5	500	499.895
67.6	500	499.895
67.7	500	499.895
67.8	500	499.895
67.9	500	499.895
68	500	499.895
68.1	500	499.895
68.2	500	499.895
68.3	500	499.58
68.4	500	499.895
68.5	500	500.211
68.6	500	499.58
68.7	500	499.895
68.8	500	499.58
68.9	500	499.895
69	500	499.895
69.1	500	499.895
69.2	500	500.211
69.3	500	499.58
69.4	500	499.895
69.5	500	499.895
69.6	500	499.895
69.7	500	499.895
69.8	500	499.895
69.9	500	499.895
70	500	499.895
70.1	500	499.895
70.2	500	499.895
70.3	500	499.895
70.4	500	499.58
70.5	500	499.895
70.6	500	499.895
70.7	500	499.895
70.8	500	500.211
70.9	500	499.895
71	500	499.895
71.1	500	499.895
71.2	500	499.895
71.3	500	499.895
71.4	500	499.895
71.5	500	499.895
71.6	500	499.895
71.7	500	499.895
71.8	500	499.895
71.9	500	499.58
72	500	499.895
72.1	500	499.895
72.2	500	499.895
72.3	500	499.895
72.4	500	499.895
72.5	500	500.211
72.6	500	499.895
72.7	500	500.211
72.8	500	499.895
72.9	500	499.895
73	500	499.895
73.1	500	499.895
73.2	500	499.58
73.3	500	500.211
73.4	500	499.58
73.5	500	499.895
73.6	500	499.58
73.7	500	499.895
73.8	500	499.895
73.9	500	499.895
74	0	472.439
74.1	0	472.439
74.2	0	447.823
74.3	0	432.675
74.4	0	418.157
74.5	0	403.325
74.6	0	390.07
74.7	0	377.446
74.8	0	365.454
74.9	0	353.146
75	0	341.469
75.1	0	331.054
75.2	0	320.009
75.3	0	309.594
75.4	0	299.811
75.5	0	290.028
75.6	0	280.56
75.7	0	272.039
75.8	0	262.887
75.9	0	254.366
76	0	245.845
76.1	0	237.64
76.2	0	229.75
76.3	0	221.86
76.4	0	214.602
76.5	0	207.343
76.6	0	200.4
76.7	0	193.457
76.8	0	186.83
76.9	0	180.202
77	0	174.522
77.1	0	168.21
77.2	0	162.845
77.3	0	156.848
77.4	0	151.483
77.5	0	145.487
77.6	0	140.438
77.7	0	135.388
77.8	0	130.654
77.9	0	125.921
78	0	121.818
78.1	0	117.084
78.2	0	112.981
78.3	0	108.563
78.4	0	104.46
78.5	0	100.673
78.6	0	96.8863
78.7	0	93.0992
78.8	0	89.6277
78.9	0	86.4718
79	0	83.3159
79.1	0	79.8444
79.2	0	77.0041
79.3	0	73.5326
79.4	0	70.6923
79.5	0	68.1675
79.6	0	65.9584
79.7	0	63.1181
79.8	0	60.5934
79.9	0	58.0686
80	0	55.8595
80.1	0	53.6504
80.2	0	51.4412
80.3	0	49.2321
80.4	0	47.3386
80.5	0	45.445
80.6	0	43.5515
80.7	0	41.6579
80.8	0	39.7644
80.9	0	38.1864
81	0	36.6085
81.1	0	35.0305
81.2	0	34.0838
81.3	0	32.1902
81.4	0	30.9279
81.5	0	29.3499
81.6	0	28.7187
81.7	0	26.8252
81.8	0	25.5628
81.9	0	24.6161
82	0	23.6693
82.1	0	22.4069
82.2	0	21.4602
82.3	0	20.5134
82.4	0	19.5666
82.5	0	18.9354
82.6	0	17.6731
82.7	0	17.0419
82.8	0	16.4107
82.9	0	15.4639
83	0	14.5172
83.1	0	14.2016
83.2	0	13.2548
83.3	0	12.6236
83.4	0	11.9924
83.5	0	11.6768
83.6	0	10.7301
83.7	0	10.0989
83.8	0	9.7833
83.9	0	9.15212
84	0	8.52094
84.1	0	8.20535
84.2	0	7.88976
84.3	0	7.25858
84.4	0	6.94299
84.5	0	6.31181
84.6	0	5.99622
84.7	0	5.68063
84.8	0	5.36504
84.9	0	5.04945
85	0	5.04945
85.1	0	4.73386
85.2	0	3.78709
85.3	0	3.78709
85.4	0	3.1559
85.5	0	3.1559
85.6	0	3.1559
85.7	0	2.52472
85.8	0	2.52472
85.9	0	2.20913
86	0	2.20913
86.1	0	1.89354
86.2	0	1.89354
86.3	0	1.26236
86.4	0	0.946771
86.5	0	0.946771
86.6	0	1.26236
86.7	0	0.631181
86.8	0	0.631181
86.9	0	0.31559
87	0	0.31559
87.1	0	0
87.2	0	0.31559
87.3	0	0
87.4	0	-0.31559
87.5	0	-0.31559
87.6	0	-0.31559
87.7	0	-0.946771
87.8	0	-0.31559
87.9	0	-0.946771
88	0	-0.31559
88.1	0	-1.26236
88.2	0	-1.26236
88.3	0	-1.26236
88.4	0	-1.57795
88.5	0	-1.57795
88.6	0	-1.57795
88.7	0	-1.57795
88.8	0	-1.57795
88.9	0	-1.57795
89	0	-1.89354
89.1	0	-1.57795
89.2	0	-1.89354
89.3	0	-1.89354
89.4	0	-1.89354
89.5	0	-1.89354
89.6	0	-1.89354
89.7	0	-1.89354
89.8	0	-2.20913
89.9	0	-2.20913
90	0	-2.20913
90.1	0	-2.20913
90.2	0	-2.20913
90.3	0	-2.20913
90.4	0	-1.89354
90.5	0	-2.20913
90.6	0	-2.20913
90.7	0	-2.20913
90.8	0	-2.52472
90.9	0	-2.20913
91	0	-2.20913
91.1	0	-2.52472
91.2	0	-2.52472
91.3	0	-2.52472
91.4	0	-2.52472
91.5	0	-2.84031
91.6	0	-2.52472
91.7	0	-2.52472
91.8	0	-2.52472
91.9	0	-2.52472
92	0	-2.52472
92.1	0	-2.84031
92.2	0	-2.52472
92.3	0	-2.52472
92.4	0	-2.84031
92.5	0	-2.84031
92.6	0	-2.84031
92.7	0	-2.52472
92.8	0	-2.52472
92.9	0	-2.84031
93	0	-2.84031
93.1	0	-2.84031
93.2	0	-2.84031
93.3	0	-2.84031
93.4	0	-2.84031
93.5	0	-2.84031
93.6	0	-2.84031
93.7	0	-2.84031
93.8	0	-2.84031
93.9	0	-2.84031
94	0	-2.84031
94.1	0	-2.84031
94.2	0	-2.84031
94.3	0	-2.84031
94.4	0	-2.84031
94.5	0	-2.84031
94.6	0	-2.52472
94.7	0	-2.84031
94.8	0	-2.84031
94.9	0	-2.84031
95	0	-2.84031
95.1	0	-2.84031
95.2	0	-2.84031
95.3	0	-3.4715
95.4	0	-2.84031
95.5	0	-2.84031
95.6	0	-3.4715
95.7	0	-3.4715
95.8	0	-2.84031
95.9	0	-3.4715
96	0	-2.84031
96.1	0	-2.84031
96.2	0	-2.84031
96.3	0	-2.84031
96.4	0	-2.84031
96.5	0	-3.4715
96.6	0	-3.4715
96.7	0	-2.84031
96.8	0	-3.4715
96.9	0	-2.84031
97	0	-2.84031
97.1	0	-2.84031
97.2	0	-2.84031
97.3	0	-3.4715
97.4	0	-3.4715
97.5	0	-2.84031
97.6	0	-3.4715
97.7	0	-3.4715
97.8	0	-2.84031
97.9	0	-3.4715
98	0	-3.4715
98.1	0	-2.84031
98.2	0	-2.84031
98.3	0	-3.4715
98.4	0	-2.84031
98.5	0	-3.4715
98.6	0	-3.4715
98.7	0	-3.4715
98.8	0	-2.84031
98.9	0	-2.84031
99	0	-3.4715
99.1	0	-3.4715
99.2	0	-3.4715
99.3	0	-2.84031
99.4	0	-3.4715
99.5	0	-3.4715
99.6	0	-2.84031
99.7	0	-3.4715
99.8	0	-3.4715
99.9	0	-3.4715
100	0	-3.4715
100.1	0	-2.84031
100.2	0	-3.4715
100.3	0	-2.84031
100.4	0	-2.84031
100.5	0	-3.4715
100.6	0	-2.84031
100.7	0	-2.84031
100.8	0	-3.4715
100.9	0	-3.4715
101	0	-2.84031
101.1	0	-2.84031
101.2	0	-3.4715
101.3	0	-2.84031
101.4	0	-3.4715
101.5	0	-2.84031
101.6	0	-3.4715
101.7	0	-2.84031
101.8	0	-3.4715
101.9	0	-3.4715
102	0	-3.4715
102.1	0	-2.84031
102.2	0	-3.4715
102.3	0	-3.4715
102.4	0	-3.4715
102.5	0	-3.4715
102.6	0	-3.4715
102.7	0	-3.4715
102.8	0	-3.4715
102.9	0	-3.4715
103	0	-3.4715
103.1	0	-3.4715
103.2	0	-3.4715
103.3	0	-2.84031
103.4	0	-2.84031
103.5	0	-2.84031
103.6	0	-3.4715
103.7	0	-2.84031
103.8	0	-2.84031
103.9	0	-2.84031
104	0	-2.84031
104.1	0	-2.84031
104.2	0	-2.84031
104.3	0	-2.84031
104.4	0	-2.84031
104.5	0	-2.84031
104.6	0	-2.84031
104.7	0	-2.52472
104.8	0	-2.84031
104.9	0	-2.84031
105	0	-2.84031
105.1	0	-2.52472
105.2	0	-2.84031
105.3	0	-2.52472
105.4	0	-2.52472
105.5	0	-2.52472
105.6	0	-2.52472
105.7	0	-2.52472
105.8	0	-2.20913
105.9	0	-2.20913
106	0	-2.20913
106.1	0	-2.20913
106.2	0	-2.20913
106.3	0	-2.20913
106.4	0	-1.89354
106.5	0	-1.89354
106.6	0	-1.89354
106.7	0	-1.57795
106.8	0	-1.89354
106.9	0	-1.89354
107	0	-1.57795
107.1	0	-1.57795
107.2	0	-1.26236
107.3	0	-0.946771
107.4	0	-1.57795
107.5	0	-1.26236
107.6	0	-1.26236
107.7	0	-1.26236
107.8	0	-0.946771
107.9	0	-1.26236
108	0	-0.946771
108.1	0	-0.946771
108.2	0	-0.946771
108.3	0	-0.946771
108.4	0	-0.946771
108.5	0	-0.31559
108.6	0	-0.31559
108.7	0	-0.31559
108.8	0	-0.31559
108.9	0	-0.31559
109	0	-0.31559
109.1	0	0
109.2	0	0
109.3	0	0
109.4	0	-0.31559
109.5	0	0
109.6	0	0
109.7	0	0
109.8	0	0
109.9	0	0
110	0	-0.31559
110.1	0	0
110.2	0	0
110.3	0	0
110.4	0	0
110.5	0	0.31559
110.6	0	0
110.7	0	0
110.8	0	0
110.9	0	0
111	0	0
111.1	0	0.31559
111.2	0	0.31559
111.3	0	0.31559
111.4	0	0.31559
111.5	0	0.31559
111.6	0	0
111.7	0	0
111.8	0	0
111.9	0	0
112	0	0.31559
112.1	0	0.31559
112.2	0	0
112.3	0	0.31559
112.4	0	0.631181
112.5	0	0.31559
112.6	0	0
112.7	0	0.631181
112.8	0	0.31559
112.9	0	0.31559
113	0	0.631181
113.1	0	0
113.2	0	0
113.3	0	0.31559
113.4	0	0
113.5	0	0.31559
113.6	0	0.631181
113.7	0	0
113.8	0	0
113.9	0	0.31559
114	0	0.31559
114.1	0	0
114.2	0	0.31559
114.3	0	0
114.4	0	0.631181
114.5	0	0
114.6	0	0.31559
114.7	0	0
114.8	0	0.631181
114.9	0	0.31559
115	0	0.31559
115.1	0	0
115.2	0	0
115.3	0	0
115.4	0	0
115.5	0	0.31559
115.6	0	0.31559
115.7	0	0.31559
115.8	0	0
115.9	0	0
116	0	0
116.1	0	0
116.2	0	0
116.3	0	0
116.4	0	0
116.5	0	0
116.6	0	0
116.7	0	0
116.8	0	0
116.9	0	0
117	0	0
117.1	0	0
117.2	0	0
117.3	0	0.31559
117.4	0	0
117.5	0	0
117.6	0	0
117.7	0	0.31559
117.8	0	0
117.9	0	0
118	0	0
118.1	0	0
118.2	0	0
118.3	0	0
118.4	0	0
118.5	0	0
118.6	0	0.31559
118.7	0	0
118.8	0	0
118.9	0	0
119	0	0
119.1	0	0.31559
119.2	0	0
119.3	0	0
119.4	0	0.31559
119.5	0	0
119.6	0	0
119.7	0	0.31559
119.8	0	0
119.9	0	0
120	0	0
120.1	0	0.31559
120.2	0	0
120.3	0	0
120.4	0	0
120.5	0	0
120.6	0	0
120.7	0	0
120.8	0	0
120.9	0	0
121	0	0
121.1	0	0
121.2	0	0
121.3	0	0
121.4	0	0
121.5	0	0
121.6	0	0
121.7	0	-0.31559
121.8	0	0
121.9	0	0
122	0	0
122.1	0	0
122.2	0	-0.31559
122.3	0	0
122.4	0	0
122.5	0	0
122.6	0	0
122.7	0	0
122.8	0	0.31559
122.9	0	0
123	0	0
123.1	0	-0.31559
123.2	0	0
123.3	0	0
123.4	0	-0.31559
123.5	0	0
123.6	0	0.31559
123.7	0	0
123.8	0	0
123.9	0	0
124	0	0
124.1	0	0.31559
124.2	0	-0.31559
124.3	0	0.31559
124.4	0	0
124.5	0	0
124.6	0	0
124.7	0	0
124.8	0	0
124.9	0	0
125	0	-0.31559
125.1	0	0
125.2	0	0
125.3	0	-0.31559
125.4	0	0
125.5	0	0
125.6	0	-0.31559
125.7	0	0
125.8	0	0
125.9	0	-0.31559
126	0	0.31559
126.1	0	0.31559
126.2	0	0
126.3	0	0
126.4	0	0
126.5	0	0
126.6	0	0
126.7	0	0
126.8	0	0
126.9	0	-0.31559
127	0	-0.31559
127.1	0	0
127.2	0	0
127.3	0	0
127.4	0	-0.31559
127.5	0	0
127.6	0	0
127.7	0	0
127.8	0	0
127.9	0	0
128	0	-0.31559
128.1	0	0
128.2	0	0
128.3	0	0
128.4	0	0
128.5	0	-0.31559
128.6	0	0
128.7	0	-0.31559
128.8	0	-0.31559
128.9	0	0
129	0	-0.31559
129.1	0	-0.31559
129.2	0	0.31559
129.3	0	-0.31559
129.4	0	-0.31559
129.5	0	0
129.6	0	-0.31559
129.7	0	0
129.8	0	0
129.9	0	-0.31559
130	0	0
130.1	0	0
130.2	0	-0.31559
130.3	0	0
130.4	0	0
130.5	0	0
130.6	0	0.31559
130.7	0	0
130.8	0	-0.31559
130.9	0	-0.31559
131	0	0
131.1	0	0.31559
131.2	0	-0.31559
131.3	0	0
131.4	0	0.31559
131.5	0	0
131.6	0	0
131.7	0	0
131.8	0	0
131.9	0	0
132	0	-0.31559
132.1	0	0
132.2	0	0
132.3	0	-0.31559
132.4	0	0
132.5	0	0
132.6	0	0
132.7	0	0
132.8	0	0
132.9	0	0
133	0	0
133.1	0	0
133.2	0	-0.31559
133.3	0	0
133.4	0	-0.31559
133.5	0	-0.31559
133.6	0	0
133.7	0	0
133.8	0	0.31559
133.9	0	0.31559
134	0	-0.31559
134.1	0	0.31559
134.2	0	0
134.3	0	-0.31559
134.4	0	0.31559
134.5	0	0
134.6	0	0
134.7	0	0
134.8	0	-0.31559
134.9	0	-0.31559
135	0	0.31559
135.1	0	0
135.2	0	-0.31559
135.3	0	0
135.4	0	-0.31559
135.5	0	0
135.6	0	-0.31559
135.7	0	0
135.8	0	0
135.9	0	-0.31559
136	0	0
136.1	0	0
136.2	0	0
136.3	0	0
136.4	0	-0.31559
136.5	0	0
136.6	0	-0.31559
136.7	0	-0.31559
136.8	0	0.31559
136.9	0	0.31559
137	0	0
137.1	0	0
137.2	0	-0.31559
137.3	0	0
137.4	0	0
137.5	0	0
137.6	0	0
137.7	0	0
137.8	0	0
137.9	0	0
138	0	-0.31559
138.1	0	0
138.2	0	0
138.3	0	0
138.4	0	0.31559
138.5	0	-0.31559
138.6	0	0.31559
138.7	0	0.31559
138.8	0	0
138.9	0	0
139	0	0
139.1	0	0
139.2	0	0
139.3	0	0.31559
139.4	0	0
139.5	0	0
139.6	0	0
139.7	0	0
139.8	0	0
139.9	0	0
140	0	0
140.1	0	0
140.2	0	-0.31559
140.3	0	0
140.4	0	-0.31559
140.5	0	0.31559
140.6	0	0
140.7	0	0
140.8	0	0
140.9	0	0
141	0	0
141.1	0	0
141.2	0	0.31559
141.3	0	-0.31559
141.4	0	0
141.5	0	-0.31559
141.6	0	0
141.7	0	-0.31559
141.8	0	-0.31559
141.9	0	0.31559
142	0	0
142.1	0	0
142.2	0	0
142.3	0	-0.31559
142.4	0	0
142.5	0	0
142.6	0	-0.31559
142.7	0	0
142.8	0	0
142.9	0	0
143	0	-0.31559
143.1	0	0
143.2	0	0
143.3	0	-0.31559
143.4	0	0
143.5	0	-0.31559
143.6	0	0
143.7	0	0
143.8	0	0
143.9	0	0
144	0	0
144.1	0	-0.31559
144.2	0	0
144.3	0	0
144.4	0	0
144.5	0	0
144.6	0	0
144.7	0	0
144.8	0	0
144.9	0	-0.31559
145	0	0.31559
145.1	0	0
145.2	0	-0.31559
145.3	0	0
145.4	0	0
145.5	0	0
145.6	0	0
145.7	0	-0.31559
145.8	0	0
145.9	0	0
146	0	0
146.1	0	0
146.2	0	0
146.3	0	0
146.4	0	0.31559
146.5	0	0
146.6	0	0
146.7	0	0
146.8	0	0
146.9	0	0.31559
147	0	-0.31559
147.1	0	0
147.2	0	0.31559
147.3	0	0
147.4	0	0
147.5	0	0
147.6	0	-0.31559
147.7	0	0
147.8	0	0
147.9	0	0.31559
148	0	0
148.1	0	0
148.2	0	0
148.3	0	0
148.4	0	-0.31559
148.5	0	0
148.6	0	0.31559
148.7	0	0.31559
148.8	500	46.3918
148.9	500	249.632
149	500	309.279
149.1	500	362.298
149.2	500	408.69
149.3	500	457.291
149.4	500	499.895
149.5	500	519.777
149.6	500	528.614
149.7	500	535.241
149.8	500	539.029
149.9	500	541.238
150	500	541.238
150.1	500	540.606
150.2	500	539.66
150.3	500	537.451
150.4	500	535.557
150.5	500	533.348
150.6	500	531.77
150.7	500	529.876
150.8	500	527.983
150.9	500	526.405
151	500	524.196
151.1	500	522.302
151.2	500	521.04
151.3	500	519.146
151.4	500	517.884
151.5	500	516.937
151.6	500	515.359
151.7	500	514.728
151.8	500	513.15
151.9	500	511.572
152	500	511.257
152.1	500	510.31
152.2	500	509.047
152.3	500	509.047
152.4	500	507.785
152.5	500	507.469
152.6	500	506.523
152.7	500	505.892
152.8	500	505.576
152.9	500	505.26
153	500	504.629
153.1	500	504.629
153.2	500	503.998
153.3	500	503.682
153.4	500	503.682
153.5	500	503.051
153.6	500	503.051
153.7	500	502.42
153.8	500	502.104
153.9	500	501.789
154	500	501.789
154.1	500	501.473
154.2	500	501.158
154.3	500	501.158
154.4	500	501.473
154.5	500	501.158
154.6	500	500.842
154.7	500	500.842
154.8	500	500.526
154.9	500	500.526
155	500	500.526
155.1	500	500.211
155.2	500	501.158
155.3	500	500.211
155.4	500	500.211
155.5	500	500.526
155.6	500	499.895
155.7	500	500.211
155.8	500	500.526
155.9	500	500.526
156	500	499.895
156.1	500	499.895
156.2	500	500.211
156.3	500	499.895
156.4	500	500.211
156.5	500	500.526
156.6	500	500.211
156.7	500	499.895
156.8	500	500.211
156.9	500	500.211
157	500	499.895
157.1	500	499.895
157.2	500	499.58
157.3	500	499.58
157.4	500	499.895
157.5	500	499.58
157.6	500	499.58
157.7	500	499.895
157.8	500	499.895
157.9	500	499.58
158	500	499.895
158.1	500	499.895
158.2	500	499.58
158.3	500	499.895
158.4	500	499.895
158.5	500	500.211
158.6	500	499.895
158.7	500	499.58
158.8	500	499.895
158.9	500	499.895
159	500	499.58
159.1	500	499.58
159.2	500	499.58
159.3	500	500.211
159.4	500	499.58
159.5	500	499.895
159.6	500	499.895
159.7	500	500.211
159.8	500	500.211
159.9	500	499.895
160	500	499.895
160.1	500	500.211
160.2	500	499.895
160.3	500	500.211
160.4	500	499.895
160.5	500	499.58
160.6	500	499.58
160.7	500	499.58
160.8	500	499.58
160.9	500	499.58
161	500	499.895
161.1	500	499.58
161.2	500	499.58
161.3	500	499.895
161.4	500	499.58
161.5	500	499.895
161.6	500	499.895
161.7	500	499.895
161.8	500	499.895
161.9	500	499.895
162	500	500.211
162.1	500	499.895
162.2	500	499.895
162.3	500	499.895
162.4	500	499.58
162.5	500	499.895
162.6	500	499.895
162.7	500	499.895
162.8	500	499.58
162.9	500	499.58
163	500	499.895
163.1	500	499.895
163.2	500	499.895
163.3	500	499.895
163.4	500	499.58
163.5	500	499.895
163.6	500	499.895
163.7	500	500.211
163.8	500	499.58
163.9	500	499.58
164	500	499.58
164.1	500	499.895
164.2	500	499.58
164.3	500	500.211
164.4	500	499.58
164.5	500	499.58
164.6	500	499.58
164.7	500	499.895
164.8	500	499.895
164.9	500	499.895
165	500	499.895
165.1	500	499.895
165.2	500	499.895
165.3	500	499.895
165.4	500	499.58
165.5	500	499.895
165.6	500	499.895
165.7	500	499.58
165.8	500	499.895
165.9	500	499.895
166	500	499.58
166.1	500	499.895
166.2	500	499.58
166.3	500	499.895
166.4	500	499.895
166.5	500	499.58
166.6	500	499.895
166.7	500	499.895
166.8	500	500.211
166.9	500	499.895
167	500	499.895
167.1	500	500.211
167.2	500	499.895
167.3	500	499.895
167.4	500	499.58
167.5	500	499.895
167.6	500	499.58
167.7	500	499.58
167.8	500	500.211
167.9	500	499.895
168	500	499.58
168.1	500	499.895
168.2	500	499.895
168.3	500	499.895
168.4	500	499.895
168.5	500	499.58
168.6	500	499.58
168.7	500	499.895
168.8	500	499.58
168.9	500	499.895
169	500	499.895
169.1	500	499.895
169.2	500	499.58
169.3	500	499.58
169.4	500	499.58
169.5	500	499.895
169.6	500	499.895
169.7	500	499.58
169.8	500	499.895
169.9	500	500.211
170	500	499.58
170.1	500	499.58
170.2	500	499.58
170.3	500	499.895
170.4	500	499.895
170.5	500	499.58
170.6	500	499.58
170.7	500	499.58
170.8	500	499.895
170.9	500	499.895
171	500	499.58
171.1	500	499.58
171.2	500	499.58
171.3	500	499.58
171.4	500	499.895
171.5	500	499.58
171.6	500	499.895
171.7	500	499.58
171.8	500	500.211
171.9	500	499.895
172	500	499.895
172.1	500	499.895
172.2	500	499.895
172.3	500	499.895
172.4	500	499.58
172.5	500	499.895
172.6	500	500.211
172.7	500	499.895
172.8	500	499.895
172.9	500	499.895
173	500	499.58
173.1	500	499.895
173.2	500	499.895
173.3	500	499.895
173.4	500	499.895
173.5	500	499.895
173.6	500	499.895
173.7	500	499.58
173.8	500	499.895
173.9	500	499.895
174	500	499.895
174.1	500	500.211
174.2	500	499.895
174.3	500	499.58
174.4	500	500.211
174.5	500	499.895
174.6	500	499.58
174.7	500	499.58
174.8	500	499.58
174.9	500	499.895
175	500	499.58
175.1	500	499.58
175.2	500	499.58
175.3	500	499.895
175.4	500	500.526
175.5	500	499.895
175.6	500	499.58
175.7	500	499.895
175.8	500	499.895
175.9	500	499.895
176	500	499.58
176.1	500	499.895
176.2	500	499.58
176.3	500	499.895
176.4	500	499.895
176.5	500	499.58
176.6	500	499.58
176.7	500	499.895
176.8	500	499.895
176.9	500	499.895
177	500	499.895
177.1	500	500.211
177.2	500	500.211
177.3	500	499.895
177.4	500	499.58
177.5	500	499.58
177.6	500	500.211
177.7	500	500.211
177.8	500	499.895
177.9	500	499.895
178	500	499.58
178.1	500	499.58
178.2	500	499.58
178.3	500	499.895
178.4	500	499.58
178.5	500	499.895
178.6	500	499.58
178.7	500	499.58
178.8	500	500.211
178.9	500	499.895
179	500	499.895
179.1	500	500.211
179.2	500	499.895
179.3	500	499.895
179.4	500	500.211
179.5	500	499.895
179.6	500	499.895
179.7	500	499.895
179.8	500	499.895
179.9	500	499.58
180	500	499.895
180.1	500	499.895
180.2	500	499.58
180.3	500	499.895
180.4	500	499.58
180.5	500	499.58
180.6	500	499.895
180.7	500	499.895
180.8	500	499.895
180.9	500	499.895
181	500	499.58
181.1	500	499.895
181.2	500	499.895
181.3	500	499.58
181.4	500	499.58
181.5	500	499.58
181.6	500	499.895
181.7	500	499.58
181.8	500	499.58
181.9	500	499.895
182	500	499.895
182.1	500	499.895
182.2	500	499.58
182.3	500	500.211
182.4	500	499.895
182.5	500	500.211
182.6	500	499.895
182.7	500	499.895
182.8	500	499.895
182.9	500	499.895
183	500	499.58
183.1	500	499.895
183.2	500	499.58
183.3	500	499.58
183.4	500	499.58
183.5	500	499.58
183.6	500	499.58
183.7	500	499.58
183.8	500	499.58
183.9	500	499.58
184	500	499.58
184.1	500	499.895
184.2	500	500.211
184.3	500	499.895
184.4	500	499.895
184.5	500	500.211
184.6	500	499.58
184.7	500	499.895
184.8	500	499.895
184.9	500	500.211
185	500	500.211
185.1	500	499.895
185.2	500	499.895
185.3	500	499.895
185.4	500	500.526
185.5	500	500.211
185.6	500	499.58
185.7	500	500.211
185.8	500	499.895
185.9	500	499.895
186	500	500.211
186.1	500	499.58
186.2	500	499.895
186.3	500	500.211
186.4	500	499.895
186.5	500	499.895
186.6	500	499.58
186.7	500	499.895
186.8	500	500.211
186.9	500	499.895
187	500	499.895
187.1	500	499.58
187.2	500	499.895
187.3	500	499.895
187.4	500	500.211
187.5	500	499.895
187.6	500	499.58
187.7	500	499.895
187.8	500	500.526
187.9	500	499.58
188	500	499.895
188.1	500	499.895
188.2	500	499.895
188.3	500	499.895
188.4	500	499.895
188.5	500	500.211
188.6	500	499.58
188.7	500	499.895
188.8	500	499.895
188.9	500	499.58
189	500	499.58
189.1	500	499.895
189.2	500	499.895
189.3	500	500.526
189.4	500	499.895
189.5	500	499.895
189.6	500	499.895
189.7	500	499.58
189.8	500	499.895
189.9	500	499.895
190	500	500.526
190.1	500	499.58
190.2	500	499.895
190.3	500	500.211
190.4	500	499.58
190.5	500	499.58
190.6	500	499.895
190.7	500	499.58
190.8	500	499.895
190.9	500	499.58
191	500	499.895
191.1	500	499.895
191.2	500	499.58
191.3	500	500.211
191.4	500	499.895
191.5	500	500.211
191.6	500	499.895
191.7	500	500.211
191.8	500	500.211
191.9	500	500.211
192	500	499.58
192.1	500	499.58
192.2	500	499.895
192.3	500	499.895
192.4	500	500.211
192.5	500	499.895
192.6	500	499.895
192.7	500	499.895
192.8	500	499.895
192.9	500	500.211
193	500	500.211
193.1	500	499.895
193.2	500	499.895
193.3	500	499.895
193.4	500	500.211
193.5	500	499.895
193.6	500	499.58
193.7	500	499.58
193.8	500	499.895
193.9	500	499.895
194	500	499.895
194.1	500	499.895
194.2	500	499.58
194.3	500	499.895
194.4	500	500.211
194.5	500	499.895
194.6	500	500.211
194.7	500	500.211
194.8	500	500.211
194.9	500	500.211
195	500	499.58
195.1	500	499.895
195.2	500	499.895
195.3	500	499.58
195.4	500	500.211
195.5	500	499.895
195.6	500	499.58
195.7	500	499.895
195.8	500	499.58
195.9	500	499.58
196	500	499.58
196.1	500	499.895
196.2	500	500.211
196.3	500	500.211
196.4	500	499.58
196.5	500	499.58
196.6	500	499.58
196.7	500	499.58
196.8	500	499.895
196.9	500	499.895
197	500	499.895
197.1	500	499.895
197.2	500	499.895
197.3	500	499.58
197.4	500	499.895
197.5	500	499.58
197.6	500	499.895
197.7	500	500.211
197.8	500	499.895
197.9	500	499.895
198	500	499.895
198.1	500	499.895
198.2	500	499.895
198.3	500	499.895
198.4	500	499.895
198.5	500	499.895
198.6	500	499.895
198.7	500	499.895
198.8	500	499.895
198.9	500	499.895
199	500	499.895
199.1	500	499.58
199.2	500	499.58
199.3	500	499.58
199.4	500	499.895
199.5	500	499.895
199.6	500	499.58
199.7	500	499.58
199.8	500	499.58
[truncated: 3,881 more rows]

## Sheet: cali 1, 800 mbar
t [s]	command	p [mbar]
0	0	0
0.1	0	0		run
0.2	0	0		1		t [s]	p [mbar]	σ [mbar]	m [g]	u(PVPsol) [µL/min]
0.3	0	0				59.4	794.679	51.3842	0.0182	20.8907
0.4	0	0
0.5	0	0
0.6	0	0		2		t [s]	p [mbar]	σ [mbar]	m [g]	u(PVPsol) [µL/min]
0.7	0	0				59.1	794.127	56.4769	0.0187	21.5736
0.8	0	0.31559
0.9	0	-0.31559
1	0	0		3		t [s]	p [mbar]	σ [mbar]	m [g]	u(PVPsol) [µL/min]
1.1	0	0.31559				59.1	792.891	64.3208	0.0172	19.8431
1.2	0	0
1.3	0	0
1.4	0	0
1.5	0	-0.31559
1.6	0	0
1.7	0	-0.31559
1.8	0	0
1.9	0	0
2	0	-0.31559
2.1	0	0
2.2	0	0
2.3	0	-0.31559
2.4	0	0
2.5	0	-0.31559
2.6	0	0
2.7	0	0.31559
2.8	0	-0.31559
2.9	0	0.31559
3	0	0
3.1	0	0
3.2	0	0
3.3	0	-0.31559
3.4	0	-0.31559
3.5	0	0
3.6	0	0
3.7	0	0.31559
3.8	0	0
3.9	0	0
4	0	0
4.1	0	0
4.2	0	-0.31559
4.3	0	0
4.4	0	0
4.5	0	-0.31559
4.6	0	0.31559
4.7	0	0
4.8	0	0
4.9	0	-0.31559
5	0	-0.31559
5.1	0	0
5.2	0	0
5.3	0	0
5.4	0	0.31559
5.5	0	0.31559
5.6	0	0
5.7	0	-0.31559
5.8	0	0
5.9	0	-0.31559
6	0	0
6.1	0	0
6.2	0	0.31559
6.3	0	0
6.4	0	0
6.5	0	0
6.6	0	0
6.7	0	0.31559
6.8	0	0.31559
6.9	0	0
7	0	-0.31559
7.1	0	0
7.2	0	0
7.3	0	-0.31559
7.4	0	0
7.5	0	0
7.6	0	-0.31559
7.7	0	0
7.8	0	0
7.9	0	0.31559
8	0	0
8.1	0	0.31559
8.2	0	0
8.3	0	0
8.4	0	0
8.5	0	0
8.6	0	-0.31559
8.7	0	0.31559
8.8	0	-0.31559
8.9	0	0
9	0	0
9.1	0	0
9.2	0	0
9.3	0	0
9.4	0	-0.31559
9.5	0	0
9.6	0	0
9.7	0	0
9.8	0	-0.31559
9.9	0	0
10	0	0.31559
10.1	0	0
10.2	0	-0.31559
10.3	0	0
10.4	0	0
10.5	0	0
10.6	0	0
10.7	0	0
10.8	0	-0.31559
10.9	0	-0.31559
11	0	-0.31559
11.1	0	0
11.2	0	0
11.3	0	-0.31559
11.4	0	0
11.5	0	0
11.6	0	-0.31559
11.7	0	0.31559
11.8	0	0
11.9	0	0
12	0	0.31559
12.1	0	0
12.2	0	0.31559
12.3	0	0
12.4	0	-0.31559
12.5	0	0.31559
12.6	0	0
12.7	0	0
12.8	0	0
12.9	0	0
13	0	0
13.1	0	0
13.2	0	0.31559
13.3	0	0.31559
13.4	0	0.31559
13.5	0	0.31559
13.6	0	0
13.7	0	0
13.8	0	0
13.9	0	0
14	0	-0.31559
14.1	0	0
14.2	0	-0.31559
14.3	0	-0.31559
14.4	0	0.31559
14.5	0	-0.31559
14.6	0	-0.31559
14.7	0	0
14.8	0	0
14.9	0	0
15	0	0.31559
15.1	0	0
15.2	0	-0.31559
15.3	0	-0.31559
15.4	0	0
15.5	0	0
15.6	0	0
15.7	0	0.31559
15.8	0	0
15.9	0	0.31559
16	0	-0.31559
16.1	0	0.31559
16.2	0	-0.31559
16.3	0	0
16.4	0	0
16.5	0	0
16.6	0	0
16.7	0	0
16.8	0	0
16.9	0	-0.31559
17	0	0
17.1	0	0
17.2	0	0
17.3	0	-0.31559
17.4	0	0
17.5	0	0
17.6	0	-0.31559
17.7	0	0
17.8	0	0
17.9	0	-0.31559
18	0	0.31559
18.1	0	-0.31559
18.2	0	0
18.3	0	0
18.4	0	0
18.5	0	0
18.6	0	0
18.7	0	0
18.8	0	0.31559
18.9	0	-0.31559
19	0	0
19.1	0	0
19.2	0	0
19.3	0	0
19.4	0	0
19.5	0	-0.31559
19.6	0	0
19.7	0	0.31559
19.8	0	0
19.9	0	0
20	0	0
20.1	0	-0.31559
20.2	0	0
20.3	0	0
20.4	0	0
20.5	0	0
20.6	0	0
20.7	0	0
20.8	0	0.31559
20.9	0	0
21	0	0
21.1	0	0.31559
21.2	0	-0.31559
21.3	0	0
21.4	0	0
21.5	0	0
21.6	0	-0.31559
21.7	0	-0.31559
21.8	0	0.31559
21.9	0	0
22	0	0.31559
22.1	0	0
22.2	0	0
22.3	0	0
22.4	0	0
22.5	0	0
22.6	0	0
22.7	0	0
22.8	0	0
22.9	0	0.31559
23	0	-0.31559
23.1	0	0.31559
23.2	0	0
23.3	0	0
23.4	0	0
23.5	0	0.31559
23.6	0	0
23.7	0	0
23.8	0	0
23.9	0	0
24	0	0.31559
24.1	0	-0.31559
24.2	0	0
24.3	0	-0.31559
24.4	0	0
24.5	0	0
24.6	0	0
24.7	0	0
24.8	0	-0.31559
24.9	0	-0.31559
25	0	0
25.1	0	-0.31559
25.2	0	0
25.3	0	0
25.4	0	0
25.5	0	0
25.6	0	0
25.7	0	-0.31559
25.8	0	0.31559
25.9	0	0
26	0	0
26.1	0	0.31559
26.2	0	0
26.3	0	-0.31559
26.4	0	0
26.5	0	-0.31559
26.6	0	0
26.7	0	0
26.8	0	-0.31559
26.9	0	0.31559
27	0	-0.31559
27.1	0	0.31559
27.2	0	0
27.3	0	0
27.4	0	0
27.5	0	0
27.6	0	0
27.7	0	0.31559
27.8	0	-0.31559
27.9	0	0
28	0	0.31559
28.1	0	0
28.2	0	0
28.3	0	0.31559
28.4	0	0
28.5	0	0
28.6	0	-0.31559
28.7	0	0
28.8	0	0
28.9	0	-0.31559
29	0	0
29.1	0	0
29.2	0	-0.31559
29.3	0	0
29.4	0	0
29.5	0	0
29.6	0	0
29.7	0	-0.31559
29.8	0	0
29.9	0	0
30	0	0
30.1	0	0
30.2	0	0
30.3	0	0.31559
30.4	0	-0.31559
30.5	0	0
30.6	0	0
30.7	0	-0.31559
30.8	0	0
30.9	0	0
31	0	-0.31559
31.1	0	0
31.2	0	0
31.3	0	-0.31559
31.4	0	0
31.5	0	0
31.6	0	0
31.7	0	0
31.8	0	-0.31559
31.9	0	0
32	0	0
32.1	0	-0.31559
32.2	0	0
32.3	0	-0.31559
32.4	0	0
32.5	0	0
32.6	0	0
32.7	0	0
32.8	0	0
32.9	0	0.31559
33	0	0
33.1	0	0
33.2	0	-0.31559
33.3	0	0
33.4	0	0.31559
33.5	0	0
33.6	0	0.31559
33.7	0	0
33.8	0	0
33.9	0	0.31559
34	0	0
34.1	0	0
34.2	0	-0.31559
34.3	0	0
34.4	0	0
34.5	0	0
34.6	0	0
34.7	0	-0.31559
34.8	0	0
34.9	0	0
35	0	0
35.1	0	-0.31559
35.2	0	-0.31559
35.3	0	-0.31559
35.4	0	0
35.5	0	0
35.6	0	0
35.7	0	0
35.8	0	0
35.9	0	0.31559
36	0	0
36.1	0	0
36.2	0	0
36.3	0	0
36.4	0	-0.31559
36.5	0	0
36.6	0	0
36.7	0	0
36.8	0	0
36.9	0	0
37	0	0
37.1	0	0
37.2	0	0
37.3	0	-0.31559
37.4	0	0.31559
37.5	0	0
37.6	0	0
37.7	0	0
37.8	0	0
37.9	0	0
38	0	0
38.1	0	0
38.2	0	0
38.3	0	0
38.4	0	0
38.5	0	0
38.6	0	-0.31559
38.7	0	0
38.8	0	0
38.9	0	0
39	0	0
39.1	0	-0.31559
39.2	0	0
39.3	0	0
39.4	0	0
39.5	0	0
39.6	0	-0.31559
39.7	0	0
39.8	0	0
39.9	0	0.31559
40	0	0
40.1	0	-0.31559
40.2	0	0
40.3	0	0.31559
40.4	0	0
40.5	0	-0.31559
40.6	0	0
40.7	0	0
40.8	0	0
40.9	0	0
41	0	0
41.1	0	0.31559
41.2	0	0
41.3	800	110.772
41.4	800	263.518
41.5	800	329.476
41.6	800	389.754
41.7	800	445.298
41.8	800	493.268
41.9	800	541.238
42	800	584.158
42.1	800	623.291
42.2	800	657.69
42.3	800	689.25
42.4	800	717.337
42.5	800	741.638
42.6	800	764.36
42.7	800	784.242
42.8	800	803.178
42.9	800	819.588
43	800	828.425
43.1	800	834.106
43.2	800	838.524
43.3	800	841.68
43.4	800	842.311
43.5	800	841.995
43.6	800	840.733
43.7	800	839.471
43.8	800	837.577
43.9	800	835.684
44	800	833.159
44.1	800	831.896
44.2	800	829.687
44.3	800	827.478
44.4	800	825.9
44.5	800	824.953
44.6	800	822.113
44.7	800	820.851
44.8	800	819.273
44.9	800	817.695
45	800	816.748
45.1	800	815.486
45.2	800	814.539
45.3	800	813.277
45.4	800	812.014
45.5	800	811.383
45.6	800	810.752
45.7	800	809.49
45.8	800	808.858
45.9	800	808.543
46	800	807.28
46.1	800	807.28
46.2	800	806.649
46.3	800	805.702
46.4	800	805.387
46.5	800	805.071
46.6	800	804.756
46.7	800	804.44
46.8	800	803.809
46.9	800	803.493
47	800	803.493
47.1	800	802.862
47.2	800	802.862
47.3	800	802.547
47.4	800	802.547
47.5	800	802.231
47.6	800	802.231
47.7	800	801.6
47.8	800	801.6
47.9	800	801.284
48	800	800.969
48.1	800	800.969
48.2	800	800.969
48.3	800	800.969
48.4	800	800.969
48.5	800	800.653
48.6	800	800.653
48.7	800	800.653
48.8	800	800.337
48.9	800	800.653
49	800	800.337
49.1	800	800.337
49.2	800	800.337
49.3	800	800.337
49.4	800	800.337
49.5	800	800.022
49.6	800	800.022
49.7	800	800.022
49.8	800	800.022
49.9	800	800.022
50	800	800.022
50.1	800	800.337
50.2	800	800.022
50.3	800	800.022
50.4	800	800.022
50.5	800	799.391
50.6	800	799.391
50.7	800	799.706
50.8	800	800.022
50.9	800	800.022
51	800	800.022
51.1	800	800.337
51.2	800	800.022
51.3	800	800.022
51.4	800	799.391
51.5	800	799.391
51.6	800	800.022
51.7	800	800.022
51.8	800	799.391
51.9	800	800.022
52	800	800.022
52.1	800	799.391
52.2	800	800.337
52.3	800	799.391
52.4	800	799.391
52.5	800	800.022
52.6	800	799.391
52.7	800	799.391
52.8	800	799.391
52.9	800	799.391
53	800	799.391
53.1	800	800.022
53.2	800	799.391
53.3	800	800.022
53.4	800	800.022
53.5	800	799.391
53.6	800	800.022
53.7	800	799.391
53.8	800	799.391
53.9	800	799.391
54	800	800.022
54.1	800	800.022
54.2	800	799.075
54.3	800	800.022
54.4	800	799.391
54.5	800	799.391
54.6	800	800.022
54.7	800	800.022
54.8	800	799.391
54.9	800	799.391
55	800	799.391
55.1	800	800.022
55.2	800	799.391
55.3	800	799.391
55.4	800	799.391
55.5	800	800.022
55.6	800	800.022
55.7	800	799.391
55.8	800	799.391
55.9	800	799.391
56	800	800.022
56.1	800	799.391
56.2	800	799.391
56.3	800	799.391
56.4	800	800.022
56.5	800	800.022
56.6	800	799.391
56.7	800	800.022
56.8	800	800.022
56.9	800	799.391
57	800	799.391
57.1	800	800.022
57.2	800	799.391
57.3	800	799.391
57.4	800	799.391
57.5	800	799.391
57.6	800	800.337
57.7	800	800.022
57.8	800	800.022
57.9	800	799.391
58	800	799.391
58.1	800	799.391
58.2	800	800.022
58.3	800	799.391
58.4	800	799.391
58.5	800	799.391
58.6	800	800.022
58.7	800	800.022
58.8	800	799.391
58.9	800	800.022
59	800	800.022
59.1	800	799.391
59.2	800	799.391
59.3	800	799.391
59.4	800	800.022
59.5	800	800.022
59.6	800	799.391
59.7	800	800.022
59.8	800	800.022
59.9	800	799.391
60	800	799.391
60.1	800	799.391
60.2	800	800.022
60.3	800	799.391
60.4	800	800.022
60.5	800	800.022
60.6	800	799.391
60.7	800	800.022
60.8	800	800.022
60.9	800	799.391
61	800	799.391
61.1	800	799.391
61.2	800	799.391
61.3	800	800.022
61.4	800	799.391
61.5	800	799.391
61.6	800	799.391
61.7	800	800.022
61.8	800	800.022
61.9	800	800.022
62	800	799.391
62.1	800	800.022
62.2	800	799.391
62.3	800	799.391
62.4	800	800.022
62.5	800	799.391
62.6	800	799.391
62.7	800	800.022
62.8	800	800.022
62.9	800	799.391
63	800	799.391
63.1	800	799.391
63.2	800	799.391
63.3	800	799.075
63.4	800	799.391
63.5	800	800.337
63.6	800	799.391
63.7	800	799.391
63.8	800	799.391
63.9	800	799.391
64	800	799.391
64.1	800	799.391
64.2	800	799.391
64.3	800	800.022
64.4	800	799.391
64.5	800	800.022
64.6	800	800.022
64.7	800	800.022
64.8	800	800.337
64.9	800	799.391
65	800	800.022
65.1	800	800.022
65.2	800	799.391
65.3	800	799.391
65.4	800	800.022
65.5	800	799.391
65.6	800	799.391
65.7	800	800.022
65.8	800	799.391
65.9	800	800.022
66	800	799.391
66.1	800	799.391
66.2	800	799.391
66.3	800	799.391
66.4	800	800.337
66.5	800	799.391
66.6	800	799.391
66.7	800	800.022
66.8	800	799.391
66.9	800	799.391
67	800	799.391
67.1	800	800.022
67.2	800	799.391
67.3	800	800.022
67.4	800	800.022
67.5	800	800.022
67.6	800	800.022
67.7	800	799.391
67.8	800	800.022
67.9	800	799.391
68	800	799.391
68.1	800	800.022
68.2	800	800.022
68.3	800	800.022
68.4	800	800.022
68.5	800	799.391
68.6	800	800.022
68.7	800	799.391
68.8	800	799.391
68.9	800	799.391
69	800	799.391
69.1	800	800.022
69.2	800	800.022
69.3	800	799.391
69.4	800	799.391
69.5	800	800.022
69.6	800	799.391
69.7	800	800.022
69.8	800	800.022
69.9	800	799.391
70	800	799.391
70.1	800	800.022
70.2	800	799.391
70.3	800	800.022
70.4	800	799.391
70.5	800	800.022
70.6	800	800.022
70.7	800	799.391
70.8	800	800.022
70.9	800	800.337
71	800	799.391
71.1	800	799.391
71.2	800	799.391
71.3	800	799.391
71.4	800	800.022
71.5	800	799.391
71.6	800	800.022
71.7	800	799.391
71.8	800	800.022
71.9	800	799.391
72	800	800.022
72.1	800	800.022
72.2	800	799.391
72.3	800	800.022
72.4	800	799.391
72.5	800	800.022
72.6	800	800.022
72.7	800	799.391
72.8	800	799.391
72.9	800	799.391
73	800	799.391
73.1	800	800.337
73.2	800	799.391
73.3	800	799.391
73.4	800	799.391
73.5	800	800.022
73.6	800	799.391
73.7	800	800.022
73.8	800	799.391
73.9	800	800.022
74	800	799.391
74.1	800	800.022
74.2	800	799.391
74.3	800	799.391
74.4	800	800.022
74.5	800	799.391
74.6	800	799.391
74.7	800	800.022
74.8	800	799.391
74.9	800	799.391
75	800	799.391
75.1	800	799.391
75.2	800	799.391
75.3	800	800.022
75.4	800	799.391
75.5	800	799.391
75.6	800	800.022
75.7	800	799.391
75.8	800	799.391
75.9	800	800.022
76	800	800.022
76.1	800	800.022
76.2	800	799.391
76.3	800	799.391
76.4	800	800.022
76.5	800	799.391
76.6	800	799.391
76.7	800	800.022
76.8	800	800.022
76.9	800	800.022
77	800	799.391
77.1	800	800.022
77.2	800	799.391
77.3	800	799.391
77.4	800	799.391
77.5	800	799.391
77.6	800	799.391
77.7	800	799.391
77.8	800	800.022
77.9	800	799.391
78	800	799.391
78.1	800	799.391
78.2	800	800.022
78.3	800	799.391
78.4	800	800.022
78.5	800	800.022
78.6	800	799.391
78.7	800	799.391
78.8	800	800.022
78.9	800	800.022
79	800	800.022
79.1	800	800.022
79.2	800	799.391
79.3	800	800.022
79.4	800	799.391
79.5	800	800.022
79.6	800	800.022
79.7	800	800.022
79.8	800	799.391
79.9	800	800.022
80	800	800.022
80.1	800	799.391
80.2	800	799.391
80.3	800	800.022
80.4	800	800.022
80.5	800	799.391
80.6	800	799.391
80.7	800	800.022
80.8	800	800.022
80.9	800	799.391
81	800	799.391
81.1	800	799.391
81.2	800	799.391
81.3	800	799.391
81.4	800	800.022
81.5	800	799.075
81.6	800	799.391
81.7	800	800.022
81.8	800	799.391
81.9	800	799.391
82	800	799.391
82.1	800	799.391
82.2	800	800.022
82.3	800	799.391
82.4	800	800.022
82.5	800	800.022
82.6	800	799.391
82.7	800	799.391
82.8	800	799.391
82.9	800	800.022
83	800	800.022
83.1	800	800.022
83.2	800	799.391
83.3	800	799.391
83.4	800	800.022
83.5	800	800.022
83.6	800	800.022
83.7	800	800.022
83.8	800	799.391
83.9	800	799.391
84	800	799.391
84.1	800	800.022
84.2	800	799.391
84.3	800	799.391
84.4	800	799.391
84.5	800	799.391
84.6	800	799.391
84.7	800	799.391
84.8	800	799.391
84.9	800	800.022
85	800	799.391
85.1	800	799.391
85.2	800	800.022
85.3	800	800.022
85.4	800	799.391
85.5	800	799.391
85.6	800	800.022
85.7	800	800.022
85.8	800	799.391
85.9	800	799.391
86	800	799.391
86.1	800	799.391
86.2	800	799.391
86.3	800	799.391
86.4	800	800.022
86.5	800	800.022
86.6	800	799.391
86.7	800	799.391
86.8	800	800.022
86.9	800	799.391
87	800	799.391
87.1	800	799.391
87.2	800	799.391
87.3	800	799.391
87.4	800	800.337
87.5	800	800.022
87.6	800	799.391
87.7	800	800.022
87.8	800	800.022
87.9	800	799.391
88	800	800.337
88.1	800	800.022
88.2	800	800.337
88.3	800	800.022
88.4	800	799.391
88.5	800	800.022
88.6	800	799.391
88.7	800	799.391
88.8	800	800.022
88.9	800	799.391
89	800	799.391
89.1	800	799.391
89.2	800	800.022
89.3	800	800.022
89.4	800	799.391
89.5	800	799.391
89.6	800	800.022
89.7	800	799.391
89.8	800	799.391
89.9	800	799.391
90	800	800.022
90.1	800	799.391
90.2	800	799.391
90.3	800	799.391
90.4	800	800.022
90.5	800	800.337
90.6	800	799.391
90.7	800	800.022
90.8	800	800.022
90.9	800	800.022
91	800	799.391
91.1	800	800.022
91.2	800	799.391
91.3	800	799.391
91.4	800	799.391
91.5	800	799.391
91.6	800	800.022
91.7	800	799.391
91.8	800	800.022
91.9	800	799.391
92	800	800.022
92.1	800	800.022
92.2	800	800.022
92.3	800	799.391
92.4	800	800.022
92.5	800	800.337
92.6	800	800.022
92.7	800	799.391
92.8	800	800.022
92.9	800	799.391
93	800	799.391
93.1	800	799.391
93.2	800	800.022
93.3	800	799.391
93.4	800	799.391
93.5	800	799.391
93.6	800	799.391
93.7	800	799.391
93.8	800	799.391
93.9	800	799.391
94	800	799.391
94.1	800	800.022
94.2	800	800.022
94.3	800	799.391
94.4	800	800.022
94.5	800	800.022
94.6	800	799.391
94.7	800	800.022
94.8	800	800.022
94.9	800	799.391
95	800	799.391
95.1	800	800.337
95.2	800	799.391
95.3	800	800.022
95.4	800	800.022
95.5	800	800.022
95.6	800	800.022
95.7	800	799.391
95.8	800	799.391
95.9	800	800.022
96	800	800.022
96.1	800	800.022
96.2	800	800.022
96.3	800	799.391
96.4	800	799.391
96.5	800	800.022
96.6	800	799.391
96.7	800	799.391
96.8	800	799.391
96.9	800	800.022
97	800	800.337
97.1	800	799.391
97.2	800	800.337
97.3	800	799.391
97.4	800	799.391
97.5	800	799.391
97.6	800	800.022
97.7	800	799.391
97.8	800	799.391
97.9	800	800.337
98	800	799.391
98.1	800	799.391
98.2	800	799.391
98.3	800	799.391
98.4	800	800.022
98.5	800	799.391
98.6	800	799.391
98.7	800	799.391
98.8	800	799.391
98.9	800	800.022
99	800	800.022
99.1	800	799.391
99.2	800	799.391
99.3	800	799.391
99.4	800	799.391
99.5	800	800.022
99.6	800	800.022
99.7	800	799.391
99.8	800	800.022
99.9	800	799.391
100	800	799.391
100.1	800	800.337
100.2	800	799.391
100.3	800	799.391
100.4	800	799.075
100.5	800	800.022
100.6	800	800.022
100.7	800	800.022
100.8	0	799.391
100.9	0	767.516
101	0	725.227
101.1	0	697.455
101.2	0	672.523
101.3	0	648.538
101.4	0	625.185
101.5	0	604.04
101.6	0	582.58
101.7	0	562.698
101.8	0	543.447
101.9	0	524.827
102	0	508.101
102.1	0	490.743
102.2	0	473.701
102.3	0	457.606
102.4	0	441.827
102.5	0	426.678
102.6	0	412.161
102.7	0	398.275
102.8	0	383.758
102.9	0	370.503
103	0	344.94
103.1	0	332.948
103.2	0	320.956
103.3	0	309.279
103.4	0	298.233
103.5	0	287.503
103.6	0	277.088
103.7	0	266.358
103.8	0	256.575
103.9	0	247.107
104	0	247.107
104.1	0	237.64
104.2	0	228.803
104.3	0	219.967
104.4	0	211.761
104.5	0	203.556
104.6	0	195.666
104.7	0	188.092
104.8	0	181.149
104.9	0	174.206
105	0	166.316
105.1	0	160.004
105.2	0	153.377
105.3	0	147.065
105.4	0	135.388
105.5	0	129.708
105.6	0	124.658
105.7	0	119.609
105.8	0	113.928
105.9	0	110.141
106	0	104.776
106.1	0	100.989
106.2	0	96.2551
106.3	0	91.8368
106.4	0	87.7341
106.5	0	84.2626
106.6	0	80.16
106.7	0	80.16
106.8	0	73.217
106.9	0	70.0611
107	0	67.2208
107.1	0	64.0649
107.2	0	61.5401
107.3	0	58.3842
107.4	0	55.8595
107.5	0	53.3348
107.6	0	50.8101
107.7	0	48.6009
107.8	0	46.0762
107.9	0	43.8671
108	0	41.9735
108.1	0	39.7644
108.2	0	38.1864
108.3	0	35.9773
108.4	0	34.0838
108.5	0	32.8214
108.6	0	31.2435
108.7	0	29.6655
108.8	0	27.772
108.9	0	26.5096
109	0	24.9316
109.1	0	24.3005
109.2	0	23.0381
109.3	0	21.4602
109.4	0	20.1978
109.5	0	19.251
109.6	0	18.3042
109.7	0	17.3575
109.8	0	16.4107
109.9	0	15.4639
110	0	14.8328
110.1	0	13.5704
110.2	0	12.9392
110.3	0	12.308
110.4	0	11.6768
110.5	0	11.0457
110.6	0	10.0989
110.7	0	9.7833
110.8	0	9.15212
110.9	0	8.20535
111	0	7.88976
111.1	0	7.57417
111.2	0	7.25858
111.3	0	6.31181
111.4	0	5.99622
111.5	0	5.68063
111.6	0	5.36504
111.7	0	4.73386
111.8	0	4.41827
111.9	0	3.78709
112	0	3.78709
112.1	0	3.1559
112.2	0	3.1559
112.3	0	2.52472
112.4	0	2.52472
112.5	0	2.52472
112.6	0	2.20913
112.7	0	1.89354
112.8	0	1.26236
112.9	0	0.946771
113	0	0.946771
113.1	0	0.631181
113.2	0	0.631181
113.3	0	0.946771
113.4	0	0.31559
113.5	0	0
113.6	0	0
113.7	0	0
113.8	0	-0.31559
113.9	0	-0.31559
114	0	-0.946771
114.1	0	-0.946771
114.2	0	-0.946771
114.3	0	-0.946771
114.4	0	-0.946771
114.5	0	-1.26236
114.6	0	-1.26236
114.7	0	-1.26236
114.8	0	-1.57795
114.9	0	-1.57795
115	0	-1.57795
115.1	0	-1.57795
115.2	0	-1.89354
115.3	0	-1.57795
115.4	0	-1.89354
115.5	0	-1.89354
115.6	0	-2.20913
115.7	0	-1.89354
115.8	0	-2.20913
115.9	0	-2.20913
116	0	-1.89354
116.1	0	-2.20913
116.2	0	-2.20913
116.3	0	-2.20913
116.4	0	-2.52472
116.5	0	-2.52472
116.6	0	-2.52472
116.7	0	-2.52472
116.8	0	-2.52472
116.9	0	-2.52472
117	0	-2.52472
117.1	0	-2.52472
117.2	0	-2.52472
117.3	0	-2.84031
117.4	0	-2.52472
117.5	0	-2.84031
117.6	0	-2.84031
117.7	0	-2.84031
117.8	0	-2.52472
117.9	0	-2.84031
118	0	-2.84031
118.1	0	-2.84031
118.2	0	-2.84031
118.3	0	-2.84031
118.4	0	-2.84031
118.5	0	-2.84031
118.6	0	-2.52472
118.7	0	-2.84031
118.8	0	-2.84031
118.9	0	-2.84031
119	0	-2.84031
119.1	0	-2.84031
119.2	0	-2.84031
119.3	0	-3.4715
119.4	0	-2.84031
119.5	0	-2.84031
119.6	0	-3.4715
119.7	0	-2.84031
119.8	0	-3.4715
119.9	0	-3.4715
120	0	-3.4715
120.1	0	-3.4715
120.2	0	-3.4715
120.3	0	-3.4715
120.4	0	-3.4715
120.5	0	-3.4715
120.6	0	-3.4715
120.7	0	-3.4715
120.8	0	-3.4715
120.9	0	-2.84031
121	0	-3.4715
121.1	0	-3.4715
121.2	0	-3.4715
121.3	0	-3.4715
121.4	0	-3.4715
121.5	0	-2.84031
121.6	0	-3.4715
121.7	0	-3.4715
121.8	0	-2.84031
121.9	0	-3.4715
122	0	-3.4715
122.1	0	-3.4715
122.2	0	-2.84031
122.3	0	-3.4715
122.4	0	-3.4715
122.5	0	-3.4715
122.6	0	-3.4715
122.7	0	-3.4715
122.8	0	-3.4715
122.9	0	-3.4715
123	0	-2.84031
123.1	0	-3.4715
123.2	0	-2.84031
123.3	0	-3.4715
123.4	0	-3.4715
123.5	0	-3.4715
123.6	0	-3.4715
123.7	0	-3.4715
123.8	0	-3.4715
123.9	0	-3.4715
124	0	-3.4715
124.1	0	-3.4715
124.2	0	-3.4715
124.3	0	-3.4715
124.4	0	-3.4715
124.5	0	-3.4715
124.6	0	-3.4715
124.7	0	-3.4715
124.8	0	-3.4715
124.9	0	-3.4715
125	0	-3.4715
125.1	0	-2.84031
125.2	0	-3.4715
125.3	0	-3.4715
125.4	0	-2.84031
125.5	0	-3.4715
125.6	0	-3.4715
125.7	0	-3.4715
125.8	0	-3.4715
125.9	0	-3.4715
126	0	-3.4715
126.1	0	-3.4715
126.2	0	-3.4715
126.3	0	-3.4715
126.4	0	-3.4715
126.5	0	-2.84031
126.6	0	-3.4715
126.7	0	-3.4715
126.8	0	-3.4715
126.9	0	-3.4715
127	0	-3.4715
127.1	0	-3.4715
127.2	0	-3.4715
127.3	0	-3.4715
127.4	0	-2.84031
127.5	0	-3.4715
127.6	0	-3.4715
127.7	0	-3.4715
127.8	0	-3.4715
127.9	0	-2.84031
128	0	-3.4715
128.1	0	-2.84031
128.2	0	-3.4715
128.3	0	-3.4715
128.4	0	-3.4715
128.5	0	-3.4715
128.6	0	-3.4715
128.7	0	-3.4715
128.8	0	-3.4715
128.9	0	-3.4715
129	0	-3.4715
129.1	0	-3.4715
129.2	0	-3.4715
129.3	0	-3.4715
129.4	0	-3.4715
129.5	0	-3.4715
129.6	0	-3.4715
129.7	0	-2.84031
129.8	0	-2.84031
129.9	0	-2.84031
130	0	-2.84031
130.1	0	-3.4715
130.2	0	-2.84031
130.3	0	-2.52472
130.4	0	-2.84031
130.5	0	-2.84031
130.6	0	-2.84031
130.7	0	-2.84031
130.8	0	-2.52472
130.9	0	-2.52472
131	0	-2.52472
131.1	0	-2.20913
131.2	0	-2.52472
131.3	0	-2.20913
131.4	0	-2.20913
131.5	0	-2.20913
131.6	0	-1.89354
131.7	0	-1.89354
131.8	0	-1.89354
131.9	0	-1.89354
132	0	-1.57795
132.1	0	-1.57795
132.2	0	-1.89354
132.3	0	-1.57795
132.4	0	-1.57795
132.5	0	-1.57795
132.6	0	-0.946771
132.7	0	-1.26236
132.8	0	-1.26236
132.9	0	-1.26236
133	0	-0.946771
133.1	0	-1.26236
133.2	0	-0.946771
133.3	0	-0.946771
133.4	0	-0.31559
133.5	0	-0.946771
133.6	0	-0.946771
133.7	0	-0.946771
133.8	0	-0.31559
133.9	0	-0.31559
134	0	-0.946771
134.1	0	-0.31559
134.2	0	-0.31559
134.3	0	-0.31559
134.4	0	-0.31559
134.5	0	0
134.6	0	0.31559
134.7	0	0
134.8	0	-0.31559
134.9	0	0
135	0	0
135.1	0	0.31559
135.2	0	0.31559
135.3	0	0.31559
135.4	0	0
135.5	0	0
135.6	0	0
135.7	0	0.31559
135.8	0	0
135.9	0	0.31559
136	0	0
136.1	0	0
136.2	0	0
136.3	0	0
136.4	0	0.31559
136.5	0	0
136.6	0	0
136.7	0	0
136.8	0	0.31559
136.9	0	0
137	0	0
137.1	0	0.31559
137.2	0	0
137.3	0	0
137.4	0	0.31559
137.5	0	0
137.6	0	0
137.7	0	0
137.8	0	0
137.9	0	0
138	0	0.31559
138.1	0	0
138.2	0	0
138.3	0	0.31559
138.4	0	0.31559
138.5	0	0.31559
138.6	0	0.31559
138.7	0	0.31559
138.8	0	0.31559
138.9	0	0.31559
139	0	0
139.1	0	0.31559
139.2	0	0.631181
139.3	0	0
139.4	0	0.31559
139.5	0	0.31559
139.6	0	0.31559
139.7	0	0
139.8	0	0.31559
139.9	0	0
140	0	0
140.1	0	0
140.2	0	0
140.3	0	0
140.4	0	0.31559
140.5	0	0.31559
140.6	0	0.31559
140.7	0	0
140.8	0	0
140.9	0	0
141	0	0
141.1	0	0.31559
141.2	0	0.31559
141.3	0	0
141.4	0	0
141.5	0	0
141.6	0	0.31559
141.7	0	0
141.8	0	0
141.9	0	0
142	0	0.31559
142.1	0	0
142.2	0	0
142.3	0	0
142.4	0	0
142.5	0	0
142.6	0	0
142.7	0	0
142.8	0	0.31559
142.9	0	0
143	0	0
143.1	0	0
143.2	0	0
143.3	0	0
143.4	0	0
143.5	0	0.31559
143.6	0	0.31559
143.7	0	0
143.8	0	0
143.9	0	0
144	0	0
144.1	0	0.31559
144.2	0	0
144.3	0	0
144.4	0	0
144.5	0	0
144.6	0	0
144.7	0	0
144.8	0	0
144.9	0	0.31559
145	0	0
145.1	0	0
145.2	0	0
145.3	0	0.31559
145.4	0	0.31559
145.5	0	0
145.6	0	0
145.7	0	0
145.8	0	-0.31559
145.9	0	0.31559
146	0	0.31559
146.1	0	0
146.2	0	0
146.3	0	0
146.4	0	0
146.5	0	0.31559
146.6	0	0
146.7	0	0
146.8	0	0
146.9	0	0
147	0	0
147.1	0	0
147.2	0	-0.31559
147.3	0	0.31559
147.4	0	-0.31559
147.5	0	0
147.6	0	0
147.7	0	0
147.8	0	0
147.9	0	-0.31559
148	0	0
148.1	0	-0.31559
148.2	0	0
148.3	0	0.31559
148.4	0	-0.31559
148.5	0	0.31559
148.6	0	0
148.7	0	-0.31559
148.8	0	0
148.9	0	-0.31559
149	0	0.31559
149.1	0	0
149.2	0	-0.31559
149.3	0	0.31559
149.4	0	-0.31559
149.5	0	-0.31559
149.6	0	0
149.7	0	0
149.8	0	0
149.9	0	0
150	0	-0.31559
150.1	0	0
150.2	0	-0.31559
150.3	0	-0.31559
150.4	0	0
150.5	0	0
150.6	0	0
150.7	0	0
150.8	0	0
150.9	0	-0.31559
151	0	0
151.1	0	0
151.2	0	-0.31559
151.3	0	0
151.4	0	-0.31559
151.5	0	0.31559
151.6	0	0
151.7	0	0
151.8	0	0.31559
151.9	0	-0.31559
152	0	-0.31559
152.1	0	0
152.2	0	-0.31559
152.3	0	-0.31559
152.4	0	0
152.5	0	-0.31559
152.6	0	-0.31559
152.7	0	0
152.8	0	-0.31559
152.9	0	0
153	0	0
153.1	0	-0.31559
153.2	0	0
153.3	0	0.31559
153.4	0	0
153.5	0	0
153.6	0	-0.31559
153.7	0	0
153.8	0	0
153.9	0	0
154	0	0
154.1	0	0
154.2	0	-0.31559
154.3	0	0
154.4	0	0
154.5	0	0
154.6	0	0
154.7	0	0
154.8	0	-0.31559
154.9	0	0
155	0	0.31559
155.1	0	0.31559
155.2	800	0
155.3	800	216.811
155.4	800	294.446
155.5	800	353.777
155.6	800	464.865
155.7	800	464.865
155.8	800	514.728
155.9	800	559.857
156	800	600.884
156.1	800	638.755
156.2	800	700.611
156.3	800	727.436
156.4	800	751.421
156.5	800	772.25
156.6	800	792.132
156.7	800	809.49
156.8	800	823.06
156.9	800	823.06
157	800	831.265
157.1	800	835.999
157.2	800	841.68
157.3	800	841.995
157.4	800	841.364
157.5	800	840.102
157.6	800	838.839
157.7	800	836.63
157.8	800	834.421
157.9	800	832.528
158	800	830.318
158.1	800	829.056
158.2	800	827.478
158.3	800	827.478
158.4	800	824.953
158.5	800	823.691
158.6	800	820.851
158.7	800	820.851
158.8	800	817.379
158.9	800	817.379
159	800	815.17
159.1	800	815.17
159.2	800	812.961
159.3	800	812.961
159.4	800	811.383
159.5	800	811.383
159.6	800	809.174
159.7	800	809.174
159.8	800	807.912
159.9	800	807.28
160	800	806.649
160.1	800	806.334
160.2	800	805.702
160.3	800	805.387
160.4	800	804.756
160.5	800	804.756
160.6	800	803.809
160.7	800	803.809
160.8	800	803.493
160.9	800	803.178
161	800	802.862
161.1	800	803.178
161.2	800	802.231
161.3	800	802.231
161.4	800	801.6
161.5	800	801.6
161.6	800	801.6
161.7	800	801.284
161.8	800	801.284
161.9	800	800.969
162	800	800.969
162.1	800	800.969
162.2	800	800.969
162.3	800	800.653
162.4	800	800.653
162.5	800	800.969
162.6	800	800.337
162.7	800	800.337
162.8	800	800.653
162.9	800	800.022
163	800	800.337
163.1	800	800.022
163.2	800	800.337
163.3	800	800.022
163.4	800	800.022
163.5	800	800.022
163.6	800	800.022
163.7	800	800.337
163.8	800	800.022
163.9	800	799.391
164	800	800.022
164.1	800	799.391
164.2	800	799.391
164.3	800	800.022
164.4	800	799.391
164.5	800	800.022
164.6	800	799.391
164.7	800	800.022
164.8	800	799.391
164.9	800	800.022
165	800	799.391
165.1	800	799.391
165.2	800	800.022
165.3	800	799.391
165.4	800	799.391
165.5	800	800.022
165.6	800	800.022
165.7	800	799.391
165.8	800	800.022
165.9	800	799.391
166	800	799.391
166.1	800	799.391
166.2	800	799.391
166.3	800	800.022
166.4	800	799.391
166.5	800	800.022
166.6	800	799.391
166.7	800	799.391
166.8	800	799.391
166.9	800	800.022
167	800	799.391
167.1	800	800.022
167.2	800	800.022
167.3	800	799.075
167.4	800	799.391
167.5	800	799.391
167.6	800	799.391
167.7	800	799.391
167.8	800	799.391
167.9	800	799.391
168	800	799.391
168.1	800	799.391
168.2	800	799.391
168.3	800	800.022
168.4	800	799.391
168.5	800	799.391
168.6	800	800.022
168.7	800	799.391
168.8	800	799.391
168.9	800	799.391
169	800	800.022
169.1	800	799.391
169.2	800	800.022
169.3	800	800.022
169.4	800	799.391
169.5	800	799.391
169.6	800	799.391
169.7	800	799.391
169.8	800	800.022
169.9	800	800.022
170	800	800.022
170.1	800	799.391
170.2	800	799.391
170.3	800	799.391
170.4	800	799.391
170.5	800	799.391
170.6	800	799.391
170.7	800	800.022
170.8	800	800.337
170.9	800	799.391
171	800	800.022
171.1	800	800.022
171.2	800	799.391
171.3	800	799.391
171.4	800	799.391
171.5	800	799.391
171.6	800	799.391
171.7	800	800.022
171.8	800	799.391
171.9	800	799.391
172	800	799.391
172.1	800	799.391
172.2	800	800.022
172.3	800	800.022
172.4	800	800.022
172.5	800	799.391
172.6	800	800.022
172.7	800	799.391
172.8	800	800.022
172.9	800	800.022
173	800	800.022
173.1	800	800.022
173.2	800	799.391
173.3	800	800.022
173.4	800	800.022
173.5	800	799.391
173.6	800	799.391
173.7	800	799.391
173.8	800	799.391
173.9	800	800.022
174	800	800.022
174.1	800	800.022
174.2	800	800.022
174.3	800	799.391
174.4	800	799.391
174.5	800	799.391
174.6	800	799.075
174.7	800	800.337
174.8	800	799.391
174.9	800	799.391
175	800	799.391
175.1	800	800.022
175.2	800	799.075
175.3	800	800.022
175.4	800	799.391
175.5	800	799.391
175.6	800	799.391
175.7	800	800.022
175.8	800	799.075
175.9	800	800.022
176	800	799.391
176.1	800	799.075
176.2	800	799.391
176.3	800	800.022
176.4	800	799.391
176.5	800	799.391
176.6	800	799.391
176.7	800	799.391
176.8	800	799.391
176.9	800	800.337
177	800	799.391
177.1	800	799.391
177.2	800	800.022
177.3	800	799.391
177.4	800	800.022
177.5	800	799.391
177.6	800	799.391
177.7	800	800.022
177.8	800	799.391
177.9	800	799.391
178	800	799.391
178.1	800	799.391
178.2	800	799.391
178.3	800	799.391
178.4	800	800.022
178.5	800	799.391
178.6	800	800.022
178.7	800	799.391
178.8	800	799.391
178.9	800	799.391
179	800	799.391
179.1	800	799.391
179.2	800	800.337
179.3	800	799.391
179.4	800	799.391
179.5	800	800.337
179.6	800	799.391
179.7	800	800.022
179.8	800	799.391
179.9	800	799.391
180	800	800.022
180.1	800	799.075
180.2	800	800.022
180.3	800	799.391
180.4	800	799.391
180.5	800	799.391
180.6	800	799.391
180.7	800	799.391
180.8	800	799.391
180.9	800	799.391
181	800	800.022
181.1	800	799.391
181.2	800	799.391
181.3	800	799.391
181.4	800	799.391
181.5	800	800.022
181.6	800	800.022
181.7	800	799.391
181.8	800	800.022
181.9	800	799.391
182	800	799.391
182.1	800	799.391
182.2	800	799.391
182.3	800	799.391
182.4	800	800.337
182.5	800	800.337
182.6	800	799.391
182.7	800	800.022
182.8	800	799.391
182.9	800	799.391
183	800	799.391
183.1	800	799.391
183.2	800	799.391
183.3	800	799.391
183.4	800	799.391
183.5	800	799.391
183.6	800	799.391
183.7	800	799.391
183.8	800	800.022
183.9	800	800.022
184	800	800.022
184.1	800	799.391
184.2	800	800.022
184.3	800	800.022
184.4	800	799.391
184.5	800	799.391
184.6	800	800.022
184.7	800	799.391
184.8	800	799.391
184.9	800	800.022
185	800	799.391
185.1	800	800.022
185.2	800	799.391
185.3	800	799.391
185.4	800	800.022
185.5	800	799.391
185.6	800	799.391
185.7	800	800.022
185.8	800	800.022
185.9	800	800.022
186	800	800.022
186.1	800	800.022
186.2	800	800.022
186.3	800	800.022
186.4	800	799.391
186.5	800	799.391
186.6	800	800.022
186.7	800	800.022
186.8	800	800.022
186.9	800	799.391
187	800	799.391
187.1	800	800.022
187.2	800	799.391
187.3	800	799.391
187.4	800	800.022
187.5	800	799.391
187.6	800	799.391
187.7	800	799.391
187.8	800	800.022
187.9	800	800.022
188	800	799.391
188.1	800	800.022
188.2	800	799.391
188.3	800	799.391
188.4	800	799.391
188.5	800	799.391
188.6	800	799.391
188.7	800	800.022
188.8	800	799.391
188.9	800	800.022
189	800	800.337
189.1	800	799.391
189.2	800	800.022
189.3	800	799.391
189.4	800	799.391
189.5	800	800.022
189.6	800	799.391
189.7	800	800.022
189.8	800	799.391
189.9	800	799.391
190	800	799.391
190.1	800	800.022
190.2	800	799.391
190.3	800	799.391
190.4	800	799.391
190.5	800	799.391
190.6	800	799.391
190.7	800	799.391
190.8	800	800.022
190.9	800	799.391
191	800	799.391
191.1	800	800.022
191.2	800	799.391
191.3	800	799.391
191.4	800	799.391
191.5	800	800.337
191.6	800	799.391
191.7	800	799.391
191.8	800	800.022
191.9	800	799.391
192	800	800.022
192.1	800	799.391
192.2	800	799.391
192.3	800	799.391
192.4	800	800.022
192.5	800	799.391
192.6	800	800.022
192.7	800	800.337
192.8	800	799.391
192.9	800	799.391
193	800	800.022
193.1	800	800.022
193.2	800	799.391
193.3	800	800.022
193.4	800	799.391
193.5	800	799.391
193.6	800	799.391
193.7	800	800.022
193.8	800	800.022
193.9	800	799.391
194	800	799.391
194.1	800	799.391
194.2	800	800.022
194.3	800	800.022
194.4	800	799.391
194.5	800	800.022
194.6	800	799.391
194.7	800	800.022
194.8	800	799.391
194.9	800	799.391
195	800	800.022
195.1	800	800.022
195.2	800	799.391
195.3	800	800.022
195.4	800	799.391
195.5	800	799.391
195.6	800	799.391
195.7	800	799.391
195.8	800	800.022
195.9	800	800.022
196	800	799.391
196.1	800	800.337
196.2	800	800.022
196.3	800	799.391
196.4	800	799.391
196.5	800	800.022
196.6	800	799.391
196.7	800	799.391
196.8	800	799.391
196.9	800	799.391
197	800	800.337
197.1	800	799.391
197.2	800	800.022
197.3	800	800.022
197.4	800	800.022
197.5	800	799.391
197.6	800	799.391
197.7	800	799.391
197.8	800	800.337
197.9	800	799.391
198	800	800.022
198.1	800	799.391
198.2	800	799.391
198.3	800	799.391
198.4	800	799.391
198.5	800	800.022
198.6	800	800.022
198.7	800	799.391
198.8	800	800.022
198.9	800	800.337
199	800	799.391
199.1	800	799.391
199.2	800	799.075
199.3	800	799.391
199.4	800	799.391
199.5	800	799.075
199.6	800	800.022
199.7	800	800.022
199.8	800	799.391
[truncated: 1,421 more rows]

## Sheet: cali 2, 800 mbar
t [s]	command	p [mbar]
0	0	0
0.1	0	0		run
0.2	0	0		1		t [s]	p [mbar]	σ [mbar]	m [g]	u(PVPsol) [µL/min]
0.3	0	0.31559				59.8	793.291	59.7097	0.0217	24.7416
0.4	0	0
0.5	0	0
0.6	0	0		2		t [s]	p [mbar]	σ [mbar]	m [g]	u(PVPsol) [µL/min]
0.7	0	0				60.1	793.767	56.9465	0.0204	23.1432
0.8	0	0
0.9	0	-0.31559
1	0	0.31559		3		t [s]	p [mbar]	σ [mbar]	m [g]	u(PVPsol) [µL/min]
1.1	0	0				59.7	792.787	62.8363	0.0204	23.2983
1.2	0	0
1.3	0	0
1.4	0	0
1.5	0	0
1.6	0	0
1.7	0	0
1.8	0	0
1.9	0	-0.31559
2	0	0.31559
2.1	0	0
2.2	0	0
2.3	0	0
2.4	0	0
2.5	0	0
2.6	0	0
2.7	0	0
2.8	0	0
2.9	0	-0.31559
3	0	0
3.1	0	0
3.2	0	-0.31559
3.3	0	-0.31559
3.4	0	-0.31559
3.5	0	0
3.6	0	-0.31559
3.7	0	-0.31559
3.8	0	-0.31559
3.9	0	-0.31559
4	0	-0.31559
4.1	0	0
4.2	0	-0.31559
4.3	0	-0.31559
4.4	0	0
4.5	0	0
4.6	0	-0.31559
4.7	0	-0.31559
4.8	0	0
4.9	0	-0.31559
5	0	0
5.1	0	-0.31559
5.2	0	0
5.3	0	0
5.4	0	0
5.5	0	0
5.6	0	0
5.7	0	-0.31559
5.8	0	0
5.9	0	-0.31559
6	0	0
6.1	0	0
6.2	0	0
6.3	0	0
6.4	0	0
6.5	0	0
6.6	0	0
6.7	0	0
6.8	0	0
6.9	0	0
7	0	0
7.1	0	0
7.2	0	0
7.3	0	0
7.4	0	0
7.5	0	0
7.6	0	0
7.7	0	0.31559
7.8	0	0
7.9	0	0
8	0	0.31559
8.1	0	0
8.2	0	0.31559
8.3	0	0
8.4	0	0
8.5	0	0
8.6	0	0
8.7	0	0.31559
8.8	0	0
8.9	0	0
9	0	0
9.1	0	0.31559
9.2	0	0
9.3	0	0.31559
9.4	0	0
9.5	0	0
9.6	0	0
9.7	0	0.31559
9.8	0	-0.31559
9.9	0	0
10	0	0
10.1	0	0
10.2	0	0
10.3	0	0
10.4	0	0
10.5	0	-0.31559
10.6	0	0
10.7	0	0
10.8	0	0.31559
10.9	0	0
11	0	-0.31559
11.1	0	0
11.2	0	0
11.3	0	0
11.4	0	0.31559
11.5	0	0
11.6	0	0
11.7	0	0
11.8	0	0
11.9	0	0
12	0	0
12.1	0	0.31559
12.2	0	0
12.3	0	0
12.4	0	-0.31559
12.5	0	0
12.6	0	0
12.7	0	0
12.8	0	0
12.9	0	0
13	0	0
13.1	0	0
13.2	0	-0.31559
13.3	0	-0.31559
13.4	0	0
13.5	0	0.31559
13.6	0	0
13.7	0	0
13.8	0	0
13.9	0	-0.31559
14	0	0
14.1	0	0
14.2	0	0
14.3	0	0
14.4	0	0
14.5	800	0
14.6	800	178.309
14.7	800	272.67
14.8	800	333.579
14.9	800	388.176
15	800	440.564
15.1	800	488.218
15.2	800	533.032
15.3	800	573.112
15.4	800	611.299
15.5	800	645.067
15.6	800	675.048
15.7	800	701.873
15.8	800	727.12
15.9	800	749.527
16	800	769.094
16.1	800	788.345
16.2	800	805.387
16.3	800	820.851
16.4	800	829.372
16.5	800	834.106
16.6	800	838.839
16.7	800	841.364
16.8	800	841.995
16.9	800	841.995
17	800	840.733
17.1	800	839.786
17.2	800	838.208
17.3	800	836.315
17.4	800	833.79
17.5	800	832.212
17.6	800	830.003
17.7	800	828.425
17.8	800	826.216
17.9	800	824.953
18	800	823.06
18.1	800	821.166
18.2	800	820.22
18.3	800	818.01
18.4	800	817.064
18.5	800	815.801
18.6	800	814.855
18.7	800	813.592
18.8	800	812.645
18.9	800	811.699
19	800	811.068
19.1	800	810.436
19.2	800	809.174
19.3	800	808.543
19.4	800	807.596
19.5	800	807.28
19.6	800	806.649
19.7	800	805.702
19.8	800	805.702
19.9	800	805.387
20	800	804.756
20.1	800	803.809
20.2	800	803.493
20.3	800	803.493
20.4	800	803.178
20.5	800	802.862
20.6	800	802.547
20.7	800	802.547
20.8	800	802.231
20.9	800	802.231
21	800	802.231
21.1	800	801.284
21.2	800	801.284
21.3	800	800.969
21.4	800	801.284
21.5	800	801.6
21.6	800	801.284
21.7	800	800.969
21.8	800	800.653
21.9	800	800.653
22	800	800.337
22.1	800	800.022
22.2	800	800.337
22.3	800	800.653
22.4	800	800.337
22.5	800	800.337
22.6	800	800.337
22.7	800	800.337
22.8	800	800.022
22.9	800	800.022
23	800	800.337
23.1	800	800.022
23.2	800	800.337
23.3	800	800.022
23.4	800	800.022
23.5	800	799.391
23.6	800	799.391
23.7	800	799.391
23.8	800	799.391
23.9	800	800.022
24	800	799.391
24.1	800	800.022
24.2	800	799.391
24.3	800	800.022
24.4	800	799.391
24.5	800	799.391
24.6	800	799.391
24.7	800	800.022
24.8	800	800.022
24.9	800	800.022
25	800	800.022
25.1	800	799.391
25.2	800	800.337
25.3	800	799.391
25.4	800	799.075
25.5	800	800.022
25.6	800	799.391
25.7	800	800.337
25.8	800	800.337
25.9	800	800.022
26	800	800.022
26.1	800	800.022
26.2	800	800.022
26.3	800	799.391
26.4	800	800.022
26.5	800	800.022
26.6	800	799.391
26.7	800	800.022
26.8	800	800.022
26.9	800	800.022
27	800	800.022
27.1	800	800.022
27.2	800	800.022
27.3	800	800.022
27.4	800	800.022
27.5	800	799.075
27.6	800	800.022
27.7	800	799.391
27.8	800	800.022
27.9	800	799.391
28	800	799.391
28.1	800	800.337
28.2	800	799.075
28.3	800	799.391
28.4	800	800.337
28.5	800	800.022
28.6	800	799.391
28.7	800	799.391
28.8	800	800.022
28.9	800	800.022
29	800	800.022
29.1	800	799.391
29.2	800	799.391
29.3	800	800.022
29.4	800	800.022
29.5	800	799.391
29.6	800	799.391
29.7	800	799.391
29.8	800	800.022
29.9	800	799.075
30	800	800.022
30.1	800	799.391
30.2	800	799.075
30.3	800	799.391
30.4	800	800.022
30.5	800	799.391
30.6	800	800.022
30.7	800	800.022
30.8	800	799.391
30.9	800	800.022
31	800	800.022
31.1	800	799.391
31.2	800	799.075
31.3	800	799.075
31.4	800	800.022
31.5	800	800.022
31.6	800	800.022
31.7	800	800.022
31.8	800	799.391
31.9	800	799.391
32	800	799.391
32.1	800	800.022
32.2	800	799.391
32.3	800	800.022
32.4	800	799.391
32.5	800	799.391
32.6	800	799.391
32.7	800	800.337
32.8	800	799.391
32.9	800	800.022
33	800	800.022
33.1	800	799.391
33.2	800	799.391
33.3	800	799.391
33.4	800	800.022
33.5	800	800.022
33.6	800	800.022
33.7	800	800.022
33.8	800	799.391
33.9	800	800.022
34	800	800.022
34.1	800	799.391
34.2	800	799.391
34.3	800	799.391
34.4	800	799.391
34.5	800	800.022
34.6	800	800.022
34.7	800	799.391
34.8	800	800.337
34.9	800	799.391
35	800	799.391
35.1	800	800.022
35.2	800	800.022
35.3	800	800.022
35.4	800	799.391
35.5	800	800.022
35.6	800	800.022
35.7	800	800.022
35.8	800	799.391
35.9	800	799.075
36	800	799.391
36.1	800	799.391
36.2	800	800.337
36.3	800	800.022
36.4	800	799.391
36.5	800	800.337
36.6	800	799.391
36.7	800	799.391
36.8	800	800.022
36.9	800	800.022
37	800	799.075
37.1	800	799.391
37.2	800	799.075
37.3	800	799.391
37.4	800	800.022
37.5	800	799.391
37.6	800	800.337
37.7	800	800.022
37.8	800	799.391
37.9	800	799.391
38	800	799.391
38.1	800	800.022
38.2	800	800.022
38.3	800	799.391
38.4	800	800.022
38.5	800	800.022
38.6	800	799.075
38.7	800	800.337
38.8	800	799.391
38.9	800	800.022
39	800	799.391
39.1	800	800.337
39.2	800	799.075
39.3	800	799.075
39.4	800	799.391
39.5	800	799.391
39.6	800	800.337
39.7	800	800.337
39.8	800	799.391
39.9	800	800.022
40	800	799.075
40.1	800	800.022
40.2	800	799.391
40.3	800	799.075
40.4	800	800.022
40.5	800	799.075
40.6	800	799.391
40.7	800	800.022
40.8	800	800.022
40.9	800	800.022
41	800	800.022
41.1	800	800.022
41.2	800	800.022
41.3	800	800.022
41.4	800	799.075
41.5	800	799.391
41.6	800	799.391
41.7	800	799.391
41.8	800	800.022
41.9	800	799.075
42	800	800.022
42.1	800	799.391
42.2	800	799.075
42.3	800	799.075
42.4	800	800.022
42.5	800	799.391
42.6	800	800.337
42.7	800	799.075
42.8	800	799.391
42.9	800	800.022
43	800	800.022
43.1	800	799.391
43.2	800	799.391
43.3	800	799.391
43.4	800	800.022
43.5	800	800.337
43.6	800	799.391
43.7	800	799.075
43.8	800	799.075
43.9	800	799.391
44	800	800.022
44.1	800	799.391
44.2	800	800.022
44.3	800	800.022
44.4	800	799.391
44.5	800	799.391
44.6	800	800.022
44.7	800	799.075
44.8	800	799.391
44.9	800	800.022
45	800	799.391
45.1	800	799.075
45.2	800	799.391
45.3	800	800.022
45.4	800	800.022
45.5	800	800.022
45.6	800	800.022
45.7	800	799.391
45.8	800	800.022
45.9	800	800.022
46	800	800.022
46.1	800	799.391
46.2	800	799.391
46.3	800	799.391
46.4	800	799.391
46.5	800	799.075
46.6	800	799.391
46.7	800	799.391
46.8	800	800.022
46.9	800	800.022
47	800	799.391
47.1	800	800.337
47.2	800	799.075
47.3	800	800.022
47.4	800	800.022
47.5	800	800.022
47.6	800	800.022
47.7	800	799.391
47.8	800	799.391
47.9	800	799.391
48	800	799.391
48.1	800	799.391
48.2	800	800.022
48.3	800	800.022
48.4	800	800.337
48.5	800	799.391
48.6	800	799.391
48.7	800	799.391
48.8	800	800.022
48.9	800	799.391
49	800	799.075
49.1	800	799.391
49.2	800	800.022
49.3	800	799.391
49.4	800	799.391
49.5	800	800.337
49.6	800	799.391
49.7	800	800.022
49.8	800	800.022
49.9	800	800.022
50	800	799.075
50.1	800	799.391
50.2	800	799.391
50.3	800	799.075
50.4	800	800.022
50.5	800	800.022
50.6	800	799.391
50.7	800	799.391
50.8	800	799.391
50.9	800	800.022
51	800	800.022
51.1	800	799.391
51.2	800	800.022
51.3	800	799.075
51.4	800	800.022
51.5	800	799.391
51.6	800	799.391
51.7	800	799.391
51.8	800	799.075
51.9	800	799.075
52	800	800.022
52.1	800	799.391
52.2	800	800.022
52.3	800	799.391
52.4	800	799.391
52.5	800	799.075
52.6	800	800.022
52.7	800	799.391
52.8	800	799.391
52.9	800	800.022
53	800	800.022
53.1	800	800.337
53.2	800	800.022
53.3	800	800.022
53.4	800	800.022
53.5	800	800.022
53.6	800	799.075
53.7	800	800.337
53.8	800	799.391
53.9	800	799.391
54	800	800.022
54.1	800	799.075
54.2	800	799.391
54.3	800	799.391
54.4	800	800.022
54.5	800	799.391
54.6	800	799.391
54.7	800	800.022
54.8	800	800.022
54.9	800	800.022
55	800	799.075
55.1	800	799.391
55.2	800	799.391
55.3	800	799.391
55.4	800	800.022
55.5	800	799.391
55.6	800	799.391
55.7	800	800.022
55.8	800	800.022
55.9	800	800.022
56	800	799.391
56.1	800	799.391
56.2	800	799.391
56.3	800	799.391
56.4	800	800.022
56.5	800	800.022
56.6	800	800.022
56.7	800	799.391
56.8	800	799.391
56.9	800	799.391
57	800	800.022
57.1	800	799.391
57.2	800	799.391
57.3	800	799.391
57.4	800	799.391
57.5	800	799.391
57.6	800	799.391
57.7	800	799.391
57.8	800	800.022
57.9	800	800.022
58	800	799.075
58.1	800	799.075
58.2	800	800.022
58.3	800	800.022
58.4	800	799.391
58.5	800	799.391
58.6	800	799.391
58.7	800	799.391
58.8	800	799.391
58.9	800	800.022
59	800	800.022
59.1	800	799.391
59.2	800	799.391
59.3	800	800.022
59.4	800	800.022
59.5	800	800.022
59.6	800	799.391
59.7	800	800.022
59.8	800	799.075
59.9	800	799.075
60	800	799.391
60.1	800	800.022
60.2	800	800.022
60.3	800	800.022
60.4	800	800.022
60.5	800	800.022
60.6	800	799.391
60.7	800	799.391
60.8	800	799.391
60.9	800	799.075
61	800	800.337
61.1	800	800.022
61.2	800	800.022
61.3	800	799.391
61.4	800	799.391
61.5	800	800.022
61.6	800	800.022
61.7	800	799.391
61.8	800	800.022
61.9	800	799.391
62	800	799.391
62.1	800	799.391
62.2	800	799.075
62.3	800	800.022
62.4	800	799.391
62.5	800	799.391
62.6	800	800.337
62.7	800	799.075
62.8	800	799.391
62.9	800	800.022
63	800	800.022
63.1	800	800.022
63.2	800	800.022
63.3	800	799.391
63.4	800	799.391
63.5	800	800.337
63.6	800	800.337
63.7	800	799.075
63.8	800	799.391
63.9	800	800.022
64	800	800.022
64.1	800	800.022
64.2	800	799.075
64.3	800	800.022
64.4	800	799.391
64.5	800	800.022
64.6	800	799.391
64.7	800	800.022
64.8	800	800.337
64.9	800	799.391
65	800	799.391
65.1	800	800.022
65.2	800	800.337
65.3	800	799.391
65.4	800	800.022
65.5	800	799.391
65.6	800	799.391
65.7	800	799.391
65.8	800	800.022
65.9	800	799.391
66	800	799.391
66.1	800	800.022
66.2	800	799.391
66.3	800	799.391
66.4	800	800.022
66.5	800	799.391
66.6	800	800.022
66.7	800	800.022
66.8	800	799.075
66.9	800	800.022
67	800	799.391
67.1	800	800.022
67.2	800	799.391
67.3	800	800.022
67.4	800	799.391
67.5	800	799.391
67.6	800	800.022
67.7	800	799.391
67.8	800	800.022
67.9	800	799.391
68	800	799.391
68.1	800	800.022
68.2	800	799.075
68.3	800	800.022
68.4	800	799.391
68.5	800	799.075
68.6	800	800.022
68.7	800	799.391
68.8	800	799.075
68.9	800	800.022
69	800	799.075
69.1	800	800.022
69.2	800	799.391
69.3	800	800.022
69.4	800	799.391
69.5	800	799.391
69.6	800	799.391
69.7	800	799.391
69.8	800	799.075
69.9	800	800.022
70	800	799.391
70.1	800	800.022
70.2	800	800.022
70.3	800	800.022
70.4	800	799.391
70.5	800	800.022
70.6	800	800.022
70.7	800	799.391
70.8	800	800.022
70.9	800	800.022
71	800	799.391
71.1	800	800.022
71.2	800	799.391
71.3	800	800.022
71.4	800	799.075
71.5	800	800.022
71.6	800	799.391
71.7	800	799.075
71.8	800	799.391
71.9	800	799.391
72	800	799.391
72.1	800	800.022
72.2	800	800.022
72.3	800	800.022
72.4	800	799.391
72.5	800	799.391
72.6	800	800.022
72.7	800	799.391
72.8	800	799.391
72.9	800	799.075
73	800	799.391
73.1	800	799.391
73.2	800	800.022
73.3	800	800.337
73.4	800	800.022
73.5	800	799.391
73.6	800	799.391
73.7	800	800.022
73.8	800	799.391
73.9	800	799.075
74	800	799.391
74.1	800	799.391
74.2	800	800.022
74.3	800	800.022
74.4	0	800.022
74.5	0	749.212
74.6	0	721.44
74.7	0	696.508
74.8	0	672.839
74.9	0	651.063
75	0	629.919
75.1	0	609.721
75.2	0	590.47
75.3	0	571.219
75.4	0	553.546
75.5	0	535.873
75.6	0	519.146
75.7	0	502.736
75.8	0	486.956
75.9	0	471.492
76	0	457.606
76.1	0	442.773
76.2	0	428.572
76.3	0	415.001
76.4	0	401.431
76.5	0	388.492
76.6	0	376.184
76.7	0	363.876
76.8	0	351.568
76.9	0	340.207
77	0	328.845
77.1	0	317.8
77.2	0	307.07
77.3	0	297.602
77.4	0	287.503
77.5	0	277.404
77.6	0	267.936
77.7	0	259.1
77.8	0	249.948
77.9	0	241.427
78	0	232.59
78.1	0	224.385
78.2	0	216.811
78.3	0	208.605
78.4	0	201.031
78.5	0	194.404
78.6	0	186.83
78.7	0	180.518
78.8	0	174.206
78.9	0	167.579
79	0	161.267
79.1	0	155.271
79.2	0	149.274
79.3	0	143.909
79.4	0	138.229
79.5	0	133.179
79.6	0	127.814
79.7	0	123.08
79.8	0	118.346
79.9	0	113.613
80	0	109.51
80.1	0	105.092
80.2	0	101.305
80.3	0	96.8863
80.4	0	92.7836
80.5	0	89.6277
80.6	0	85.525
80.7	0	82.3691
80.8	0	79.2132
80.9	0	75.7417
81	0	72.5858
81.1	0	69.7455
81.2	0	66.5896
81.3	0	64.3805
81.4	0	61.2245
81.5	0	58.6998
81.6	0	56.1751
81.7	0	53.966
81.8	0	51.7568
81.9	0	49.2321
82	0	47.023
82.1	0	44.8138
82.2	0	43.5515
82.3	0	41.6579
82.4	0	39.4488
82.5	0	35.9773
82.6	0	34.3994
82.7	0	32.8214
82.8	0	31.559
82.9	0	29.9811
83	0	28.7187
83.1	0	27.1408
83.2	0	25.5628
83.3	0	24.9316
83.4	0	23.9849
83.5	0	22.4069
83.6	0	22.4069
83.7	0	21.4602
83.8	0	20.5134
83.9	0	19.251
84	0	18.3042
84.1	0	17.6731
84.2	0	16.7263
84.3	0	15.7795
84.4	0	14.8328
84.5	0	14.2016
84.6	0	13.2548
84.7	0	12.6236
84.8	0	12.308
84.9	0	11.6768
85	0	10.7301
85.1	0	10.0989
85.2	0	9.46771
85.3	0	9.46771
85.4	0	8.52094
85.5	0	7.88976
85.6	0	7.57417
85.7	0	7.25858
85.8	0	6.94299
85.9	0	6.31181
86	0	5.68063
86.1	0	5.68063
86.2	0	5.36504
86.3	0	4.73386
86.4	0	5.04945
86.5	0	4.73386
86.6	0	3.4715
86.7	0	3.1559
86.8	0	3.1559
86.9	0	2.84031
87	0	2.52472
87.1	0	2.20913
87.2	0	1.89354
87.3	0	1.89354
87.4	0	1.26236
87.5	0	0.946771
87.6	0	0.946771
87.7	0	0.631181
87.8	0	0.631181
87.9	0	0.631181
88	0	0.31559
88.1	0	0.31559
88.2	0	0.631181
88.3	0	0.31559
88.4	0	0
88.5	0	-0.31559
88.6	0	-0.31559
88.7	0	-0.31559
88.8	0	-0.946771
88.9	0	-0.946771
89	0	-0.946771
89.1	0	-1.26236
89.2	0	-1.26236
89.3	0	-0.946771
89.4	0	-1.26236
89.5	0	-1.57795
89.6	0	-1.26236
89.7	0	-1.26236
89.8	0	-1.57795
89.9	0	-1.57795
90	0	-1.57795
90.1	0	-1.57795
90.2	0	-1.89354
90.3	0	-1.89354
90.4	0	-1.89354
90.5	0	-1.89354
90.6	0	-1.89354
90.7	0	-1.89354
90.8	0	-1.57795
90.9	0	-2.20913
91	0	-2.20913
91.1	0	-2.20913
91.2	0	-2.20913
91.3	0	-2.20913
91.4	0	-2.20913
91.5	0	-2.20913
91.6	0	-2.20913
91.7	0	-2.52472
91.8	0	-2.52472
91.9	0	-2.52472
92	0	-2.52472
92.1	0	-2.52472
92.2	0	-2.52472
92.3	0	-2.52472
92.4	0	-2.52472
92.5	0	-2.52472
92.6	0	-2.52472
92.7	0	-2.52472
92.8	0	-2.52472
92.9	0	-2.52472
93	0	-2.52472
93.1	0	-2.84031
93.2	0	-2.84031
93.3	0	-2.84031
93.4	0	-2.84031
93.5	0	-2.84031
93.6	0	-2.52472
93.7	0	-2.52472
93.8	0	-2.84031
93.9	0	-2.84031
94	0	-2.52472
94.1	0	-2.84031
94.2	0	-2.84031
94.3	0	-2.84031
94.4	0	-2.84031
94.5	0	-2.84031
94.6	0	-2.84031
94.7	0	-2.84031
94.8	0	-3.4715
94.9	0	-3.4715
95	0	-2.84031
95.1	0	-2.84031
95.2	0	-2.84031
95.3	0	-2.52472
95.4	0	-2.52472
95.5	0	-2.84031
95.6	0	-2.84031
95.7	0	-2.84031
95.8	0	-2.84031
95.9	0	-2.52472
96	0	-2.52472
96.1	0	-3.4715
96.2	0	-3.4715
96.3	0	-2.84031
96.4	0	-3.4715
96.5	0	-2.84031
96.6	0	-2.84031
96.7	0	-2.84031
96.8	0	-3.4715
96.9	0	-2.84031
97	0	-2.84031
97.1	0	-3.4715
97.2	0	-2.84031
97.3	0	-2.52472
97.4	0	-2.84031
97.5	0	-3.4715
97.6	0	-3.4715
97.7	0	-3.4715
97.8	0	-3.4715
97.9	0	-2.84031
98	0	-3.4715
98.1	0	-2.52472
98.2	0	-3.78709
98.3	0	-3.4715
98.4	0	-3.4715
98.5	0	-3.4715
98.6	0	-2.84031
98.7	0	-2.84031
98.8	0	-3.4715
98.9	0	-2.84031
99	0	-2.84031
99.1	0	-3.4715
99.2	0	-3.4715
99.3	0	-3.4715
99.4	0	-3.4715
99.5	0	-3.4715
99.6	0	-3.4715
99.7	0	-3.4715
99.8	0	-3.4715
99.9	0	-3.4715
100	0	-3.4715
100.1	0	-3.4715
100.2	0	-2.84031
100.3	0	-3.4715
100.4	0	-2.84031
100.5	0	-2.84031
100.6	0	-3.4715
100.7	0	-3.4715
100.8	0	-3.4715
100.9	0	-2.84031
101	0	-3.4715
101.1	0	-3.4715
101.2	0	-3.4715
101.3	0	-3.4715
101.4	0	-3.4715
101.5	0	-3.4715
101.6	0	-3.4715
101.7	0	-3.4715
101.8	0	-3.4715
101.9	0	-3.4715
102	0	-3.4715
102.1	0	-3.4715
102.2	0	-3.4715
102.3	0	-3.4715
102.4	0	-3.4715
102.5	0	-3.4715
102.6	0	-3.4715
102.7	0	-2.84031
102.8	0	-3.4715
102.9	0	-3.4715
103	0	-3.4715
103.1	0	-2.84031
103.2	0	-3.4715
103.3	0	-3.4715
103.4	0	-3.4715
103.5	0	-3.4715
103.6	0	-3.4715
103.7	0	-3.4715
103.8	0	-3.4715
103.9	0	-3.4715
104	0	-2.84031
104.1	0	-3.4715
104.2	0	-2.84031
104.3	0	-3.4715
104.4	0	-3.4715
104.5	0	-2.52472
104.6	0	-3.4715
104.7	0	-3.4715
104.8	0	-3.4715
104.9	0	-2.84031
105	0	-2.84031
105.1	0	-2.84031
105.2	0	-2.84031
105.3	0	-2.84031
105.4	0	-2.84031
105.5	0	-2.84031
105.6	0	-2.84031
105.7	0	-2.84031
105.8	0	-2.84031
105.9	0	-2.52472
106	0	-2.52472
106.1	0	-2.20913
106.2	0	-2.52472
106.3	0	-2.52472
106.4	0	-2.52472
106.5	0	-2.52472
106.6	0	-1.89354
106.7	0	-2.20913
106.8	0	-2.20913
106.9	0	-2.20913
107	0	-2.20913
107.1	0	-1.89354
107.2	0	-1.89354
107.3	0	-1.89354
107.4	0	-1.89354
107.5	0	-1.89354
107.6	0	-1.57795
107.7	0	-1.57795
107.8	0	-1.57795
107.9	0	-1.26236
108	0	-1.57795
108.1	0	-1.26236
108.2	0	-1.26236
108.3	0	-1.26236
108.4	0	-1.26236
108.5	0	-0.946771
108.6	0	-0.946771
108.7	0	-0.946771
108.8	0	-0.946771
108.9	0	-0.946771
109	0	-0.946771
109.1	0	-0.946771
109.2	0	-0.31559
109.3	0	-0.31559
109.4	0	-0.31559
109.5	0	-0.31559
109.6	0	-0.31559
109.7	0	-0.31559
109.8	0	-0.31559
109.9	0	-0.31559
110	0	0
110.1	0	0
110.2	0	0
110.3	0	0
110.4	0	0.31559
110.5	0	0
110.6	0	0
110.7	0	0.31559
110.8	0	0
110.9	0	0
111	0	0
111.1	0	0
111.2	0	0
111.3	0	0.631181
111.4	0	0
111.5	0	0
111.6	0	0.31559
111.7	0	0
111.8	0	0
111.9	0	0
112	0	0
112.1	0	0.31559
112.2	0	0
112.3	0	0.31559
112.4	0	0
112.5	0	0
112.6	0	0.31559
112.7	0	0
112.8	0	0
112.9	0	0.31559
113	0	0.31559
113.1	0	0.31559
113.2	0	0.31559
113.3	0	0
113.4	0	0.31559
113.5	0	0
113.6	0	0.631181
113.7	0	0.631181
113.8	0	0
113.9	0	0.31559
114	0	0.31559
114.1	0	0
114.2	0	0.31559
114.3	0	0.31559
114.4	0	0.31559
114.5	0	0.31559
114.6	0	0.31559
114.7	0	0.31559
114.8	0	0.31559
114.9	0	0.31559
115	0	0.31559
115.1	0	0.31559
115.2	0	0
115.3	0	0
115.4	0	0
115.5	0	0.31559
115.6	0	0.31559
115.7	0	0
115.8	0	0
115.9	0	0
116	0	0
116.1	0	0.631181
116.2	0	0.631181
116.3	0	0
116.4	0	0
116.5	0	0
116.6	0	0
116.7	0	0
116.8	0	0
116.9	0	0
117	0	0
117.1	0	0.31559
117.2	0	0
117.3	0	0
117.4	0	0.31559
117.5	0	0.31559
117.6	0	0.31559
117.7	0	0
117.8	0	0
117.9	0	0
118	0	0
118.1	0	0.31559
118.2	0	0
118.3	0	0
118.4	0	0
118.5	0	0
118.6	0	0
118.7	0	0
118.8	0	0
118.9	0	0
119	0	0
119.1	0	0
119.2	0	0
119.3	0	0
119.4	0	0
119.5	0	0
119.6	0	0
119.7	0	0
119.8	0	0
119.9	0	0
120	0	0.31559
120.1	0	0.31559
120.2	0	0
120.3	0	0
120.4	0	0
120.5	0	0
120.6	0	0
120.7	0	0
120.8	0	0
120.9	0	0
121	0	0
121.1	0	0
121.2	0	0
121.3	0	0.31559
121.4	0	0
121.5	0	0
121.6	0	0
121.7	0	0
121.8	0	0
121.9	0	0
122	0	0.31559
122.1	0	0
122.2	0	0.31559
122.3	0	0
122.4	0	0
122.5	0	0
122.6	0	0
122.7	0	0
122.8	0	0
122.9	0	-0.31559
123	0	-0.31559
123.1	0	0
123.2	0	0
123.3	0	0
123.4	0	0
123.5	0	-0.31559
123.6	0	0
123.7	0	0
123.8	0	-0.31559
123.9	0	0
124	0	0
124.1	0	0
124.2	0	0
124.3	0	-0.31559
124.4	0	-0.31559
124.5	0	0
124.6	0	0
124.7	0	0.31559
124.8	0	0.31559
124.9	0	0
125	0	0
125.1	0	0.31559
125.2	0	0.31559
125.3	0	0
125.4	0	0
125.5	0	-0.31559
125.6	0	0
125.7	0	0
125.8	0	0
125.9	0	0
126	0	0
126.1	0	-0.31559
126.2	0	0
126.3	0	0.31559
126.4	0	0
126.5	0	0.31559
126.6	0	0
126.7	0	0
126.8	0	0
126.9	0	0
127	0	0
127.1	0	0.31559
127.2	0	-0.31559
127.3	0	0
127.4	0	0
127.5	0	-0.31559
127.6	0	0
127.7	0	0
127.8	0	0
127.9	0	-0.31559
128	0	0
128.1	0	0.31559
128.2	0	0
128.3	0	-0.31559
128.4	0	0
128.5	0	-0.31559
128.6	0	0
128.7	0	0
128.8	0	0
128.9	0	0
129	0	0
129.1	0	0
129.2	0	0
129.3	0	0
129.4	0	0
129.5	0	0.31559
129.6	0	0
129.7	0	0
129.8	0	-0.31559
129.9	0	0
130	0	-0.31559
130.1	0	-0.31559
130.2	0	0
130.3	0	0
130.4	0	0
130.5	0	0
130.6	0	0
130.7	0	-0.31559
130.8	0	0
130.9	0	0.31559
131	0	0
131.1	0	0
131.2	0	0
131.3	0	0
131.4	0	-0.31559
131.5	0	0
131.6	0	0
131.7	0	0
131.8	0	0
131.9	0	-0.31559
132	0	0
132.1	0	0
132.2	0	-0.31559
132.3	0	0.31559
132.4	0	0
132.5	0	0
132.6	0	-0.31559
132.7	0	0
132.8	0	0
132.9	0	0
133	0	-0.31559
133.1	0	0
133.2	0	0
133.3	0	-0.31559
133.4	0	0.31559
133.5	0	0
133.6	0	0
133.7	0	0.31559
133.8	0	0
133.9	0	0
134	0	0
134.1	0	0
134.2	0	0
134.3	0	-0.31559
134.4	0	0.31559
134.5	0	0
134.6	0	0
134.7	0	0.31559
134.8	0	-0.31559
134.9	0	0
135	0	0
135.1	0	-0.31559
135.2	0	0
135.3	0	0
135.4	0	-0.31559
135.5	0	0
135.6	0	0
135.7	0	-0.31559
135.8	0	0
135.9	0	-0.31559
136	0	0.31559
136.1	0	0
136.2	0	-0.31559
136.3	0	0
136.4	0	0.31559
136.5	0	-0.31559
136.6	0	0
136.7	0	0
136.8	0	0
136.9	0	-0.31559
137	0	0
137.1	0	0
137.2	0	-0.31559
137.3	0	0
137.4	0	0
137.5	0	-0.31559
137.6	0	0
137.7	0	0.31559
137.8	0	0
137.9	0	0
138	0	0
138.1	0	-0.31559
138.2	0	0
138.3	0	0
138.4	0	0
138.5	0	0
138.6	0	-0.31559
138.7	0	0.31559
138.8	0	-0.31559
138.9	0	0
139	0	0
139.1	0	0
139.2	0	0.31559
139.3	0	0
139.4	0	0
139.5	0	0
139.6	0	0
139.7	0	0.31559
139.8	0	0
139.9	0	0
140	0	0
140.1	0	-0.31559
140.2	0	0.31559
140.3	0	-0.31559
140.4	0	0.31559
140.5	0	-0.31559
140.6	0	-0.31559
140.7	0	0
140.8	0	-0.31559
140.9	0	0
141	0	0
141.1	0	-0.31559
141.2	0	0
141.3	0	0.31559
141.4	0	0.31559
141.5	0	0.31559
141.6	0	-0.31559
141.7	0	0
141.8	0	0
141.9	0	0
142	0	-0.31559
142.1	0	0
142.2	0	0.31559
142.3	0	-0.31559
142.4	0	0
142.5	0	0
142.6	0	0
142.7	0	0
142.8	0	0
142.9	0	0
143	0	0
143.1	0	-0.31559
143.2	0	0
143.3	0	0
143.4	0	-0.31559
143.5	0	0
143.6	0	0
143.7	0	-0.31559
143.8	0	0
143.9	0	-0.31559
144	0	0
144.1	0	0.31559
144.2	0	0
144.3	0	0
144.4	0	0
144.5	0	0
144.6	0	0
144.7	0	-0.31559
144.8	0	0
144.9	0	0
145	0	-0.31559
145.1	0	0
145.2	0	0.31559
145.3	0	0
145.4	0	0
145.5	0	0
145.6	0	0
145.7	0	0
145.8	0	0
145.9	0	0
146	0	0
146.1	0	0
146.2	0	-0.31559
146.3	0	-0.31559
146.4	0	0
146.5	0	0
146.6	0	0
146.7	0	0
146.8	0	-0.31559
146.9	0	0
147	0	0
147.1	0	-0.31559
147.2	0	0
147.3	0	0
147.4	0	0
147.5	0	-0.31559
147.6	0	0
147.7	0	0
147.8	0	0
147.9	0	-0.31559
148	0	0
148.1	0	0
148.2	0	-0.31559
148.3	0	0
148.4	0	-0.31559
148.5	0	0
148.6	0	-0.31559
148.7	0	0
148.8	0	-0.31559
148.9	0	0.31559
149	0	0
149.1	0	0
149.2	0	0
149.3	0	0
149.4	0	0
149.5	0	0
149.6	0	0
149.7	0	-0.31559
149.8	0	0
149.9	0	0
150	0	0
150.1	0	0
150.2	0	-0.31559
150.3	0	0
150.4	0	-0.31559
150.5	0	0
150.6	0	0
150.7	0	0
150.8	0	0
150.9	0	0
151	0	0
151.1	0	0
151.2	0	-0.31559
151.3	0	0
151.4	0	0
151.5	0	0
151.6	0	0
151.7	0	0
151.8	0	0
151.9	0	0
152	0	-0.31559
152.1	0	0
152.2	0	-0.31559
152.3	0	0
152.4	0	0
152.5	0	0.31559
152.6	0	0.31559
152.7	0	-0.31559
152.8	0	0
152.9	0	0.31559
153	0	0
153.1	0	0
153.2	0	0
153.3	0	-0.31559
153.4	0	0
153.5	0	0.31559
153.6	0	0
153.7	0	0
153.8	0	0
153.9	0	0
154	0	0
154.1	0	0
154.2	0	0
154.3	0	-0.31559
154.4	0	0
154.5	0	-0.31559
154.6	0	0
154.7	0	0
154.8	0	0
154.9	0	0
155	0	0.31559
155.1	0	-0.31559
155.2	0	0
155.3	0	-0.31559
155.4	0	0
155.5	0	0
155.6	0	0
155.7	0	0.31559
155.8	0	0
155.9	0	0
156	0	0
156.1	0	-0.31559
156.2	0	0
156.3	0	0
156.4	0	-0.31559
156.5	0	0
156.6	0	-0.31559
156.7	0	0
156.8	0	-0.31559
156.9	0	0
157	0	0
157.1	0	0
157.2	0	0
157.3	0	0.31559
157.4	0	0
157.5	0	-0.31559
157.6	0	-0.31559
157.7	0	0.31559
157.8	0	0
157.9	0	-0.31559
158	0	0
158.1	0	0
158.2	0	0
158.3	0	0
158.4	0	-0.31559
158.5	0	0
158.6	0	0
158.7	0	0
158.8	0	0
158.9	0	0
159	0	0
159.1	0	0
159.2	0	0
159.3	0	0
159.4	0	0
159.5	0	0
159.6	0	-0.31559
159.7	0	-0.31559
159.8	0	0
159.9	0	0
160	0	0
160.1	0	0
160.2	0	0
160.3	0	0
160.4	0	0.31559
160.5	0	0
160.6	0	0
160.7	0	0
160.8	0	0
160.9	0	0
161	0	0
161.1	0	0.31559
161.2	0	0.31559
161.3	0	0
161.4	0	0.31559
161.5	0	0
161.6	0	0
161.7	0	0
161.8	0	0
161.9	0	0
162	0	0
162.1	0	0
162.2	0	0.31559
162.3	0	0
162.4	0	0
162.5	0	0
162.6	0	0
162.7	0	0
162.8	0	0
162.9	0	-0.31559
163	0	0.31559
163.1	0	0
163.2	0	0
163.3	0	-0.31559
163.4	0	0.31559
163.5	0	-0.31559
163.6	0	0
163.7	0	0
163.8	0	-0.31559
163.9	0	0
164	0	-0.31559
164.1	0	0
164.2	0	0
164.3	0	-0.31559
164.4	0	0
164.5	0	-0.31559
164.6	0	0
164.7	0	0
164.8	0	0
164.9	0	0
165	0	0
165.1	0	0
165.2	0	0
165.3	0	0
165.4	0	0
165.5	0	0
165.6	0	-0.31559
165.7	0	0
165.8	0	0
165.9	0	0
166	0	0
166.1	0	0
166.2	0	-0.31559
166.3	0	0
166.4	0	0
166.5	0	0.31559
166.6	0	0
166.7	0	0
166.8	0	-0.31559
166.9	0	-0.31559
167	0	0
167.1	0	0
167.2	0	0
167.3	0	0
167.4	0	0
167.5	0	0
167.6	0	0
167.7	0	0
167.8	0	0
167.9	0	0
168	0	0.31559
168.1	0	0
168.2	0	0
168.3	0	0
168.4	0	0
168.5	0	0
168.6	0	-0.31559
168.7	0	0
168.8	0	0
168.9	0	0
169	0	0
169.1	0	0.31559
169.2	0	0.31559
169.3	0	0.31559
169.4	0	-0.31559
169.5	0	0
169.6	0	0
169.7	0	0
169.8	0	0
169.9	0	0
170	0	0
170.1	0	0
170.2	0	0
170.3	0	0
170.4	0	0
170.5	0	0.31559
170.6	0	0
170.7	0	0
170.8	0	0
170.9	0	0
171	0	0.31559
171.1	0	0.31559
171.2	0	0
171.3	0	0
171.4	0	0
171.5	0	0
171.6	0	0
171.7	0	0
171.8	0	0
171.9	0	0
172	0	-0.31559
172.1	0	-0.31559
172.2	0	0
172.3	0	0
172.4	0	0.31559
172.5	0	0
172.6	0	0
172.7	0	0
172.8	0	-0.31559
172.9	0	0
173	0	0
173.1	0	0.31559
173.2	0	0
173.3	0	0
173.4	0	0
173.5	0	-0.31559
173.6	0	0
173.7	800	0
173.8	800	232.906
173.9	800	300.127
174	800	357.248
174.1	800	410.268
174.2	800	461.393
174.3	800	506.838
174.4	800	549.443
174.5	800	586.998
174.6	800	623.291
174.7	800	655.481
174.8	800	684.516
174.9	800	710.71
175	800	734.379
175.1	800	756.786
175.2	800	776.668
175.3	800	794.341
175.4	800	811.068
175.5	800	823.691
175.6	800	831.265
175.7	800	836.315
175.8	800	839.471
175.9	800	841.995
176	800	841.995
176.1	800	841.364
176.2	800	840.417
176.3	800	838.839
176.4	800	837.261
176.5	800	834.737
176.6	800	833.474
176.7	800	831.581
176.8	800	829.372
176.9	800	827.478
177	800	825.269
177.1	800	824.007
177.2	800	822.113
177.3	800	820.22
177.4	800	819.588
177.5	800	818.01
177.6	800	816.748
177.7	800	815.801
177.8	800	813.908
177.9	800	813.277
178	800	812.014
178.1	800	811.383
178.2	800	810.436
178.3	800	809.805
178.4	800	809.174
178.5	800	807.912
178.6	800	807.28
178.7	800	807.28
178.8	800	806.334
178.9	800	805.702
179	800	805.387
179.1	800	805.071
179.2	800	804.44
179.3	800	804.44
179.4	800	803.493
179.5	800	803.493
179.6	800	803.178
179.7	800	803.178
179.8	800	802.547
179.9	800	802.547
180	800	802.231
180.1	800	802.547
180.2	800	801.6
180.3	800	801.284
180.4	800	801.6
180.5	800	801.284
180.6	800	800.969
180.7	800	801.6
180.8	800	800.969
180.9	800	800.653
181	800	800.969
181.1	800	800.969
181.2	800	800.337
181.3	800	800.337
181.4	800	800.337
181.5	800	800.337
181.6	800	800.337
181.7	800	800.653
181.8	800	800.337
181.9	800	800.022
182	800	800.022
182.1	800	800.337
182.2	800	800.022
182.3	800	800.022
182.4	800	800.337
182.5	800	800.022
182.6	800	799.391
182.7	800	800.022
182.8	800	800.022
182.9	800	799.391
183	800	800.022
183.1	800	800.337
183.2	800	799.391
183.3	800	799.391
183.4	800	799.391
183.5	800	800.022
183.6	800	800.022
183.7	800	800.022
183.8	800	800.022
183.9	800	800.022
184	800	799.391
184.1	800	800.337
184.2	800	799.391
184.3	800	800.337
184.4	800	799.391
184.5	800	799.391
184.6	800	799.391
184.7	800	799.391
184.8	800	799.391
184.9	800	800.337
185	800	799.391
185.1	800	800.022
185.2	800	800.022
185.3	800	800.022
185.4	800	800.022
185.5	800	799.391
185.6	800	799.391
185.7	800	799.391
185.8	800	800.022
185.9	800	800.022
186	800	800.022
186.1	800	799.391
186.2	800	800.022
186.3	800	799.391
186.4	800	799.391
186.5	800	800.022
186.6	800	799.391
186.7	800	799.391
186.8	800	800.022
186.9	800	799.391
187	800	800.022
187.1	800	800.022
187.2	800	799.391
187.3	800	800.022
187.4	800	799.391
187.5	800	799.391
187.6	800	799.391
187.7	800	800.022
187.8	800	799.391
187.9	800	799.391
188	800	799.391
188.1	800	799.391
188.2	800	800.022
188.3	800	800.022
188.4	800	800.022
188.5	800	800.022
188.6	800	800.022
188.7	800	799.391
188.8	800	799.391
188.9	800	800.022
189	800	800.022
189.1	800	800.022
189.2	800	799.391
189.3	800	800.022
189.4	800	799.391
189.5	800	800.022
189.6	800	799.391
189.7	800	800.022
189.8	800	799.391
189.9	800	799.391
190	800	800.022
190.1	800	799.391
190.2	800	799.391
190.3	800	800.022
190.4	800	800.022
190.5	800	800.022
190.6	800	799.391
190.7	800	799.391
190.8	800	799.391
190.9	800	799.391
191	800	799.391
191.1	800	799.391
191.2	800	799.391
191.3	800	800.022
191.4	800	800.022
191.5	800	800.022
191.6	800	800.022
191.7	800	800.022
191.8	800	799.391
191.9	800	799.391
192	800	800.022
192.1	800	800.022
192.2	800	799.391
192.3	800	799.391
192.4	800	799.391
192.5	800	799.391
192.6	800	799.391
192.7	800	799.391
192.8	800	799.391
192.9	800	800.022
193	800	800.022
193.1	800	800.337
193.2	800	800.337
193.3	800	799.391
193.4	800	799.391
193.5	800	799.391
193.6	800	799.391
193.7	800	800.022
193.8	800	799.391
193.9	800	800.337
194	800	799.391
194.1	800	800.022
194.2	800	799.391
194.3	800	800.337
194.4	800	800.022
194.5	800	799.391
194.6	800	799.391
194.7	800	800.337
194.8	800	799.391
194.9	800	799.391
195	800	799.391
195.1	800	799.391
195.2	800	800.337
195.3	800	799.391
195.4	800	799.391
195.5	800	799.391
195.6	800	799.391
195.7	800	799.391
195.8	800	799.391
195.9	800	799.391
196	800	799.391
196.1	800	800.022
196.2	800	799.391
196.3	800	799.391
196.4	800	799.391
196.5	800	799.391
196.6	800	800.022
196.7	800	800.022
196.8	800	799.391
196.9	800	799.391
197	800	799.391
197.1	800	800.022
197.2	800	799.391
197.3	800	800.022
197.4	800	799.391
197.5	800	800.022
197.6	800	799.391
197.7	800	799.391
197.8	800	799.391
197.9	800	799.391
198	800	799.391
198.1	800	799.391
198.2	800	800.022
198.3	800	800.022
198.4	800	799.391
198.5	800	800.022
198.6	800	799.391
198.7	800	799.391
198.8	800	800.022
198.9	800	799.391
199	800	799.391
199.1	800	799.391
199.2	800	799.391
199.3	800	799.391
199.4	800	800.022
199.5	800	799.391
199.6	800	799.391
199.7	800	800.022
199.8	800	800.022
[truncated: 2,401 more rows]

## Sheet: cali 3, 800 mbar
t [s]	command	p [mbar]
0	0	0
0.1	0	0.31559		run
0.2	0	0		1		t [s]	p [mbar]	σ [mbar]	m [g]	u(PVPsol) [µL/min]
0.3	0	0				59.8	792.385	63.3796	0.0187	21.3211
0.4	0	0
0.5	0	0
0.6	0	0		2		t [s]	p [mbar]	σ [mbar]	m [g]	u(PVPsol) [µL/min]
0.7	0	0				59.7	792.253	64.1156	0.0187	21.3568
0.8	0	0
0.9	0	0
1	0	0		3		t [s]	p [mbar]	σ [mbar]	m [g]	u(PVPsol) [µL/min]
1.1	0	0				59.7	792.65	61.5044	0.0178	20.3289
1.2	0	-0.31559
1.3	0	0
1.4	0	0
1.5	0	0
1.6	0	0
1.7	0	0
1.8	0	0
1.9	0	0
2	0	0
2.1	0	0
2.2	0	0
2.3	0	0
2.4	0	0
2.5	0	0
2.6	0	0
2.7	0	0
2.8	0	-0.31559
2.9	0	0
3	0	0
3.1	0	0
3.2	0	0
3.3	0	0
3.4	0	0
3.5	0	0
3.6	0	0
3.7	0	0
3.8	0	0
3.9	0	0
4	0	0
4.1	0	-0.31559
4.2	0	0
4.3	0	0
4.4	0	-0.31559
4.5	0	0
4.6	0	0
4.7	0	0
4.8	0	0
4.9	0	0
5	0	0
5.1	0	0
5.2	0	0
5.3	0	0
5.4	0	0
5.5	0	0
5.6	0	0
5.7	0	0
5.8	0	0
5.9	0	0
6	0	0
6.1	0	0
6.2	0	0.31559
6.3	0	0
6.4	0	-0.31559
6.5	0	0
6.6	0	0
6.7	0	0
6.8	0	0
6.9	0	0
7	0	0
7.1	0	0
7.2	0	0
7.3	0	0
7.4	0	0
7.5	0	0
7.6	0	0
7.7	0	0
7.8	0	0
7.9	0	0
8	0	0
8.1	0	0
8.2	800	0
8.3	800	110.772
8.4	800	252.157
8.5	800	310.541
8.6	800	363.56
8.7	800	412.477
8.8	800	459.815
8.9	800	502.42
9	800	541.869
9.1	800	579.109
9.2	800	612.877
9.3	800	643.489
9.4	800	671.261
9.5	800	697.139
9.6	800	720.809
9.7	800	740.691
9.8	800	760.889
9.9	800	778.246
10	800	794.657
10.1	800	810.121
10.2	800	821.798
10.3	800	829.372
10.4	800	834.421
10.5	800	838.208
10.6	800	840.102
10.7	800	840.733
10.8	800	840.417
10.9	800	839.786
11	800	838.524
11.1	800	836.63
11.2	800	835.368
11.3	800	833.474
11.4	800	831.581
11.5	800	829.372
11.6	800	827.478
11.7	800	825.585
11.8	800	824.322
11.9	800	822.744
12	800	820.851
12.1	800	819.273
12.2	800	818.01
12.3	800	816.748
12.4	800	815.486
12.5	800	814.539
12.6	800	813.277
12.7	800	812.014
12.8	800	812.014
12.9	800	810.436
13	800	809.805
13.1	800	809.174
13.2	800	807.912
13.3	800	807.596
13.4	800	806.965
13.5	800	806.649
13.6	800	805.702
13.7	800	805.387
13.8	800	805.071
13.9	800	804.44
14	800	803.809
14.1	800	803.809
14.2	800	803.809
14.3	800	803.493
14.4	800	802.862
14.5	800	803.178
14.6	800	802.862
14.7	800	802.231
14.8	800	801.6
14.9	800	801.6
15	800	801.6
15.1	800	801.284
15.2	800	801.284
15.3	800	801.284
15.4	800	800.969
15.5	800	800.969
15.6	800	800.653
15.7	800	800.653
15.8	800	800.969
15.9	800	800.337
16	800	800.337
16.1	800	800.653
16.2	800	800.653
16.3	800	800.337
16.4	800	800.022
16.5	800	800.022
16.6	800	800.337
16.7	800	800.022
16.8	800	800.022
16.9	800	800.022
17	800	800.337
17.1	800	800.022
17.2	800	799.391
17.3	800	800.022
17.4	800	800.022
17.5	800	799.391
17.6	800	799.391
17.7	800	800.022
17.8	800	799.391
17.9	800	800.022
18	800	800.022
18.1	800	800.022
18.2	800	800.022
18.3	800	800.022
18.4	800	800.022
18.5	800	799.391
18.6	800	799.391
18.7	800	800.022
18.8	800	799.391
18.9	800	799.391
19	800	800.022
19.1	800	800.022
19.2	800	799.391
19.3	800	800.022
19.4	800	799.391
19.5	800	799.391
19.6	800	799.391
19.7	800	800.022
19.8	800	799.391
19.9	800	800.022
20	800	799.391
20.1	800	800.022
20.2	800	800.022
20.3	800	800.022
20.4	800	799.391
20.5	800	799.391
20.6	800	799.075
20.7	800	799.391
20.8	800	800.022
20.9	800	799.075
21	800	799.391
21.1	800	799.391
21.2	800	799.391
21.3	800	800.022
21.4	800	799.391
21.5	800	799.391
21.6	800	799.391
21.7	800	800.022
21.8	800	799.391
21.9	800	799.391
22	800	799.391
22.1	800	800.022
22.2	800	800.022
22.3	800	799.391
22.4	800	799.391
22.5	800	799.391
22.6	800	799.391
22.7	800	799.391
22.8	800	799.391
22.9	800	799.391
23	800	799.391
23.1	800	799.391
23.2	800	799.391
23.3	800	799.391
23.4	800	799.391
23.5	800	799.391
23.6	800	800.022
23.7	800	799.391
23.8	800	800.022
23.9	800	799.391
24	800	799.075
24.1	800	799.391
24.2	800	800.022
24.3	800	799.391
24.4	800	799.391
24.5	800	799.391
24.6	800	799.391
24.7	800	799.391
24.8	800	799.391
24.9	800	800.022
25	800	799.391
25.1	800	800.022
25.2	800	799.391
25.3	800	799.391
25.4	800	800.022
25.5	800	799.391
25.6	800	800.022
25.7	800	799.391
25.8	800	800.022
25.9	800	800.022
26	800	799.391
26.1	800	799.391
26.2	800	800.022
26.3	800	799.391
26.4	800	799.391
26.5	800	800.022
26.6	800	800.337
26.7	800	799.391
26.8	800	800.022
26.9	800	799.391
27	800	799.391
27.1	800	800.022
27.2	800	800.022
27.3	800	799.391
27.4	800	799.391
27.5	800	799.391
27.6	800	799.391
27.7	800	800.022
27.8	800	799.391
27.9	800	799.391
28	800	800.022
28.1	800	799.391
28.2	800	800.022
28.3	800	799.391
28.4	800	799.391
28.5	800	799.075
28.6	800	799.391
28.7	800	799.391
28.8	800	799.391
28.9	800	799.391
29	800	800.022
29.1	800	799.391
29.2	800	800.022
29.3	800	800.022
29.4	800	799.391
29.5	800	799.391
29.6	800	799.075
29.7	800	800.022
29.8	800	799.391
29.9	800	800.022
30	800	800.022
30.1	800	799.391
30.2	800	800.022
30.3	800	800.022
30.4	800	800.022
30.5	800	800.022
30.6	800	799.391
30.7	800	799.391
30.8	800	800.337
30.9	800	799.391
31	800	799.391
31.1	800	800.022
31.2	800	799.391
31.3	800	799.391
31.4	800	800.022
31.5	800	800.022
31.6	800	800.022
31.7	800	799.391
31.8	800	800.022
31.9	800	800.022
32	800	799.391
32.1	800	799.391
32.2	800	800.022
32.3	800	800.022
32.4	800	799.391
32.5	800	799.391
32.6	800	799.391
32.7	800	799.391
32.8	800	799.391
32.9	800	799.391
33	800	800.022
33.1	800	799.075
33.2	800	799.391
33.3	800	799.391
33.4	800	800.022
33.5	800	799.391
33.6	800	799.391
33.7	800	800.022
33.8	800	800.022
33.9	800	800.022
34	800	799.391
34.1	800	800.337
34.2	800	800.022
34.3	800	799.391
34.4	800	800.022
34.5	800	799.391
34.6	800	800.022
34.7	800	799.391
34.8	800	799.391
34.9	800	799.391
35	800	799.391
35.1	800	800.022
35.2	800	799.391
35.3	800	799.391
35.4	800	799.391
35.5	800	799.391
35.6	800	800.022
35.7	800	799.391
35.8	800	800.022
35.9	800	800.022
36	800	800.022
36.1	800	799.391
36.2	800	799.391
36.3	800	799.391
36.4	800	799.391
36.5	800	799.391
36.6	800	800.022
36.7	800	799.391
36.8	800	800.022
36.9	800	799.391
37	800	799.391
37.1	800	800.022
37.2	800	799.391
37.3	800	800.022
37.4	800	799.391
37.5	800	799.391
37.6	800	799.391
37.7	800	800.337
37.8	800	800.022
37.9	800	799.391
38	800	800.022
38.1	800	799.391
38.2	800	799.391
38.3	800	799.391
38.4	800	799.391
38.5	800	799.391
38.6	800	800.022
38.7	800	799.391
38.8	800	799.391
38.9	800	799.391
39	800	799.391
39.1	800	799.391
39.2	800	799.391
39.3	800	799.391
39.4	800	800.022
39.5	800	799.391
39.6	800	799.391
39.7	800	799.391
39.8	800	799.391
39.9	800	799.391
40	800	799.391
40.1	800	800.022
40.2	800	799.391
40.3	800	800.022
40.4	800	799.391
40.5	800	800.022
40.6	800	799.391
40.7	800	800.022
40.8	800	800.022
40.9	800	800.022
41	800	799.391
41.1	800	800.022
41.2	800	799.391
41.3	800	799.391
41.4	800	800.022
41.5	800	800.022
41.6	800	800.022
41.7	800	800.022
41.8	800	800.022
41.9	800	800.022
42	800	799.391
42.1	800	800.022
42.2	800	800.022
42.3	800	799.391
42.4	800	799.391
42.5	800	799.391
42.6	800	800.022
42.7	800	799.391
42.8	800	799.391
42.9	800	800.022
43	800	799.391
43.1	800	799.391
43.2	800	799.391
43.3	800	799.391
43.4	800	800.022
43.5	800	799.391
43.6	800	799.391
43.7	800	799.391
43.8	800	800.022
43.9	800	800.022
44	800	799.391
44.1	800	799.391
44.2	800	800.022
44.3	800	799.075
44.4	800	799.391
44.5	800	799.391
44.6	800	800.022
44.7	800	800.022
44.8	800	800.022
44.9	800	799.391
45	800	799.391
45.1	800	799.075
45.2	800	800.022
45.3	800	799.391
45.4	800	799.391
45.5	800	799.391
45.6	800	799.391
45.7	800	799.391
45.8	800	799.391
45.9	800	800.022
46	800	800.022
46.1	800	799.391
46.2	800	799.391
46.3	800	799.391
46.4	800	800.022
46.5	800	799.391
46.6	800	799.391
46.7	800	799.391
46.8	800	799.391
46.9	800	799.391
47	800	799.391
47.1	800	799.391
47.2	800	799.391
47.3	800	799.391
47.4	800	799.391
47.5	800	799.391
47.6	800	799.391
47.7	800	800.022
47.8	800	799.391
47.9	800	800.337
48	800	799.391
48.1	800	799.391
48.2	800	799.391
48.3	800	799.391
48.4	800	799.391
48.5	800	799.391
48.6	800	799.391
48.7	800	799.391
48.8	800	799.391
48.9	800	800.022
49	800	800.022
49.1	800	800.022
49.2	800	799.391
49.3	800	800.022
49.4	800	799.391
49.5	800	800.022
49.6	800	799.391
49.7	800	799.391
49.8	800	800.022
49.9	800	799.391
50	800	800.022
50.1	800	800.022
50.2	800	799.391
50.3	800	800.022
50.4	800	799.391
50.5	800	799.391
50.6	800	800.022
50.7	800	799.391
50.8	800	800.022
50.9	800	800.022
51	800	799.075
51.1	800	800.022
51.2	800	800.022
51.3	800	799.391
51.4	800	799.391
51.5	800	800.022
51.6	800	800.022
51.7	800	800.022
51.8	800	800.022
51.9	800	799.391
52	800	800.022
52.1	800	799.391
52.2	800	799.391
52.3	800	799.391
52.4	800	799.391
52.5	800	800.022
52.6	800	799.391
52.7	800	800.022
52.8	800	800.022
52.9	800	799.706
53	800	800.022
53.1	800	799.391
53.2	800	799.391
53.3	800	799.391
53.4	800	800.022
53.5	800	800.022
53.6	800	799.075
53.7	800	799.391
53.8	800	799.391
53.9	800	800.337
54	800	799.391
54.1	800	799.391
54.2	800	799.391
54.3	800	800.337
54.4	800	799.391
54.5	800	800.022
54.6	800	800.022
54.7	800	800.022
54.8	800	799.391
54.9	800	799.391
55	800	799.391
55.1	800	799.391
55.2	800	800.022
55.3	800	800.022
55.4	800	799.391
55.5	800	800.022
55.6	800	800.022
55.7	800	800.022
55.8	800	800.022
55.9	800	800.022
56	800	799.391
56.1	800	799.391
56.2	800	799.391
56.3	800	800.022
56.4	800	800.022
56.5	800	800.022
56.6	800	800.022
56.7	800	799.391
56.8	800	800.022
56.9	800	799.391
57	800	800.022
57.1	800	799.391
57.2	800	799.391
57.3	800	799.391
57.4	800	800.022
57.5	800	799.391
57.6	800	800.022
57.7	800	800.022
57.8	800	799.391
57.9	800	800.022
58	800	800.022
58.1	800	800.337
58.2	800	799.391
58.3	800	799.391
58.4	800	800.022
58.5	800	799.391
58.6	800	800.022
58.7	800	800.022
58.8	800	799.391
58.9	800	800.337
59	800	799.391
59.1	800	800.022
59.2	800	800.022
59.3	800	799.391
59.4	800	800.022
59.5	800	799.391
59.6	800	800.022
59.7	800	799.391
59.8	800	799.391
59.9	800	799.391
60	800	800.022
60.1	800	799.391
60.2	800	800.022
60.3	800	799.391
60.4	800	800.022
60.5	800	799.391
60.6	800	800.337
60.7	800	799.391
60.8	800	799.391
60.9	800	799.391
61	800	799.391
61.1	800	800.022
61.2	800	800.022
61.3	800	799.391
61.4	800	800.022
61.5	800	800.022
61.6	800	799.391
61.7	800	800.022
61.8	800	799.391
61.9	800	800.022
62	800	799.391
62.1	800	799.391
62.2	800	799.391
62.3	800	800.022
62.4	800	799.391
62.5	800	800.022
62.6	800	799.391
62.7	800	799.391
62.8	800	800.022
62.9	800	799.391
63	800	800.022
63.1	800	800.022
63.2	800	800.022
63.3	800	799.391
63.4	800	799.391
63.5	800	799.391
63.6	800	800.022
63.7	800	799.391
63.8	800	800.022
63.9	800	800.022
64	800	799.391
64.1	800	800.022
64.2	800	799.391
64.3	800	800.022
64.4	800	800.022
64.5	800	800.022
64.6	800	799.391
64.7	800	800.022
64.8	800	799.391
64.9	800	800.022
65	800	799.391
65.1	800	799.391
65.2	800	799.391
65.3	800	799.391
65.4	800	800.022
65.5	800	799.391
65.6	800	799.391
65.7	800	799.391
65.8	800	800.022
65.9	800	799.391
66	800	800.022
66.1	800	799.391
66.2	800	800.337
66.3	800	799.391
66.4	800	800.337
66.5	800	800.022
66.6	800	799.391
66.7	800	800.337
66.8	800	799.391
66.9	800	799.391
67	800	799.391
67.1	800	799.391
67.2	800	800.337
67.3	800	800.022
67.4	800	799.391
67.5	800	800.022
67.6	800	799.391
67.7	800	800.022
67.8	800	799.391
67.9	800	800.022
68	800	800.022
68.1	0	799.075
68.2	0	749.527
68.3	0	722.387
68.4	0	698.717
68.5	0	677.573
68.6	0	656.744
68.7	0	636.546
68.8	0	617.611
68.9	0	598.991
69	0	581.318
69.1	0	564.276
69.2	0	548.181
69.3	0	531.454
69.4	0	515.99
69.5	0	501.473
69.6	0	486.956
69.7	0	472.755
69.8	0	458.869
69.9	0	445.298
70	0	431.728
70.1	0	419.104
70.2	0	406.48
70.3	0	394.172
70.4	0	382.496
70.5	0	370.819
70.6	0	359.142
70.7	0	348.412
70.8	0	338.313
70.9	0	327.583
71	0	317.168
71.1	0	307.385
71.2	0	297.917
71.3	0	288.45
71.4	0	279.298
71.5	0	270.461
71.6	0	261.624
71.7	0	253.104
71.8	0	244.898
71.9	0	236.693
72	0	229.119
72.1	0	222.176
72.2	0	214.917
72.3	0	207.659
72.4	0	200.716
72.5	0	194.088
72.6	0	187.461
72.7	0	181.149
72.8	0	174.837
72.9	0	168.841
73	0	162.845
73.1	0	157.48
73.2	0	151.799
73.3	0	146.75
73.4	0	141.385
73.5	0	136.651
73.6	0	131.917
73.7	0	127.183
73.8	0	123.08
73.9	0	118.031
74	0	113.613
74.1	0	109.51
74.2	0	105.723
74.3	0	101.62
74.4	0	97.833
74.5	0	94.3615
74.6	0	90.5745
74.7	0	87.4186
74.8	0	83.9471
74.9	0	80.7912
75	0	77.9508
75.1	0	75.1105
75.2	0	72.5858
75.3	0	69.1143
75.4	0	66.9052
75.5	0	64.0649
75.6	0	61.2245
75.7	0	59.331
75.8	0	56.8063
75.9	0	54.2816
76	0	52.388
76.1	0	49.8633
76.2	0	48.6009
76.3	0	46.3918
76.4	0	44.1827
76.5	0	42.2891
76.6	0	41.0268
76.7	0	39.1332
76.8	0	37.2397
76.9	0	35.6617
77	0	34.3994
77.1	0	32.8214
77.2	0	31.559
77.3	0	30.6123
77.4	0	29.0343
77.5	0	27.772
77.6	0	26.194
77.7	0	25.2472
77.8	0	24.3005
77.9	0	23.0381
78	0	22.0913
78.1	0	20.829
78.2	0	20.5134
78.3	0	18.9354
78.4	0	18.3042
78.5	0	17.6731
78.6	0	17.0419
78.7	0	15.7795
78.8	0	15.1483
78.9	0	14.5172
79	0	13.5704
79.1	0	12.9392
79.2	0	12.6236
79.3	0	11.6768
79.4	0	11.3613
79.5	0	11.0457
79.6	0	10.0989
79.7	0	9.7833
79.8	0	9.46771
79.9	0	8.52094
80	0	8.20535
80.1	0	7.88976
80.2	0	7.25858
80.3	0	6.94299
80.4	0	6.31181
80.5	0	6.31181
80.6	0	5.68063
80.7	0	5.36504
80.8	0	5.04945
80.9	0	4.73386
81	0	4.10268
81.1	0	4.10268
81.2	0	3.4715
81.3	0	3.4715
81.4	0	3.1559
81.5	0	3.1559
81.6	0	2.52472
81.7	0	2.52472
81.8	0	2.20913
81.9	0	2.52472
82	0	2.20913
82.1	0	1.57795
82.2	0	1.26236
82.3	0	1.26236
82.4	0	0.946771
82.5	0	1.26236
82.6	0	0.631181
82.7	0	0.946771
82.8	0	0.31559
82.9	0	0.31559
83	0	0.31559
83.1	0	0.31559
83.2	0	0
83.3	0	0
83.4	0	-0.31559
83.5	0	-0.31559
83.6	0	-0.31559
83.7	0	-0.946771
83.8	0	-0.946771
83.9	0	-0.946771
84	0	-1.26236
84.1	0	-1.26236
84.2	0	-1.26236
84.3	0	-1.26236
84.4	0	-1.26236
84.5	0	-1.26236
84.6	0	-1.57795
84.7	0	-1.57795
84.8	0	-1.89354
84.9	0	-1.89354
85	0	-1.57795
85.1	0	-1.89354
85.2	0	-1.89354
85.3	0	-1.89354
85.4	0	-1.89354
85.5	0	-2.20913
85.6	0	-1.89354
85.7	0	-1.89354
85.8	0	-1.89354
85.9	0	-2.20913
86	0	-1.89354
86.1	0	-2.20913
86.2	0	-2.20913
86.3	0	-2.20913
86.4	0	-2.20913
86.5	0	-2.52472
86.6	0	-2.52472
86.7	0	-2.20913
86.8	0	-2.52472
86.9	0	-2.52472
87	0	-2.20913
87.1	0	-2.52472
87.2	0	-2.20913
87.3	0	-2.20913
87.4	0	-2.20913
87.5	0	-2.84031
87.6	0	-2.52472
87.7	0	-2.20913
87.8	0	-2.52472
87.9	0	-2.52472
88	0	-3.1559
88.1	0	-2.20913
88.2	0	-2.52472
88.3	0	-3.1559
88.4	0	-3.1559
88.5	0	-2.52472
88.6	0	-3.1559
88.7	0	-3.1559
88.8	0	-2.84031
88.9	0	-3.1559
89	0	-2.52472
89.1	0	-2.52472
89.2	0	-3.1559
89.3	0	-2.84031
89.4	0	-3.1559
89.5	0	-2.52472
89.6	0	-2.52472
89.7	0	-2.84031
89.8	0	-2.84031
89.9	0	-2.52472
90	0	-2.84031
90.1	0	-2.84031
90.2	0	-2.84031
90.3	0	-2.52472
90.4	0	-2.84031
90.5	0	-3.4715
90.6	0	-2.84031
90.7	0	-3.1559
90.8	0	-3.4715
90.9	0	-2.84031
91	0	-3.4715
91.1	0	-3.1559
91.2	0	-2.52472
91.3	0	-2.84031
91.4	0	-2.84031
91.5	0	-2.84031
91.6	0	-2.84031
91.7	0	-3.4715
91.8	0	-3.4715
91.9	0	-3.1559
92	0	-3.4715
92.1	0	-3.4715
92.2	0	-3.4715
92.3	0	-3.4715
92.4	0	-3.4715
92.5	0	-3.4715
92.6	0	-3.4715
92.7	0	-3.4715
92.8	0	-3.4715
92.9	0	-3.1559
93	0	-3.4715
93.1	0	-3.4715
93.2	0	-3.4715
93.3	0	-3.1559
93.4	0	-3.4715
93.5	0	-2.84031
93.6	0	-3.1559
93.7	0	-3.4715
93.8	0	-3.4715
93.9	0	-3.4715
94	0	-3.4715
94.1	0	-3.4715
94.2	0	-3.4715
94.3	0	-3.4715
94.4	0	-3.4715
94.5	0	-3.4715
94.6	0	-3.4715
94.7	0	-3.4715
94.8	0	-3.4715
94.9	0	-3.4715
95	0	-3.4715
95.1	0	-3.4715
95.2	0	-3.4715
95.3	0	-2.84031
95.4	0	-3.1559
95.5	0	-3.4715
95.6	0	-3.4715
95.7	0	-2.84031
95.8	0	-3.4715
95.9	0	-3.4715
96	0	-3.4715
96.1	0	-3.4715
96.2	0	-3.4715
96.3	0	-3.4715
96.4	0	-3.4715
96.5	0	-3.4715
96.6	0	-3.4715
96.7	0	-3.4715
96.8	0	-3.4715
96.9	0	-3.4715
97	0	-3.4715
97.1	0	-3.4715
97.2	0	-3.4715
97.3	0	-3.4715
97.4	0	-3.4715
97.5	0	-3.4715
97.6	0	-3.1559
97.7	0	-3.4715
97.8	0	-3.4715
97.9	0	-3.4715
98	0	-3.4715
98.1	0	-3.4715
98.2	0	-3.4715
98.3	0	-3.4715
98.4	0	-2.84031
98.5	0	-3.1559
98.6	0	-3.4715
98.7	0	-3.4715
98.8	0	-3.4715
98.9	0	-3.1559
99	0	-3.4715
99.1	0	-3.4715
99.2	0	-3.1559
99.3	0	-3.4715
99.4	0	-3.1559
99.5	0	-2.84031
99.6	0	-3.1559
99.7	0	-3.4715
99.8	0	-3.1559
99.9	0	-3.4715
100	0	-2.84031
100.1	0	-2.84031
100.2	0	-2.84031
100.3	0	-2.52472
100.4	0	-2.84031
100.5	0	-2.52472
100.6	0	-2.52472
100.7	0	-3.1559
100.8	0	-2.84031
100.9	0	-2.52472
101	0	-2.20913
101.1	0	-2.52472
101.2	0	-2.52472
101.3	0	-2.20913
101.4	0	-2.52472
101.5	0	-1.89354
101.6	0	-1.89354
101.7	0	-2.20913
101.8	0	-1.89354
101.9	0	-1.89354
102	0	-1.89354
102.1	0	-1.89354
102.2	0	-1.89354
102.3	0	-1.57795
102.4	0	-1.57795
102.5	0	-1.57795
102.6	0	-1.57795
102.7	0	-1.57795
102.8	0	-1.26236
102.9	0	-1.26236
103	0	-1.26236
103.1	0	-1.26236
103.2	0	-1.26236
103.3	0	-1.26236
103.4	0	-1.26236
103.5	0	-0.946771
103.6	0	-0.946771
103.7	0	-1.26236
103.8	0	-0.31559
103.9	0	-0.946771
104	0	-0.946771
104.1	0	-0.946771
104.2	0	-0.31559
104.3	0	-0.31559
104.4	0	-0.31559
104.5	0	0
104.6	0	-0.31559
104.7	0	-0.31559
104.8	0	-0.31559
104.9	0	0
105	0	0
105.1	0	0
105.2	0	-0.31559
105.3	0	0
105.4	0	-0.31559
105.5	0	0.31559
105.6	0	-0.31559
105.7	0	-0.31559
105.8	0	0
105.9	0	0
106	0	0
106.1	0	0
106.2	0	0
106.3	0	0
106.4	0	0
106.5	0	0
106.6	0	0
106.7	0	0
106.8	0	0
106.9	0	0.31559
107	0	0
107.1	0	0
107.2	0	0
107.3	0	0.31559
107.4	0	0.31559
107.5	0	0
107.6	0	0
107.7	0	0
107.8	0	0
107.9	0	0
108	0	0
108.1	0	0
108.2	0	0.31559
108.3	0	0
108.4	0	0
108.5	0	0.631181
108.6	0	0.31559
108.7	0	0.31559
108.8	0	0.31559
108.9	0	0.31559
109	0	0
109.1	0	0.31559
109.2	0	0.31559
109.3	0	0.631181
109.4	0	0.31559
109.5	0	0
109.6	0	0.31559
109.7	0	0
109.8	0	0
109.9	0	0.31559
110	0	0.31559
110.1	0	0
110.2	0	0
110.3	0	0
110.4	0	0.31559
110.5	0	0
110.6	0	0
110.7	0	0
110.8	0	0
110.9	0	0
111	0	0
111.1	0	0
111.2	0	0
111.3	0	0
111.4	0	0
111.5	0	0.31559
111.6	0	0
111.7	0	0
111.8	0	0
111.9	0	0
112	0	0
112.1	0	0.31559
112.2	0	0.31559
112.3	0	0
112.4	0	0
112.5	0	0
112.6	0	0
112.7	0	0
112.8	0	0
112.9	0	0
113	0	0
113.1	0	0
113.2	0	0
113.3	0	0
113.4	0	0
113.5	0	0
113.6	0	0
113.7	0	0
113.8	0	0
113.9	0	0
114	0	0
114.1	0	0
114.2	0	0
114.3	0	0
114.4	0	0
114.5	0	0
114.6	0	0.31559
114.7	0	0
114.8	0	0
114.9	0	0
115	0	0
115.1	0	0
115.2	0	0
115.3	0	0
115.4	0	0
115.5	0	0
115.6	0	0
115.7	0	0.31559
115.8	0	0
115.9	0	0
116	0	0
116.1	0	0
116.2	0	0
116.3	0	0.31559
116.4	0	0
116.5	0	0
116.6	0	0
116.7	0	0
116.8	0	0
116.9	0	0
117	0	0
117.1	0	0
117.2	0	0.31559
117.3	0	0
117.4	0	0
117.5	0	0.31559
117.6	0	0.31559
117.7	0	0
117.8	0	0.31559
117.9	0	0
118	0	0
118.1	0	0
118.2	0	0
118.3	0	0
118.4	0	0
118.5	0	0
118.6	0	0
118.7	0	0
118.8	0	0
118.9	0	0
119	0	0
119.1	0	0
119.2	0	0
119.3	0	-0.31559
119.4	0	0
119.5	0	0
119.6	0	0
119.7	0	0
119.8	0	0
119.9	0	0
120	0	0
120.1	0	0
120.2	0	0
120.3	0	0.31559
120.4	0	0
120.5	0	0.31559
120.6	0	0
120.7	0	0
120.8	0	-0.31559
120.9	0	-0.31559
121	0	0
121.1	0	0
121.2	0	-0.31559
121.3	0	0
121.4	0	0.31559
121.5	0	0
121.6	0	-0.31559
121.7	0	0
121.8	0	-0.31559
121.9	0	0
122	0	-0.31559
122.1	0	0
122.2	0	0
122.3	0	0
122.4	0	0
122.5	0	0
122.6	0	0
122.7	0	0
122.8	0	0.31559
122.9	0	0
123	0	-0.31559
123.1	0	0
123.2	0	0
123.3	0	0
123.4	0	0
123.5	0	-0.31559
123.6	0	0
123.7	0	-0.31559
123.8	0	-0.31559
123.9	0	0
124	0	0.31559
124.1	0	0
124.2	0	0
124.3	0	-0.31559
124.4	0	0
124.5	0	0
124.6	0	-0.31559
124.7	0	0
124.8	0	-0.31559
124.9	0	0
125	0	-0.31559
125.1	0	0
125.2	0	0
125.3	0	-0.31559
125.4	0	0
125.5	0	0
125.6	0	0
125.7	0	0
125.8	0	0
125.9	0	0
126	0	0
126.1	0	0
126.2	0	0
126.3	0	0.31559
126.4	0	-0.31559
126.5	0	0
126.6	0	0
126.7	0	0.31559
126.8	0	0
126.9	0	-0.31559
127	0	0
127.1	0	0.31559
127.2	0	0
127.3	0	0
127.4	0	-0.31559
127.5	0	0.31559
127.6	0	0
127.7	0	0
127.8	0	0
127.9	0	0
128	0	-0.31559
128.1	0	-0.31559
128.2	0	0
128.3	0	0
128.4	0	-0.31559
128.5	0	0
128.6	0	0
128.7	0	-0.31559
128.8	0	0
128.9	0	-0.31559
129	0	0
129.1	0	0
129.2	0	-0.31559
129.3	0	0
129.4	0	0
129.5	0	0
129.6	0	-0.31559
129.7	0	-0.31559
129.8	0	0
129.9	0	0
130	0	0
130.1	0	0
130.2	0	-0.31559
130.3	0	0
130.4	0	0
130.5	0	0
130.6	0	0.31559
130.7	0	-0.31559
130.8	0	0
130.9	0	0
131	0	0.31559
131.1	0	0
131.2	0	-0.31559
131.3	0	0
131.4	0	-0.31559
131.5	0	0.31559
131.6	0	-0.31559
131.7	0	0
131.8	0	0
131.9	0	0
132	0	0
132.1	0	0
132.2	0	-0.31559
132.3	0	0
132.4	0	-0.31559
132.5	0	-0.31559
132.6	0	0
132.7	0	-0.31559
132.8	0	0
132.9	0	0
133	0	0
133.1	0	0
133.2	0	0
133.3	0	0
133.4	0	0
133.5	0	0
133.6	0	-0.31559
133.7	0	0
133.8	0	0
133.9	0	0
134	0	0
134.1	0	-0.31559
134.2	0	0.31559
134.3	0	0
134.4	0	-0.31559
134.5	0	0
134.6	0	0.31559
134.7	0	0
134.8	0	0
134.9	0	0.31559
135	0	0
135.1	0	0
135.2	0	-0.31559
135.3	0	0
135.4	0	0
135.5	0	0
135.6	0	0
135.7	0	0
135.8	800	-0.31559
135.9	800	82.3691
136	800	251.841
136.1	800	310.225
136.2	800	362.298
136.3	800	411.846
136.4	800	456.344
136.5	800	499.264
136.6	800	539.344
136.7	800	575.637
136.8	800	610.036
136.9	800	640.964
137	800	668.736
137.1	800	695.246
137.2	800	718.599
137.3	800	740.06
137.4	800	759.626
137.5	800	777.615
137.6	800	794.026
137.7	800	807.912
137.8	800	820.851
137.9	800	828.425
138	800	833.474
138.1	800	837.893
138.2	800	840.102
138.3	800	840.733
138.4	800	840.733
138.5	800	839.786
138.6	800	838.524
138.7	800	837.261
138.8	800	834.737
138.9	800	833.159
139	800	831.265
139.1	800	829.687
139.2	800	827.478
139.3	800	825.585
139.4	800	824.953
139.5	800	822.429
139.6	800	821.166
139.7	800	819.273
139.8	800	818.01
139.9	800	816.748
140	800	815.17
140.1	800	814.539
140.2	800	813.592
140.3	800	812.645
140.4	800	811.383
140.5	800	811.068
140.6	800	809.49
140.7	800	809.174
140.8	800	808.543
140.9	800	807.912
141	800	806.649
141.1	800	806.334
141.2	800	806.018
141.3	800	805.702
141.4	800	804.756
141.5	800	804.756
141.6	800	804.44
141.7	800	804.44
141.8	800	803.493
141.9	800	803.178
142	800	803.178
142.1	800	802.862
142.2	800	802.231
142.3	800	802.231
142.4	800	802.231
142.5	800	801.6
142.6	800	801.6
142.7	800	801.284
142.8	800	800.969
142.9	800	801.6
143	800	801.284
143.1	800	800.969
143.2	800	801.284
143.3	800	800.969
143.4	800	800.969
143.5	800	800.337
143.6	800	800.022
143.7	800	800.022
143.8	800	800.022
143.9	800	800.337
144	800	799.706
144.1	800	800.337
144.2	800	800.022
144.3	800	800.337
144.4	800	800.337
144.5	800	800.022
144.6	800	800.337
144.7	800	800.022
144.8	800	799.391
144.9	800	800.022
145	800	800.022
145.1	800	800.022
145.2	800	800.022
145.3	800	799.391
145.4	800	800.022
145.5	800	800.022
145.6	800	800.022
145.7	800	800.022
145.8	800	800.022
145.9	800	799.391
146	800	800.022
146.1	800	799.391
146.2	800	800.022
146.3	800	799.391
146.4	800	799.391
146.5	800	799.391
146.6	800	799.391
146.7	800	799.391
146.8	800	800.022
146.9	800	800.022
147	800	799.391
147.1	800	800.022
147.2	800	799.391
147.3	800	799.391
147.4	800	799.706
147.5	800	799.391
147.6	800	800.022
147.7	800	799.391
147.8	800	799.391
147.9	800	799.391
148	800	800.022
148.1	800	799.391
148.2	800	800.022
148.3	800	799.391
148.4	800	799.391
148.5	800	799.391
148.6	800	799.391
148.7	800	799.391
148.8	800	800.022
148.9	800	799.391
149	800	800.022
149.1	800	799.391
149.2	800	799.391
149.3	800	800.022
149.4	800	799.391
149.5	800	799.391
149.6	800	799.391
149.7	800	799.391
149.8	800	799.391
149.9	800	799.391
150	800	799.075
150.1	800	800.022
150.2	800	799.391
150.3	800	800.022
150.4	800	800.022
150.5	800	799.391
150.6	800	799.391
150.7	800	799.391
150.8	800	799.391
150.9	800	800.022
151	800	799.391
151.1	800	799.391
151.2	800	800.022
151.3	800	799.391
151.4	800	800.022
151.5	800	799.391
151.6	800	799.391
151.7	800	799.391
151.8	800	799.391
151.9	800	799.391
152	800	800.022
152.1	800	800.337
152.2	800	799.391
152.3	800	800.022
152.4	800	800.022
152.5	800	799.391
152.6	800	799.391
152.7	800	799.391
152.8	800	799.391
152.9	800	799.391
153	800	799.391
153.1	800	799.391
153.2	800	799.391
153.3	800	799.391
153.4	800	800.022
153.5	800	799.391
153.6	800	799.391
153.7	800	799.391
153.8	800	799.391
153.9	800	800.022
154	800	800.022
154.1	800	799.391
154.2	800	800.337
154.3	800	799.391
154.4	800	799.391
154.5	800	799.391
154.6	800	799.391
154.7	800	799.391
154.8	800	799.391
154.9	800	799.391
155	800	800.022
155.1	800	800.022
155.2	800	799.391
155.3	800	799.391
155.4	800	799.391
155.5	800	800.022
155.6	800	799.391
155.7	800	800.022
155.8	800	800.022
155.9	800	799.391
156	800	799.391
156.1	800	799.391
156.2	800	799.391
156.3	800	800.022
156.4	800	800.022
156.5	800	799.391
156.6	800	799.391
156.7	800	799.391
156.8	800	799.391
156.9	800	799.075
157	800	800.022
157.1	800	800.022
157.2	800	799.391
157.3	800	800.022
157.4	800	800.022
157.5	800	800.022
157.6	800	800.022
157.7	800	799.391
157.8	800	800.022
157.9	800	799.391
158	800	799.391
158.1	800	800.022
158.2	800	799.391
158.3	800	800.022
158.4	800	799.391
158.5	800	799.391
158.6	800	800.337
158.7	800	799.391
158.8	800	799.391
158.9	800	799.391
159	800	799.391
159.1	800	799.391
159.2	800	799.391
159.3	800	799.706
159.4	800	800.022
159.5	800	799.706
159.6	800	800.022
159.7	800	799.391
159.8	800	799.391
159.9	800	799.391
160	800	800.022
160.1	800	799.391
160.2	800	800.022
160.3	800	799.391
160.4	800	800.022
160.5	800	800.022
160.6	800	799.391
160.7	800	800.022
160.8	800	799.391
160.9	800	799.391
161	800	799.391
161.1	800	800.022
161.2	800	799.706
161.3	800	799.391
161.4	800	800.022
161.5	800	799.391
161.6	800	800.022
161.7	800	799.391
161.8	800	799.391
161.9	800	799.391
162	800	799.391
162.1	800	799.391
162.2	800	799.391
162.3	800	799.391
162.4	800	799.391
162.5	800	800.022
162.6	800	799.391
162.7	800	799.391
162.8	800	799.391
162.9	800	799.391
163	800	799.391
163.1	800	799.075
163.2	800	800.022
163.3	800	800.022
163.4	800	799.391
163.5	800	799.706
163.6	800	800.337
163.7	800	799.391
163.8	800	799.391
163.9	800	800.022
164	800	799.391
164.1	800	800.022
164.2	800	800.022
164.3	800	799.391
164.4	800	799.391
164.5	800	799.391
164.6	800	799.391
164.7	800	800.022
164.8	800	799.391
164.9	800	800.022
165	800	800.022
165.1	800	800.022
165.2	800	799.391
165.3	800	799.706
165.4	800	799.391
165.5	800	799.391
165.6	800	800.337
165.7	800	800.022
165.8	800	799.391
165.9	800	800.337
166	800	800.022
166.1	800	799.391
166.2	800	800.022
166.3	800	799.391
166.4	800	800.022
166.5	800	799.391
166.6	800	800.022
166.7	800	799.391
166.8	800	799.391
166.9	800	800.022
167	800	799.391
167.1	800	800.022
167.2	800	800.022
167.3	800	800.022
167.4	800	800.337
167.5	800	799.391
167.6	800	799.391
167.7	800	799.391
167.8	800	799.391
167.9	800	799.391
168	800	799.391
168.1	800	799.391
168.2	800	800.022
168.3	800	800.022
168.4	800	800.022
168.5	800	799.391
168.6	800	799.391
168.7	800	800.022
168.8	800	799.391
168.9	800	799.391
169	800	800.022
169.1	800	799.391
169.2	800	800.022
169.3	800	799.391
169.4	800	799.391
169.5	800	800.022
169.6	800	799.391
169.7	800	799.391
169.8	800	800.022
169.9	800	799.391
170	800	799.391
170.1	800	799.391
170.2	800	799.391
170.3	800	800.022
170.4	800	799.391
170.5	800	799.391
170.6	800	799.391
170.7	800	799.391
170.8	800	800.022
170.9	800	799.391
171	800	799.391
171.1	800	800.022
171.2	800	799.391
171.3	800	799.391
171.4	800	799.391
171.5	800	799.391
171.6	800	799.391
171.7	800	799.391
171.8	800	799.391
171.9	800	800.022
172	800	799.391
172.1	800	799.391
172.2	800	799.391
172.3	800	799.391
172.4	800	800.022
172.5	800	799.391
172.6	800	800.022
172.7	800	799.391
172.8	800	799.391
172.9	800	799.391
173	800	799.391
173.1	800	799.391
173.2	800	800.022
173.3	800	799.391
173.4	800	800.022
173.5	800	799.391
173.6	800	799.391
173.7	800	800.022
173.8	800	800.022
173.9	800	799.075
174	800	800.022
174.1	800	799.391
174.2	800	799.391
174.3	800	799.391
174.4	800	800.022
174.5	800	800.022
174.6	800	800.022
174.7	800	800.022
174.8	800	800.337
174.9	800	799.391
175	800	799.391
175.1	800	800.022
175.2	800	799.391
175.3	800	800.022
175.4	800	799.391
175.5	800	800.022
175.6	800	799.391
175.7	800	799.391
175.8	800	799.391
175.9	800	800.022
176	800	799.391
176.1	800	800.337
176.2	800	800.022
176.3	800	800.022
176.4	800	800.022
176.5	800	800.022
176.6	800	799.391
176.7	800	800.022
176.8	800	799.391
176.9	800	799.391
177	800	799.391
177.1	800	800.022
177.2	800	800.022
177.3	800	800.022
177.4	800	799.391
177.5	800	799.391
177.6	800	799.391
177.7	800	800.022
177.8	800	800.022
177.9	800	800.022
178	800	800.022
178.1	800	800.022
178.2	800	799.391
178.3	800	799.391
178.4	800	799.391
178.5	800	799.391
178.6	800	800.022
178.7	800	799.391
178.8	800	800.022
178.9	800	799.391
179	800	799.391
179.1	800	800.022
179.2	800	799.391
179.3	800	800.022
179.4	800	799.391
179.5	800	800.022
179.6	800	800.022
179.7	800	799.391
179.8	800	799.391
179.9	800	799.391
180	800	799.391
180.1	800	800.022
180.2	800	799.391
180.3	800	800.022
180.4	800	799.706
180.5	800	800.022
180.6	800	799.391
180.7	800	799.391
180.8	800	800.022
180.9	800	800.022
181	800	799.391
181.1	800	799.391
181.2	800	800.022
181.3	800	799.391
181.4	800	799.391
181.5	800	800.022
181.6	800	799.391
181.7	800	799.706
181.8	800	799.391
181.9	800	800.022
182	800	799.391
182.1	800	799.391
182.2	800	799.391
182.3	800	799.075
182.4	800	799.706
182.5	800	799.391
182.6	800	799.391
182.7	800	800.022
182.8	800	800.022
182.9	800	799.391
183	800	799.391
183.1	800	799.391
183.2	800	800.022
183.3	800	800.022
183.4	800	799.391
183.5	800	799.391
183.6	800	800.337
183.7	800	799.391
183.8	800	799.391
183.9	800	799.391
184	800	799.391
184.1	800	799.706
184.2	800	799.391
184.3	800	799.391
184.4	800	800.022
184.5	800	799.391
184.6	800	800.337
184.7	800	799.391
184.8	800	799.706
184.9	800	800.022
185	800	799.391
185.1	800	799.391
185.2	800	800.022
185.3	800	800.022
185.4	800	799.391
185.5	800	799.391
185.6	800	799.391
185.7	800	799.391
185.8	800	799.391
185.9	800	800.022
186	800	799.075
186.1	800	799.391
186.2	800	799.391
186.3	800	799.706
186.4	800	800.022
186.5	800	800.022
186.6	800	799.391
186.7	800	799.391
186.8	800	799.391
186.9	800	799.391
187	800	799.706
187.1	800	800.022
187.2	800	799.391
187.3	800	800.022
187.4	800	799.391
187.5	800	799.391
187.6	800	799.391
187.7	800	799.391
187.8	800	800.337
187.9	800	799.391
188	800	800.022
188.1	800	799.391
188.2	800	799.706
188.3	800	800.022
188.4	800	799.391
188.5	800	800.022
188.6	800	800.022
188.7	800	799.391
188.8	800	799.391
188.9	800	800.022
189	800	800.022
189.1	800	799.391
189.2	800	800.022
189.3	800	799.391
189.4	800	799.391
189.5	800	800.022
189.6	800	799.391
189.7	800	800.337
189.8	800	799.391
189.9	800	800.022
190	800	800.022
190.1	800	799.706
190.2	800	799.391
190.3	800	799.391
190.4	800	800.337
190.5	800	800.022
190.6	800	800.022
190.7	800	799.706
190.8	800	800.022
190.9	800	799.391
191	800	799.391
191.1	800	799.391
191.2	800	799.391
191.3	800	800.022
191.4	800	799.391
191.5	800	800.022
191.6	800	799.391
191.7	800	799.391
191.8	800	799.391
191.9	800	799.706
192	800	799.391
192.1	800	799.391
192.2	800	799.706
192.3	800	799.391
192.4	800	799.391
192.5	800	799.391
192.6	800	799.391
192.7	800	800.337
192.8	800	800.022
192.9	800	799.391
193	800	799.391
193.1	800	800.022
193.2	800	799.391
193.3	800	799.391
193.4	800	799.391
193.5	800	800.022
193.6	800	799.706
193.7	800	799.391
193.8	800	799.391
193.9	800	799.391
194	800	799.391
194.1	800	800.022
194.2	800	799.075
194.3	800	799.391
194.4	800	799.391
194.5	800	799.391
194.6	800	799.391
194.7	800	800.022
194.8	800	799.391
194.9	800	800.022
195	800	799.391
195.1	800	799.391
195.2	800	799.391
195.3	800	799.391
195.4	800	799.391
195.5	800	800.022
195.6	0	800.022
195.7	0	749.527
195.8	0	722.071
195.9	0	699.033
196	0	677.257
196.1	0	656.428
196.2	0	638.44
196.3	0	618.557
196.4	0	600.569
196.5	0	582.896
196.6	0	565.538
196.7	0	549.127
196.8	0	533.032
196.9	0	517.568
197	0	502.42
197.1	0	487.587
197.2	0	473.07
197.3	0	459.184
197.4	0	445.614
197.5	0	432.359
197.6	0	420.682
197.7	0	408.058
197.8	0	395.435
197.9	0	383.442
198	0	371.766
198.1	0	360.72
198.2	0	349.674
198.3	0	338.944
198.4	0	328.214
198.5	0	318.431
198.6	0	308.016
198.7	0	298.864
198.8	0	289.081
198.9	0	280.244
199	0	271.408
199.1	0	262.887
199.2	0	254.366
199.3	0	246.161
199.4	0	238.271
199.5	0	230.381
199.6	0	222.807
199.7	0	215.233
199.8	0	208.29
[truncated: 5,661 more rows]

[truncated: 1 more sheets: average]
