# Supplementary material for: Quantitative volatile organic compound sensing with liquid crystal core fibers
Source: Cell Rep Phys Sci. 2021 Dec 22;2(12):100661. doi: 10.1016/j.xcrp.2021.100661 (PMC8724680; doi:10.1016/j.xcrp.2021.100661)
Supplement: Data S9. MATLAB script for RGB video analysis It was used to generate the RGB values from the video files and is explained in more detail in Supplemental experimental procedures [file mmc10.xlsx]

## Sheet: key
key
time	=	t
concentration	=	c
flow	=	u
PID signal	=	V
standard deviation	=	σ

## Sheet: baseline signal
baseline signal
day	t [mm:ss]	V [V]		reading accuracy up to 1,999 V			0,5 % + 2dgt.
1	10:15:00	0.075			0.001		(x*0,005)+ (0,001*2)
1	12:00:00	0.067
1	13:10:00	0.068		reading accuracy higher than 2,000 V
2	10:45:00	0.07			0.01		(x*0,005)+ (0,01*2)
2	11:45:00	0.068
2	17:00:00	0.069		mean [V]	0.0709444
3	11:00:00	0.072		σ [V]	0.00456936
3	13:30:00	0.067		error [V]	0.00235472
3	16:25:00	0.069
4	11:35:00	0.067
4	13:30:00	0.065
4	15:45:00	0.079
5	09:30:00	0.076
5	13:00:00	0.067
5	16:15:00	0.068
6	09:30:00	0.075
6	13:30:00	0.075
6	17:00	0.08

## Sheet: PID calibration
PID calibration
u(toluene) = 0 mL/min
Cali 1		Cali 2		Cali 3			V [V]			c(toluene) [ppm]					reading accuracy up to 1999 mV			0,5 % + 2dgt.
V [V]	c(toluene) [ppm]	V [V]	c(toluene) [ppm]	V [V]	c(toluene) [ppm]		mean	σ	error	mean	σ	error				0.001		(x*0,005)+ (0,001*2)
0.086	8.43111	0.072	0.591111	0.084	7.31111		0.0810909	0.00630007	0.00870553	4.23563	2.62996	2.78497
0.085	7.87111	0.071	0.0311111	0.084	7.31111										reading accuracy higher than 2000 mV
0.085	7.87111	0.071	0.0311111	0.084	7.31111											0.01		(x*0,005)+ (0,01*2)
0.085	7.87111
0.085	7.87111														baseline signal:
															mean [V]	error [V]
u(toluene) = 100 mL/min															0.0709444	0.00235472
Cali 1		Cali 2		Cali 3
V [V]	c(toluene) [ppm]	V [V]	c(toluene) [ppm]	V [V]	c(toluene) [ppm]		V [V]			c(toluene) [ppm]
0.189	66.1111	0.176	58.8311	0.184	63.3111		mean	σ	error	mean	σ	error			d.l. [ppm]
0.189	66.1111	0.176	58.8311	0.184	63.3111		0.183778	0.00567301	0.0085919	47.1021	2.36819	4.05644			0.05
0.19	66.6711	0.177	59.3911	0.185	63.8711
0.19	66.6711	0.177	59.3911	0.185	63.8711
0.191	67.2311	0.177	59.3911	0.185	63.8711										sensitivity	error [%]
0.191	67.2311	0.177	59.3911	0.185	63.8711										0.745444	2
u(toluene) = 250 mL/min
Cali 1		Cali 2		Cali 3
V [V]	c(toluene) [ppm]	V [V]	c(toluene) [ppm]	V [V]	c(toluene) [ppm]		V [V]			c(toluene) [ppm]
0.343	152.351	0.299	127.711	0.332	146.191		mean	σ	error	mean	σ	error
0.344	152.911	0.33	145.071	0.332	146.191		0.334222	0.0108982	0.0145693	109.905	4.54945	8.48403
0.345	153.471	0.33	145.071	0.333	146.751
0.345	153.471	0.33	145.071	0.333	146.751
0.346	154.031	0.33	145.071	0.334	147.311
0.346	154.031	0.331	145.631	0.333	146.751
u(toluene) = 400 mL/min
Cali 1		Cali 2		Cali 3
V [V]	c(toluene) [ppm]	V [V]	c(toluene) [ppm]	V [V]	c(toluene) [ppm]		V [V]			c(toluene) [ppm]
0.482	230.191	0.479	228.511	0.485	231.871		mean	σ	error	mean	σ	error
0.484	231.311	0.479	228.511	0.485	231.871		0.483111	0.00260969	0.00702524	172.058	1.08941	7.24709
0.485	231.871	0.48	229.071	0.486	232.431
0.484	231.311	0.48	229.071	0.486	232.431
0.484	231.311	0.481	229.631	0.486	232.431
0.484	231.311	0.48	229.071	0.486	232.431
u(toluene) = 500 mL/min
Cali 1		Cali 2		Cali 3
V [V]	c(toluene) [ppm]	V [V]	c(toluene) [ppm]	V [V]	c(toluene) [ppm]		V [V]			c(toluene) [ppm]
0.589	290.111	0.576	282.831	0.577	283.391		mean	σ	error	mean	σ	error
0.59	290.671	0.576	282.831	0.577	283.391		0.581722	0.00668453	0.0115931	213.223	2.79045	10.4205
0.591	291.231	0.577	283.391	0.578	283.951
0.591	291.231	0.577	283.391	0.578	283.951
0.592	291.791	0.577	283.391	0.578	283.951
0.592	291.791	0.577	283.391	0.578	283.951

## Sheet: PID weighted linear regression
PID calibration
function from linear weighted regression:
	y=mx+n			error m	error n
	y=0,41745x-29,61528			5.02093e-07	0.000114288
V [mV]	error [mV]	c(toluene) [ppm]	error resulting from weighted linear regression [ppm]
81.0909	8.70553	4.23563	3.63428
183.778	8.5919	47.1021	3.58689
334.222	14.5693	109.905	6.08225
483.111	7.02524	172.058	2.93304
581.722	11.5931	213.223	4.83997

## Sheet: GS setup calibration
Gas sensing set-up calibration
stable over 3 min
u(toluene) = 0 mL/min
Cali 1		Cali 2		Cali 3					V [V]			c(toluene) [ppm]				reading accuracy up to 1999 mV			0,5 % + 2dgt.
V [V]	c(toluene) [ppm]	V [V]	c(toluene) [ppm]	V [V]	c(toluene) [ppm]		u(toluene) [mL/min]	error [mL/min]	mean	σ	error	mean	σ	error			1		(x*0,005)+ (1*2)
107	15.0519	93	9.20757	94	9.62502		0	0	97.5556	7.10829	2.48778	11.1093	2.96736	4.00604
107	15.0519	92	8.79012	93	9.20757											reading accuracy higher than 2000 mV
107	15.0519	92	8.79012	93	9.20757												10		(x*0,005)+ (10*2)
u(toluene) = 20 mL/min
Cali 1		Cali 2		Cali 3					V [V]			c(toluene) [ppm]				error from PID calibration:
V [V]	c(toluene) [ppm]	V [V]	c(toluene) [ppm]	V [V]	c(toluene) [ppm]		u(toluene) [mL/min]	error [mL/min]	mean	σ	error	mean	σ	error		error (slope)	error (intercept)
1490	592.385	1608	641.644	1620	646.654		20	0.04	1571.67	61.3514	89.2098	626.477	25.6112	62.8527		5.02093e-07	0.000114288
1495	594.472	1608	641.644	1619	646.236
1487	591.133	1595	636.217	1623	647.906
u(toluene) = 30 mL/min
Cali 1		Cali 2		Cali 3					V [V]			c(toluene) [ppm]
V [V]	c(toluene) [ppm]	V [V]	c(toluene) [ppm]	V [V]	c(toluene) [ppm]		u(toluene) [mL/min]	error [mL/min]	mean	σ	error	mean	σ	error
2170	876.251	2090	842.855	2240	905.473		30	0.06	2156.67	66.1438	96.9271	870.685	27.6117	68.0751
2160	872.077	2070	834.506	2230	901.298
2170	876.251	2070	834.506	2210	892.949
u(toluene) = 40 mL/min
Cali 1		Cali 2		Cali 3					V [V]			c(toluene) [ppm]
V [V]	c(toluene) [ppm]	V [V]	c(toluene) [ppm]	V [V]	c(toluene) [ppm]		u(toluene) [mL/min]	error [mL/min]	mean	σ	error	mean	σ	error
2880	1172.64	2840	1155.94	2910	1185.16		40	0.08	2884.44	28.3333	62.7556	1174.5	11.8277	38.0266
2920	1189.34	2860	1164.29	2900	1180.99
2900	1180.99	2850	1160.12	2900	1180.99
u(toluene) = 50 mL/min
Cali 1		Cali 2		Cali 3			u(toluene) [mL/min]	error [mL/min]	V [V]			c(toluene) [ppm]
V [V]	c(toluene) [ppm]	V [V]	c(toluene) [ppm]	V [V]	c(toluene) [ppm]		50	0.1	mean	σ	error	mean	σ	error
3230	1318.75	3340	1364.67	3250	1327.1				3271.22	52.711	89.0671	1335.96	22.0042	59.187
3230	1318.75	3340	1364.67	3250	1327.1
3220	1314.57	3341	1365.09	3240	1322.92
u(toluene) = 55 mL/min
Cali 1		Cali 2		Cali 3			u(toluene) [mL/min]	error [mL/min]	V [V]			c(toluene) [ppm]
V [V]	c(toluene) [ppm]	V [V]	c(toluene) [ppm]	V [V]	c(toluene) [ppm]		55	0.11	mean	σ	error	mean	σ	error
3510	1435.63	3530	1443.98	3570	1460.68				3532.22	26.8225	64.4836	1444.91	11.197	38.1176
3510	1435.63	3520	1439.81	3570	1460.68
3510	1435.63	3510	1435.63	3560	1456.51

## Sheet: GS linear weighted regression
Gas sensing set-up calibration
function from linear weighted regression:
	y=mx+n			error m	error n		t-distribution factor (68%)
	y=27,40048x-0,49901			0.75597	6.10103		1.134
	u(toluene) [mL/min]	error [mL/min]	c(toluene) [ppm]	error [ppm]	error [%]		error [%], 68 % confidence interval
	0	0	0.49901	6.10103	1222.63		1386.46
	20	0.04	548.509	22.3164	4.06857		4.61376
	30	0.06	822.513	30.4242	3.69893		4.19458
	40	0.08	1096.52	38.5319	3.51402		3.9849
	45	0.09	1233.52	42.5857	3.45237		3.91499
	50	0.1	1370.52	46.6396	3.40305		3.85906
	55	0.11	1507.53	50.6934	3.36269		3.81329
extrapolated	60	0.12	1644.53	54.7473	3.32906		3.77515
	65	0.13	1781.53	58.8011	3.3006		3.74288
	70	0.14	1918.53	62.855	3.2762		3.71521
	80	0.16	2192.54	70.9627	3.23656		3.67025
	90	0.18	2466.54	79.0704	3.20572		3.63529
	100	1	2740.55	109.099	3.9809		4.51434
	110	1.1	3014.55	119.398	3.96073		4.49147
	120	1.2	3288.56	129.698	3.94392		4.4724
	130	1.3	3562.56	139.998	3.92969		4.45627
	140	1.4	3836.57	150.298	3.9175		4.44245

## Sheet: calibration for higher values
Calibration for higher values
stable over 3 min
u(toluene) = 100 mL/min
Cali 1		Cali 2		Cali 3					V [V]			c(toluene) [ppm]					reading accuracy up to 1999 mV			0,5 % + 2dgt.
V [V]	c(toluene) [ppm]	V [V]	c(toluene) [ppm]	V [V]	c(toluene) [ppm]		u(toluene) [mL/min]	error [mL/min]	mean	σ	error	mean	σ	error				1		(x*0,005)+ (0,001*2)
2790	1135.07	2690	1093.33	2600	1055.75		100	1	2688.89	82.5295	115.974	1092.86	34.4519	82.8667
2790	1135.07	2680	1089.15	2600	1055.75												reading accuracy higher than 2000 mV
2780	1130.9	2680	1089.15	2590	1051.58													10		(x*0,005)+ (0,01*2)
toluene flow 120 mL/min
Cali 1		Cali 2		Cali 3					V [V]			c(toluene) [ppm]
V [V]	c(toluene) [ppm]	V [V]	c(toluene) [ppm]	V [V]	c(toluene) [ppm]		u(toluene) [mL/min]	error [mL/min]	mean	σ	error	mean	σ	error
2730	1110.02	2600	1055.75	2770	1126.72		120	1.2	2697.78	72.9345	106.423	1096.57	30.4465	74.8744			error from PID calibration:
2730	1110.02	2610	1059.93	2770	1126.72												error (slope)	error (intercept)
2720	1105.85	2600	1055.75	2750	1118.37												5.02093e-07	0.000114288
toluene flow 140 mL/min
Cali 1		Cali 2		Cali 3					V [V]			c(toluene) [ppm]
V [V]	c(toluene) [ppm]	V [V]	c(toluene) [ppm]	V [V]	c(toluene) [ppm]		u(toluene) [mL/min]	error [mL/min]	mean	σ	error	mean	σ	error
2640	1072.45	2620	1064.1	2630	1068.28		140	1.4	2627.78	10.9291	44.068	1067.35	4.56234	22.9599
2640	1072.45	2620	1064.1	2630	1068.28
2640	1072.45	2610	1059.93	2620	1064.1
calculated from formula:
u(nitrogen) [mL/min]	u(toluene) [mL/min]	error [mL/min]	c(toluene) calculated [ppm]	error [ppm]
140.625	39.375	0.07875	1079.39	38.0251
